# Supplementary material for: Hippocampal MicroRNAs Respond to Administration of Antidepressant Fluoxetine in Adult Mice
Source: Int J Mol Sci. 2018 Feb 27;19(3):671. doi: 10.3390/ijms19030671 (PMC5877532; doi:10.3390/ijms19030671)
Supplement: Supplementary file 1 [file ijms-19-00671-s001.zip]

Archive with 19 entries (18 files):
- ijms-271078-supplementary materials/
- ijms-271078-supplementary materials/ijms-271078-Supplementary Materials.docx
- ijms-271078-supplementary materials/Table S1 S130251_MultiArray Analysis_Data.xls
- ijms-271078-supplementary materials/Table S10 The GO analysis of down-regulated miRNAs in biological process (BP).xlsx
- ijms-271078-supplementary materials/Table S11 The GO analysis of down-regulated miRNAs in cellular componant.xlsx
- ijms-271078-supplementary materials/Table S12 The GO analysis of down-regulated miRNAs in molecular function.xlsx
- ijms-271078-supplementary materials/Table S13 The GO items associated with neural system development in down-regulated miRNAs targets.xlsx
- ijms-271078-supplementary materials/Table S14 The GO items associated with neural system development in down-regulated miRNAs targets.xlsx
- ijms-271078-supplementary materials/Table S15 The Venn picture of comparison analysis of GO in down-regulated and up-regulated miRNAs targets.xlsx
- ijms-271078-supplementary materials/Table S16 The Venn picture of comparison analysis of KEGG in down-regulated and up-regulated miRNAs targets.xlsx
- ijms-271078-supplementary materials/Table S17 The Venn picture of putative targets in in Dopaminergic synapse of  in.xlsx
- ijms-271078-supplementary materials/Table S2 MRA-1002_miRMouse_20.xls
- ijms-271078-supplementary materials/Table S3 T-test of antidepressant and control group.xls
- ijms-271078-supplementary materials/Table S4 Target prediction of up-regulation & down-regulation miRNAs.xlsx
- ijms-271078-supplementary materials/Table S5 The KEGG analysis of down-regulation miRNAs targets.xlsx
- ijms-271078-supplementary materials/Table S6 The KEGG analysis of up-regulation miRNAs targets.xlsx
- ijms-271078-supplementary materials/Table S7 The GO analysis of up-regulated miRNAs in biological process (BP).xlsx
- ijms-271078-supplementary materials/Table S8 The GO analysis of up-regulated miRNAs in cellular componant(CC).xlsx
- ijms-271078-supplementary materials/Table S9 The GO analysis of up-regulated miRNAs in molecular function(MF).xlsx
