# Supplementary material for: Hippocampal MicroRNAs Respond to Administration of Antidepressant Fluoxetine in Adult Mice
Source: Int J Mol Sci. 2018 Feb 27;19(3):671. doi: 10.3390/ijms19030671 (PMC5877532; doi:10.3390/ijms19030671)
Supplement: Supplementary file 1 [file ijms-19-00671-s001.zip › ijms-271078-supplementary materials/Table S1 S130251_MultiArray Analysis_Data.xls]

## Sheet: sheet 1
		S01 C1-cy3 Signal			S02 T1-cy3 Signal									MRA-1002_miRMouse_20.xls
Index	Reporter Name	Mean	StDev	p-value	Mean	StDev	p-value	Target Sequence (5' to 3')	Reporter Group	Reporter Control Type	Note	Reporter Source	Accession No.	Reporter Name	Mouse
1	mmu-let-7a-1-3p	267.798	29.8954	1.11022e-16	301.961	47.0414	9.98956e-11	CUAUACAAUCUACUGUCUUUCC	experimental		mature miRNA	standard	MIMAT0004620,MIMAT0005439	mmu-let-7a-1-3p	mmu-let-7a-1-3p, mmu-let-7c-2-3p
2	mmu-let-7a-2-3p	16.6577	8.70378	0.0687518	21.2164	13.0654	0.0906454	CUGUACAGCCUCCUAGCUUUC	experimental		mature miRNA	standard	MIMAT0017015	mmu-let-7a-2-3p	mmu-let-7a-2-3p
3	mmu-let-7a-5p	4313.07	246.172	0	5639.74	103.823	0	UGAGGUAGUAGGUUGUAUAGUU	experimental		mature miRNA	standard	MIMAT0000521	mmu-let-7a-5p	mmu-let-7a-5p
4	mmu-let-7b-3p	36.4702	9.47943	0.000145038	50.3969	16.2926	0.0018807	CUAUACAACCUACUGCCUUCCC	experimental		mature miRNA	standard	MIMAT0004621	mmu-let-7b-3p	mmu-let-7b-3p
5	mmu-let-7b-5p	3333.31	248.523	0	3948.91	128.232	0	UGAGGUAGUAGGUUGUGUGGUU	experimental		mature miRNA	standard	MIMAT0000522	mmu-let-7b-5p	mmu-let-7b-5p
6	mmu-let-7c-1-3p	7.60593	11.2741	0.546379	8.71995	10.0648	0.327015	CUGUACAACCUUCUAGCUUUCC	experimental		mature miRNA	standard	MIMAT0004622	mmu-let-7c-1-3p	mmu-let-7c-1-3p
7	mmu-let-7c-5p	5261.13	128.981	0	6455.48	104.405	0	UGAGGUAGUAGGUUGUAUGGUU	experimental		mature miRNA	standard	MIMAT0000523	mmu-let-7c-5p	mmu-let-7c-5p
8	mmu-let-7d-3p	213.628	32.4495	3.74877e-09	264.114	41.0293	1.19674e-10	CUAUACGACCUGCUGCCUUUCU	experimental		mature miRNA	standard	MIMAT0000384	mmu-let-7d-3p	mmu-let-7d-3p
9	mmu-let-7d-5p	3234.3	152.026	0	4508.64	90.3103	0	AGAGGUAGUAGGUUGCAUAGUU	experimental		mature miRNA	standard	MIMAT0000383	mmu-let-7d-5p	mmu-let-7d-5p
10	mmu-let-7e-3p	31.6606	9.72631	0.00164546	35.6804	12.8481	0.00507391	CUAUACGGCCUCCUAGCUUUCC	experimental		mature miRNA	standard	MIMAT0017016	mmu-let-7e-3p	mmu-let-7e-3p
11	mmu-let-7e-5p	922.028	71.7146	0	1320.86	76.3221	0	UGAGGUAGGAGGUUGUAUAGUU	experimental		mature miRNA	standard	MIMAT0000524	mmu-let-7e-5p	mmu-let-7e-5p
12	mmu-let-7f-1-3p	4.75324	6.53649	0.441737	7.75675	9.38253	0.336417	CUAUACAAUCUAUUGCCUUCCC	experimental		mature miRNA	standard	MIMAT0004623	mmu-let-7f-1-3p	mmu-let-7f-1-3p
13	mmu-let-7f-2-3p	53.0039	11.3483	3.89192e-06	40.3462	14.519	0.00589035	CUAUACAGUCUACUGUCUUUC	experimental		mature miRNA	standard	MIMAT0017017	mmu-let-7f-2-3p	mmu-let-7f-2-3p
14	mmu-let-7f-5p	3295.46	133.563	0	4595.05	86.0157	0	UGAGGUAGUAGAUUGUAUAGUU	experimental		mature miRNA	standard	MIMAT0000525	mmu-let-7f-5p	mmu-let-7f-5p
15	mmu-let-7g-3p	5.81089	6.81931	0.457647	6.08781	9.76902	0.461873	ACUGUACAGGCCACUGCCUUGC	experimental		mature miRNA	standard	MIMAT0004519	mmu-let-7g-3p	mmu-let-7g-3p
16	mmu-let-7g-5p	7364.78	338.559	0	8449.83	143.453	0	UGAGGUAGUAGUUUGUACAGUU	experimental		mature miRNA	standard	MIMAT0000121	mmu-let-7g-5p	mmu-let-7g-5p
17	mmu-let-7i-3p	0.0230164	5.21027	1	0.00434474	8.36287	1	CUGCGCAAGCUACUGCCUUGCU	experimental		mature miRNA	standard	MIMAT0004520	mmu-let-7i-3p	mmu-let-7i-3p
18	mmu-let-7i-5p	6020.04	259.382	0	5089.54	144.58	0	UGAGGUAGUAGUUUGUGCUGUU	experimental		mature miRNA	standard	MIMAT0000122	mmu-let-7i-5p	mmu-let-7i-5p
19	mmu-let-7j	3331.85	183.221	0	3035.87	97.0946	0	UGAGGUAUUAGUUUGUGCUGUUAU	experimental		mature miRNA	standard	MIMAT0025123	mmu-let-7j	mmu-let-7j
20	mmu-let-7k	855.446	52.2778	0	1401.31	77.0391	0	UGAGGUAGGAGGUUGUGUG	experimental		mature miRNA	standard	MIMAT0025580	mmu-let-7k	mmu-let-7k
21	mmu-miR-1a-1-5p	3.05625	6.19827	0.707655	0.0824381	8.34918	1	ACAUACUUCUUUAUAUGCCCAUA	experimental		mature miRNA	standard	MIMAT0016979	mmu-miR-1a-1-5p	mmu-miR-1a-1-5p
22	mmu-miR-1a-2-5p	2.39384	6.31512	0.828448	0.00560544	7.38471	1	ACAUACUUCUUUAUGUACCCAUA	experimental		mature miRNA	standard	MIMAT0017047	mmu-miR-1a-2-5p	mmu-miR-1a-2-5p
23	mmu-miR-1a-3p	30.6864	10.6656	0.00558587	77.5674	14.8029	8.65832e-07	UGGAAUGUAAAGAAGUAUGUAU	experimental		mature miRNA	standard	MIMAT0000123	mmu-miR-1a-3p	mmu-miR-1a-3p
24	mmu-miR-1b-3p	0.759976	5.23087	0.885324	0.39036	8.7568	1	UGGGUACAUAAAGAAGUAUGUGC	experimental		mature miRNA	standard	MIMAT0017326	mmu-miR-1b-3p	mmu-miR-1b-3p
25	mmu-miR-1b-5p	0.0230164	5.41885	1	0.00434474	7.55094	1	UACAUACUUCUUUACAUUCCA	experimental		mature miRNA	standard	MIMAT0005835	mmu-miR-1b-5p	mmu-miR-1b-5p
26	mmu-miR-7a-1-3p	515.749	44.4771	0	647.766	54.4774	0	CAACAAAUCACAGUCUGCCAUA	experimental		mature miRNA	standard	MIMAT0004670	mmu-miR-7a-1-3p	mmu-miR-7a-1-3p
27	mmu-miR-7a-2-3p	155.616	20.0767	3.33067e-16	169.958	24.4264	1.80966e-14	CAACAAGUCCCAGUCUGCCACA	experimental		mature miRNA	standard	MIMAT0017070	mmu-miR-7a-2-3p	mmu-miR-7a-2-3p
28	mmu-miR-7a-5p	866.242	48.3693	0	1165.15	55.278	0	UGGAAGACUAGUGAUUUUGUUGU	experimental		mature miRNA	standard	MIMAT0000677	mmu-miR-7a-5p	mmu-miR-7a-5p
29	mmu-miR-7b-3p	104.381	14.5945	9.0582e-12	131.092	26.986	4.00562e-05	CAACAAGUCACAGCCAGCCUCA	experimental		mature miRNA	standard	MIMAT0017071	mmu-miR-7b-3p	mmu-miR-7b-3p
30	mmu-miR-7b-5p	63.3554	14.1791	8.23692e-06	95.8456	21.7388	0.000178768	UGGAAGACUUGUGAUUUUGUUGU	experimental		mature miRNA	standard	MIMAT0000678	mmu-miR-7b-5p	mmu-miR-7b-5p
31	mmu-miR-9-3p	10489.9	194.798	0	11494.6	144.498	0	AUAAAGCUAGAUAACCGAAAGU	experimental		mature miRNA	standard	MIMAT0000143	mmu-miR-9-3p	mmu-miR-9-3p
32	mmu-miR-9-5p	12348.1	169.134	0	14390.2	189.13	0	UCUUUGGUUAUCUAGCUGUAUGA	experimental		mature miRNA	standard	MIMAT0000142	mmu-miR-9-5p	mmu-miR-9-5p
33	mmu-miR-10a-3p	0.0198685	5.88586	1	0.0851282	7.88741	0.962825	CAAAUUCGUAUCUAGGGGAAUA	experimental		mature miRNA	standard	MIMAT0004659	mmu-miR-10a-3p	mmu-miR-10a-3p
34	mmu-miR-10a-5p	0.696794	5.79307	0.992992	0.330195	8.99494	0.952016	UACCCUGUAGAUCCGAAUUUGUG	experimental		mature miRNA	standard	MIMAT0000648	mmu-miR-10a-5p	mmu-miR-10a-5p
35	mmu-miR-10b-3p	0.0173414	6.05417	1	1.33425	7.15374	0.747952	CAGAUUCGAUUCUAGGGGAAUA	experimental		mature miRNA	standard	MIMAT0004538	mmu-miR-10b-3p	mmu-miR-10b-3p
36	mmu-miR-10b-5p	0.0175854	5.24526	1	1.00579	7.1919	0.798118	UACCCUGUAGAACCGAAUUUGUG	experimental		mature miRNA	standard	MIMAT0000208	mmu-miR-10b-5p	mmu-miR-10b-5p
37	mmu-miR-15a-3p	55.5442	13.3373	2.16523e-05	43.4987	10.8936	8.73804e-05	CAGGCCAUACUGUGCUGCCUCA	experimental		mature miRNA	standard	MIMAT0004624	mmu-miR-15a-3p	mmu-miR-15a-3p
38	mmu-miR-15a-5p	334.739	31.126	0	340.247	26.3414	0	UAGCAGCACAUAAUGGUUUGUG	experimental		mature miRNA	standard	MIMAT0000526	mmu-miR-15a-5p	mmu-miR-15a-5p
39	mmu-miR-15b-3p	5.69314	7.70868	0.514275	12.4308	9.77865	0.15245	CGAAUCAUUAUUUGCUGCUCUA	experimental		mature miRNA	standard	MIMAT0004521	mmu-miR-15b-3p	mmu-miR-15b-3p
40	mmu-miR-15b-5p	127.472	19.2599	6.58473e-13	241.149	26.0477	2.04392e-13	UAGCAGCACAUCAUGGUUUACA	experimental		mature miRNA	standard	MIMAT0000124	mmu-miR-15b-5p	mmu-miR-15b-5p
41	mmu-miR-16-1-3p	23.3686	9.55509	0.0191344	22.5153	9.61597	0.0278028	CCAGUAUUGACUGUGCUGCUGA	experimental		mature miRNA	standard	MIMAT0004625	mmu-miR-16-1-3p	mmu-miR-16-1-3p
42	mmu-miR-16-2-3p	33.7911	11.4101	0.00603151	24.1074	10.1099	0.0319963	ACCAAUAUUAUUGUGCUGCUUU	experimental		mature miRNA	standard	MIMAT0017018	mmu-miR-16-2-3p	mmu-miR-16-2-3p
43	mmu-miR-16-5p	4775.52	117.478	0	3807.99	110.388	0	UAGCAGCACGUAAAUAUUGGCG	experimental		mature miRNA	standard	MIMAT0000527	mmu-miR-16-5p	mmu-miR-16-5p
44	mmu-miR-17-3p	14.5673	9.02701	0.138257	12.9661	10.0824	0.201329	ACUGCAGUGAGGGCACUUGUAG	experimental		mature miRNA	standard	MIMAT0000650	mmu-miR-17-3p	mmu-miR-17-3p
45	mmu-miR-17-5p	321.24	27.6623	0	259.367	29.2593	1.76525e-14	CAAAGUGCUUACAGUGCAGGUAG	experimental		mature miRNA	standard	MIMAT0000649	mmu-miR-17-5p	mmu-miR-17-5p
46	mmu-miR-18a-3p	0.0230164	6.27405	1	0.00434474	7.32229	1	ACUGCCCUAAGUGCUCCUUCUG	experimental		mature miRNA	standard	MIMAT0004626	mmu-miR-18a-3p	mmu-miR-18a-3p
47	mmu-miR-18a-5p	9.12835	7.09102	0.227965	8.14832	10.6383	0.385511	UAAGGUGCAUCUAGUGCAGAUAG	experimental		mature miRNA	standard	MIMAT0000528	mmu-miR-18a-5p	mmu-miR-18a-5p
48	mmu-miR-18b-3p	0.0230164	5.94902	1	0.00434474	8.97613	1	UACUGCCCUAAAUGCCCCUUCU	experimental		mature miRNA	standard	MIMAT0017270	mmu-miR-18b-3p	mmu-miR-18b-3p
49	mmu-miR-18b-5p	0.0230164	5.64922	1	0.00434474	8.50781	1	UAAGGUGCAUCUAGUGCUGUUAG	experimental		mature miRNA	standard	MIMAT0004858	mmu-miR-18b-5p	mmu-miR-18b-5p
50	mmu-miR-19a-3p	5.22244	8.00352	0.65001	0.144006	7.25	0.981715	UGUGCAAAUCUAUGCAAAACUGA	experimental		mature miRNA	standard	MIMAT0000651	mmu-miR-19a-3p	mmu-miR-19a-3p
51	mmu-miR-19a-5p	0.0230164	5.55119	1	0.00434474	8.6264	1	UAGUUUUGCAUAGUUGCACUAC	experimental		mature miRNA	standard	MIMAT0004660	mmu-miR-19a-5p	mmu-miR-19a-5p
52	mmu-miR-19b-1-5p	2.38205	5.78336	0.806742	0.00560393	9.99097	1	AGUUUUGCAGGUUUGCAUCCAGC	experimental		mature miRNA	standard	MIMAT0017065	mmu-miR-19b-1-5p	mmu-miR-19b-1-5p
53	mmu-miR-19b-2-5p	1.69347	6.77577	1	0.00550002	7.8261	1	AGUUUUGCAGAUUUGCAGUUCAGC	experimental		mature miRNA	standard	MIMAT0017010	mmu-miR-19b-2-5p	mmu-miR-19b-2-5p
54	mmu-miR-19b-3p	251.471	16.3601	0	216.106	24.2489	1.82521e-13	UGUGCAAAUCCAUGCAAAACUGA	experimental		mature miRNA	standard	MIMAT0000513	mmu-miR-19b-3p	mmu-miR-19b-3p
55	mmu-miR-20a-3p	0.749678	7.19255	0.940544	0.00525958	9.54851	1	ACUGCAUUACGAGCACUUAAAG	experimental		mature miRNA	standard	MIMAT0004627	mmu-miR-20a-3p	mmu-miR-20a-3p
56	mmu-miR-20a-5p	345.251	34.3347	0	247.023	23.4069	0	UAAAGUGCUUAUAGUGCAGGUAG	experimental		mature miRNA	standard	MIMAT0000529	mmu-miR-20a-5p	mmu-miR-20a-5p
57	mmu-miR-20b-3p	0.0230164	6.43905	1	0.00434474	8.55585	1	ACUGCAGUGUGAGCACUUCUAG	experimental		mature miRNA	standard	MIMAT0004788	mmu-miR-20b-3p	mmu-miR-20b-3p
58	mmu-miR-20b-5p	53.9401	12.8127	5.53642e-05	47.445	14.6254	0.00129084	CAAAGUGCUCAUAGUGCAGGUAG	experimental		mature miRNA	standard	MIMAT0003187	mmu-miR-20b-5p	mmu-miR-20b-5p
59	mmu-miR-21a-3p	0.513257	5.11716	0.961408	0.00515139	8.42208	1	CAACAGCAGUCGAUGGGCUGUC	experimental		mature miRNA	standard	MIMAT0004628	mmu-miR-21a-3p	mmu-miR-21a-3p
60	mmu-miR-21a-5p	1167.91	51.5171	0	2502.95	90.8913	0	UAGCUUAUCAGACUGAUGUUGA	experimental		mature miRNA	standard	MIMAT0000530	mmu-miR-21a-5p	mmu-miR-21a-5p
61	mmu-miR-21b	0.0230164	5.86449	1	0.00434474	7.42118	1	UAGUUUAUCAGACUGAUAUUUCC	experimental		mature miRNA	standard	MIMAT0025121	mmu-miR-21b	mmu-miR-21b
62	mmu-miR-21c	0.0190948	4.99059	1	0.190117	8.27057	1	UAGCUUAUCAGACUGGUACAA	experimental		mature miRNA	standard	MIMAT0025148	mmu-miR-21c	mmu-miR-21c
63	mmu-miR-22-3p	5064.7	97.8841	0	4123.77	89.6943	0	AAGCUGCCAGUUGAAGAACUGU	experimental		mature miRNA	standard	MIMAT0000531	mmu-miR-22-3p	mmu-miR-22-3p
64	mmu-miR-22-5p	478.239	36.0063	0	440.863	39.4198	0	AGUUCUUCAGUGGCAAGCUUUA	experimental		mature miRNA	standard	MIMAT0004629	mmu-miR-22-5p	mmu-miR-22-5p
65	mmu-miR-23a-3p	4275.51	118.012	0	5847.87	135.58	0	AUCACAUUGCCAGGGAUUUCC	experimental		mature miRNA	standard	MIMAT0000532	mmu-miR-23a-3p	mmu-miR-23a-3p
66	mmu-miR-23a-5p	9.99948	6.08339	0.171081	1.68907	10.4514	0.84443	GGGGUUCCUGGGGAUGGGAUUU	experimental		mature miRNA	standard	MIMAT0017019	mmu-miR-23a-5p	mmu-miR-23a-5p
67	mmu-miR-23b-3p	5667.62	155.626	0	6850.61	172.152	0	AUCACAUUGCCAGGGAUUACC	experimental		mature miRNA	standard	MIMAT0000125	mmu-miR-23b-3p	mmu-miR-23b-3p
68	mmu-miR-23b-5p	2.00259	6.82185	0.828344	1.05694	8.21999	0.901923	GGGUUCCUGGCAUGCUGAUUU	experimental		mature miRNA	standard	MIMAT0016980	mmu-miR-23b-5p	mmu-miR-23b-5p
69	mmu-miR-24-1-5p	18.8419	7.95277	0.0348314	13.8948	11.1173	0.184127	GUGCCUACUGAGCUGAUAUCAGU	experimental		mature miRNA	standard	MIMAT0000218	mmu-miR-24-1-5p	mmu-miR-24-1-5p
70	mmu-miR-24-2-5p	70.6282	13.7167	9.53243e-08	65.0263	13.4374	3.46054e-06	GUGCCUACUGAGCUGAAACAGU	experimental		mature miRNA	standard	MIMAT0005440	mmu-miR-24-2-5p	mmu-miR-24-2-5p
71	mmu-miR-24-3p	5218.19	144.193	0	4549.27	118.228	0	UGGCUCAGUUCAGCAGGAACAG	experimental		mature miRNA	standard	MIMAT0000219	mmu-miR-24-3p	mmu-miR-24-3p
72	mmu-miR-25-3p	562.712	39.3829	0	602.831	61.4804	0	CAUUGCACUUGUCUCGGUCUGA	experimental		mature miRNA	standard	MIMAT0000652	mmu-miR-25-3p	mmu-miR-25-3p
73	mmu-miR-25-5p	1.1304	6.1443	0.900943	0.74079	9.27513	0.909354	AGGCGGAGACUUGGGCAAUUGC	experimental		mature miRNA	standard	MIMAT0017049	mmu-miR-25-5p	mmu-miR-25-5p
74	mmu-miR-26a-1-3p	2.05721	6.48788	0.812495	2.77821	8.92588	0.685438	CCUAUUCUUGGUUACUUGCACG	experimental		mature miRNA	standard	MIMAT0017020	mmu-miR-26a-1-3p	mmu-miR-26a-1-3p
75	mmu-miR-26a-2-3p	6.36252	6.97135	0.445134	9.50739	8.31464	0.185208	CCUGUUCUUGAUUACUUGUUUC	experimental		mature miRNA	standard	MIMAT0017058	mmu-miR-26a-2-3p	mmu-miR-26a-2-3p
76	mmu-miR-26a-5p	19599.4	372.327	0	20045.7	404.382	0	UUCAAGUAAUCCAGGAUAGGCU	experimental		mature miRNA	standard	MIMAT0000533	mmu-miR-26a-5p	mmu-miR-26a-5p
77	mmu-miR-26b-3p	3.89706	6.8037	0.658723	2.0653	7.83365	0.75794	CCUGUUCUCCAUUACUUGGCUC	experimental		mature miRNA	standard	MIMAT0004630	mmu-miR-26b-3p	mmu-miR-26b-3p
78	mmu-miR-26b-5p	949.592	45.6615	0	1712.29	45.5602	0	UUCAAGUAAUUCAGGAUAGGU	experimental		mature miRNA	standard	MIMAT0000534	mmu-miR-26b-5p	mmu-miR-26b-5p
79	mmu-miR-27a-3p	1310.39	70.5027	0	1231.44	61.3206	0	UUCACAGUGGCUAAGUUCCGC	experimental		mature miRNA	standard	MIMAT0000537	mmu-miR-27a-3p	mmu-miR-27a-3p
80	mmu-miR-27a-5p	35.6821	10.4446	0.000765209	8.63028	9.43481	0.345395	AGGGCUUAGCUGCUUGUGAGCA	experimental		mature miRNA	standard	MIMAT0004633	mmu-miR-27a-5p	mmu-miR-27a-5p
81	mmu-miR-27b-3p	3727.56	135.718	0	3014.43	85.2818	0	UUCACAGUGGCUAAGUUCUGC	experimental		mature miRNA	standard	MIMAT0000126	mmu-miR-27b-3p	mmu-miR-27b-3p
82	mmu-miR-27b-5p	16.8016	7.46686	0.0407871	7.27645	11.1144	0.499089	AGAGCUUAGCUGAUUGGUGAAC	experimental		mature miRNA	standard	MIMAT0004522	mmu-miR-27b-5p	mmu-miR-27b-5p
83	mmu-miR-28a-3p	27.5187	10.9532	0.0157908	13.1944	14.1153	0.321209	CACUAGAUUGUGAGCUGCUGGA	experimental		mature miRNA	standard	MIMAT0004661	mmu-miR-28a-3p	mmu-miR-28a-3p
84	mmu-miR-28a-5p	108.587	14.5825	2.54241e-14	104.682	21.6892	8.5161e-07	AAGGAGCUCACAGUCUAUUGAG	experimental		mature miRNA	standard	MIMAT0000653	mmu-miR-28a-5p	mmu-miR-28a-5p
85	mmu-miR-28b	16.7773	7.44247	0.0333113	16.7775	8.80857	0.0560888	AGGAGCUCACAAUCUAUUUAG	experimental		mature miRNA	standard	MIMAT0019354	mmu-miR-28b	mmu-miR-28b
86	mmu-miR-28c	494.454	29.1434	0	693.777	33.6421	0	AGGAGCUCACAGUCUAUUGA	experimental		mature miRNA	standard	MIMAT0019339	mmu-miR-28c	mmu-miR-28c
87	mmu-miR-29a-3p	20210	144.289	0	15859.6	175.233	0	UAGCACCAUCUGAAAUCGGUUA	experimental		mature miRNA	standard	MIMAT0000535	mmu-miR-29a-3p	mmu-miR-29a-3p
88	mmu-miR-29a-5p	129.897	21.6733	2.32357e-08	69.2274	21.035	0.00169594	ACUGAUUUCUUUUGGUGUUCAG	experimental		mature miRNA	standard	MIMAT0004631	mmu-miR-29a-5p	mmu-miR-29a-5p
89	mmu-miR-29b-1-5p	21.8597	8.68519	0.0209873	7.64969	9.68942	0.41347	GCUGGUUUCAUAUGGUGGUUUA	experimental		mature miRNA	standard	MIMAT0004523	mmu-miR-29b-1-5p	mmu-miR-29b-1-5p
90	mmu-miR-29b-2-5p	156.179	21.0031	2.33258e-13	108.186	19.7107	1.72234e-07	CUGGUUUCACAUGGUGGCUUAGAUU	experimental		mature miRNA	standard	MIMAT0017063	mmu-miR-29b-2-5p	mmu-miR-29b-2-5p
91	mmu-miR-29b-3p	2058.31	127.983	0	1373.89	67.7978	0	UAGCACCAUUUGAAAUCAGUGUU	experimental		mature miRNA	standard	MIMAT0000127	mmu-miR-29b-3p	mmu-miR-29b-3p
92	mmu-miR-29c-3p	7281.3	400.6	0	4885.14	79.2477	0	UAGCACCAUUUGAAAUCGGUUA	experimental		mature miRNA	standard	MIMAT0000536	mmu-miR-29c-3p	mmu-miR-29c-3p
93	mmu-miR-29c-5p	220.126	26.5033	0	163.502	21.3946	8.64864e-13	UGACCGAUUUCUCCUGGUGUUC	experimental		mature miRNA	standard	MIMAT0004632	mmu-miR-29c-5p	mmu-miR-29c-5p
94	mmu-miR-30a-3p	162.037	17.8422	0	173.57	22.3067	6.81122e-13	CUUUCAGUCGGAUGUUUGCAGC	experimental		mature miRNA	standard	MIMAT0000129	mmu-miR-30a-3p	mmu-miR-30a-3p
95	mmu-miR-30a-5p	4321.36	103.558	0	3131.68	96.9881	0	UGUAAACAUCCUCGACUGGAAG	experimental		mature miRNA	standard	MIMAT0000128	mmu-miR-30a-5p	mmu-miR-30a-5p
96	mmu-miR-30b-3p	89.347	22.8162	7.29316e-05	69.7885	22.961	0.00222285	CUGGGAUGUGGAUGUUUACGUC	experimental		mature miRNA	standard	MIMAT0004524	mmu-miR-30b-3p	mmu-miR-30b-3p
97	mmu-miR-30b-5p	5931.9	175.171	0	4509.93	176.272	0	UGUAAACAUCCUACACUCAGCU	experimental		mature miRNA	standard	MIMAT0000130	mmu-miR-30b-5p	mmu-miR-30b-5p
98	mmu-miR-30c-1-3p	9.55667	6.82623	0.21773	3.42784	8.37256	0.646707	CUGGGAGAGGGUUGUUUACUCC	experimental		mature miRNA	standard	MIMAT0004616	mmu-miR-30c-1-3p	mmu-miR-30c-1-3p
99	mmu-miR-30c-2-3p	38.3677	9.96334	7.60971e-05	27.7872	10.7243	0.00856097	CUGGGAGAAGGCUGUUUACUCU	experimental		mature miRNA	standard	MIMAT0005438	mmu-miR-30c-2-3p	mmu-miR-30c-2-3p
100	mmu-miR-30c-5p	10710.8	267.22	0	9550.85	242.475	0	UGUAAACAUCCUACACUCUCAGC	experimental		mature miRNA	standard	MIMAT0000514	mmu-miR-30c-5p	mmu-miR-30c-5p
101	mmu-miR-30d-3p	2.33623	6.63075	0.781243	1.20913	7.52802	0.946563	CUUUCAGUCAGAUGUUUGCUGC	experimental		mature miRNA	standard	MIMAT0017011	mmu-miR-30d-3p	mmu-miR-30d-3p
102	mmu-miR-30d-5p	2758.82	100.094	0	1986.85	88.6765	0	UGUAAACAUCCCCGACUGGAAG	experimental		mature miRNA	standard	MIMAT0000515	mmu-miR-30d-5p	mmu-miR-30d-5p
103	mmu-miR-30e-3p	366.709	30.5158	0	264.362	159.177	0.107584	CUUUCAGUCGGAUGUUUACAGC	experimental		mature miRNA	standard	MIMAT0000249	mmu-miR-30e-3p	mmu-miR-30e-3p
104	mmu-miR-30e-5p	2867.07	73.2165	0	2222.98	67.9444	0	UGUAAACAUCCUUGACUGGAAG	experimental		mature miRNA	standard	MIMAT0000248	mmu-miR-30e-5p	mmu-miR-30e-5p
105	mmu-miR-30f	0.735776	5.78433	0.919002	0.516138	7.64049	1	GUAAACAUCCGACUGAAAGCUC	experimental		mature miRNA	standard	MIMAT0025179	mmu-miR-30f	mmu-miR-30f
106	mmu-miR-31-3p	19.2778	8.26362	0.0295944	17.4723	9.51452	0.04946	UGCUAUGCCAACAUAUUGCCAUC	experimental		mature miRNA	standard	MIMAT0004634	mmu-miR-31-3p	mmu-miR-31-3p
107	mmu-miR-31-5p	175.966	23.2666	1.46261e-12	148.027	21.3454	9.995e-12	AGGCAAGAUGCUGGCAUAGCUG	experimental		mature miRNA	standard	MIMAT0000538	mmu-miR-31-5p	mmu-miR-31-5p
108	mmu-miR-32-3p	673.686	48.0225	0	868.483	49.8456	0	CAAUUUAGUGUGUGUGAUAUU	experimental		mature miRNA	standard	MIMAT0017050	mmu-miR-32-3p	mmu-miR-32-3p
109	mmu-miR-32-5p	0.0172207	5.80783	1	1.53675	7.70987	0.711068	UAUUGCACAUUACUAAGUUGCA	experimental		mature miRNA	standard	MIMAT0000654	mmu-miR-32-5p	mmu-miR-32-5p
110	mmu-miR-33-3p	27.7444	10.496	0.0156701	24.9929	11.0429	0.0195949	CAAUGUUUCCACAGUGCAUCAC	experimental		mature miRNA	standard	MIMAT0004666	mmu-miR-33-3p	mmu-miR-33-3p
111	mmu-miR-33-5p	2.95773	6.6306	0.763911	1.85064	6.59329	0.685225	GUGCAUUGUAGUUGCAUUGCA	experimental		mature miRNA	standard	MIMAT0000667	mmu-miR-33-5p	mmu-miR-33-5p
112	mmu-miR-34a-3p	5.16298	7.94571	0.551953	8.05245	8.3134	0.24711	AAUCAGCAAGUAUACUGCCCU	experimental		mature miRNA	standard	MIMAT0017022	mmu-miR-34a-3p	mmu-miR-34a-3p
113	mmu-miR-34a-5p	108.54	18.4354	2.37857e-09	91.7203	20.3789	5.94251e-06	UGGCAGUGUCUUAGCUGGUUGU	experimental		mature miRNA	standard	MIMAT0000542	mmu-miR-34a-5p	mmu-miR-34a-5p
114	mmu-miR-34b-3p	56.0025	11.3355	4.33693e-07	69.8572	11.5095	6.08419e-10	AAUCACUAACUCCACUGCCAUC	experimental		mature miRNA	standard	MIMAT0004581	mmu-miR-34b-3p	mmu-miR-34b-3p
115	mmu-miR-34b-5p	45.4284	11.8663	0.000115501	49.5965	12.0469	3.04475e-05	AGGCAGUGUAAUUAGCUGAUUGU	experimental		mature miRNA	standard	MIMAT0000382	mmu-miR-34b-5p	mmu-miR-34b-5p
116	mmu-miR-34c-3p	451.472	37.9453	0	489.716	56.5104	0	AAUCACUAACCACACAGCCAGG	experimental		mature miRNA	standard	MIMAT0004580	mmu-miR-34c-3p	mmu-miR-34c-3p
117	mmu-miR-34c-5p	69.9673	13.3554	7.97311e-08	61.1697	14.1145	2.35428e-05	AGGCAGUGUAGUUAGCUGAUUGC	experimental		mature miRNA	standard	MIMAT0000381	mmu-miR-34c-5p	mmu-miR-34c-5p
118	mmu-miR-92a-1-5p	0.204477	6.7265	1	0.00489778	8.573	1	AGGUUGGGAUUUGUCGCAAUGCU	experimental		mature miRNA	standard	MIMAT0017066	mmu-miR-92a-1-5p	mmu-miR-92a-1-5p
119	mmu-miR-92a-2-5p	0.0230164	5.66535	1	0.00434474	9.14276	1	AGGUGGGGAUUGGUGGCAUUAC	experimental		mature miRNA	standard	MIMAT0004635	mmu-miR-92a-2-5p	mmu-miR-92a-2-5p
120	mmu-miR-92a-3p	181.276	16.9069	0	258.547	26.4145	0	UAUUGCACUUGUCCCGGCCUG	experimental		mature miRNA	standard	MIMAT0000539	mmu-miR-92a-3p	mmu-miR-92a-3p
121	mmu-miR-92b-3p	330.126	35.0311	0	530.287	33.545	0	UAUUGCACUCGUCCCGGCCUCC	experimental		mature miRNA	standard	MIMAT0004899	mmu-miR-92b-3p	mmu-miR-92b-3p
122	mmu-miR-92b-5p	8.39283	8.53757	0.38893	9.08244	9.309	0.280826	AGGGACGGGACGUGGUGCAGUGUU	experimental		mature miRNA	standard	MIMAT0017278	mmu-miR-92b-5p	mmu-miR-92b-5p
123	mmu-miR-93-3p	8.98608	8.79953	0.364279	9.91867	10.0515	0.291357	ACUGCUGAGCUAGCACUUCCCG	experimental		mature miRNA	standard	MIMAT0004636	mmu-miR-93-3p	mmu-miR-93-3p
124	mmu-miR-93-5p	269.123	28.2967	0	235.283	24.3673	0	CAAAGUGCUGUUCGUGCAGGUAG	experimental		mature miRNA	standard	MIMAT0000540	mmu-miR-93-5p	mmu-miR-93-5p
125	mmu-miR-96-3p	3.59969	6.5331	0.682365	4.63469	9.02559	0.625089	CAAUCAUGUGUAGUGCCAAUAU	experimental		mature miRNA	standard	MIMAT0017021	mmu-miR-96-3p	mmu-miR-96-3p
126	mmu-miR-96-5p	0.0194794	5.88299	1	0.127007	8.63978	1	UUUGGCACUAGCACAUUUUUGCU	experimental		mature miRNA	standard	MIMAT0000541	mmu-miR-96-5p	mmu-miR-96-5p
127	mmu-miR-98-3p	78.1336	16.5084	1.19181e-06	67.976	14.5185	1.1603e-05	CUAUACAACUUACUACUUUCCU	experimental		mature miRNA	standard	MIMAT0017023	mmu-miR-98-3p	mmu-miR-98-3p
128	mmu-miR-98-5p	132.086	19.731	7.05858e-12	248.181	23.3187	0	UGAGGUAGUAAGUUGUAUUGUU	experimental		mature miRNA	standard	MIMAT0000545	mmu-miR-98-5p	mmu-miR-98-5p
129	mmu-miR-99a-3p	15.7602	7.59553	0.0601957	14.523	16.2367	0.380999	CAAGCUCGUUUCUAUGGGUCU	experimental		mature miRNA	standard	MIMAT0016981	mmu-miR-99a-3p	mmu-miR-99a-3p
130	mmu-miR-99a-5p	5581.58	154.123	0	5293.74	146.133	0	AACCCGUAGAUCCGAUCUUGUG	experimental		mature miRNA	standard	MIMAT0000131	mmu-miR-99a-5p	mmu-miR-99a-5p
131	mmu-miR-99b-3p	7.00467	8.02279	0.47854	6.33759	11.3234	0.607451	CAAGCUCGUGUCUGUGGGUCCG	experimental		mature miRNA	standard	MIMAT0004525	mmu-miR-99b-3p	mmu-miR-99b-3p
132	mmu-miR-99b-5p	1966.14	133.423	0	1959.99	111.114	0	CACCCGUAGAACCGACCUUGCG	experimental		mature miRNA	standard	MIMAT0000132	mmu-miR-99b-5p	mmu-miR-99b-5p
133	mmu-miR-100-3p	10.4753	8.586	0.247768	9.0917	8.7427	0.22645	ACAAGCUUGUGUCUAUAGGUAU	experimental		mature miRNA	standard	MIMAT0017051	mmu-miR-100-3p	mmu-miR-100-3p
134	mmu-miR-100-5p	2123.76	88.1033	0	2232.59	76.4649	0	AACCCGUAGAUCCGAACUUGUG	experimental		mature miRNA	standard	MIMAT0000655	mmu-miR-100-5p	mmu-miR-100-5p
135	mmu-miR-101a-3p	1444.27	91.4295	0	1185.16	72.4024	0	UACAGUACUGUGAUAACUGAA	experimental		mature miRNA	standard	MIMAT0000133	mmu-miR-101a-3p	mmu-miR-101a-3p
136	mmu-miR-101a-5p	5.10477	6.44653	0.445123	8.88088	7.84774	0.15991	UCAGUUAUCACAGUGCUGAUGC	experimental		mature miRNA	standard	MIMAT0004526	mmu-miR-101a-5p	mmu-miR-101a-5p
137	mmu-miR-101b-3p	775.822	50.7649	0	502.971	31.4846	0	UACAGUACUGUGAUAGCUGAA	experimental		mature miRNA	standard	MIMAT0000616	mmu-miR-101b-3p	mmu-miR-101b-3p
138	mmu-miR-101b-5p	0.689199	6.53345	1	1.06204	7.73112	0.966932	UCGGUUAUCAUGGUACCGAUGCU	experimental		mature miRNA	standard	MIMAT0017046	mmu-miR-101b-5p	mmu-miR-101b-5p
139	mmu-miR-101c	289.469	24.5311	0	307.749	28.5701	0	ACAGUACUGUGAUAACUGA	experimental		mature miRNA	standard	MIMAT0019349	mmu-miR-101c	mmu-miR-101c
140	mmu-miR-103-1-5p	37.2053	10.4327	0.000461541	31.7777	12.2064	0.00837816	GGCUUCUUUACAGUGCUGCCUUG	experimental		mature miRNA	standard	MIMAT0017024	mmu-miR-103-1-5p	mmu-miR-103-1-5p
141	mmu-miR-103-2-5p	52.1776	11.9793	7.54304e-06	49.0594	14.3277	0.000515854	AGCUUCUUUACAGUGCUGCCUUG	experimental		mature miRNA	standard	MIMAT0017025	mmu-miR-103-2-5p	mmu-miR-103-2-5p
142	mmu-miR-103-3p	3519	92.6493	0	2874.55	115.513	0	AGCAGCAUUGUACAGGGCUAUGA	experimental		mature miRNA	standard	MIMAT0000546	mmu-miR-103-3p	mmu-miR-103-3p
143	mmu-miR-105	0.0472841	5.28214	1	0.563381	8.93031	0.864602	CCAAGUGCUCAGAUGCUUGUGGU	experimental		mature miRNA	standard	MIMAT0004856	mmu-miR-105	mmu-miR-105
144	mmu-miR-106a-3p	3.23096	6.93213	0.819682	0.00569842	9.07547	1	ACUGCAGUGCCAGCACUUCUUAC	experimental		mature miRNA	standard	MIMAT0017009	mmu-miR-106a-3p	mmu-miR-106a-3p
145	mmu-miR-106a-5p	137.232	18.5758	6.37268e-14	114.271	18.0981	8.48052e-10	CAAAGUGCUAACAGUGCAGGUAG	experimental		mature miRNA	standard	MIMAT0000385	mmu-miR-106a-5p	mmu-miR-106a-5p
146	mmu-miR-106b-3p	15.9968	7.1905	0.0312735	12.649	10.7404	0.1909	CCGCACUGUGGGUACUUGCUGC	experimental		mature miRNA	standard	MIMAT0004582	mmu-miR-106b-3p	mmu-miR-106b-3p
147	mmu-miR-106b-5p	308.658	29.1154	0	247.118	28.4538	0	UAAAGUGCUGACAGUGCAGAU	experimental		mature miRNA	standard	MIMAT0000386	mmu-miR-106b-5p	mmu-miR-106b-5p
148	mmu-miR-107-3p	3459.56	62.5248	0	2805.56	100.723	0	AGCAGCAUUGUACAGGGCUAUCA	experimental		mature miRNA	standard	MIMAT0000647	mmu-miR-107-3p	mmu-miR-107-3p
149	mmu-miR-107-5p	43.0487	9.84913	1.44262e-05	30.7875	11.041	0.00408679	AGCUUCUUUACAGUGUUGCCUUG	experimental		mature miRNA	standard	MIMAT0017048	mmu-miR-107-5p	mmu-miR-107-5p
150	mmu-miR-122-3p	2.08796	6.78322	0.941284	0.00556356	8.43971	1	AAACGCCAUUAUCACACUAA	experimental		mature miRNA	standard	MIMAT0017005	mmu-miR-122-3p	mmu-miR-122-3p
151	mmu-miR-122-5p	24.61	9.42919	0.016508	19.5023	10.5927	0.0490252	UGGAGUGUGACAAUGGUGUUUG	experimental		mature miRNA	standard	MIMAT0000246	mmu-miR-122-5p	mmu-miR-122-5p
152	mmu-miR-124-3p	10985.4	2412.68	4.67682e-05	10440.4	232.272	0	UAAGGCACGCGGUGAAUGCC	experimental		mature miRNA	standard	MIMAT0000134	mmu-miR-124-3p	mmu-miR-124-3p
153	mmu-miR-124-5p	41.2725	11.6245	8.70615e-05	31.7107	14.1231	0.0176463	CGUGUUCACAGCGGACCUUGAU	experimental		mature miRNA	standard	MIMAT0004527	mmu-miR-124-5p	mmu-miR-124-5p
154	mmu-miR-125a-3p	30.5425	12.1446	0.0151003	19.5543	10.6578	0.110339	ACAGGUGAGGUUCUUGGGAGCC	experimental		mature miRNA	standard	MIMAT0004528	mmu-miR-125a-3p	mmu-miR-125a-3p
155	mmu-miR-125a-5p	4199.33	423.993	0	4845.54	112.89	0	UCCCUGAGACCCUUUAACCUGUGA	experimental		mature miRNA	standard	MIMAT0000135	mmu-miR-125a-5p	mmu-miR-125a-5p
156	mmu-miR-125b-1-3p	4.59038	6.91482	0.719952	0.00580926	8.44236	1	ACGGGUUAGGCUCUUGGGAGCU	experimental		mature miRNA	standard	MIMAT0004669	mmu-miR-125b-1-3p	mmu-miR-125b-1-3p
157	mmu-miR-125b-2-3p	44.7531	9.79616	7.80218e-06	25.7187	11.0579	0.0486425	ACAAGUCAGGUUCUUGGGACCU	experimental		mature miRNA	standard	MIMAT0004529	mmu-miR-125b-2-3p	mmu-miR-125b-2-3p
158	mmu-miR-125b-5p	17496.1	416.401	0	17340	261.719	0	UCCCUGAGACCCUAACUUGUGA	experimental		mature miRNA	standard	MIMAT0000136	mmu-miR-125b-5p	mmu-miR-125b-5p
159	mmu-miR-126a-3p	4340.68	90.0929	0	3741.76	86.6182	0	UCGUACCGUGAGUAAUAAUGCG	experimental		mature miRNA	standard	MIMAT0000138	mmu-miR-126a-3p	mmu-miR-126a-3p
160	mmu-miR-126a-5p	0.0230164	6.24037	1	0.00434474	8.47693	1	CAUUAUUACUUUUGGUACGCG	experimental		mature miRNA	standard	MIMAT0000137	mmu-miR-126a-5p	mmu-miR-126a-5p
161	mmu-miR-126b-3p	0.0230164	5.1997	1	0.00434474	7.44361	1	CGCGUACCAAAAGUAAUAAUGUG	experimental		mature miRNA	standard	MIMAT0029895	mmu-miR-126b-3p	mmu-miR-126b-3p
162	mmu-miR-126b-5p	0.0170642	6.00593	1	1.84857	7.87111	0.672347	AUUAUUACUCACGGUACGAGUU	experimental		mature miRNA	standard	MIMAT0029894	mmu-miR-126b-5p	mmu-miR-126b-5p
163	mmu-miR-127-3p	5635.86	257.105	0	4431.92	91.788	0	UCGGAUCCGUCUGAGCUUGGCU	experimental		mature miRNA	standard	MIMAT0000139	mmu-miR-127-3p	mmu-miR-127-3p
164	mmu-miR-127-5p	55.7773	12.4828	3.67155e-06	61.3306	16.5859	0.000517129	CUGAAGCUCAGAGGGCUCUGAU	experimental		mature miRNA	standard	MIMAT0004530	mmu-miR-127-5p	mmu-miR-127-5p
165	mmu-miR-128-1-5p	5.70805	7.33643	0.463476	6.97642	8.48449	0.302237	CGGGGCCGUAGCACUGUCUGA	experimental		mature miRNA	standard	MIMAT0016982	mmu-miR-128-1-5p	mmu-miR-128-1-5p
166	mmu-miR-128-2-5p	0.0651488	6.57183	1	1.84531	8.68301	0.696218	GGGGGCCGAUGCACUGUAAGAGA	experimental		mature miRNA	standard	MIMAT0017069	mmu-miR-128-2-5p	mmu-miR-128-2-5p
167	mmu-miR-128-3p	14176.2	630.513	0	16157.5	221.376	0	UCACAGUGAACCGGUCUCUUU	experimental		mature miRNA	standard	MIMAT0000140	mmu-miR-128-3p	mmu-miR-128-3p
168	mmu-miR-129-1-3p	120.629	18.8583	5.24306e-10	283.726	25.4959	0	AAGCCCUUACCCCAAAAAGUAU	experimental		mature miRNA	standard	MIMAT0016994	mmu-miR-129-1-3p	mmu-miR-129-1-3p
169	mmu-miR-129-2-3p	1487.45	87.2621	0	2127.14	92.2012	0	AAGCCCUUACCCCAAAAAGCAU	experimental		mature miRNA	standard	MIMAT0000544	mmu-miR-129-2-3p	mmu-miR-129-2-3p
170	mmu-miR-129-5p	386.641	46.8307	7.10543e-15	445.805	43.6096	0	CUUUUUGCGGUCUGGGCUUGC	experimental		mature miRNA	standard	MIMAT0000209	mmu-miR-129-5p	mmu-miR-129-5p
171	mmu-miR-129b-3p	0.0230164	5.94291	1	0.00434474	7.41016	1	CAAGCCCAGACCGCAAAAAGAUU	experimental		mature miRNA	standard	MIMAT0029863	mmu-miR-129b-3p	mmu-miR-129b-3p
172	mmu-miR-129b-5p	2.68939	6.90415	0.672639	12.2537	11.3864	0.222791	GCUUUUUGGGGUAAGGGCUUCC	experimental		mature miRNA	standard	MIMAT0029862	mmu-miR-129b-5p	mmu-miR-129b-5p
173	mmu-miR-130a-3p	485.832	49.8897	0	426.153	37.5991	0	CAGUGCAAUGUUAAAAGGGCAU	experimental		mature miRNA	standard	MIMAT0000141	mmu-miR-130a-3p	mmu-miR-130a-3p
174	mmu-miR-130a-5p	3.48903	7.70184	0.653804	6.4104	8.71413	0.374143	GCUCUUUUCACAUUGUGCUACU	experimental		mature miRNA	standard	MIMAT0016983	mmu-miR-130a-5p	mmu-miR-130a-5p
175	mmu-miR-130b-3p	20.3563	9.22064	0.0289215	22.162	11.4505	0.0476448	CAGUGCAAUGAUGAAAGGGCAU	experimental		mature miRNA	standard	MIMAT0000387	mmu-miR-130b-3p	mmu-miR-130b-3p
176	mmu-miR-130b-5p	0.0230164	5.96038	1	0.00434474	7.80523	1	ACUCUUUCCCUGUUGCACUACU	experimental		mature miRNA	standard	MIMAT0004583	mmu-miR-130b-5p	mmu-miR-130b-5p
177	mmu-miR-130c	0.0151336	6.15512	1	0.759007	4.00942	0.690549	CAGUGCAAUGUUCCAAGGUGUG	experimental		mature miRNA	standard	MIMAT0025132	mmu-miR-130c	mmu-miR-130c
178	mmu-miR-132-3p	5407.17	335.263	0	9662.81	258.921	0	UAACAGUCUACAGCCAUGGUCG	experimental		mature miRNA	standard	MIMAT0000144	mmu-miR-132-3p	mmu-miR-132-3p
179	mmu-miR-132-5p	678.939	51.366	0	974.667	39.3739	0	AACCGUGGCUUUCGAUUGUUAC	experimental		mature miRNA	standard	MIMAT0016984	mmu-miR-132-5p	mmu-miR-132-5p
180	mmu-miR-133a-3p	25.7889	10.2656	0.00982258	30.5731	11.9365	0.00986446	UUUGGUCCCCUUCAACCAGCUG	experimental		mature miRNA	standard	MIMAT0000145	mmu-miR-133a-3p	mmu-miR-133a-3p
181	mmu-miR-133a-5p	0.0230164	7.48959	1	0.00434474	7.69755	1	GCUGGUAAAAUGGAACCAAAU	experimental		mature miRNA	standard	MIMAT0003473	mmu-miR-133a-5p	mmu-miR-133a-5p
182	mmu-miR-133b-3p	27.5665	10.7283	0.00916774	24.6849	12.4965	0.0407628	UUUGGUCCCCUUCAACCAGCUA	experimental		mature miRNA	standard	MIMAT0000769	mmu-miR-133b-3p	mmu-miR-133b-3p
183	mmu-miR-133b-5p	8585.99	700.248	0	19462.9	276.422	0	GCUGGUCAAACGGAACCAAGUC	experimental		mature miRNA	standard	MIMAT0017083	mmu-miR-133b-5p	mmu-miR-133b-5p
184	mmu-miR-133c	0.591244	4.81016	0.90437	2.18681	7.38305	0.670883	UUUGGUCCCCUUCAAGGAGUCAG	experimental		mature miRNA	standard	MIMAT0025078	mmu-miR-133c	mmu-miR-133c
185	mmu-miR-134-3p	21.2338	9.38978	0.0313227	16.6013	11.0815	0.110776	CUGUGGGCCACCUAGUCACC	experimental		mature miRNA	standard	MIMAT0016985	mmu-miR-134-3p	mmu-miR-134-3p
186	mmu-miR-134-5p	112.227	18.4525	5.65181e-09	103.665	17.4134	2.88149e-09	UGUGACUGGUUGACCAGAGGGG	experimental		mature miRNA	standard	MIMAT0000146	mmu-miR-134-5p	mmu-miR-134-5p
187	mmu-miR-135a-1-3p	0.0184327	5.92664	1	0.388198	7.4452	0.956304	UAUAGGGAUUGGAGCCGUGGCG	experimental		mature miRNA	standard	MIMAT0004531	mmu-miR-135a-1-3p	mmu-miR-135a-1-3p
188	mmu-miR-135a-2-3p	7.40393	7.28997	0.35555	9.45177	8.67478	0.209582	UGUAGGGAUGGAAGCCAUGAA	experimental		mature miRNA	standard	MIMAT0017064	mmu-miR-135a-2-3p	mmu-miR-135a-2-3p
189	mmu-miR-135a-5p	4.63466	6.26816	0.49431	15.464	8.72331	0.0444728	UAUGGCUUUUUAUUCCUAUGUGA	experimental		mature miRNA	standard	MIMAT0000147	mmu-miR-135a-5p	mmu-miR-135a-5p
190	mmu-miR-135b-3p	0.0173376	5.08237	1	1.3402	6.22207	0.678118	AUGUAGGGCUAAAAGCCAUGGG	experimental		mature miRNA	standard	MIMAT0017044	mmu-miR-135b-3p	mmu-miR-135b-3p
191	mmu-miR-135b-5p	9.64273	9.14685	0.318232	33.9743	10.7548	0.000854628	UAUGGCUUUUCAUUCCUAUGUGA	experimental		mature miRNA	standard	MIMAT0000612	mmu-miR-135b-5p	mmu-miR-135b-5p
192	mmu-miR-136-3p	1071.79	82.2102	0	965.576	34.5277	0	AUCAUCGUCUCAAAUGAGUCUU	experimental		mature miRNA	standard	MIMAT0004532	mmu-miR-136-3p	mmu-miR-136-3p
193	mmu-miR-136-5p	3.74075	5.8191	0.584507	6.00497	9.11298	0.429719	ACUCCAUUUGUUUUGAUGAUGG	experimental		mature miRNA	standard	MIMAT0000148	mmu-miR-136-5p	mmu-miR-136-5p
194	mmu-miR-137-3p	4825.11	138.347	0	5141.23	140.411	0	UUAUUGCUUAAGAAUACGCGUAG	experimental		mature miRNA	standard	MIMAT0000149	mmu-miR-137-3p	mmu-miR-137-3p
195	mmu-miR-137-5p	14.657	7.19608	0.0588036	19.9337	10.3454	0.0403459	ACGGGUAUUCUUGGGUGGAUAAU	experimental		mature miRNA	standard	MIMAT0016986	mmu-miR-137-5p	mmu-miR-137-5p
196	mmu-miR-138-1-3p	308.407	35.9879	2.03171e-14	269.435	33.8933	4.77396e-15	CGGCUACUUCACAACACCAGGG	experimental		mature miRNA	standard	MIMAT0004668	mmu-miR-138-1-3p	mmu-miR-138-1-3p
197	mmu-miR-138-2-3p	119.304	18.8959	1.12233e-09	133.049	21.4655	1.63577e-09	GCUAUUUCACGACACCAGGGU	experimental		mature miRNA	standard	MIMAT0016987	mmu-miR-138-2-3p	mmu-miR-138-2-3p
198	mmu-miR-138-5p	3334.55	183.112	0	2846.29	75.4739	0	AGCUGGUGUUGUGAAUCAGGCCG	experimental		mature miRNA	standard	MIMAT0000150	mmu-miR-138-5p	mmu-miR-138-5p
199	mmu-miR-139-3p	44.9863	11.3144	8.97916e-05	50.0275	14.88	0.000873738	UGGAGACGCGGCCCUGUUGGAG	experimental		mature miRNA	standard	MIMAT0004662	mmu-miR-139-3p	mmu-miR-139-3p
200	mmu-miR-139-5p	1766.74	62.1063	0	2246.2	72.0024	0	UCUACAGUGCACGUGUCUCCAG	experimental		mature miRNA	standard	MIMAT0000656	mmu-miR-139-5p	mmu-miR-139-5p
201	mmu-miR-140-3p	495.181	41.6204	0	420.392	35.3746	0	UACCACAGGGUAGAACCACGG	experimental		mature miRNA	standard	MIMAT0000152	mmu-miR-140-3p	mmu-miR-140-3p
202	mmu-miR-140-5p	78.8622	13.3861	2.88779e-09	75.6889	12.7026	8.56451e-09	CAGUGGUUUUACCCUAUGGUAG	experimental		mature miRNA	standard	MIMAT0000151	mmu-miR-140-5p	mmu-miR-140-5p
203	mmu-miR-141-3p	0.978918	5.46597	1	0.615812	8.24779	1	UAACACUGUCUGGUAAAGAUGG	experimental		mature miRNA	standard	MIMAT0000153	mmu-miR-141-3p	mmu-miR-141-3p
204	mmu-miR-141-5p	0.370548	5.30188	1	1.44836	7.51627	0.779595	CAUCUUCCAGUGCAGUGUUGGA	experimental		mature miRNA	standard	MIMAT0004533	mmu-miR-141-5p	mmu-miR-141-5p
205	mmu-miR-142-3p	0.017053	6.2869	1	1.87322	7.56339	0.679448	UGUAGUGUUUCCUACUUUAUGGA	experimental		mature miRNA	standard	MIMAT0000155	mmu-miR-142-3p	mmu-miR-142-3p
206	mmu-miR-142-5p	6.42476	6.75151	0.385402	10.7646	10.3053	0.240223	CAUAAAGUAGAAAGCACUACU	experimental		mature miRNA	standard	MIMAT0000154	mmu-miR-142-5p	mmu-miR-142-5p
207	mmu-miR-142b	0.016779	5.89724	1	2.59978	8.55962	0.623672	UCCAUAAAGUAGGAAACACU	experimental		mature miRNA	standard	MIMAT0031402	mmu-miR-142b	mmu-miR-142b
208	mmu-miR-143-3p	949.838	55.9786	0	956.586	28.7865	0	UGAGAUGAAGCACUGUAGCUC	experimental		mature miRNA	standard	MIMAT0000247	mmu-miR-143-3p	mmu-miR-143-3p
209	mmu-miR-143-5p	0.97271	5.78019	0.934391	2.59526	8.63014	0.685796	GGUGCAGUGCUGCAUCUCUGG	experimental		mature miRNA	standard	MIMAT0017006	mmu-miR-143-5p	mmu-miR-143-5p
210	mmu-miR-144-3p	0.0172909	5.25931	1	1.41539	8.06667	0.769462	UACAGUAUAGAUGAUGUACU	experimental		mature miRNA	standard	MIMAT0000156	mmu-miR-144-3p	mmu-miR-144-3p
211	mmu-miR-144-5p	4.03852	6.32297	0.575588	6.25226	8.07406	0.368274	GGAUAUCAUCAUAUACUGUAAGU	experimental		mature miRNA	standard	MIMAT0016988	mmu-miR-144-5p	mmu-miR-144-5p
212	mmu-miR-145a-3p	35.08	10.9384	0.00209344	50.261	11.9352	2.63228e-05	AUUCCUGGAAAUACUGUUCUUG	experimental		mature miRNA	standard	MIMAT0004534	mmu-miR-145a-3p	mmu-miR-145a-3p
213	mmu-miR-145a-5p	1755.41	53.5819	0	1973.4	82.9794	0	GUCCAGUUUUCCCAGGAAUCCCU	experimental		mature miRNA	standard	MIMAT0000157	mmu-miR-145a-5p	mmu-miR-145a-5p
214	mmu-miR-145b	254.15	24.8984	0	415.909	28.04	0	GUCCAGUUUUCCCAGGAGACU	experimental		mature miRNA	standard	MIMAT0025105	mmu-miR-145b	mmu-miR-145b
215	mmu-miR-146a-3p	2.77812	7.43854	0.762208	1.7949	7.97804	0.774365	CCUGUGAAAUUCAGUUCUUCAG	experimental		mature miRNA	standard	MIMAT0016989	mmu-miR-146a-3p	mmu-miR-146a-3p
216	mmu-miR-146a-5p	464.059	38.9222	0	462.558	39.712	0	UGAGAACUGAAUUCCAUGGGUU	experimental		mature miRNA	standard	MIMAT0000158	mmu-miR-146a-5p	mmu-miR-146a-5p
217	mmu-miR-146b-3p	1.92597	6.18174	0.812106	0.40991	9.17252	0.942869	GCCCUAGGGACUCAGUUCUGGU	experimental		mature miRNA	standard	MIMAT0004826	mmu-miR-146b-3p	mmu-miR-146b-3p
218	mmu-miR-146b-5p	434.622	31.8586	0	417.719	37.5144	0	UGAGAACUGAAUUCCAUAGGCU	experimental		mature miRNA	standard	MIMAT0003475	mmu-miR-146b-5p	mmu-miR-146b-5p
219	mmu-miR-147-3p	0.019071	5.47999	1	0.19497	8.19647	0.959012	GUGUGCGGAAAUGCUUCUGCUA	experimental		mature miRNA	standard	MIMAT0004857	mmu-miR-147-3p	mmu-miR-147-3p
220	mmu-miR-147-5p	1.25532	6.44296	1	3.18033	11.0133	0.701247	UGGAAACAUUUCUGCACAAACUAG	experimental		mature miRNA	standard	MIMAT0017269	mmu-miR-147-5p	mmu-miR-147-5p
221	mmu-miR-148a-3p	289.312	27.2264	0	266.391	21.7534	0	UCAGUGCACUACAGAACUUUGU	experimental		mature miRNA	standard	MIMAT0000516	mmu-miR-148a-3p	mmu-miR-148a-3p
222	mmu-miR-148a-5p	1.79097	6.60144	0.868127	3.81542	6.92889	0.468257	AAAGUUCUGAGACACUCCGACU	experimental		mature miRNA	standard	MIMAT0004617	mmu-miR-148a-5p	mmu-miR-148a-5p
223	mmu-miR-148b-3p	459.67	34.5072	0	435.188	22.8552	0	UCAGUGCAUCACAGAACUUUGU	experimental		mature miRNA	standard	MIMAT0000580	mmu-miR-148b-3p	mmu-miR-148b-3p
224	mmu-miR-148b-5p	14.2584	7.71692	0.0794917	16.6774	7.74975	0.0321931	GAAGUUCUGUUAUACACUCAGGCU	experimental		mature miRNA	standard	MIMAT0017036	mmu-miR-148b-5p	mmu-miR-148b-5p
225	mmu-miR-149-3p	762.623	43.1636	0	914.803	48.8924	0	GAGGGAGGGACGGGGGCGGUGC	experimental		mature miRNA	standard	MIMAT0016990	mmu-miR-149-3p	mmu-miR-149-3p
226	mmu-miR-149-5p	127.415	17.539	1.60427e-13	231.566	25.818	0	UCUGGCUCCGUGUCUUCACUCCC	experimental		mature miRNA	standard	MIMAT0000159	mmu-miR-149-5p	mmu-miR-149-5p
227	mmu-miR-150-3p	0.132877	5.70426	1	2.13528	7.50251	0.648367	CUGGUACAGGCCUGGGGGAUAG	experimental		mature miRNA	standard	MIMAT0004535	mmu-miR-150-3p	mmu-miR-150-3p
228	mmu-miR-150-5p	354.448	37.4106	0	532.046	38.4433	0	UCUCCCAACCCUUGUACCAGUG	experimental		mature miRNA	standard	MIMAT0000160	mmu-miR-150-5p	mmu-miR-150-5p
229	mmu-miR-151-3p	180.214	24.0375	2.55351e-14	200.177	21.6785	0	CUAGACUGAGGCUCCUUGAGG	experimental		mature miRNA	standard	MIMAT0000161	mmu-miR-151-3p	mmu-miR-151-3p
230	mmu-miR-151-5p	2311.55	75.6918	0	2121.94	86.7931	0	UCGAGGAGCUCACAGUCUAGU	experimental		mature miRNA	standard	MIMAT0004536	mmu-miR-151-5p	mmu-miR-151-5p
231	mmu-miR-152-3p	268.738	23.752	0	213.16	26.5475	2.21911e-12	UCAGUGCAUGACAGAACUUGG	experimental		mature miRNA	standard	MIMAT0000162	mmu-miR-152-3p	mmu-miR-152-3p
232	mmu-miR-152-5p	1.00109	5.8803	0.932765	1.90813	8.68749	0.766777	UAGGUUCUGUGAUACACUCCGACU	experimental		mature miRNA	standard	MIMAT0016991	mmu-miR-152-5p	mmu-miR-152-5p
233	mmu-miR-153-3p	2651.92	120.241	0	2382.93	72.8924	0	UUGCAUAGUCACAAAAGUGAUC	experimental		mature miRNA	standard	MIMAT0000163	mmu-miR-153-3p	mmu-miR-153-3p
234	mmu-miR-153-5p	1.96232	5.08205	0.736823	5.12168	9.77396	0.53679	UUUGUGACGUUGCAGCU	experimental		mature miRNA	standard	MIMAT0016992	mmu-miR-153-5p	mmu-miR-153-5p
235	mmu-miR-154-3p	201.253	22.0369	0	168.326	22.8306	1.12606e-10	AAUCAUACACGGUUGACCUAUU	experimental		mature miRNA	standard	MIMAT0004537	mmu-miR-154-3p	mmu-miR-154-3p
236	mmu-miR-154-5p	861.198	39.389	0	707.411	39.78	0	UAGGUUAUCCGUGUUGCCUUCG	experimental		mature miRNA	standard	MIMAT0000164	mmu-miR-154-5p	mmu-miR-154-5p
237	mmu-miR-155-3p	0.633805	5.16072	1	1.9404	7.96864	0.733706	CUCCUACCUGUUAGCAUUAAC	experimental		mature miRNA	standard	MIMAT0016993	mmu-miR-155-3p	mmu-miR-155-3p
238	mmu-miR-155-5p	3.81911	5.86483	0.55619	10.5821	9.16811	0.195628	UUAAUGCUAAUUGUGAUAGGGGU	experimental		mature miRNA	standard	MIMAT0000165	mmu-miR-155-5p	mmu-miR-155-5p
239	mmu-miR-181a-1-3p	60.8603	11.2068	9.98419e-08	46.2379	12.9463	0.00110276	ACCAUCGACCGUUGAUUGUACC	experimental		mature miRNA	standard	MIMAT0000660	mmu-miR-181a-1-3p	mmu-miR-181a-1-3p
240	mmu-miR-181a-2-3p	3.50781	6.91858	0.709197	0.529747	7.80357	0.939029	ACCGACCGUUGACUGUACCUUG	experimental		mature miRNA	standard	MIMAT0005443	mmu-miR-181a-2-3p	mmu-miR-181a-2-3p
241	mmu-miR-181a-5p	6499.57	143.505	0	5317.18	129.779	0	AACAUUCAACGCUGUCGGUGAGU	experimental		mature miRNA	standard	MIMAT0000210	mmu-miR-181a-5p	mmu-miR-181a-5p
242	mmu-miR-181b-1-3p	4.71702	6.89553	0.552138	2.88507	8.15789	0.656367	CUCACUGAACAAUGAAUGC	experimental		mature miRNA	standard	MIMAT0017067	mmu-miR-181b-1-3p	mmu-miR-181b-1-3p
243	mmu-miR-181b-2-3p	0.0230164	5.27214	1	0.00434474	7.75037	1	CUCACUGAUCAAUGAAUGCAAA	experimental		mature miRNA	standard	MIMAT0017084	mmu-miR-181b-2-3p	mmu-miR-181b-2-3p
244	mmu-miR-181b-5p	887.661	61.6227	0	781.559	49.1875	0	AACAUUCAUUGCUGUCGGUGGGU	experimental		mature miRNA	standard	MIMAT0000673	mmu-miR-181b-5p	mmu-miR-181b-5p
245	mmu-miR-181c-3p	34.3063	12.075	0.00743396	25.5767	9.61656	0.00239217	ACCAUCGACCGUUGAGUGGACC	experimental		mature miRNA	standard	MIMAT0017068	mmu-miR-181c-3p	mmu-miR-181c-3p
246	mmu-miR-181c-5p	604.035	53.4677	0	475.772	40.3894	0	AACAUUCAACCUGUCGGUGAGU	experimental		mature miRNA	standard	MIMAT0000674	mmu-miR-181c-5p	mmu-miR-181c-5p
247	mmu-miR-181d-3p	3.25185	7.02135	0.773902	0.00570043	7.0675	1	CCCACCGGGGGAUGAAUGUCA	experimental		mature miRNA	standard	MIMAT0017264	mmu-miR-181d-3p	mmu-miR-181d-3p
248	mmu-miR-181d-5p	566.571	46.1603	0	488.124	36.543	0	AACAUUCAUUGUUGUCGGUGGGU	experimental		mature miRNA	standard	MIMAT0004324	mmu-miR-181d-5p	mmu-miR-181d-5p
249	mmu-miR-182-3p	0.0230164	5.70083	1	0.00434474	8.50991	1	GUGGUUCUAGACUUGCCAACU	experimental		mature miRNA	standard	MIMAT0016995	mmu-miR-182-3p	mmu-miR-182-3p
250	mmu-miR-182-5p	115.126	33.5852	0.00186267	65.7932	22.3672	0.0117263	UUUGGCAAUGGUAGAACUCACACCG	experimental		mature miRNA	standard	MIMAT0000211	mmu-miR-182-5p	mmu-miR-182-5p
251	mmu-miR-183-3p	0.0230164	5.17306	1	0.00434474	7.20599	1	GUGAAUUACCGAAGGGCCAUAA	experimental		mature miRNA	standard	MIMAT0004539	mmu-miR-183-3p	mmu-miR-183-3p
252	mmu-miR-183-5p	0.0230164	5.79697	1	0.00434474	6.84827	1	UAUGGCACUGGUAGAAUUCACU	experimental		mature miRNA	standard	MIMAT0000212	mmu-miR-183-5p	mmu-miR-183-5p
253	mmu-miR-184-3p	3.81972	6.19796	0.654531	0.00575098	8.59463	1	UGGACGGAGAACUGAUAAGGGU	experimental		mature miRNA	standard	MIMAT0000213	mmu-miR-184-3p	mmu-miR-184-3p
254	mmu-miR-184-5p	127.148	21.7198	2.16353e-09	104.582	19.0301	2.41544e-05	CCUUAUCACUUUUCCAGCCAGC	experimental		mature miRNA	standard	MIMAT0022690	mmu-miR-184-5p	mmu-miR-184-5p
255	mmu-miR-185-3p	0.545879	5.51893	1	0.00516884	7.3521	1	AGGGGCUGGCUUUCCUCUGGU	experimental		mature miRNA	standard	MIMAT0016996	mmu-miR-185-3p	mmu-miR-185-3p
256	mmu-miR-185-5p	1094.42	53.8588	0	917.868	44.3094	0	UGGAGAGAAAGGCAGUUCCUGA	experimental		mature miRNA	standard	MIMAT0000214	mmu-miR-185-5p	mmu-miR-185-5p
257	mmu-miR-186-3p	0.0230164	5.15478	1	0.00434474	8.21397	1	GCCCUAAGGUGAAUUUUUUGGG	experimental		mature miRNA	standard	MIMAT0004540	mmu-miR-186-3p	mmu-miR-186-3p
258	mmu-miR-186-5p	915.393	48.3391	0	589.091	38.563	0	CAAAGAAUUCUCCUUUUGGGCU	experimental		mature miRNA	standard	MIMAT0000215	mmu-miR-186-5p	mmu-miR-186-5p
259	mmu-miR-187-3p	570.111	59.7475	0	361.717	36.0688	0	UCGUGUCUUGUGUUGCAGCCGG	experimental		mature miRNA	standard	MIMAT0000216	mmu-miR-187-3p	mmu-miR-187-3p
260	mmu-miR-187-5p	80.1551	19.8994	4.17296e-05	60.183	15.0953	8.15588e-06	AGGCUACAACACAGGACCCGGG	experimental		mature miRNA	standard	MIMAT0016997	mmu-miR-187-5p	mmu-miR-187-5p
261	mmu-miR-188-3p	0.0230164	6.22614	1	0.00434474	7.32457	1	CUCCCACAUGCAGGGUUUGCA	experimental		mature miRNA	standard	MIMAT0004541	mmu-miR-188-3p	mmu-miR-188-3p
262	mmu-miR-188-5p	85.0202	18.4781	3.32535e-06	66.3067	13.4915	0.000358467	CAUCCCUUGCAUGGUGGAGGG	experimental		mature miRNA	standard	MIMAT0000217	mmu-miR-188-5p	mmu-miR-188-5p
263	mmu-miR-190a-3p	2.83001	5.69884	0.646676	4.36707	8.0862	0.493701	ACUAUAUAUCAAGCAUAUUCCU	experimental		mature miRNA	standard	MIMAT0016998	mmu-miR-190a-3p	mmu-miR-190a-3p
264	mmu-miR-190a-5p	0.0230164	6.42625	1	0.00434474	6.67369	1	UGAUAUGUUUGAUAUAUUAGGU	experimental		mature miRNA	standard	MIMAT0000220	mmu-miR-190a-5p	mmu-miR-190a-5p
265	mmu-miR-190b-3p	0.0230164	5.12873	1	0.00434474	8.44626	1	ACUGAAUGUCAAGCAUACUCUCA	experimental		mature miRNA	standard	MIMAT0017267	mmu-miR-190b-3p	mmu-miR-190b-3p
266	mmu-miR-190b-5p	0.0174614	4.97846	1	1.16061	7.52522	0.91854	UGAUAUGUUUGAUAUUGGGUU	experimental		mature miRNA	standard	MIMAT0004852	mmu-miR-190b-5p	mmu-miR-190b-5p
267	mmu-miR-191-3p	0.752634	6.03266	0.963622	1.47891	9.21027	0.848401	GCUGCACUUGGAUUUCGUUCCC	experimental		mature miRNA	standard	MIMAT0004542	mmu-miR-191-3p	mmu-miR-191-3p
268	mmu-miR-191-5p	3844.25	246.878	0	4143.88	120.253	0	CAACGGAAUCCCAAAAGCAGCUG	experimental		mature miRNA	standard	MIMAT0000221	mmu-miR-191-5p	mmu-miR-191-5p
269	mmu-miR-192-3p	0.202361	6.53044	1	0.411822	8.21138	0.930455	CUGCCAAUUCCAUAGGUCACAG	experimental		mature miRNA	standard	MIMAT0017012	mmu-miR-192-3p	mmu-miR-192-3p
270	mmu-miR-192-5p	246.162	24.7879	0	221.86	21.7661	0	CUGACCUAUGAAUUGACAGCC	experimental		mature miRNA	standard	MIMAT0000517	mmu-miR-192-5p	mmu-miR-192-5p
271	mmu-miR-193a-3p	62.2447	14.3745	3.84721e-05	89.0713	17.2889	5.76424e-07	AACUGGCCUACAAAGUCCCAGU	experimental		mature miRNA	standard	MIMAT0000223	mmu-miR-193a-3p	mmu-miR-193a-3p
272	mmu-miR-193a-5p	4.32541	5.58112	0.517548	2.16197	8.80948	0.74591	UGGGUCUUUGCGGGCAAGAUGA	experimental		mature miRNA	standard	MIMAT0004544	mmu-miR-193a-5p	mmu-miR-193a-5p
273	mmu-miR-193b-3p	10.9987	7.55906	0.179178	17.0397	9.96142	0.0667739	AACUGGCCCACAAAGUCCCGCU	experimental		mature miRNA	standard	MIMAT0004859	mmu-miR-193b-3p	mmu-miR-193b-3p
274	mmu-miR-193b-5p	2.51721	6.27202	0.759554	3.4438	8.11028	0.598064	CGGGGUUUUGAGGGCGAGAUGA	experimental		mature miRNA	standard	MIMAT0017271	mmu-miR-193b-5p	mmu-miR-193b-5p
275	mmu-miR-194-1-3p	0.0175782	6.42364	1	1.0142	7.38795	0.817911	CCAGUGGAGCUGCUGUUACUUC	experimental		mature miRNA	standard	MIMAT0016999	mmu-miR-194-1-3p	mmu-miR-194-1-3p
276	mmu-miR-194-2-3p	0.84805	7.02602	0.93982	1.88463	7.44851	0.736463	CCAGUGGGGCUGCUGUUAUCUG	experimental		mature miRNA	standard	MIMAT0017073	mmu-miR-194-2-3p	mmu-miR-194-2-3p
277	mmu-miR-194-5p	309.705	28.0643	0	231.104	29.1501	9.99201e-15	UGUAACAGCAACUCCAUGUGGA	experimental		mature miRNA	standard	MIMAT0000224	mmu-miR-194-5p	mmu-miR-194-5p
278	mmu-miR-195a-3p	24.1291	8.93162	0.0101824	16.5193	11.1217	0.142084	CCAAUAUUGGCUGUGCUGCUCC	experimental		mature miRNA	standard	MIMAT0017000	mmu-miR-195a-3p	mmu-miR-195a-3p
279	mmu-miR-195a-5p	2255.6	94.2018	0	1583.76	81.2344	0	UAGCAGCACAGAAAUAUUGGC	experimental		mature miRNA	standard	MIMAT0000225	mmu-miR-195a-5p	mmu-miR-195a-5p
280	mmu-miR-195b	0.941084	5.6946	0.935043	0.00532559	6.86455	1	UAGCAGCACAGAAAUAGUAGAA	experimental		mature miRNA	standard	MIMAT0025076	mmu-miR-195b	mmu-miR-195b
281	mmu-miR-196a-1-3p	48.1707	12.8893	0.000157934	54.619	17.5528	0.00483103	CAACGACAUCAAACCACCUGAU	experimental		mature miRNA	standard	MIMAT0017013	mmu-miR-196a-1-3p	mmu-miR-196a-1-3p
282	mmu-miR-196a-2-3p	4.63962	5.69805	0.596793	0.112251	7.13542	1	UCGGCAACAAGAAACUGCCUGA	experimental		mature miRNA	standard	MIMAT0004618	mmu-miR-196a-2-3p	mmu-miR-196a-2-3p
283	mmu-miR-196a-5p	0.814173	5.45833	1	0.00528344	8.65939	1	UAGGUAGUUUCAUGUUGUUGGG	experimental		mature miRNA	standard	MIMAT0000518	mmu-miR-196a-5p	mmu-miR-196a-5p
284	mmu-miR-196b-3p	73.7383	19.8615	0.000489062	79.6657	22.3249	0.00218616	UCGACAGCACGACACUGCCUUC	experimental		mature miRNA	standard	MIMAT0017170	mmu-miR-196b-3p	mmu-miR-196b-3p
285	mmu-miR-196b-5p	0.199348	5.99208	1	0.00489096	7.9118	1	UAGGUAGUUUCCUGUUGUUGGG	experimental		mature miRNA	standard	MIMAT0001081	mmu-miR-196b-5p	mmu-miR-196b-5p
286	mmu-miR-199a-3p	83.0287	11.9615	2.18675e-10	158.92	21.4664	1.40488e-10	ACAGUAGUCUGCACAUUGGUUA	experimental		mature miRNA	standard	MIMAT0000230,MIMAT0004667	mmu-miR-199a-3p	mmu-miR-199a-3p, mmu-miR-199b-3p
287	mmu-miR-199a-5p	15.3898	7.51957	0.0701611	26.5619	11.0447	0.0214974	CCCAGUGUUCAGACUACCUGUUC	experimental		mature miRNA	standard	MIMAT0000229	mmu-miR-199a-5p	mmu-miR-199a-5p
288	mmu-miR-199b-5p	9.29777	8.29947	0.266397	49.1187	38.4141	0.229612	CCCAGUGUUUAGACUACCUGUUC	experimental		mature miRNA	standard	MIMAT0000672	mmu-miR-199b-5p	mmu-miR-199b-5p
289	mmu-miR-200a-3p	9.865	8.47768	0.24377	9.9545	10.7649	0.329439	UAACACUGUCUGGUAACGAUGU	experimental		mature miRNA	standard	MIMAT0000519	mmu-miR-200a-3p	mmu-miR-200a-3p
290	mmu-miR-200a-5p	0.014514	5.49579	1	48.8583	53.581	0.381327	CAUCUUACCGGACAGUGCUGGA	experimental		mature miRNA	standard	MIMAT0004619	mmu-miR-200a-5p	mmu-miR-200a-5p
291	mmu-miR-200b-3p	7.02612	7.63394	0.419821	15.4032	10.2856	0.0622554	UAAUACUGCCUGGUAAUGAUGA	experimental		mature miRNA	standard	MIMAT0000233	mmu-miR-200b-3p	mmu-miR-200b-3p
292	mmu-miR-200b-5p	18.6997	10.6964	0.110735	2.65553	8.98329	0.707458	CAUCUUACUGGGCAGCAUUGGA	experimental		mature miRNA	standard	MIMAT0004545	mmu-miR-200b-5p	mmu-miR-200b-5p
293	mmu-miR-200c-3p	0.0230164	5.67912	1	0.00434474	7.91245	1	UAAUACUGCCGGGUAAUGAUGGA	experimental		mature miRNA	standard	MIMAT0000657	mmu-miR-200c-3p	mmu-miR-200c-3p
294	mmu-miR-200c-5p	5.41366	9.80351	0.663901	0.563412	9.32211	1	CGUCUUACCCAGCAGUGUUUGG	experimental		mature miRNA	standard	MIMAT0004663	mmu-miR-200c-5p	mmu-miR-200c-5p
295	mmu-miR-201-3p	0.0230164	6.04319	1	0.00434474	7.31665	1	UGAACAGUGCCUUUCUGUGUAGG	experimental		mature miRNA	standard	MIMAT0017001	mmu-miR-201-3p	mmu-miR-201-3p
296	mmu-miR-201-5p	0.0230164	6.06008	1	0.00434474	9.5862	1	UACUCAGUAAGGCAUUGUUCUU	experimental		mature miRNA	standard	MIMAT0000234	mmu-miR-201-5p	mmu-miR-201-5p
297	mmu-miR-202-3p	0.0230164	6.33476	1	0.00434474	9.73782	1	AGAGGUAUAGCGCAUGGGAAGA	experimental		mature miRNA	standard	MIMAT0000235	mmu-miR-202-3p	mmu-miR-202-3p
298	mmu-miR-202-5p	0.0230164	5.28203	1	0.00434474	9.1972	1	UUCCUAUGCAUAUACUUCUUU	experimental		mature miRNA	standard	MIMAT0004546	mmu-miR-202-5p	mmu-miR-202-5p
299	mmu-miR-203-3p	82.0161	18.8598	8.61729e-06	81.3736	18.4554	0.000104078	GUGAAAUGUUUAGGACCACUAG	experimental		mature miRNA	standard	MIMAT0000236	mmu-miR-203-3p	mmu-miR-203-3p
300	mmu-miR-203-5p	0.0230164	6.39144	1	0.00434474	7.59515	1	AGUGGUUCUUGACAGUUCAACA	experimental		mature miRNA	standard	MIMAT0004547	mmu-miR-203-5p	mmu-miR-203-5p
301	mmu-miR-204-3p	70.2439	11.9679	1.4132e-09	77.2349	17.886	0.000274008	GCUGGGAAGGCAAAGGGACGU	experimental		mature miRNA	standard	MIMAT0017002	mmu-miR-204-3p	mmu-miR-204-3p
302	mmu-miR-204-5p	486.944	42.2323	0	492.633	50.114	0	UUCCCUUUGUCAUCCUAUGCCU	experimental		mature miRNA	standard	MIMAT0000237	mmu-miR-204-5p	mmu-miR-204-5p
303	mmu-miR-205-3p	0.0230164	5.51828	1	0.00434474	8.32894	1	GAUUUCAGUGGAGUGAAGCUCA	experimental		mature miRNA	standard	MIMAT0017003	mmu-miR-205-3p	mmu-miR-205-3p
304	mmu-miR-205-5p	0.0230164	5.81344	1	0.00434474	8.51547	1	UCCUUCAUUCCACCGGAGUCUG	experimental		mature miRNA	standard	MIMAT0000238	mmu-miR-205-5p	mmu-miR-205-5p
305	mmu-miR-206-3p	93.8285	23.877	0.000103878	66.6584	19.0733	0.000132971	UGGAAUGUAAGGAAGUGUGUGG	experimental		mature miRNA	standard	MIMAT0000239	mmu-miR-206-3p	mmu-miR-206-3p
306	mmu-miR-206-5p	0.0201267	5.24534	1	0.0655573	7.72845	1	ACAUGCUUCUUUAUAUCCUCAUA	experimental		mature miRNA	standard	MIMAT0017004	mmu-miR-206-5p	mmu-miR-206-5p
307	mmu-miR-207	27.2982	9.79131	0.00484912	66.3451	17.3334	9.00725e-05	GCUUCUCCUGGCUCUCCUCCCUC	experimental		mature miRNA	standard	MIMAT0000240	mmu-miR-207	mmu-miR-207
308	mmu-miR-208a-3p	0.0230164	6.29536	1	0.00434474	7.26395	1	AUAAGACGAGCAAAAAGCUUGU	experimental		mature miRNA	standard	MIMAT0000520	mmu-miR-208a-3p	mmu-miR-208a-3p
309	mmu-miR-208a-5p	0.0180636	5.93109	1	0.584485	8.66169	0.851607	GAGCUUUUGGCCCGGGUUAUAC	experimental		mature miRNA	standard	MIMAT0017014	mmu-miR-208a-5p	mmu-miR-208a-5p
310	mmu-miR-208b-3p	0.0230164	6.08706	1	0.00434474	8.02313	1	AUAAGACGAACAAAAGGUUUGU	experimental		mature miRNA	standard	MIMAT0004939	mmu-miR-208b-3p	mmu-miR-208b-3p
311	mmu-miR-208b-5p	0.0230164	7.0469	1	0.00434474	9.45879	1	AAGCUUUUUGCUCGCGUUAUGU	experimental		mature miRNA	standard	MIMAT0017280	mmu-miR-208b-5p	mmu-miR-208b-5p
312	mmu-miR-210-3p	25.6229	10.8564	0.0162478	18.9898	10.4283	0.0577689	CUGUGCGUGUGACAGCGGCUGA	experimental		mature miRNA	standard	MIMAT0000658	mmu-miR-210-3p	mmu-miR-210-3p
313	mmu-miR-210-5p	13.9721	9.66507	0.210831	12.7594	9.59199	0.151898	AGCCACUGCCCACCGCACACUG	experimental		mature miRNA	standard	MIMAT0017052	mmu-miR-210-5p	mmu-miR-210-5p
314	mmu-miR-211-3p	21.9094	7.43074	0.00577955	18.3407	10.1735	0.0597607	GCAAGGACAGCAAAGGGGGGC	experimental		mature miRNA	standard	MIMAT0017059	mmu-miR-211-3p	mmu-miR-211-3p
315	mmu-miR-211-5p	0.600931	5.53158	0.956995	0.00519615	7.7321	1	UUCCCUUUGUCAUCCUUUGCCU	experimental		mature miRNA	standard	MIMAT0000668	mmu-miR-211-5p	mmu-miR-211-5p
316	mmu-miR-212-3p	691.807	49.0011	0	1213.6	52.2891	0	UAACAGUCUCCAGUCACGGCCA	experimental		mature miRNA	standard	MIMAT0000659	mmu-miR-212-3p	mmu-miR-212-3p
317	mmu-miR-212-5p	227.892	23.9046	0	312.832	46.9073	2.00939e-11	ACCUUGGCUCUAGACUGCUUACU	experimental		mature miRNA	standard	MIMAT0017053	mmu-miR-212-5p	mmu-miR-212-5p
318	mmu-miR-214-3p	190.793	17.6716	0	215.79	21.6691	0	ACAGCAGGCACAGACAGGCAGU	experimental		mature miRNA	standard	MIMAT0000661	mmu-miR-214-3p	mmu-miR-214-3p
319	mmu-miR-214-5p	1.17067	6.83551	0.954702	1.0888	8.68625	0.886393	UGCCUGUCUACACUUGCUGUGC	experimental		mature miRNA	standard	MIMAT0004664	mmu-miR-214-5p	mmu-miR-214-5p
320	mmu-miR-215-3p	0.0230164	5.99226	1	0.00434474	7.16269	1	UCUGUCAUUCUGUAGGCCAAU	experimental		mature miRNA	standard	MIMAT0017169	mmu-miR-215-3p	mmu-miR-215-3p
321	mmu-miR-215-5p	132.261	15.3271	5.32907e-15	112.915	16.5406	3.30836e-11	AUGACCUAUGAUUUGACAGAC	experimental		mature miRNA	standard	MIMAT0000904	mmu-miR-215-5p	mmu-miR-215-5p
322	mmu-miR-216a-3p	0.0230164	5.20384	1	0.00434474	7.89523	1	CACAGUGGUCUCUGGGAUUAUG	experimental		mature miRNA	standard	MIMAT0017054	mmu-miR-216a-3p	mmu-miR-216a-3p
323	mmu-miR-216a-5p	0.0230164	6.00969	1	0.00434474	9.68237	1	UAAUCUCAGCUGGCAACUGUGA	experimental		mature miRNA	standard	MIMAT0000662	mmu-miR-216a-5p	mmu-miR-216a-5p
324	mmu-miR-216b-3p	0.0230164	5.49326	1	0.00434474	7.65756	1	ACACUUACCUGUAGAGAUUCUU	experimental		mature miRNA	standard	MIMAT0017233	mmu-miR-216b-3p	mmu-miR-216b-3p
325	mmu-miR-216b-5p	0.0230164	5.53979	1	0.00434474	8.49893	1	AAAUCUCUGCAGGCAAAUGUGA	experimental		mature miRNA	standard	MIMAT0003729	mmu-miR-216b-5p	mmu-miR-216b-5p
326	mmu-miR-216c-3p	3.33418	8.47417	0.749734	2.68463	8.20069	0.679631	UUUGCCUGCAGAGAUUUCCCAGU	experimental		mature miRNA	standard	MIMAT0029889	mmu-miR-216c-3p	mmu-miR-216c-3p
327	mmu-miR-216c-5p	0.0230164	6.25579	1	0.00434474	7.7626	1	GAAGAAUCUCUACAGGUAAGUGU	experimental		mature miRNA	standard	MIMAT0029888	mmu-miR-216c-5p	mmu-miR-216c-5p
328	mmu-miR-217-3p	0.0230164	6.10072	1	0.00434474	7.50693	1	CAUCAGUUCCUAAUGCAUUGCCU	experimental		mature miRNA	standard	MIMAT0017072	mmu-miR-217-3p	mmu-miR-217-3p
329	mmu-miR-217-5p	0.72443	6.45407	1	6.17595	25.7281	0.772096	UACUGCAUCAGGAACUGACUGGA	experimental		mature miRNA	standard	MIMAT0000679	mmu-miR-217-5p	mmu-miR-217-5p
330	mmu-miR-218-1-3p	10.9594	8.58238	0.244304	8.57228	9.87331	0.330749	AAACAUGGUUCCGUCAAGCACC	experimental		mature miRNA	standard	MIMAT0004665	mmu-miR-218-1-3p	mmu-miR-218-1-3p
331	mmu-miR-218-2-3p	23.8712	11.9022	0.0581616	9.44554	8.96031	0.257521	CAUGGUUCUGUCAAGCACCGCG	experimental		mature miRNA	standard	MIMAT0005444	mmu-miR-218-2-3p	mmu-miR-218-2-3p
332	mmu-miR-218-5p	2064.72	81.0469	0	3595.64	271.195	0	UUGUGCUUGAUCUAACCAUGU	experimental		mature miRNA	standard	MIMAT0000663	mmu-miR-218-5p	mmu-miR-218-5p
333	mmu-miR-219a-1-3p	5.81508	7.06228	0.600431	0.00588511	9.56345	1	AGAGUUGCGUCUGGACGUCCCG	experimental		mature miRNA	standard	MIMAT0017055	mmu-miR-219a-1-3p	mmu-miR-219a-1-3p
334	mmu-miR-219a-2-3p	487.189	42.0668	0	411.958	44.4455	0	AGAAUUGUGGCUGGACAUCUGU	experimental		mature miRNA	standard	MIMAT0022841	mmu-miR-219a-2-3p	mmu-miR-219a-2-3p
335	mmu-miR-219a-5p	41.5136	14.312	0.00687083	56.1503	18.8796	0.00353363	UGAUUGUCCAAACGCAAUUCU	experimental		mature miRNA	standard	MIMAT0000664	mmu-miR-219a-5p	mmu-miR-219a-5p
336	mmu-miR-219b-3p	0.0230164	5.51857	1	0.00434474	8.89882	1	AGAAUUGCGUUUGGACAAUCAGU	experimental		mature miRNA	standard	MIMAT0029807	mmu-miR-219b-3p	mmu-miR-219b-3p
337	mmu-miR-219b-5p	0.802204	6.37372	1	0.732803	9.53832	0.987081	AGAUGUCCAGCCACAAUUCUCG	experimental		mature miRNA	standard	MIMAT0029806	mmu-miR-219b-5p	mmu-miR-219b-5p
338	mmu-miR-219c-3p	0.0230164	5.64938	1	0.00434474	8.3386	1	CGAGAAUUGCGUUUGGACAAUC	experimental		mature miRNA	standard	MIMAT0029893	mmu-miR-219c-3p	mmu-miR-219c-3p
339	mmu-miR-219c-5p	2.19377	7.36508	0.881571	0.0247516	9.04035	1	GGACGUCCAGACGCAACUCUCG	experimental		mature miRNA	standard	MIMAT0029892	mmu-miR-219c-5p	mmu-miR-219c-5p
340	mmu-miR-221-3p	5870.29	147.685	0	5466.36	116.475	0	AGCUACAUUGUCUGCUGGGUUUC	experimental		mature miRNA	standard	MIMAT0000669	mmu-miR-221-3p	mmu-miR-221-3p
341	mmu-miR-221-5p	102.429	15.984	7.72948e-10	116.232	19.9952	1.22704e-08	ACCUGGCAUACAAUGUAGAUUUCUGU	experimental		mature miRNA	standard	MIMAT0017060	mmu-miR-221-5p	mmu-miR-221-5p
342	mmu-miR-222-3p	7086.61	195.319	0	6645.8	132.449	0	AGCUACAUCUGGCUACUGGGU	experimental		mature miRNA	standard	MIMAT0000670	mmu-miR-222-3p	mmu-miR-222-3p
343	mmu-miR-222-5p	19.2642	8.41726	0.0330425	20.4495	10.7776	0.0472844	UCAGUAGCCAGUGUAGAUCCU	experimental		mature miRNA	standard	MIMAT0017061	mmu-miR-222-5p	mmu-miR-222-5p
344	mmu-miR-223-3p	4.0178	6.98094	0.635554	8.271	7.2327	0.179041	UGUCAGUUUGUCAAAUACCCCA	experimental		mature miRNA	standard	MIMAT0000665	mmu-miR-223-3p	mmu-miR-223-3p
345	mmu-miR-223-5p	0.259092	5.22298	1	0.220875	9.05022	0.967786	CGUGUAUUUGACAAGCUGAGUUG	experimental		mature miRNA	standard	MIMAT0017056	mmu-miR-223-5p	mmu-miR-223-5p
346	mmu-miR-224-3p	0.0184153	5.57912	1	0.395714	8.49682	0.986401	AAAUGGUGCCCUAGUGACUACA	experimental		mature miRNA	standard	MIMAT0017062	mmu-miR-224-3p	mmu-miR-224-3p
347	mmu-miR-224-5p	0.0178042	6.31509	1	0.783205	8.83119	0.875197	UAAGUCACUAGUGGUUCCGUU	experimental		mature miRNA	standard	MIMAT0000671	mmu-miR-224-5p	mmu-miR-224-5p
348	mmu-miR-290a-3p	2.26259	6.42211	0.79365	0.921522	7.05691	0.902536	AAAGUGCCGCCUAGUUUUAAGCCC	experimental		mature miRNA	standard	MIMAT0004572	mmu-miR-290a-3p	mmu-miR-290a-3p
349	mmu-miR-290a-5p	3.93464	6.14301	0.618761	1.53228	7.95882	0.815162	ACUCAAACUAUGGGGGCACUUU	experimental		mature miRNA	standard	MIMAT0000366	mmu-miR-290a-5p	mmu-miR-290a-5p
350	mmu-miR-290b-3p	3.30567	5.75185	0.643627	3.295	8.05665	0.627431	AAGUGCCCCCAUAGUUUGAGUA	experimental		mature miRNA	standard	MIMAT0029901	mmu-miR-290b-3p	mmu-miR-290b-3p
351	mmu-miR-290b-5p	9.54836	7.46821	0.254614	6.64429	9.4207	0.42895	GCUUAAAACUAGGCGGCACUUU	experimental		mature miRNA	standard	MIMAT0029900	mmu-miR-290b-5p	mmu-miR-290b-5p
352	mmu-miR-291a-3p	2.66628	6.10689	0.728302	1.9527	8.77144	0.794597	AAAGUGCUUCCACUUUGUGUGC	experimental		mature miRNA	standard	MIMAT0000368	mmu-miR-291a-3p	mmu-miR-291a-3p
353	mmu-miR-291a-5p	0.940918	6.0301	0.919162	2.05131	8.31692	0.745118	CAUCAAAGUGGAGGCCCUCUCU	experimental		mature miRNA	standard	MIMAT0000367	mmu-miR-291a-5p	mmu-miR-291a-5p
354	mmu-miR-291b-3p	0.346265	5.67378	1	0.00504137	7.18771	1	AAAGUGCAUCCAUUUUGUUUGU	experimental		mature miRNA	standard	MIMAT0003190	mmu-miR-291b-3p	mmu-miR-291b-3p
355	mmu-miR-291b-5p	0.284477	5.71704	1	0.739251	7.80957	0.889122	GAUCAAAGUGGAGGCCCUCUCC	experimental		mature miRNA	standard	MIMAT0003189	mmu-miR-291b-5p	mmu-miR-291b-5p
356	mmu-miR-292-3p	0.0230164	6.31403	1	0.00434474	9.85427	1	AAAGUGCCGCCAGGUUUUGAGUGU	experimental		mature miRNA	standard	MIMAT0000370	mmu-miR-292-3p	mmu-miR-292-3p
357	mmu-miR-292-5p	2.49647	6.10884	0.798971	0.00561837	10.173	1	ACUCAAACUGGGGGCUCUUUUG	experimental		mature miRNA	standard	MIMAT0000369	mmu-miR-292-5p	mmu-miR-292-5p
358	mmu-miR-292b-3p	3.96227	6.2588	0.650555	0.429641	9.12082	1	AAGAGCCCCCAGUUUGAGUAU	experimental		mature miRNA	standard	MIMAT0029865	mmu-miR-292b-3p	mmu-miR-292b-3p
359	mmu-miR-292b-5p	1.64762	6.36301	0.887956	0.00549174	8.69527	1	ACUCAAAACCUGGCGGCACUUUU	experimental		mature miRNA	standard	MIMAT0029864	mmu-miR-292b-5p	mmu-miR-292b-5p
360	mmu-miR-293-3p	3.83679	6.05623	0.684293	0.00575239	7.93155	1	AGUGCCGCAGAGUUUGUAGUGU	experimental		mature miRNA	standard	MIMAT0000371	mmu-miR-293-3p	mmu-miR-293-3p
361	mmu-miR-293-5p	1.38938	5.43754	0.887359	0.00544063	7.53546	1	ACUCAAACUGUGUGACAUUUUG	experimental		mature miRNA	standard	MIMAT0004573	mmu-miR-293-5p	mmu-miR-293-5p
362	mmu-miR-294-3p	4.32528	6.71301	0.610885	0.181186	8.77707	1	AAAGUGCUUCCCUUUUGUGUGU	experimental		mature miRNA	standard	MIMAT0000372	mmu-miR-294-3p	mmu-miR-294-3p
363	mmu-miR-294-5p	6.39172	6.66606	0.568421	0.00591571	8.94042	1	ACUCAAAAUGGAGGCCCUAUCU	experimental		mature miRNA	standard	MIMAT0004574	mmu-miR-294-5p	mmu-miR-294-5p
364	mmu-miR-295-3p	3.95731	6.28181	0.696781	0.00576216	6.98532	1	AAAGUGCUACUACUUUUGAGUCU	experimental		mature miRNA	standard	MIMAT0000373	mmu-miR-295-3p	mmu-miR-295-3p
365	mmu-miR-295-5p	11.0862	6.86316	0.259827	0.148235	8.1627	1	ACUCAAAUGUGGGGCACACUUC	experimental		mature miRNA	standard	MIMAT0004575	mmu-miR-295-5p	mmu-miR-295-5p
366	mmu-miR-296-3p	11.589	8.26882	0.219793	3.97394	9.1329	0.608685	GAGGGUUGGGUGGAGGCUCUCC	experimental		mature miRNA	standard	MIMAT0004576	mmu-miR-296-3p	mmu-miR-296-3p
367	mmu-miR-296-5p	37.5237	11.7545	0.00112397	36.2577	8.63042	0.000124162	AGGGCCCCCCCUCAAUCCUGU	experimental		mature miRNA	standard	MIMAT0000374	mmu-miR-296-5p	mmu-miR-296-5p
368	mmu-miR-297a-3p	357.397	41.759	9.448e-14	425.865	81.5404	6.39506e-06	UAUACAUACACACAUACCCAUA	experimental		mature miRNA	standard	MIMAT0004864,MIMAT0004827,MIMAT0004866	mmu-miR-297a-3p	mmu-miR-297a-3p, mmu-miR-297b-3p, mmu-miR-297c-3p
369	mmu-miR-297a-5p	39.7656	16.7192	0.0309441	57.4983	26.9764	0.058283	AUGUAUGUGUGCAUGUGCAUGU	experimental		mature miRNA	standard	MIMAT0000375	mmu-miR-297a-5p	mmu-miR-297a-5p
370	mmu-miR-297b-5p	13.779	9.3253	0.197752	25.2005	18.0538	0.209006	AUGUAUGUGUGCAUGAACAUGU	experimental		mature miRNA	standard	MIMAT0003480	mmu-miR-297b-5p	mmu-miR-297b-5p
371	mmu-miR-297c-5p	9.64382	8.79688	0.355074	6.84304	10.596	0.52808	AUGUAUGUGUGCAUGUACAUGU	experimental		mature miRNA	standard	MIMAT0004865	mmu-miR-297c-5p	mmu-miR-297c-5p
372	mmu-miR-298-3p	4.0404	5.87538	0.630778	0.719046	8.34706	1	GAGGAACUAGCCUUCUCUCAGC	experimental		mature miRNA	standard	MIMAT0017007	mmu-miR-298-3p	mmu-miR-298-3p
373	mmu-miR-298-5p	6.335	7.60656	0.478112	5.29402	10.1033	0.596218	GGCAGAGGAGGGCUGUUCUUCCC	experimental		mature miRNA	standard	MIMAT0000376	mmu-miR-298-5p	mmu-miR-298-5p
374	mmu-miR-299a-3p	3.92167	7.15678	0.729541	0.0057593	9.54965	1	UAUGUGGGACGGUAAACCGCUU	experimental		mature miRNA	standard	MIMAT0004577	mmu-miR-299a-3p	mmu-miR-299a-3p
375	mmu-miR-299a-5p	170.501	23.3416	3.72469e-11	142.249	27.9206	2.12693e-05	UGGUUUACCGUCCCACAUACAU	experimental		mature miRNA	standard	MIMAT0000377	mmu-miR-299a-5p	mmu-miR-299a-5p
376	mmu-miR-299b-3p	16.8606	7.77641	0.104885	0.106517	9.68494	1	UAUGUGGGACGGUAAACC	experimental		mature miRNA	standard	MIMAT0022837	mmu-miR-299b-3p	mmu-miR-299b-3p
377	mmu-miR-299b-5p	139.234	20.7482	3.663e-11	119.61	20.7857	1.48853e-07	GGUUUACCGUCCCACAUACAU	experimental		mature miRNA	standard	MIMAT0022836	mmu-miR-299b-5p	mmu-miR-299b-5p
378	mmu-miR-300-3p	548.059	29.3875	0	499.155	28.9774	0	UAUGCAAGGGCAAGCUCUCUUC	experimental		mature miRNA	standard	MIMAT0000378	mmu-miR-300-3p	mmu-miR-300-3p
379	mmu-miR-300-5p	141.379	19.2769	3.79696e-14	125.014	18.4338	2.1588e-08	UUGAAGAGAGGUUAUCCUUUGU	experimental		mature miRNA	standard	MIMAT0004578	mmu-miR-300-5p	mmu-miR-300-5p
380	mmu-miR-301a-3p	193.107	21.1003	0	75.2336	25.3958	0.0151744	CAGUGCAAUAGUAUUGUCAAAGC	experimental		mature miRNA	standard	MIMAT0000379	mmu-miR-301a-3p	mmu-miR-301a-3p
381	mmu-miR-301a-5p	3.91229	6.45368	0.713797	0.00575854	8.42544	1	GCUCUGACUUUAUUGCACUACU	experimental		mature miRNA	standard	MIMAT0017008	mmu-miR-301a-5p	mmu-miR-301a-5p
382	mmu-miR-301b-3p	5.12656	7.12457	0.590656	0.738142	8.12593	1	CAGUGCAAUGGUAUUGUCAAAGC	experimental		mature miRNA	standard	MIMAT0004186	mmu-miR-301b-3p	mmu-miR-301b-3p
383	mmu-miR-301b-5p	0.0230164	5.81278	1	0.00434474	8.38195	1	GCUCUGACUAGGUUGCACUACU	experimental		mature miRNA	standard	MIMAT0017232	mmu-miR-301b-5p	mmu-miR-301b-5p
384	mmu-miR-302a-3p	0.0230164	4.8814	1	0.00434474	8.72777	1	UAAGUGCUUCCAUGUUUUGGUGA	experimental		mature miRNA	standard	MIMAT0000380	mmu-miR-302a-3p	mmu-miR-302a-3p
385	mmu-miR-302a-5p	0.0230164	6.08344	1	0.00434474	9.17847	1	ACUUAAACGUGGUUGUACUUGC	experimental		mature miRNA	standard	MIMAT0004579	mmu-miR-302a-5p	mmu-miR-302a-5p
386	mmu-miR-302b-3p	0.0230164	6.62812	1	0.00434474	8.96864	1	UAAGUGCUUCCAUGUUUUAGUAG	experimental		mature miRNA	standard	MIMAT0003374	mmu-miR-302b-3p	mmu-miR-302b-3p
387	mmu-miR-302b-5p	0.0230164	5.26257	1	0.00434474	9.76462	1	ACUUUAACAUGGGAAUGCUUUCU	experimental		mature miRNA	standard	MIMAT0003373	mmu-miR-302b-5p	mmu-miR-302b-5p
388	mmu-miR-302c-3p	0.0230164	5.50509	1	0.00434474	7.93218	1	AAGUGCUUCCAUGUUUCAGUGG	experimental		mature miRNA	standard	MIMAT0003376	mmu-miR-302c-3p	mmu-miR-302c-3p
389	mmu-miR-302c-5p	0.0198952	6.32564	1	0.0828441	7.75509	0.873437	GCUUUAACAUGGGGUUACCUGC	experimental		mature miRNA	standard	MIMAT0003375	mmu-miR-302c-5p	mmu-miR-302c-5p
390	mmu-miR-302d-3p	0.1563	5.3369	1	0.368745	8.45041	0.836303	UAAGUGCUUCCAUGUUUGAGUGU	experimental		mature miRNA	standard	MIMAT0003377	mmu-miR-302d-3p	mmu-miR-302d-3p
391	mmu-miR-302d-5p	1.20988	6.72196	0.952337	1.08663	8.65883	0.75823	ACUUUAACAUGGAGGCACUUGCU	experimental		mature miRNA	standard	MIMAT0017225	mmu-miR-302d-5p	mmu-miR-302d-5p
392	mmu-miR-320-3p	661.911	53.4005	0	683.571	33.1626	0	AAAAGCUGGGUUGAGAGGGCGA	experimental		mature miRNA	standard	MIMAT0000666	mmu-miR-320-3p	mmu-miR-320-3p
393	mmu-miR-320-5p	206.068	37.7331	2.64945e-06	289.207	29.2816	0	GCCUUCUCUUCCCGGUUCUUCC	experimental		mature miRNA	standard	MIMAT0017057	mmu-miR-320-5p	mmu-miR-320-5p
394	mmu-miR-322-3p	23.6501	9.44971	0.019332	20.9303	10.4989	0.0373308	AAACAUGAAGCGCUGCAACAC	experimental		mature miRNA	standard	MIMAT0000549	mmu-miR-322-3p	mmu-miR-322-3p
395	mmu-miR-322-5p	210.263	31.6845	2.69059e-09	170.952	21.6651	7.32747e-15	CAGCAGCAAUUCAUGUUUUGGA	experimental		mature miRNA	standard	MIMAT0000548	mmu-miR-322-5p	mmu-miR-322-5p
396	mmu-miR-323-3p	146.641	16.2521	4.49873e-12	223.351	20.9021	0	CACAUUACACGGUCGACCUCU	experimental		mature miRNA	standard	MIMAT0000551	mmu-miR-323-3p	mmu-miR-323-3p
397	mmu-miR-323-5p	59.1788	12.2242	4.74181e-06	155.666	18.7288	5.55112e-16	AGGUGGUCCGUGGCGCGUUCGC	experimental		mature miRNA	standard	MIMAT0004638	mmu-miR-323-5p	mmu-miR-323-5p
398	mmu-miR-324-3p	15.5756	8.708	0.126992	14.6077	11.7077	0.182919	CCACUGCCCCAGGUGCUGCU	experimental		mature miRNA	standard	MIMAT0000556	mmu-miR-324-3p	mmu-miR-324-3p
399	mmu-miR-324-5p	409.289	39.891	2.22045e-16	274.882	23.6214	0	CGCAUCCCCUAGGGCAUUGGUGU	experimental		mature miRNA	standard	MIMAT0000555	mmu-miR-324-5p	mmu-miR-324-5p
400	mmu-miR-325-3p	54.3618	10.7722	1.7747e-06	74.9064	13.0707	3.172e-08	UUUAUUGAGCACCUCCUAUCAA	experimental		mature miRNA	standard	MIMAT0004640	mmu-miR-325-3p	mmu-miR-325-3p
401	mmu-miR-325-5p	27.5589	12.301	0.0318682	24.3934	8.80755	0.00498481	CCUAGUAGGUGCUCAGUAAGUGU	experimental		mature miRNA	standard	MIMAT0000558	mmu-miR-325-5p	mmu-miR-325-5p
402	mmu-miR-326-3p	85.7868	13.6713	8.43918e-08	116.658	23.9258	1.00133e-06	CCUCUGGGCCCUUCCUCCAGU	experimental		mature miRNA	standard	MIMAT0000559	mmu-miR-326-3p	mmu-miR-326-3p
403	mmu-miR-326-5p	4.11935	6.71065	0.590647	5.39676	9.56054	0.499265	GGGGGCAGGGCCUUUGUGAAGGCG	experimental		mature miRNA	standard	MIMAT0017027	mmu-miR-326-5p	mmu-miR-326-5p
404	mmu-miR-327	5.92461	7.80054	0.507321	12.4283	8.68708	0.100352	ACUUGAGGGGCAUGAGGAU	experimental		mature miRNA	standard	MIMAT0004867	mmu-miR-327	mmu-miR-327
405	mmu-miR-328-3p	595.355	32.4745	0	893.699	55.5917	0	CUGGCCCUCUCUGCCCUUCCGU	experimental		mature miRNA	standard	MIMAT0000565	mmu-miR-328-3p	mmu-miR-328-3p
406	mmu-miR-328-5p	60.9478	11.3629	4.18403e-06	119.195	21.3466	7.36116e-08	GGGGGGCAGGAGGGGCUCAGGG	experimental		mature miRNA	standard	MIMAT0017030	mmu-miR-328-5p	mmu-miR-328-5p
407	mmu-miR-329-3p	378.43	41.7126	3.10862e-15	663.428	52.5958	0	AACACACCCAGCUAACCUUUUU	experimental		mature miRNA	standard	MIMAT0000567	mmu-miR-329-3p	mmu-miR-329-3p
408	mmu-miR-329-5p	251.788	23.4213	0	246.081	24.762	0	AGAGGUUUUCUGGGUCUCUGUU	experimental		mature miRNA	standard	MIMAT0017032	mmu-miR-329-5p	mmu-miR-329-5p
409	mmu-miR-330-3p	358.333	25.3657	0	356.272	22.9066	0	GCAAAGCACAGGGCCUGCAGAGA	experimental		mature miRNA	standard	MIMAT0000569	mmu-miR-330-3p	mmu-miR-330-3p
410	mmu-miR-330-5p	19.3325	10.2168	0.0441695	21.2062	11.6614	0.0573324	UCUCUGGGCCUGUGUCUUAGGC	experimental		mature miRNA	standard	MIMAT0004642	mmu-miR-330-5p	mmu-miR-330-5p
411	mmu-miR-331-3p	272.816	27.9944	1.11022e-16	232.878	22.0191	0	GCCCCUGGGCCUAUCCUAGAA	experimental		mature miRNA	standard	MIMAT0000571	mmu-miR-331-3p	mmu-miR-331-3p
412	mmu-miR-331-5p	18.1327	8.13942	0.0417402	24.0141	11.7043	0.037971	CUAGGUAUGGUCCCAGGGAUCC	experimental		mature miRNA	standard	MIMAT0004643	mmu-miR-331-5p	mmu-miR-331-5p
413	mmu-miR-335-3p	14.1102	8.39259	0.133868	29.1922	11.3234	0.00736174	UUUUUCAUUAUUGCUCCUGACC	experimental		mature miRNA	standard	MIMAT0004704	mmu-miR-335-3p	mmu-miR-335-3p
414	mmu-miR-335-5p	555.672	42.1553	0	757.821	55.3613	0	UCAAGAGCAAUAACGAAAAAUGU	experimental		mature miRNA	standard	MIMAT0000766	mmu-miR-335-5p	mmu-miR-335-5p
415	mmu-miR-337-3p	372.003	34.2022	0	314.781	28.3569	0	UUCAGCUCCUAUAUGAUGCCU	experimental		mature miRNA	standard	MIMAT0000578	mmu-miR-337-3p	mmu-miR-337-3p
416	mmu-miR-337-5p	214.991	22.7282	0	177.712	19.2153	0	GAACGGCGUCAUGCAGGAGUU	experimental		mature miRNA	standard	MIMAT0004644	mmu-miR-337-5p	mmu-miR-337-5p
417	mmu-miR-338-3p	483.887	33.0272	0	602.081	41.8993	0	UCCAGCAUCAGUGAUUUUGUUG	experimental		mature miRNA	standard	MIMAT0000582	mmu-miR-338-3p	mmu-miR-338-3p
418	mmu-miR-338-5p	178.681	18.1117	0	232.065	23.4201	0	AACAAUAUCCUGGUGCUGAGUG	experimental		mature miRNA	standard	MIMAT0004647	mmu-miR-338-5p	mmu-miR-338-5p
419	mmu-miR-339-3p	9.80894	8.47316	0.28383	9.16574	9.56224	0.252854	UGAGCGCCUCGGCGACAGAGCCG	experimental		mature miRNA	standard	MIMAT0004649	mmu-miR-339-3p	mmu-miR-339-3p
420	mmu-miR-339-5p	10.5161	7.83147	0.203758	11.5139	8.57445	0.117373	UCCCUGUCCUCCAGGAGCUCACG	experimental		mature miRNA	standard	MIMAT0000584	mmu-miR-339-5p	mmu-miR-339-5p
421	mmu-miR-340-3p	40.6782	10.9498	0.000240892	72.2266	15.9401	5.02175e-06	UCCGUCUCAGUUACUUUAUAGC	experimental		mature miRNA	standard	MIMAT0000586	mmu-miR-340-3p	mmu-miR-340-3p
422	mmu-miR-340-5p	489.736	32.1571	0	476.715	38.2983	0	UUAUAAAGCAAUGAGACUGAUU	experimental		mature miRNA	standard	MIMAT0004651	mmu-miR-340-5p	mmu-miR-340-5p
423	mmu-miR-341-3p	50.7552	15.9442	0.00154251	57.5199	18.8518	0.00206612	UCGGUCGAUCGGUCGGUCGGU	experimental		mature miRNA	standard	MIMAT0000588	mmu-miR-341-3p	mmu-miR-341-3p
424	mmu-miR-341-5p	52492.1	655.889	0	60241.4	466.466	0	CGGUCGGCCGAUCGCUCGGUC	experimental		mature miRNA	standard	MIMAT0017037	mmu-miR-341-5p	mmu-miR-341-5p
425	mmu-miR-342-3p	1280.31	60.238	0	1521.53	63.0514	0	UCUCACACAGAAAUCGCACCCGU	experimental		mature miRNA	standard	MIMAT0000590	mmu-miR-342-3p	mmu-miR-342-3p
426	mmu-miR-342-5p	23.2743	10.2428	0.0242783	34.0255	11.5419	0.00202353	AGGGGUGCUAUCUGUGAUUGAG	experimental		mature miRNA	standard	MIMAT0004653	mmu-miR-342-5p	mmu-miR-342-5p
427	mmu-miR-343	2.74296	5.66607	0.636738	4.35581	8.80215	0.485238	UCUCCCUUCAUGUGCCCAGA	experimental		mature miRNA	standard	MIMAT0004868	mmu-miR-343	mmu-miR-343
428	mmu-miR-344-3p	423.186	25.2679	0	415.81	29.3416	0	UGAUCUAGCCAAAGCCUGACUGU	experimental		mature miRNA	standard	MIMAT0000593	mmu-miR-344-3p	mmu-miR-344-3p
429	mmu-miR-344-5p	4.02018	6.97442	0.557689	6.75922	8.31874	0.291348	AGUCAGGCUCCUGGCUAGAUUCCAGG	experimental		mature miRNA	standard	MIMAT0017038	mmu-miR-344-5p	mmu-miR-344-5p
430	mmu-miR-344b-3p	440.688	31.9975	0	444.967	35.3671	0	CAUUUAGCCAAAGCCUGACUGU	experimental		mature miRNA	standard	MIMAT0014926	mmu-miR-344b-3p	mmu-miR-344b-3p
431	mmu-miR-344b-5p	2.74497	6.7481	0.704983	5.88749	7.52223	0.292222	AGUCAGGCUCCUGGCUAAAGUUC	experimental		mature miRNA	standard	MIMAT0014925	mmu-miR-344b-5p	mmu-miR-344b-5p
432	mmu-miR-344c-3p	38.2434	10.1816	0.000157626	52.2002	12.63	2.11113e-05	UGAUCUAGUCAAAGCCUGACAGU	experimental		mature miRNA	standard	MIMAT0014928	mmu-miR-344c-3p	mmu-miR-344c-3p
433	mmu-miR-344c-5p	0.167953	5.8426	0.963734	2.20218	8.01548	0.618893	AGUCAGGCUGCUGGCUAGAGUAC	experimental		mature miRNA	standard	MIMAT0014927	mmu-miR-344c-5p	mmu-miR-344c-5p
434	mmu-miR-344d-1-5p	2.37673	6.3123	0.731041	1.81848	8.17477	0.719167	AGUCAGGCUGCUGGCUAUACACCA	experimental		mature miRNA	standard	MIMAT0014819	mmu-miR-344d-1-5p	mmu-miR-344d-1-5p
435	mmu-miR-344d-2-5p	1.49952	6.08495	1	1.86003	7.13712	0.638091	AGUCUGGUUGCUGGCUAUAUUCCA	experimental		mature miRNA	standard	MIMAT0014961	mmu-miR-344d-2-5p	mmu-miR-344d-2-5p
436	mmu-miR-344d-3-5p	8.86805	8.33816	0.333272	5.77989	9.82968	0.446844	AGUCAGGCUAGUGGUUAUACUCC	experimental		mature miRNA	standard	MIMAT0014807	mmu-miR-344d-3-5p	mmu-miR-344d-3-5p
437	mmu-miR-344d-3p	68.3526	16.408	1.29167e-05	103.476	15.2064	3.11752e-11	GAUAUAACCACUGCCAGACUGA	experimental		mature miRNA	standard	MIMAT0014808	mmu-miR-344d-3p	mmu-miR-344d-3p
438	mmu-miR-344e-3p	14.836	7.71114	0.0654475	15.6069	9.1863	0.0560022	GAUAUAACCAAAGCCUGACUAU	experimental		mature miRNA	standard	MIMAT0014924	mmu-miR-344e-3p	mmu-miR-344e-3p
439	mmu-miR-344e-5p	1.18142	6.41223	0.939481	1.12025	8.39701	0.926454	CAGGCUUCUGGCUAUAUUCC	experimental		mature miRNA	standard	MIMAT0014923,MIMAT0022383	mmu-miR-344e-5p	mmu-miR-344e-5p, mmu-miR-344h-5p
440	mmu-miR-344f-3p	4.18633	6.75005	0.627278	0.0507051	7.98298	0.989975	CUCUAGCCAGGACCUGACUAC	experimental		mature miRNA	standard	MIMAT0014932	mmu-miR-344f-3p	mmu-miR-344f-3p
441	mmu-miR-344f-5p	3.51433	6.45465	0.600173	1.56592	7.84469	0.781598	AGUCAGUCUCCUGGCUGGAGUC	experimental		mature miRNA	standard	MIMAT0014931	mmu-miR-344f-5p	mmu-miR-344f-5p
442	mmu-miR-344g-3p	1.5415	6.81922	0.803833	0.244777	7.04959	0.993884	CAGGCUCUAGCCAGGGGCUUGA	experimental		mature miRNA	standard	MIMAT0014930	mmu-miR-344g-3p	mmu-miR-344g-3p
443	mmu-miR-344g-5p	9.86921	7.95334	0.24218	5.9105	8.9553	0.419653	AGUCAGGCUCCUGGCAGGAGU	experimental		mature miRNA	standard	MIMAT0014929	mmu-miR-344g-5p	mmu-miR-344g-5p
444	mmu-miR-344h-3p	12.4363	7.09373	0.0812463	19.1758	11.0313	0.0581617	GGUAUAACCAAAGCCCGACUGU	experimental		mature miRNA	standard	MIMAT0022384	mmu-miR-344h-3p	mmu-miR-344h-3p
445	mmu-miR-344i	3.37716	5.71594	0.54819	3.26242	8.61118	0.604668	AAGUCAGGCUCCUGGCUGGA	experimental		mature miRNA	standard	MIMAT0022503	mmu-miR-344i	mmu-miR-344i
446	mmu-miR-345-3p	31.451	8.4127	0.000181122	25.2004	12.6072	0.0364967	CCUGAACUAGGGGUCUGGAGAC	experimental		mature miRNA	standard	MIMAT0004656	mmu-miR-345-3p	mmu-miR-345-3p
447	mmu-miR-345-5p	45.6714	13.2602	0.000403393	76.7061	15.3272	6.66508e-07	GCUGACCCCUAGUCCAGUGCUU	experimental		mature miRNA	standard	MIMAT0000595	mmu-miR-345-5p	mmu-miR-345-5p
448	mmu-miR-346-3p	8.49572	7.26015	0.237564	12.3421	7.9501	0.069146	AGGCAGGGGCUGGGCCUGCAGC	experimental		mature miRNA	standard	MIMAT0017039	mmu-miR-346-3p	mmu-miR-346-3p
449	mmu-miR-346-5p	487.287	46.1992	0	392.256	22.1625	0	UGUCUGCCCGAGUGCCUGCCUCU	experimental		mature miRNA	standard	MIMAT0000597	mmu-miR-346-5p	mmu-miR-346-5p
450	mmu-miR-350-3p	715.265	48.3774	0	604.657	38.8627	0	UUCACAAAGCCCAUACACUUUC	experimental		mature miRNA	standard	MIMAT0000605	mmu-miR-350-3p	mmu-miR-350-3p
451	mmu-miR-350-5p	8.00178	6.93301	0.338049	3.24482	8.38065	0.648513	AAAGUGCAUGCGCUUUGGG	experimental		mature miRNA	standard	MIMAT0017040	mmu-miR-350-5p	mmu-miR-350-5p
452	mmu-miR-351-3p	1.20622	6.52002	0.987247	0.0053986	9.41563	1	GGUCAAGAGGCGCCUGGGAAC	experimental		mature miRNA	standard	MIMAT0017042	mmu-miR-351-3p	mmu-miR-351-3p
453	mmu-miR-351-5p	54.4266	11.5863	1.6497e-06	40.4746	11.8357	0.000601732	UCCCUGAGGAGCCCUUUGAGCCUG	experimental		mature miRNA	standard	MIMAT0000609	mmu-miR-351-5p	mmu-miR-351-5p
454	mmu-miR-361-3p	88.7074	16.2695	5.14609e-08	101.402	16.7554	2.44779e-09	UCCCCCAGGUGUGAUUCUGAUUUGU	experimental		mature miRNA	standard	MIMAT0017075	mmu-miR-361-3p	mmu-miR-361-3p
455	mmu-miR-361-5p	1692.04	58.4673	0	1563.87	55.8985	0	UUAUCAGAAUCUCCAGGGGUAC	experimental		mature miRNA	standard	MIMAT0000704	mmu-miR-361-5p	mmu-miR-361-5p
456	mmu-miR-362-3p	33.4467	12.8243	0.0147887	32.6292	11.8566	0.00723634	AACACACCUGUUCAAGGAUUCA	experimental		mature miRNA	standard	MIMAT0004684	mmu-miR-362-3p	mmu-miR-362-3p
457	mmu-miR-362-5p	25.3254	7.94099	0.00316882	16.5851	9.68881	0.0674444	AAUCCUUGGAACCUAGGUGUGAAU	experimental		mature miRNA	standard	MIMAT0000706	mmu-miR-362-5p	mmu-miR-362-5p
458	mmu-miR-363-3p	5.99974	6.72753	0.637447	0.00589521	9.08043	1	AAUUGCACGGUAUCCAUCUGUA	experimental		mature miRNA	standard	MIMAT0000708	mmu-miR-363-3p	mmu-miR-363-3p
459	mmu-miR-363-5p	41.6748	18.6011	0.0240762	81.7358	24.8855	0.00137645	CAGGUGGAACACGAUGCAAUUU	experimental		mature miRNA	standard	MIMAT0017076	mmu-miR-363-5p	mmu-miR-363-5p
460	mmu-miR-365-1-5p	6.79571	7.02121	0.470507	1.37387	9.15841	0.929854	AGGGACUUUUGGGGGCAGAUGUG	experimental		mature miRNA	standard	MIMAT0017077	mmu-miR-365-1-5p	mmu-miR-365-1-5p
461	mmu-miR-365-2-5p	4.45779	8.35723	0.788456	0.095908	10.2787	1	AGGGACUUUCAGGGGCAGCUGUG	experimental		mature miRNA	standard	MIMAT0017179	mmu-miR-365-2-5p	mmu-miR-365-2-5p
462	mmu-miR-365-3p	2.25602	6.45121	0.934853	0.00558724	7.04848	1	UAAUGCCCCUAAAAAUCCUUAU	experimental		mature miRNA	standard	MIMAT0000711	mmu-miR-365-3p	mmu-miR-365-3p
463	mmu-miR-367-3p	0.0230164	5.4805	1	0.00434474	6.64313	1	AAUUGCACUUUAGCAAUGGUGA	experimental		mature miRNA	standard	MIMAT0003181	mmu-miR-367-3p	mmu-miR-367-3p
464	mmu-miR-367-5p	0.0230164	6.46338	1	0.00434474	6.89352	1	ACUGUUGCUAACAUGCAACUC	experimental		mature miRNA	standard	MIMAT0017214	mmu-miR-367-5p	mmu-miR-367-5p
465	mmu-miR-369-3p	32.5807	11.9848	0.0138801	99.1288	18.878	4.95806e-08	AAUAAUACAUGGUUGAUCUUU	experimental		mature miRNA	standard	MIMAT0003186	mmu-miR-369-3p	mmu-miR-369-3p
466	mmu-miR-369-5p	441.712	50.8706	1.44329e-15	439.575	25.3227	0	AGAUCGACCGUGUUAUAUUCGC	experimental		mature miRNA	standard	MIMAT0003185	mmu-miR-369-5p	mmu-miR-369-5p
467	mmu-miR-370-3p	79.7542	17.3721	5.20419e-06	75.3147	12.5363	5.90297e-08	GCCUGCUGGGGUGGAACCUGGU	experimental		mature miRNA	standard	MIMAT0001095	mmu-miR-370-3p	mmu-miR-370-3p
468	mmu-miR-370-5p	70.7428	12.8952	2.08014e-08	70.5795	15.2933	7.93008e-07	CAGGUCACGUCUCUGCAGUU	experimental		mature miRNA	standard	MIMAT0017174	mmu-miR-370-5p	mmu-miR-370-5p
469	mmu-miR-374b-3p	0.0230164	5.65365	1	0.00434474	7.19163	1	GGUUGUAUUAUCAUUGUCCGAG	experimental		mature miRNA	standard	MIMAT0003728	mmu-miR-374b-3p	mmu-miR-374b-3p
470	mmu-miR-374b-5p	46.2086	10.549	1.22916e-05	86.302	14.9349	1.09911e-11	AUAUAAUACAACCUGCUAAGUG	experimental		mature miRNA	standard	MIMAT0003727	mmu-miR-374b-5p	mmu-miR-374b-5p
471	mmu-miR-374c-3p	1.24384	7.6059	0.993423	0.639402	7.65971	1	ACUUAGCAGGUUGUAUUAU	experimental		mature miRNA	standard	MIMAT0014954	mmu-miR-374c-3p	mmu-miR-374c-3p
472	mmu-miR-374c-5p	15.2381	9.18502	0.142264	24.3251	11.2858	0.0363988	AUAAUACAACCUGCUAAGUG	experimental		mature miRNA	standard	MIMAT0014953	mmu-miR-374c-5p	mmu-miR-374c-5p
473	mmu-miR-375-3p	14.1428	8.99834	0.139227	17.0529	10.9525	0.122022	UUUGUUCGUUCGGCUCGCGUGA	experimental		mature miRNA	standard	MIMAT0000739	mmu-miR-375-3p	mmu-miR-375-3p
474	mmu-miR-375-5p	6.69065	6.93842	0.500053	5.22749	7.90776	0.554789	GCGACGAGCCCCUCGCACAAAC	experimental		mature miRNA	standard	MIMAT0017078	mmu-miR-375-5p	mmu-miR-375-5p
475	mmu-miR-376a-3p	454.904	44.7462	0	447.248	37.758	0	AUCGUAGAGGAAAAUCCACGU	experimental		mature miRNA	standard	MIMAT0000740	mmu-miR-376a-3p	mmu-miR-376a-3p
476	mmu-miR-376a-5p	125.6	18.9858	1.86218e-09	86.5132	19.9421	7.89094e-05	GGUAGAUUCUCCUUCUAUGAGU	experimental		mature miRNA	standard	MIMAT0003387	mmu-miR-376a-5p	mmu-miR-376a-5p
477	mmu-miR-376b-3p	1341.14	131.276	0	943.142	52.446	0	AUCAUAGAGGAACAUCCACUU	experimental		mature miRNA	standard	MIMAT0001092	mmu-miR-376b-3p	mmu-miR-376b-3p
478	mmu-miR-376b-5p	877.637	57.7922	0	1078.91	59.5269	0	GUGGAUAUUCCUUCUAUGGUUA	experimental		mature miRNA	standard	MIMAT0003388	mmu-miR-376b-5p	mmu-miR-376b-5p
479	mmu-miR-376c-3p	275.711	40.2938	1.69855e-09	234.138	29.2214	0	AACAUAGAGGAAAUUUCACGU	experimental		mature miRNA	standard	MIMAT0003183	mmu-miR-376c-3p	mmu-miR-376c-3p
480	mmu-miR-376c-5p	172.557	37.1916	8.60683e-05	326.504	48.2297	2.76864e-11	GUGGAUAUUCCUUCUAUGUUUA	experimental		mature miRNA	standard	MIMAT0005295	mmu-miR-376c-5p	mmu-miR-376c-5p
481	mmu-miR-377-3p	613.544	97.9068	2.82486e-07	538.099	54.0858	0	AUCACACAAAGGCAACUUUUGU	experimental		mature miRNA	standard	MIMAT0000741	mmu-miR-377-3p	mmu-miR-377-3p
482	mmu-miR-377-5p	10.2234	7.68401	0.167538	9.37678	9.22184	0.241104	AGAGGUUGCCCUUGGUGAAUUC	experimental		mature miRNA	standard	MIMAT0017079	mmu-miR-377-5p	mmu-miR-377-5p
483	mmu-miR-378a-3p	258.775	27.5621	1.88738e-15	225.298	21.307	0	ACUGGACUUGGAGUCAGAAGG	experimental		mature miRNA	standard	MIMAT0003151	mmu-miR-378a-3p	mmu-miR-378a-3p
484	mmu-miR-378a-5p	20.4759	9.00242	0.0445646	13.2431	9.84775	0.139454	CUCCUGACUCCAGGUCCUGUGU	experimental		mature miRNA	standard	MIMAT0000742	mmu-miR-378a-5p	mmu-miR-378a-5p
485	mmu-miR-378b	136.074	14.7691	1.05471e-14	142.749	24.334	2.17113e-09	CUGGACUUGGAGUCAGAAGA	experimental		mature miRNA	standard	MIMAT0019348	mmu-miR-378b	mmu-miR-378b
486	mmu-miR-378c	116.362	19.713	9.82159e-08	131.207	26.7683	8.48491e-07	ACUGGACUUGGAGUCAGAAGC	experimental		mature miRNA	standard	MIMAT0025138	mmu-miR-378c	mmu-miR-378c
487	mmu-miR-378d	73.8316	15.5051	4.56754e-07	84.7178	14.0314	3.45859e-09	ACUGGCCUUGGAGUCAGAAGGU	experimental		mature miRNA	standard	MIMAT0025167	mmu-miR-378d	mmu-miR-378d
488	mmu-miR-379-3p	283.673	37.4017	1.84949e-09	412.209	41.3276	0	UAUGUAACAUGGUCCACUAACU	experimental		mature miRNA	standard	MIMAT0017080	mmu-miR-379-3p	mmu-miR-379-3p
489	mmu-miR-379-5p	1250.78	92.2604	0	1179.8	40.5621	0	UGGUAGACUAUGGAACGUAGG	experimental		mature miRNA	standard	MIMAT0000743	mmu-miR-379-5p	mmu-miR-379-5p
490	mmu-miR-380-3p	272.14	30.0285	2.07923e-12	196.728	26.6473	7.94453e-12	UAUGUAGUAUGGUCCACAUCUU	experimental		mature miRNA	standard	MIMAT0000745	mmu-miR-380-3p	mmu-miR-380-3p
491	mmu-miR-380-5p	50.0359	13.2169	0.000119911	42.6215	14.1849	0.00286698	AUGGUUGACCAUAGAACAUGCG	experimental		mature miRNA	standard	MIMAT0000744	mmu-miR-380-5p	mmu-miR-380-5p
492	mmu-miR-381-3p	623.709	30.0167	0	668.781	34.6773	0	UAUACAAGGGCAAGCUCUCUGU	experimental		mature miRNA	standard	MIMAT0000746	mmu-miR-381-3p	mmu-miR-381-3p
493	mmu-miR-381-5p	110.707	20.9098	9.68628e-06	110.997	22.7921	1.76621e-06	AGCGAGGUUGCCCUUUGUAUAUU	experimental		mature miRNA	standard	MIMAT0017081	mmu-miR-381-5p	mmu-miR-381-5p
494	mmu-miR-382-3p	138.203	23.1965	1.83293e-06	204.179	39.2241	9.95094e-07	UCAUUCACGGACAACACUUUUU	experimental		mature miRNA	standard	MIMAT0004691	mmu-miR-382-3p	mmu-miR-382-3p
495	mmu-miR-382-5p	890.96	60.4295	0	887.001	69.57	0	GAAGUUGUUCGUGGUGGAUUCG	experimental		mature miRNA	standard	MIMAT0000747	mmu-miR-382-5p	mmu-miR-382-5p
496	mmu-miR-383-3p	7.59945	7.16981	0.310902	4.00999	9.86687	0.64566	CCACAGCACUGCCUGGUCAGA	experimental		mature miRNA	standard	MIMAT0017082	mmu-miR-383-3p	mmu-miR-383-3p
497	mmu-miR-383-5p	157.756	25.9625	1.17342e-07	214.981	25.4128	2.9976e-15	AGAUCAGAAGGUGACUGUGGCU	experimental		mature miRNA	standard	MIMAT0000748	mmu-miR-383-5p	mmu-miR-383-5p
498	mmu-miR-384-3p	539.927	52.09	7.77156e-16	654.77	84.3919	1.40665e-13	AUUCCUAGAAAUUGUUCACAAU	experimental		mature miRNA	standard	MIMAT0001076	mmu-miR-384-3p	mmu-miR-384-3p
499	mmu-miR-384-5p	1493.23	64.759	0	1613.25	98.3051	0	UGUAAACAAUUCCUAGGCAAUGU	experimental		mature miRNA	standard	MIMAT0004745	mmu-miR-384-5p	mmu-miR-384-5p
500	mmu-miR-409-3p	4.26385	8.55571	0.636321	14.8975	9.54426	0.0776528	GAAUGUUGCUCGGUGAACCCCU	experimental		mature miRNA	standard	MIMAT0001090	mmu-miR-409-3p	mmu-miR-409-3p
501	mmu-miR-409-5p	197.808	21.9783	1.11022e-16	187.495	18.8779	0	AGGUUACCCGAGCAACUUUGCAU	experimental		mature miRNA	standard	MIMAT0004746	mmu-miR-409-5p	mmu-miR-409-5p
502	mmu-miR-410-3p	355.437	27.3271	0	330.394	33.9235	0	AAUAUAACACAGAUGGCCUGU	experimental		mature miRNA	standard	MIMAT0001091	mmu-miR-410-3p	mmu-miR-410-3p
503	mmu-miR-410-5p	3.14678	6.36854	0.661173	2.45348	8.3223	0.69315	AGGUUGUCUGUGAUGAGUUCG	experimental		mature miRNA	standard	MIMAT0017172	mmu-miR-410-5p	mmu-miR-410-5p
504	mmu-miR-411-3p	729.732	50.3326	0	1016.97	63.7626	0	UAUGUAACACGGUCCACUAACC	experimental		mature miRNA	standard	MIMAT0001093	mmu-miR-411-3p	mmu-miR-411-3p
505	mmu-miR-411-5p	711.278	39.1615	0	608.451	40.7896	0	UAGUAGACCGUAUAGCGUACG	experimental		mature miRNA	standard	MIMAT0004747	mmu-miR-411-5p	mmu-miR-411-5p
506	mmu-miR-412-3p	3.45771	6.02687	0.577547	8.94589	8.83717	0.228375	UUCACCUGGUCCACUAGCCG	experimental		mature miRNA	standard	MIMAT0001094	mmu-miR-412-3p	mmu-miR-412-3p
507	mmu-miR-412-5p	32.5299	10.5952	0.00220285	30.6479	11.5981	0.00605363	UGGUCGACCAGCUGGAAAGUAAU	experimental		mature miRNA	standard	MIMAT0017173	mmu-miR-412-5p	mmu-miR-412-5p
508	mmu-miR-421-3p	262.314	22.9477	0	289.217	23.5481	0	AUCAACAGACAUUAAUUGGGCGC	experimental		mature miRNA	standard	MIMAT0004869	mmu-miR-421-3p	mmu-miR-421-3p
509	mmu-miR-421-5p	0.95564	6.0561	0.895097	0.00533008	7.69533	1	CUCAUUAAAUGUUUGUUGAAU	experimental		mature miRNA	standard	MIMAT0017273	mmu-miR-421-5p	mmu-miR-421-5p
510	mmu-miR-423-3p	2.83449	6.97348	0.702242	4.67708	7.84974	0.43622	AGCUCGGUCUGAGGCCCCUCAGU	experimental		mature miRNA	standard	MIMAT0003454	mmu-miR-423-3p	mmu-miR-423-3p
511	mmu-miR-423-5p	197.075	21.4443	0	232.74	32.0582	9.41691e-13	UGAGGGGCAGAGAGCGAGACUUU	experimental		mature miRNA	standard	MIMAT0004825	mmu-miR-423-5p	mmu-miR-423-5p
512	mmu-miR-425-3p	15.2153	8.19269	0.0760487	13.152	11.1648	0.194264	AUCGGGAAUGUCGUGUCCGCC	experimental		mature miRNA	standard	MIMAT0001342	mmu-miR-425-3p	mmu-miR-425-3p
513	mmu-miR-425-5p	378.265	34.5698	0	360.89	32.0971	0	AAUGACACGAUCACUCCCGUUGA	experimental		mature miRNA	standard	MIMAT0004750	mmu-miR-425-5p	mmu-miR-425-5p
514	mmu-miR-429-3p	15.8941	10.5037	0.130687	75.7102	56.4684	0.179277	UAAUACUGUCUGGUAAUGCCGU	experimental		mature miRNA	standard	MIMAT0001537	mmu-miR-429-3p	mmu-miR-429-3p
515	mmu-miR-429-5p	2.12812	6.22425	0.762685	2.34608	8.75529	0.737445	GUCUUACCAGACAUGGUUAGA	experimental		mature miRNA	standard	MIMAT0017178	mmu-miR-429-5p	mmu-miR-429-5p
516	mmu-miR-431-3p	11.2282	9.0294	0.238504	13.2342	9.00804	0.111841	CAGGUCGUCUUGCAGGGCUUCU	experimental		mature miRNA	standard	MIMAT0004753	mmu-miR-431-3p	mmu-miR-431-3p
517	mmu-miR-431-5p	43.7659	11.2711	7.923e-05	55.4898	14.5879	0.000164816	UGUCUUGCAGGCCGUCAUGCA	experimental		mature miRNA	standard	MIMAT0001418	mmu-miR-431-5p	mmu-miR-431-5p
518	mmu-miR-432	6.88951	6.4656	0.344443	4.49707	7.40945	0.451764	UCUUGGAGUAGAUCAGUGGGCAG	experimental		mature miRNA	standard	MIMAT0012771	mmu-miR-432	mmu-miR-432
519	mmu-miR-433-3p	488.395	32.0807	0	631.52	37.2908	0	AUCAUGAUGGGCUCCUCGGUGU	experimental		mature miRNA	standard	MIMAT0001420	mmu-miR-433-3p	mmu-miR-433-3p
520	mmu-miR-433-5p	47.0965	10.2924	3.35082e-06	44.5666	14.1977	0.00155329	UACGGUGAGCCUGUCAUUAUUC	experimental		mature miRNA	standard	MIMAT0001419	mmu-miR-433-5p	mmu-miR-433-5p
521	mmu-miR-434-3p	2268.9	149.297	0	2777.85	159.684	0	UUUGAACCAUCACUCGACUCCU	experimental		mature miRNA	standard	MIMAT0001422	mmu-miR-434-3p	mmu-miR-434-3p
522	mmu-miR-434-5p	418.41	39.2841	0	372.786	33.8209	0	GCUCGACUCAUGGUUUGAACCA	experimental		mature miRNA	standard	MIMAT0001421	mmu-miR-434-5p	mmu-miR-434-5p
523	mmu-miR-448-3p	7.13307	7.30687	0.366169	8.00888	9.28992	0.31254	UUGCAUAUGUAGGAUGUCCCAU	experimental		mature miRNA	standard	MIMAT0001533	mmu-miR-448-3p	mmu-miR-448-3p
524	mmu-miR-448-5p	8.42325	7.43602	0.292178	7.53231	8.52586	0.29812	GAACAUCCUGCAUAGUGCUGCC	experimental		mature miRNA	standard	MIMAT0017176	mmu-miR-448-5p	mmu-miR-448-5p
525	mmu-miR-449a-3p	0.728096	5.83137	0.895976	0.248283	8.96399	1	CAGCUAACAUGCGACUGCUCUC	experimental		mature miRNA	standard	MIMAT0017180	mmu-miR-449a-3p	mmu-miR-449a-3p
526	mmu-miR-449a-5p	4.07455	6.60404	0.598341	0.897871	7.69282	0.901235	UGGCAGUGUAUUGUUAGCUGGU	experimental		mature miRNA	standard	MIMAT0001542	mmu-miR-449a-5p	mmu-miR-449a-5p
527	mmu-miR-449b	1.38818	6.14545	0.866238	0.00544037	9.11101	1	AGGCAGUGUUGUUAGCUGGC	experimental		mature miRNA	standard	MIMAT0005447	mmu-miR-449b	mmu-miR-449b
528	mmu-miR-449c-3p	6.75526	7.34415	0.419546	2.79712	9.81522	0.723599	CAGUUGCUAGCUGCACUACCCU	experimental		mature miRNA	standard	MIMAT0022715	mmu-miR-449c-3p	mmu-miR-449c-3p
529	mmu-miR-449c-5p	1.31158	7.40285	0.957566	0.00542346	7.33743	1	AGGCAGUGCAUUGCUAGCUGG	experimental		mature miRNA	standard	MIMAT0003460	mmu-miR-449c-5p	mmu-miR-449c-5p
530	mmu-miR-450a-1-3p	1.23991	5.9537	0.925589	0.00540676	6.8103	1	AUUGGGAACAUUUUGCAUAAAU	experimental		mature miRNA	standard	MIMAT0017182	mmu-miR-450a-1-3p	mmu-miR-450a-1-3p
531	mmu-miR-450a-2-3p	0.018179	5.70431	1	0.513844	6.68045	1	AUUGGGGAUGCUUUGCAUUCAU	experimental		mature miRNA	standard	MIMAT0004789	mmu-miR-450a-2-3p	mmu-miR-450a-2-3p
532	mmu-miR-450a-5p	10.4442	7.31594	0.173313	13.5219	9.37201	0.127701	UUUUGCGAUGUGUUCCUAAUAU	experimental		mature miRNA	standard	MIMAT0001546	mmu-miR-450a-5p	mmu-miR-450a-5p
533	mmu-miR-450b-3p	1.24014	6.14245	0.892108	1.80814	7.83249	0.875284	AUUGGGAACAUUUUGCAUGCAU	experimental		mature miRNA	standard	MIMAT0003512	mmu-miR-450b-3p	mmu-miR-450b-3p
534	mmu-miR-450b-5p	0.606379	5.92294	1	0.988461	8.59357	1	UUUUGCAGUAUGUUCCUGAAUA	experimental		mature miRNA	standard	MIMAT0003511	mmu-miR-450b-5p	mmu-miR-450b-5p
535	mmu-miR-451a	1374.53	105.608	0	1272.3	86.0691	0	AAACCGUUACCAUUACUGAGUU	experimental		mature miRNA	standard	MIMAT0001632	mmu-miR-451a	mmu-miR-451a
536	mmu-miR-451b	3.01574	6.88294	0.673595	2.19533	9.94537	0.857398	UGGGAGCAGCAAGAGAACCGU	experimental		mature miRNA	standard	MIMAT0025178	mmu-miR-451b	mmu-miR-451b
537	mmu-miR-452-3p	1.32515	5.79189	0.813404	0.186993	8.62733	1	UCAGUCUCAUCUGCAAAGAGGU	experimental		mature miRNA	standard	MIMAT0017194	mmu-miR-452-3p	mmu-miR-452-3p
538	mmu-miR-452-5p	34.9504	11.2252	0.00360994	22.1005	10.498	0.0388432	UGUUUGCAGAGGAAACUGAGAC	experimental		mature miRNA	standard	MIMAT0001637	mmu-miR-452-5p	mmu-miR-452-5p
539	mmu-miR-453	1.83829	6.38106	1	0.0236392	8.20353	1	AGGUUGCCUCAUAGUGAGCUUGCA	experimental		mature miRNA	standard	MIMAT0004870	mmu-miR-453	mmu-miR-453
540	mmu-miR-455-3p	59.964	13.775	7.06556e-06	116.956	19.8048	3.58172e-09	GCAGUCCACGGGCAUAUACAC	experimental		mature miRNA	standard	MIMAT0003742	mmu-miR-455-3p	mmu-miR-455-3p
541	mmu-miR-455-5p	1.55728	6.79869	0.918818	2.52154	8.194	0.67854	UAUGUGCCUUUGGACUACAUCG	experimental		mature miRNA	standard	MIMAT0003485	mmu-miR-455-5p	mmu-miR-455-5p
542	mmu-miR-463-3p	0.947187	5.97394	1	0.00532748	7.13591	1	UGAUAGACACCAUAUAAGGUAG	experimental		mature miRNA	standard	MIMAT0004758	mmu-miR-463-3p	mmu-miR-463-3p
543	mmu-miR-463-5p	0.0230164	5.04769	1	0.00434474	8.65344	1	UACCUAAUUUGUUGUCCAUCAU	experimental		mature miRNA	standard	MIMAT0002104	mmu-miR-463-5p	mmu-miR-463-5p
544	mmu-miR-465a-3p	0.0230164	5.49575	1	0.00434474	8.60092	1	GAUCAGGGCCUUUCUAAGUAGA	experimental		mature miRNA	standard	MIMAT0004217,MIMAT0004872,MIMAT0004874	mmu-miR-465a-3p	mmu-miR-465a-3p, mmu-miR-465b-3p, mmu-miR-465c-3p
545	mmu-miR-465a-5p	0.0202382	5.86441	1	0.0586237	8.46735	1	UAUUUAGAAUGGCACUGAUGUGA	experimental		mature miRNA	standard	MIMAT0002106	mmu-miR-465a-5p	mmu-miR-465a-5p
546	mmu-miR-465b-5p	0.41996	5.76185	1	0.577865	8.16642	1	UAUUUAGAAUGGUGCUGAUCUG	experimental		mature miRNA	standard	MIMAT0004871	mmu-miR-465b-5p	mmu-miR-465b-5p
547	mmu-miR-465c-5p	0.0176978	6.32888	1	0.884187	8.45524	1	UAUUUAGAAUGGCGCUGAUCUG	experimental		mature miRNA	standard	MIMAT0004873	mmu-miR-465c-5p	mmu-miR-465c-5p
548	mmu-miR-465d-3p	1.68887	6.4915	0.960663	1.58409	7.79853	0.899954	UGAUCAGGGCCUUUCUGAGUAA	experimental		mature miRNA	standard	MIMAT0029881	mmu-miR-465d-3p	mmu-miR-465d-3p
549	mmu-miR-465d-5p	1.98815	7.01886	0.941414	0.961857	7.8159	0.984964	UAUUUAGAAUGGUACUGAUGUGA	experimental		mature miRNA	standard	MIMAT0029880	mmu-miR-465d-5p	mmu-miR-465d-5p
550	mmu-miR-466a-3p	128.417	19.036	3.11751e-13	105.535	19.921	5.22106e-07	UAUACAUACACGCACACAUAAGA	experimental		mature miRNA	standard	MIMAT0002107,MIMAT0004880	mmu-miR-466a-3p	mmu-miR-466a-3p, mmu-miR-466e-3p
551	mmu-miR-466a-5p	4.36113	6.90413	0.572887	16.0776	11.1015	0.111854	UAUGUGUGUGUACAUGUACAUA	experimental		mature miRNA	standard	MIMAT0004759	mmu-miR-466a-5p	mmu-miR-466a-5p
552	mmu-miR-466b-3p	98.9133	21.0007	5.5252e-07	78.7532	12.8939	9.1727e-09	AUACAUACACGCACACAUAAGA	experimental		mature miRNA	standard	MIMAT0004876,MIMAT0004878,MIMAT0014892	mmu-miR-466b-3p	mmu-miR-466b-3p, mmu-miR-466c-3p, mmu-miR-466p-3p
553	mmu-miR-466b-5p	10.4583	7.43496	0.186078	30.7641	11.2119	0.00424074	UGAUGUGUGUGUACAUGUACAU	experimental		mature miRNA	standard	MIMAT0004875,MIMAT0014885	mmu-miR-466b-5p	mmu-miR-466b-5p, mmu-miR-466o-5p
554	mmu-miR-466c-5p	183.942	17.8612	0	408.786	34.4349	0	UGAUGUGUGUGUGCAUGUACAUAU	experimental		mature miRNA	standard	MIMAT0004877	mmu-miR-466c-5p	mmu-miR-466c-5p
555	mmu-miR-466d-3p	470.612	48.4389	0	322.585	21.3417	0	UAUACAUACACGCACACAUAG	experimental		mature miRNA	standard	MIMAT0004931	mmu-miR-466d-3p	mmu-miR-466d-3p
556	mmu-miR-466d-5p	2.77815	7.51215	0.789866	0.771937	7.30264	0.882777	UGUGUGUGCGUACAUGUACAUG	experimental		mature miRNA	standard	MIMAT0004930	mmu-miR-466d-5p	mmu-miR-466d-5p
557	mmu-miR-466e-5p	4.08201	6.9492	0.607993	6.08801	9.34591	0.443632	GAUGUGUGUGUACAUGUACAUA	experimental		mature miRNA	standard	MIMAT0004879	mmu-miR-466e-5p	mmu-miR-466e-5p
558	mmu-miR-466f	63.5093	11.6805	1.85591e-08	139.02	19.1885	1.68621e-12	ACGUGUGUGUGCAUGUGCAUGU	experimental		mature miRNA	standard	MIMAT0005844	mmu-miR-466f	mmu-miR-466f
559	mmu-miR-466f-3p	5617.03	125.563	0	5376.44	121.08	0	CAUACACACACACAUACACAC	experimental		mature miRNA	standard	MIMAT0004882	mmu-miR-466f-3p	mmu-miR-466f-3p
560	mmu-miR-466f-5p	61.4034	13.5952	2.47041e-05	124.129	26.3968	3.50412e-06	UACGUGUGUGUGCAUGUGCAUG	experimental		mature miRNA	standard	MIMAT0004881	mmu-miR-466f-5p	mmu-miR-466f-5p
561	mmu-miR-466g	3276.05	81.4679	0	3171.04	62.9852	0	AUACAGACACAUGCACACACA	experimental		mature miRNA	standard	MIMAT0004883	mmu-miR-466g	mmu-miR-466g
562	mmu-miR-466h-3p	5446.72	131.445	0	5163.81	100.892	0	UACGCACGCACACACACAC	experimental		mature miRNA	standard	MIMAT0017274	mmu-miR-466h-3p	mmu-miR-466h-3p
563	mmu-miR-466h-5p	15.05	9.05516	0.127166	30.7603	10.5594	0.00235866	UGUGUGCAUGUGCUUGUGUGUA	experimental		mature miRNA	standard	MIMAT0004884	mmu-miR-466h-5p	mmu-miR-466h-5p
564	mmu-miR-466i-3p	4394.02	98.5843	0	4236.97	97.234	0	AUACACACACACAUACACACUA	experimental		mature miRNA	standard	MIMAT0005834	mmu-miR-466i-3p	mmu-miR-466i-3p
565	mmu-miR-466i-5p	3154.92	85.649	0	3258.92	59.2193	0	UGUGUGUGUGUGUGUGUGUG	experimental		mature miRNA	standard	MIMAT0017325	mmu-miR-466i-5p	mmu-miR-466i-5p
566	mmu-miR-466j	30.6931	11.189	0.00830221	70.7073	12.5122	2.08785e-08	UGUGUGCAUGUGCAUGUGUGUAA	experimental		mature miRNA	standard	MIMAT0005848	mmu-miR-466j	mmu-miR-466j
567	mmu-miR-466k	1.13303	5.8365	1	0.0053801	7.6066	1	UGUGUGUGUACAUGUACAUGUGA	experimental		mature miRNA	standard	MIMAT0005845	mmu-miR-466k	mmu-miR-466k
568	mmu-miR-466l-3p	8.35956	9.13653	0.463343	6.81519	10.148	0.441547	UAUAAAUACAUGCACACAUAUU	experimental		mature miRNA	standard	MIMAT0005830	mmu-miR-466l-3p	mmu-miR-466l-3p
569	mmu-miR-466l-5p	0.0192928	5.21659	1	0.154308	7.63525	0.999097	UUGUGUGUACAUGUACAUGUAU	experimental		mature miRNA	standard	MIMAT0017322	mmu-miR-466l-5p	mmu-miR-466l-5p
570	mmu-miR-466m-3p	3524.21	104.856	0	3239.66	87.5743	0	UACAUACACACAUACACACGCA	experimental		mature miRNA	standard	MIMAT0014883	mmu-miR-466m-3p	mmu-miR-466m-3p
571	mmu-miR-466m-5p	661.838	30.1966	0	810.587	47.3084	0	UGUGUGCAUGUGCAUGUGUGUAU	experimental		mature miRNA	standard	MIMAT0014882,MIMAT0017346	mmu-miR-466m-5p	mmu-miR-466m-5p, mmu-miR-669m-5p
572	mmu-miR-466n-3p	0.0230164	6.30901	1	0.00434474	7.0939	1	UAUACAUGAGAGCAUACAUAGA	experimental		mature miRNA	standard	MIMAT0014894	mmu-miR-466n-3p	mmu-miR-466n-3p
573	mmu-miR-466n-5p	0.908579	5.49838	0.988404	0.2563	7.91689	1	GUGUGUGCGUACAUGUACAUGU	experimental		mature miRNA	standard	MIMAT0014893	mmu-miR-466n-5p	mmu-miR-466n-5p
574	mmu-miR-466o-3p	30.2122	12.9015	0.0266496	28.7975	11.16	0.00919161	UACAUACAUGCACACAUAAGAC	experimental		mature miRNA	standard	MIMAT0014886	mmu-miR-466o-3p	mmu-miR-466o-3p
575	mmu-miR-466p-5p	9.52076	8.16716	0.341413	13.332	9.34884	0.137131	UAUGUGUGUGUACAUGUACAU	experimental		mature miRNA	standard	MIMAT0014891	mmu-miR-466p-5p	mmu-miR-466p-5p
576	mmu-miR-466q	2683.04	75.4641	0	2844.72	75.0103	0	GUGCACACACACACAUACGU	experimental		mature miRNA	standard	MIMAT0020631	mmu-miR-466q	mmu-miR-466q
577	mmu-miR-467a-3p	2473.13	98.0724	0	2453.5	92.8151	0	CAUAUACAUACACACACCUACA	experimental		mature miRNA	standard	MIMAT0002108	mmu-miR-467a-3p	mmu-miR-467a-3p
578	mmu-miR-467a-5p	67.3253	13.1276	8.02161e-08	52.4614	12.4384	4.11316e-05	UAAGUGCCUGCAUGUAUAUGCG	experimental		mature miRNA	standard	MIMAT0003409	mmu-miR-467a-5p	mmu-miR-467a-5p
579	mmu-miR-467b-3p	5221.36	127.31	0	4942.15	89.081	0	AUAUACAUACACACACCAACAC	experimental		mature miRNA	standard	MIMAT0003478	mmu-miR-467b-3p	mmu-miR-467b-3p
580	mmu-miR-467b-5p	47.3535	11.832	0.00023122	39.5154	13.1344	0.00134861	GUAAGUGCCUGCAUGUAUAUG	experimental		mature miRNA	standard	MIMAT0005448	mmu-miR-467b-5p	mmu-miR-467b-5p
581	mmu-miR-467c-3p	1739.87	113.302	0	1702.93	73.8911	0	AUAUACAUACACACACCUAUAC	experimental		mature miRNA	standard	MIMAT0017275	mmu-miR-467c-3p	mmu-miR-467c-3p
582	mmu-miR-467c-5p	10.8947	7.25094	0.226151	8.49649	9.75933	0.374344	UAAGUGCGUGCAUGUAUAUGUG	experimental		mature miRNA	standard	MIMAT0004885	mmu-miR-467c-5p	mmu-miR-467c-5p
583	mmu-miR-467d-3p	4188.3	99.4513	0	4026.38	83.6122	0	AUAUACAUACACACACCUACAC	experimental		mature miRNA	standard	MIMAT0004887	mmu-miR-467d-3p	mmu-miR-467d-3p
584	mmu-miR-467d-5p	0.727616	6.18846	0.989757	0.00525097	8.82228	1	UAAGUGCGCGCAUGUAUAUGCG	experimental		mature miRNA	standard	MIMAT0004886	mmu-miR-467d-5p	mmu-miR-467d-5p
585	mmu-miR-467e-3p	1354.5	82.6709	0	1344.67	68.0821	0	AUAUACAUACACACACCUAUAU	experimental		mature miRNA	standard	MIMAT0005294	mmu-miR-467e-3p	mmu-miR-467e-3p
586	mmu-miR-467e-5p	39.5443	9.59718	0.00048145	27.0829	11.8095	0.040126	AUAAGUGUGAGCAUGUAUAUGU	experimental		mature miRNA	standard	MIMAT0005293	mmu-miR-467e-5p	mmu-miR-467e-5p
587	mmu-miR-467f	4241.21	111.622	0	4310.85	77.2892	0	AUAUACACACACACACCUACA	experimental		mature miRNA	standard	MIMAT0005846	mmu-miR-467f	mmu-miR-467f
588	mmu-miR-467g	1368.8	59.0068	0	1411.85	67.4958	0	UAUACAUACACACACAUAUAU	experimental		mature miRNA	standard	MIMAT0005854	mmu-miR-467g	mmu-miR-467g
589	mmu-miR-467h	9.90307	7.19519	0.30399	5.74775	10.5519	0.608028	AUAAGUGUGUGCAUGUAUAUGU	experimental		mature miRNA	standard	MIMAT0005855	mmu-miR-467h	mmu-miR-467h
590	mmu-miR-468-3p	301.091	40.5175	1.17106e-10	274.383	23.154	0	UAUGACUGAUGUGCGUGUGUCUG	experimental		mature miRNA	standard	MIMAT0002109	mmu-miR-468-3p	mmu-miR-468-3p
591	mmu-miR-468-5p	1.13596	6.44928	1	0.00538086	8.04758	1	GACUGAUGUACUGAUAAGAAACUCAGU	experimental		mature miRNA	standard	MIMAT0022699	mmu-miR-468-5p	mmu-miR-468-5p
592	mmu-miR-470-3p	11.8117	9.10137	0.436002	0.00611838	6.96972	1	AACCAGUACCUUUCUGAGAAGA	experimental		mature miRNA	standard	MIMAT0004760	mmu-miR-470-3p	mmu-miR-470-3p
593	mmu-miR-470-5p	0.910238	6.15818	0.988531	0.323739	9.25621	1	UUCUUGGACUGGCACUGGUGAGU	experimental		mature miRNA	standard	MIMAT0002111	mmu-miR-470-5p	mmu-miR-470-5p
594	mmu-miR-471-3p	0.0230164	6.63624	1	0.00434474	8.17502	1	UGAAAGGUGCCAUACUAUGUAU	experimental		mature miRNA	standard	MIMAT0017195	mmu-miR-471-3p	mmu-miR-471-3p
595	mmu-miR-471-5p	0.0230164	5.58883	1	0.00434474	10.0011	1	UACGUAGUAUAGUGCUUUUCAC	experimental		mature miRNA	standard	MIMAT0002112	mmu-miR-471-5p	mmu-miR-471-5p
596	mmu-miR-483-3p	2.8891	6.15346	0.699343	2.36719	8.39736	0.659291	UCACUCCUCCCCUCCCGUCUU	experimental		mature miRNA	standard	MIMAT0003120	mmu-miR-483-3p	mmu-miR-483-3p
597	mmu-miR-483-5p	1132.87	93.6355	2.22045e-16	1166.71	80.1558	0	AAGACGGGAGAAGAGAAGGGAG	experimental		mature miRNA	standard	MIMAT0004782	mmu-miR-483-5p	mmu-miR-483-5p
598	mmu-miR-484	180.923	22.5533	0	244.329	20.9822	0	UCAGGCUCAGUCCCCUCCCGAU	experimental		mature miRNA	standard	MIMAT0003127	mmu-miR-484	mmu-miR-484
599	mmu-miR-485-3p	810.698	34.0731	0	1133.83	43.2389	0	AGUCAUACACGGCUCUCCUCUC	experimental		mature miRNA	standard	MIMAT0003129	mmu-miR-485-3p	mmu-miR-485-3p
600	mmu-miR-485-5p	56.3934	16.1478	0.000372468	85.8438	14.7985	2.31911e-08	AGAGGCUGGCCGUGAUGAAUUC	experimental		mature miRNA	standard	MIMAT0003128	mmu-miR-485-5p	mmu-miR-485-5p
601	mmu-miR-486-3p	12.1778	7.99309	0.208697	10.3657	9.78072	0.237532	CGGGGCAGCUCAGUACAGGAU	experimental		mature miRNA	standard	MIMAT0017206	mmu-miR-486-3p	mmu-miR-486-3p
602	mmu-miR-487b-3p	1842.49	100.832	0	1647.45	64.6182	0	AAUCGUACAGGGUCAUCCACUU	experimental		mature miRNA	standard	MIMAT0003184	mmu-miR-487b-3p	mmu-miR-487b-3p
603	mmu-miR-487b-5p	5.88495	7.299	0.515261	5.71427	9.95097	0.493423	UGGUUAUCCCUGUCCUCUUCG	experimental		mature miRNA	standard	MIMAT0017216	mmu-miR-487b-5p	mmu-miR-487b-5p
604	mmu-miR-488-3p	58.9803	15.8045	0.00142106	51.8604	14.1782	0.000266944	UUGAAAGGCUGUUUCUUGGUC	experimental		mature miRNA	standard	MIMAT0003450	mmu-miR-488-3p	mmu-miR-488-3p
605	mmu-miR-488-5p	5.70084	7.35023	0.504986	5.09335	9.79309	0.533387	CCCAGAUAAUAGCACUCUCAA	experimental		mature miRNA	standard	MIMAT0003449	mmu-miR-488-5p	mmu-miR-488-5p
606	mmu-miR-489-3p	26.6139	11.8426	0.0098781	12.0601	9.31458	0.171215	AAUGACACCACAUAUAUGGCAGC	experimental		mature miRNA	standard	MIMAT0003112	mmu-miR-489-3p	mmu-miR-489-3p
607	mmu-miR-489-5p	1.66094	6.53328	0.986256	0.00549417	8.40107	1	UGUCAUAUGUGUGAUGACACUUUCU	experimental		mature miRNA	standard	MIMAT0022704	mmu-miR-489-5p	mmu-miR-489-5p
608	mmu-miR-490-3p	2.77435	7.31966	0.773942	2.95555	8.51124	0.730335	CAACCUGGAGGACUCCAUGCUG	experimental		mature miRNA	standard	MIMAT0003780	mmu-miR-490-3p	mmu-miR-490-3p
609	mmu-miR-490-5p	7.30383	5.89623	0.321247	4.9425	9.12209	0.526104	CCAUGGAUCUCCAGGUGGGU	experimental		mature miRNA	standard	MIMAT0017261	mmu-miR-490-5p	mmu-miR-490-5p
610	mmu-miR-491-3p	35.7056	11.738	0.00672885	40.8357	11.5491	0.000523448	CUUAUGCAAGAUUCCCUUCUAC	experimental		mature miRNA	standard	MIMAT0017255	mmu-miR-491-3p	mmu-miR-491-3p
611	mmu-miR-491-5p	59.4557	12.3603	5.26068e-05	57.7482	16.8705	0.00129798	AGUGGGGAACCCUUCCAUGAGG	experimental		mature miRNA	standard	MIMAT0003486	mmu-miR-491-5p	mmu-miR-491-5p
612	mmu-miR-493-3p	21.1635	9.00384	0.0355598	18.4386	12.3439	0.139075	UGAAGGUCCUACUGUGUGCCAGG	experimental		mature miRNA	standard	MIMAT0004888	mmu-miR-493-3p	mmu-miR-493-3p
613	mmu-miR-493-5p	8.54168	8.11757	0.292245	8.2185	8.99174	0.319507	UUGUACAUGGUAGGCUUUC	experimental		mature miRNA	standard	MIMAT0017276	mmu-miR-493-5p	mmu-miR-493-5p
614	mmu-miR-494-3p	128.001	23.6642	1.15929e-06	119.875	19.632	7.08892e-09	UGAAACAUACACGGGAAACCUC	experimental		mature miRNA	standard	MIMAT0003182	mmu-miR-494-3p	mmu-miR-494-3p
615	mmu-miR-494-5p	181.231	29.6758	1.51434e-13	157.536	20.3648	2.13163e-14	AGGUUGUCCGUGUUGUCUUCUC	experimental		mature miRNA	standard	MIMAT0017215	mmu-miR-494-5p	mmu-miR-494-5p
616	mmu-miR-495-3p	1965.33	89.4188	0	1991.78	69.6558	0	AAACAAACAUGGUGCACUUCUU	experimental		mature miRNA	standard	MIMAT0003456	mmu-miR-495-3p	mmu-miR-495-3p
617	mmu-miR-495-5p	12.4593	6.84595	0.095995	23.0245	11.5091	0.0304857	GAAGUUGCCCAUGUUAUUUUUCG	experimental		mature miRNA	standard	MIMAT0017249	mmu-miR-495-5p	mmu-miR-495-5p
618	mmu-miR-496a-3p	241.936	19.446	0	248.549	26.3661	0	UGAGUAUUACAUGGCCAAUCUC	experimental		mature miRNA	standard	MIMAT0003738	mmu-miR-496a-3p	mmu-miR-496a-3p
619	mmu-miR-496a-5p	6.68525	6.77637	0.409575	6.51498	10.5099	0.483636	AGGUUGCCCAUGGUGUGUUCA	experimental		mature miRNA	standard	MIMAT0017244	mmu-miR-496a-5p	mmu-miR-496a-5p
620	mmu-miR-496b	15.6863	8.94933	0.0876265	13.9727	11.8753	0.209957	CAACAUGGCCAAUUCCUUUCAU	experimental		mature miRNA	standard	MIMAT0025158	mmu-miR-496b	mmu-miR-496b
621	mmu-miR-497-3p	0.354515	5.38506	0.966706	0.00504789	8.58105	1	CAAACCACACUGUGGUGUUAG	experimental		mature miRNA	standard	MIMAT0017247	mmu-miR-497-3p	mmu-miR-497-3p
622	mmu-miR-497-5p	330.61	29.0987	0	293.867	30.9743	0	CAGCAGCACACUGUGGUUUGUA	experimental		mature miRNA	standard	MIMAT0003453	mmu-miR-497-5p	mmu-miR-497-5p
623	mmu-miR-497b	0.673177	5.88607	0.932076	0.410241	7.63899	0.993809	CACCACAGUGUGGUUUGGACGUGG	experimental		mature miRNA	standard	MIMAT0031404	mmu-miR-497b	mmu-miR-497b
624	mmu-miR-499-3p	3.31553	5.76884	0.6705	0.849145	7.69724	0.852459	GAACAUCACAGCAAGUCUGUGCU	experimental		mature miRNA	standard	MIMAT0017254	mmu-miR-499-3p	mmu-miR-499-3p
625	mmu-miR-499-5p	13.7879	10.14	0.195637	17.0901	9.25735	0.0442548	UUAAGACUUGCAGUGAUGUUU	experimental		mature miRNA	standard	MIMAT0003482	mmu-miR-499-5p	mmu-miR-499-5p
626	mmu-miR-500-3p	36.4067	10.1569	0.000577441	38.9539	13.0972	0.00257227	AAUGCACCUGGGCAAGGGUUCA	experimental		mature miRNA	standard	MIMAT0003507	mmu-miR-500-3p	mmu-miR-500-3p
627	mmu-miR-500-5p	6.55182	6.36346	0.381874	3.23552	8.82584	0.640522	AAUCCUUGCUAUCUGGGUGCUUAGU	experimental		mature miRNA	standard	MIMAT0017258	mmu-miR-500-5p	mmu-miR-500-5p
628	mmu-miR-501-3p	56.1412	12.1346	4.94853e-06	62.0232	15.7237	9.50209e-05	AAUGCACCCGGGCAAGGAUUUG	experimental		mature miRNA	standard	MIMAT0003509	mmu-miR-501-3p	mmu-miR-501-3p
629	mmu-miR-501-5p	22.9003	10.4709	0.036463	19.8004	9.95373	0.0381124	AAUCCUUUGUCCCUGGGUGAAA	experimental		mature miRNA	standard	MIMAT0003508	mmu-miR-501-5p	mmu-miR-501-5p
630	mmu-miR-503-3p	5.10294	8.31683	0.592898	3.81911	9.36472	0.613511	GAGUAUUGUUUCCACUGCCUGG	experimental		mature miRNA	standard	MIMAT0004790	mmu-miR-503-3p	mmu-miR-503-3p
631	mmu-miR-503-5p	3.09778	6.87342	0.720606	1.97068	7.86308	0.733087	UAGCAGCGGGAACAGUACUGCAG	experimental		mature miRNA	standard	MIMAT0003188	mmu-miR-503-5p	mmu-miR-503-5p
632	mmu-miR-504-3p	12.6727	8.99122	0.197732	13.1643	13.1601	0.286814	AGGGAGAGCAGGGCAGGGUUUC	experimental		mature miRNA	standard	MIMAT0017277	mmu-miR-504-3p	mmu-miR-504-3p
633	mmu-miR-504-5p	12.69	7.904	0.123332	16.0379	11.6064	0.135211	AGACCCUGGUCUGCACUCUAUC	experimental		mature miRNA	standard	MIMAT0004889	mmu-miR-504-5p	mmu-miR-504-5p
634	mmu-miR-505-3p	18.3147	8.66315	0.0452182	16.3124	8.33726	0.0382624	CGUCAACACUUGCUGGUUUUCU	experimental		mature miRNA	standard	MIMAT0003513	mmu-miR-505-3p	mmu-miR-505-3p
635	mmu-miR-505-5p	3.84404	5.85525	0.577829	6.6608	13.354	0.55616	GGGAGCCAGGAAGUAUUGAUGUU	experimental		mature miRNA	standard	MIMAT0017259	mmu-miR-505-5p	mmu-miR-505-5p
636	mmu-miR-509-3p	0.0195889	6.0407	1	0.113387	7.72807	1	UGAUUGACAUUUCUGUAAUGG	experimental		mature miRNA	standard	MIMAT0004891	mmu-miR-509-3p	mmu-miR-509-3p
637	mmu-miR-509-5p	1.3186	6.94771	1	0.207768	7.74073	1	UACUCCAGAAUGUGGCAAUCAU	experimental		mature miRNA	standard	MIMAT0004890	mmu-miR-509-5p	mmu-miR-509-5p
638	mmu-miR-511-3p	8.11542	5.74476	0.228986	2.47769	7.75261	0.698392	AAUGUGUAGCAAAAGACAGGAU	experimental		mature miRNA	standard	MIMAT0017281	mmu-miR-511-3p	mmu-miR-511-3p
639	mmu-miR-511-5p	6.70638	6.56239	0.413908	0.518091	8.62538	0.955421	AUGCCUUUUGCUCUGCACUCA	experimental		mature miRNA	standard	MIMAT0004940	mmu-miR-511-5p	mmu-miR-511-5p
640	mmu-miR-532-3p	108.987	18.6714	3.94645e-10	135.494	17.2969	5.0504e-13	CCUCCCACACCCAAGGCUUGCA	experimental		mature miRNA	standard	MIMAT0004781	mmu-miR-532-3p	mmu-miR-532-3p
641	mmu-miR-532-5p	168.287	25.5979	2.27496e-12	117.768	16.2088	1.03939e-12	CAUGCCUUGAGUGUAGGACCGU	experimental		mature miRNA	standard	MIMAT0002889	mmu-miR-532-5p	mmu-miR-532-5p
642	mmu-miR-539-3p	0.0182719	5.78057	1	0.463516	8.74821	0.932983	CAUACAAGGAUAAUUUCUUUUU	experimental		mature miRNA	standard	MIMAT0017208	mmu-miR-539-3p	mmu-miR-539-3p
643	mmu-miR-539-5p	9.86033	5.37949	0.0920817	140.911	18.0096	2.33147e-15	GGAGAAAUUAUCCUUGGUGUGU	experimental		mature miRNA	standard	MIMAT0003169	mmu-miR-539-5p	mmu-miR-539-5p
644	mmu-miR-540-3p	24.0374	10.6018	0.024361	23.1767	11.2657	0.0321846	AGGUCAGAGGUCGAUCCUGG	experimental		mature miRNA	standard	MIMAT0003167	mmu-miR-540-3p	mmu-miR-540-3p
645	mmu-miR-540-5p	1.82791	6.47642	0.826094	2.59424	7.48288	0.650147	CAAGGGUCACCCUCUGACUCUGU	experimental		mature miRNA	standard	MIMAT0004786	mmu-miR-540-5p	mmu-miR-540-5p
646	mmu-miR-541-3p	11.4587	7.84224	0.189292	3.14978	11.0096	0.775437	UGGCGAACACAGAAUCCAUACU	experimental		mature miRNA	standard	MIMAT0017209	mmu-miR-541-3p	mmu-miR-541-3p
647	mmu-miR-541-5p	692.66	36.4086	0	705.388	54.2232	0	AAGGGAUUCUGAUGUUGGUCACACU	experimental		mature miRNA	standard	MIMAT0003170	mmu-miR-541-5p	mmu-miR-541-5p
648	mmu-miR-542-3p	0.0172243	5.84304	1	1.53037	8.80012	0.839267	UGUGACAGAUUGAUAACUGAAA	experimental		mature miRNA	standard	MIMAT0003172	mmu-miR-542-3p	mmu-miR-542-3p
649	mmu-miR-542-5p	1.24298	6.06383	0.913696	0.0054075	8.7811	1	CUCGGGGAUCAUCAUGUCACGA	experimental		mature miRNA	standard	MIMAT0003171	mmu-miR-542-5p	mmu-miR-542-5p
650	mmu-miR-543-3p	140.962	25.1757	3.93369e-10	203.153	29.0766	7.16016e-12	AAACAUUCGCGGUGCACUUCUU	experimental		mature miRNA	standard	MIMAT0003168	mmu-miR-543-3p	mmu-miR-543-3p
651	mmu-miR-543-5p	70.7726	14.7718	1.74653e-07	79.1686	16.1878	2.06801e-06	AAGUUGCCCGCGUGUUUUUCG	experimental		mature miRNA	standard	MIMAT0017207	mmu-miR-543-5p	mmu-miR-543-5p
652	mmu-miR-544-3p	3.12525	6.58912	0.728251	1.27364	8.36821	0.840484	AUUCUGCAUUUUUAGCAAGCUC	experimental		mature miRNA	standard	MIMAT0004941	mmu-miR-544-3p	mmu-miR-544-3p
653	mmu-miR-544-5p	44.893	10.8323	0.000159922	24.656	10.5076	0.0169886	UCUUGUUAAAAAGCAGAGUCU	experimental		mature miRNA	standard	MIMAT0017282	mmu-miR-544-5p	mmu-miR-544-5p
654	mmu-miR-546	2.30999	5.95408	0.800684	0.411716	8.8214	0.959134	AUGGUGGCACGGAGUC	experimental		mature miRNA	standard	MIMAT0003166	mmu-miR-546	mmu-miR-546
655	mmu-miR-547-3p	5.66803	5.84743	0.451196	1.43169	7.74885	0.815556	CUUGGUACAUCUUUGAGUGAG	experimental		mature miRNA	standard	MIMAT0003173	mmu-miR-547-3p	mmu-miR-547-3p
656	mmu-miR-547-5p	4.53153	5.37164	0.511937	5.41494	9.20806	0.481562	CACUUGAGGAUGUACCACCCA	experimental		mature miRNA	standard	MIMAT0017210	mmu-miR-547-5p	mmu-miR-547-5p
657	mmu-miR-551b-3p	820.074	50.4473	0	667.876	52.0902	0	GCGACCCAUACUUGGUUUCAG	experimental		mature miRNA	standard	MIMAT0003890	mmu-miR-551b-3p	mmu-miR-551b-3p
658	mmu-miR-551b-5p	14.6026	8.27408	0.0959804	4.79451	8.05584	0.507388	GAAAUCAAGCUUGGGUGAGACCU	experimental		mature miRNA	standard	MIMAT0017236	mmu-miR-551b-5p	mmu-miR-551b-5p
659	mmu-miR-568	1773.4	105.882	0	1348.94	224.709	6.47877e-10	AUGUAUAAAUGUAUACACAC	experimental		mature miRNA	standard	MIMAT0004892	mmu-miR-568	mmu-miR-568
660	mmu-miR-574-3p	3118.05	115.563	0	3098.45	89.1911	0	CACGCUCAUGCACACACCCACA	experimental		mature miRNA	standard	MIMAT0004894	mmu-miR-574-3p	mmu-miR-574-3p
661	mmu-miR-574-5p	2121.78	66.6624	0	2171.61	51.4921	0	UGAGUGUGUGUGUGUGAGUGUGU	experimental		mature miRNA	standard	MIMAT0004893	mmu-miR-574-5p	mmu-miR-574-5p
662	mmu-miR-582-3p	79.5645	15.564	1.87928e-05	56.6087	12.0747	4.16684e-06	UAACCUGUUGAACAACUGAAC	experimental		mature miRNA	standard	MIMAT0005292	mmu-miR-582-3p	mmu-miR-582-3p
663	mmu-miR-582-5p	683.821	83.1952	2.18235e-10	468.851	47.2044	0	AUACAGUUGUUCAACCAGUUAC	experimental		mature miRNA	standard	MIMAT0005291	mmu-miR-582-5p	mmu-miR-582-5p
664	mmu-miR-590-3p	0.101254	5.36508	1	0.785574	8.57582	1	UAAUUUUAUGUAUAAGCUAGU	experimental		mature miRNA	standard	MIMAT0004896	mmu-miR-590-3p	mmu-miR-590-3p
665	mmu-miR-590-5p	1.46239	5.83947	1	3.20553	9.58815	0.847754	GAGCUUAUUCAUAAAAGUGCAG	experimental		mature miRNA	standard	MIMAT0004895	mmu-miR-590-5p	mmu-miR-590-5p
666	mmu-miR-592-3p	2.2561	6.55582	0.803417	3.67403	8.69508	0.587697	UCAUCACGUGGUGACGCAACAU	experimental		mature miRNA	standard	MIMAT0017234	mmu-miR-592-3p	mmu-miR-592-3p
667	mmu-miR-592-5p	74.1332	14.2524	2.46735e-06	97.0017	18.3328	4.78288e-08	AUUGUGUCAAUAUGCGAUGAUGU	experimental		mature miRNA	standard	MIMAT0003730	mmu-miR-592-5p	mmu-miR-592-5p
668	mmu-miR-598-3p	685.114	71.7437	4.22413e-11	899.174	101.424	4.44089e-16	UACGUCAUCGUCGUCAUCGUUA	experimental		mature miRNA	standard	MIMAT0004942	mmu-miR-598-3p	mmu-miR-598-3p
669	mmu-miR-598-5p	85.2104	15.3799	2.01923e-05	58.4447	18.1482	0.00295543	GCGGUGAUGCCGAUGGUGCGAGC	experimental		mature miRNA	standard	MIMAT0017283	mmu-miR-598-5p	mmu-miR-598-5p
670	mmu-miR-599	1.25453	5.3773	1	0.584938	7.23403	1	UUGUGUCAGUUUAUCAAAC	experimental		mature miRNA	standard	MIMAT0012772	mmu-miR-599	mmu-miR-599
671	mmu-miR-615-3p	7.38712	7.89706	0.376649	11.42	9.32509	0.182414	UCCGAGCCUGGGUCUCCCUCUU	experimental		mature miRNA	standard	MIMAT0003783	mmu-miR-615-3p	mmu-miR-615-3p
672	mmu-miR-615-5p	2.8015	6.57644	0.7142	6.58253	10.3777	0.472053	GGGGGUCCCCGGUGCUCGGAUC	experimental		mature miRNA	standard	MIMAT0004837	mmu-miR-615-5p	mmu-miR-615-5p
673	mmu-miR-652-3p	229.799	25.3075	0	198.371	21.4771	6.10623e-15	AAUGGCGCCACUAGGGUUGUG	experimental		mature miRNA	standard	MIMAT0003711	mmu-miR-652-3p	mmu-miR-652-3p
674	mmu-miR-652-5p	45.7779	13.9611	0.00227163	51.6368	10.4603	6.9837e-06	CAACCCUAGGAGGGGGUGCCAUUC	experimental		mature miRNA	standard	MIMAT0017260	mmu-miR-652-5p	mmu-miR-652-5p
675	mmu-miR-653-3p	0.468106	5.51018	1	0.00512544	7.35849	1	UUCACUGGAGUUUGUUUCAGU	experimental		mature miRNA	standard	MIMAT0017284	mmu-miR-653-3p	mmu-miR-653-3p
676	mmu-miR-653-5p	0.8441	5.43811	0.978876	0.322204	7.10289	0.984329	GUGUUGAAACAAUCUCUACUG	experimental		mature miRNA	standard	MIMAT0004943	mmu-miR-653-5p	mmu-miR-653-5p
677	mmu-miR-654-3p	18.101	8.06897	0.0386729	13.5953	11.195	0.276047	UAUGUCUGCUGACCAUCACCUU	experimental		mature miRNA	standard	MIMAT0004898	mmu-miR-654-3p	mmu-miR-654-3p
678	mmu-miR-654-5p	0.0180625	5.21441	1	0.585236	7.6645	0.865673	UGGUAAGCUGCAGAACAUGUGU	experimental		mature miRNA	standard	MIMAT0004897	mmu-miR-654-5p	mmu-miR-654-5p
679	mmu-miR-664-3p	7.10661	6.74011	0.266114	22.1341	9.95293	0.0111917	UAUUCAUUUACUCCCCAGCCUA	experimental		mature miRNA	standard	MIMAT0012774	mmu-miR-664-3p	mmu-miR-664-3p
680	mmu-miR-664-5p	15.5916	7.88065	0.0698504	12.0619	9.91298	0.155152	CUGGCUGGGGAAAAUGACUGG	experimental		mature miRNA	standard	MIMAT0017353	mmu-miR-664-5p	mmu-miR-664-5p
681	mmu-miR-665-3p	20.5305	11.4228	0.0639935	28.0989	11.5586	0.0107091	ACCAGGAGGCUGAGGUCCCU	experimental		mature miRNA	standard	MIMAT0003733	mmu-miR-665-3p	mmu-miR-665-3p
682	mmu-miR-665-5p	47.2336	17.6165	0.0131387	88.698	16.5664	1.2775e-07	AGGGGCCUCUGCCUCUAUCCAGGAUU	experimental		mature miRNA	standard	MIMAT0017238	mmu-miR-665-5p	mmu-miR-665-5p
683	mmu-miR-666-3p	2.36588	7.04768	0.782281	2.49621	7.55827	0.619284	GGCUGCAGCGUGAUCGCCUGCU	experimental		mature miRNA	standard	MIMAT0004823	mmu-miR-666-3p	mmu-miR-666-3p
684	mmu-miR-666-5p	34.5484	9.29519	0.000119747	38.037	15.7389	0.0116613	AGCGGGCACAGCUGUGAGAGCC	experimental		mature miRNA	standard	MIMAT0003737	mmu-miR-666-5p	mmu-miR-666-5p
685	mmu-miR-667-3p	165.123	21.9131	4.46954e-12	301.878	26.6563	0	UGACACCUGCCACCCAGCCCAAG	experimental		mature miRNA	standard	MIMAT0003734	mmu-miR-667-3p	mmu-miR-667-3p
686	mmu-miR-667-5p	8.27451	7.1324	0.301776	9.07244	7.6903	0.158233	CGGUGCUGGUGGAGCAGUGAGCACG	experimental		mature miRNA	standard	MIMAT0017239	mmu-miR-667-5p	mmu-miR-667-5p
687	mmu-miR-668-3p	542.411	40.4724	0	694.864	51.2628	0	UGUCACUCGGCUCGGCCCACUACC	experimental		mature miRNA	standard	MIMAT0003732	mmu-miR-668-3p	mmu-miR-668-3p
688	mmu-miR-668-5p	1.70574	6.64027	0.849219	1.58429	9.83855	0.953931	GUAAGUGUGCCUCGGGUGAGCAUG	experimental		mature miRNA	standard	MIMAT0017237	mmu-miR-668-5p	mmu-miR-668-5p
689	mmu-miR-669a-3-3p	1320.86	58.8141	0	1512.57	79.92	0	ACAUAACAUACACACACAUGUAU	experimental		mature miRNA	standard	MIMAT0017251	mmu-miR-669a-3-3p	mmu-miR-669a-3-3p
690	mmu-miR-669a-3p	3321.32	86.5664	0	3437.39	118.509	0	ACAUAACAUACACACACACGUAU	experimental		mature miRNA	standard	MIMAT0017243,MIMAT0017347	mmu-miR-669a-3p	mmu-miR-669a-3p, mmu-miR-669o-3p
691	mmu-miR-669a-5p	91.8888	23.4482	0.000367771	202.575	24.807	1.55431e-15	AGUUGUGUGUGCAUGUUCAUGUCU	experimental		mature miRNA	standard	MIMAT0003477,MIMAT0014889	mmu-miR-669a-5p	mmu-miR-669a-5p, mmu-miR-669p-5p
692	mmu-miR-669b-3p	205.883	41.5143	5.44356e-06	249.732	38.7036	1.38277e-10	CAUAUACAUACACACAAACAUAU	experimental		mature miRNA	standard	MIMAT0017250	mmu-miR-669b-3p	mmu-miR-669b-3p
693	mmu-miR-669b-5p	180.897	25.5822	2.38037e-10	277.252	33.2147	4.44089e-16	AGUUUUGUGUGCAUGUGCAUGU	experimental		mature miRNA	standard	MIMAT0003476	mmu-miR-669b-5p	mmu-miR-669b-5p
694	mmu-miR-669c-3p	2945.15	103.257	0	3312.65	76.5823	0	UACACACACACACACAAGUAAA	experimental		mature miRNA	standard	MIMAT0017253	mmu-miR-669c-3p	mmu-miR-669c-3p
695	mmu-miR-669c-5p	1606.83	53.6785	0	1701.42	53.7127	0	AUAGUUGUGUGUGGAUGUGUGU	experimental		mature miRNA	standard	MIMAT0003479	mmu-miR-669c-5p	mmu-miR-669c-5p
696	mmu-miR-669d-2-3p	155.821	27.6195	2.72115e-07	175.867	19.9486	0	AUAUACAUACACACCCAUAUAC	experimental		mature miRNA	standard	MIMAT0014884	mmu-miR-669d-2-3p	mmu-miR-669d-2-3p
697	mmu-miR-669d-3p	120.4	22.904	9.33657e-07	181.173	29.1581	2.13573e-09	UAUACAUACACACCCAUAUAC	experimental		mature miRNA	standard	MIMAT0017324	mmu-miR-669d-3p	mmu-miR-669d-3p
698	mmu-miR-669d-5p	17.3703	8.00818	0.0406136	29.8236	11.2342	0.00556119	ACUUGUGUGUGCAUGUAUAUGU	experimental		mature miRNA	standard	MIMAT0005833	mmu-miR-669d-5p	mmu-miR-669d-5p
699	mmu-miR-669e-3p	3653.4	118.73	0	3525.75	70.0155	0	UGAAUAUACACACACUUACAC	experimental		mature miRNA	standard	MIMAT0017330	mmu-miR-669e-3p	mmu-miR-669e-3p
700	mmu-miR-669e-5p	14.0706	9.53324	0.153054	24.822	9.69075	0.00767148	UGUCUUGUGUGUGCAUGUUCAU	experimental		mature miRNA	standard	MIMAT0005853	mmu-miR-669e-5p	mmu-miR-669e-5p
701	mmu-miR-669f-3p	3240.8	99.7211	0	3406.21	85.8618	0	CAUAUACAUACACACACACGUAU	experimental		mature miRNA	standard	MIMAT0005839	mmu-miR-669f-3p	mmu-miR-669f-3p
702	mmu-miR-669f-5p	818.242	47.7381	0	1039.28	42.6591	0	AGUUGUGUGUGCAUGUGCAUGUGU	experimental		mature miRNA	standard	MIMAT0017327	mmu-miR-669f-5p	mmu-miR-669f-5p
703	mmu-miR-669g	0.0177908	5.10096	1	0.795246	7.832	0.864381	UGCAUUGUAUGUGUUGACAUGAU	experimental		mature miRNA	standard	MIMAT0005832	mmu-miR-669g	mmu-miR-669g
704	mmu-miR-669h-3p	897.156	43.1005	0	801.54	54.1052	0	UAUGCAUAUACACACAUGCACA	experimental		mature miRNA	standard	MIMAT0005842	mmu-miR-669h-3p	mmu-miR-669h-3p
705	mmu-miR-669h-5p	2.50793	6.75965	0.83333	2.16144	7.53541	0.715998	AUGCAUGGGUGUAUAGUUGAGUGC	experimental		mature miRNA	standard	MIMAT0005841	mmu-miR-669h-5p	mmu-miR-669h-5p
706	mmu-miR-669i	160.796	20.4237	5.55112e-15	151.729	20.3441	2.52465e-13	UGCAUAUACACACAUGCAUAC	experimental		mature miRNA	standard	MIMAT0005840	mmu-miR-669i	mmu-miR-669i
707	mmu-miR-669j	0.0177221	5.28476	1	0.85997	7.98852	0.853604	UGCAUAUACUCACAUGCAAACA	experimental		mature miRNA	standard	MIMAT0005838	mmu-miR-669j	mmu-miR-669j
708	mmu-miR-669k-3p	0.0171791	5.2159	1	1.61398	7.32206	0.712778	UAUGCAUAUACACGCAUGCAA	experimental		mature miRNA	standard	MIMAT0005831	mmu-miR-669k-3p	mmu-miR-669k-3p
709	mmu-miR-669k-5p	347.951	34.6393	0	482.042	39.182	0	UGUGCAUGUGUGUAUAGUUGUGUGC	experimental		mature miRNA	standard	MIMAT0017323	mmu-miR-669k-5p	mmu-miR-669k-5p
710	mmu-miR-669l-3p	33.1736	12.5765	0.00954253	47.1743	10.929	1.16281e-05	AUAUACAUACACACCCAUAUAU	experimental		mature miRNA	standard	MIMAT0017345	mmu-miR-669l-3p	mmu-miR-669l-3p
711	mmu-miR-669l-5p	234.866	32.9298	9.43245e-13	416.324	27.0341	0	AGUUGUGUGUGCAUGUAUAUGU	experimental		mature miRNA	standard	MIMAT0009418	mmu-miR-669l-5p	mmu-miR-669l-5p
712	mmu-miR-669m-3p	19.4983	9.98719	0.059845	25.3413	9.72629	0.00663068	AUAUACAUCCACACAAACAUAU	experimental		mature miRNA	standard	MIMAT0009419	mmu-miR-669m-3p	mmu-miR-669m-3p
713	mmu-miR-669n	1631	60.6318	0	1747.26	57.4956	0	AUUUGUGUGUGGAUGUGUGU	experimental		mature miRNA	standard	MIMAT0009427	mmu-miR-669n	mmu-miR-669n
714	mmu-miR-669o-5p	213.762	21.2582	0	394.512	32.8079	0	UAGUUGUGUGUGCAUGUUUAUGU	experimental		mature miRNA	standard	MIMAT0009421	mmu-miR-669o-5p	mmu-miR-669o-5p
715	mmu-miR-669p-3p	4449.96	104.34	0	4375.43	301.411	0	CAUAACAUACACACACACACGUAU	experimental		mature miRNA	standard	MIMAT0014890	mmu-miR-669p-3p	mmu-miR-669p-3p
716	mmu-miR-670-3p	8.65263	7.13187	0.280039	8.24871	8.29982	0.252056	UUUCCUCAUAUCCAUUCAGGAGUGU	experimental		mature miRNA	standard	MIMAT0017242	mmu-miR-670-3p	mmu-miR-670-3p
717	mmu-miR-670-5p	50.3003	9.79094	1.33185e-07	73.3483	16.5323	1.16294e-05	AUCCCUGAGUGUAUGUGGUGAA	experimental		mature miRNA	standard	MIMAT0003736	mmu-miR-670-5p	mmu-miR-670-5p
718	mmu-miR-671-3p	29.4103	11.2629	0.0102844	40.4345	13.229	0.00196715	UCCGGUUCUCAGGGCUCCACC	experimental		mature miRNA	standard	MIMAT0004821	mmu-miR-671-3p	mmu-miR-671-3p
719	mmu-miR-671-5p	74.7852	13.8671	4.58841e-08	70.7521	15.3721	8.78802e-06	AGGAAGCCCUGGAGGGGCUGGAG	experimental		mature miRNA	standard	MIMAT0003731	mmu-miR-671-5p	mmu-miR-671-5p
720	mmu-miR-672-3p	7.27827	6.54046	0.308496	16.3506	9.08343	0.0436881	ACACACAGUCACUAUCUUCGA	experimental		mature miRNA	standard	MIMAT0017241	mmu-miR-672-3p	mmu-miR-672-3p
721	mmu-miR-672-5p	182.591	25.4256	7.2975e-13	166.51	19.6397	2.22045e-16	UGAGGUUGGUGUACUGUGUGUGA	experimental		mature miRNA	standard	MIMAT0003735	mmu-miR-672-5p	mmu-miR-672-5p
722	mmu-miR-673-3p	1.71905	7.10188	0.870441	1.73101	8.27319	0.866765	UCCGGGGCUGAGUUCUGUGCACC	experimental		mature miRNA	standard	MIMAT0004824	mmu-miR-673-3p	mmu-miR-673-3p
723	mmu-miR-673-5p	22.7189	9.5933	0.01881	24.5244	11.0569	0.0216055	CUCACAGCUCUGGUCCUUGGAG	experimental		mature miRNA	standard	MIMAT0003739	mmu-miR-673-5p	mmu-miR-673-5p
724	mmu-miR-674-3p	83.4215	14.776	1.52599e-08	154.272	18.182	1.11022e-16	CACAGCUCCCAUCUCAGAACAA	experimental		mature miRNA	standard	MIMAT0003741	mmu-miR-674-3p	mmu-miR-674-3p
725	mmu-miR-674-5p	358.126	23.5364	0	367.1	29.9938	0	GCACUGAGAUGGGAGUGGUGUA	experimental		mature miRNA	standard	MIMAT0003740	mmu-miR-674-5p	mmu-miR-674-5p
726	mmu-miR-675-3p	5.1643	5.81637	0.408565	6.89409	9.13076	0.373246	CUGUAUGCCCUAACCGCUCAGU	experimental		mature miRNA	standard	MIMAT0003726	mmu-miR-675-3p	mmu-miR-675-3p
727	mmu-miR-675-5p	2.94241	7.00919	0.713856	9.72818	9.41518	0.275665	UGGUGCGGAAAGGGCCCACAGU	experimental		mature miRNA	standard	MIMAT0003725	mmu-miR-675-5p	mmu-miR-675-5p
728	mmu-miR-676-3p	277.017	28.1923	0	235.706	31.0062	1.66533e-15	CCGUCCUGAGGUUGUUGAGCU	experimental		mature miRNA	standard	MIMAT0003782	mmu-miR-676-3p	mmu-miR-676-3p
729	mmu-miR-676-5p	24.9339	10.8092	0.0251612	16.4941	8.29312	0.0373775	ACUCUACAACCUUAGGACUUGC	experimental		mature miRNA	standard	MIMAT0003781	mmu-miR-676-5p	mmu-miR-676-5p
730	mmu-miR-677-3p	61.6682	13.4169	3.31169e-06	53.2608	13.6308	4.24632e-05	GAAGCCAGAUGCCGUUCCUGAGAAGG	experimental		mature miRNA	standard	MIMAT0017246	mmu-miR-677-3p	mmu-miR-677-3p
731	mmu-miR-677-5p	2.79744	5.2564	0.697834	0.755553	8.54812	0.999159	UUCAGUGAUGAUUAGCUUCUGA	experimental		mature miRNA	standard	MIMAT0003451	mmu-miR-677-5p	mmu-miR-677-5p
732	mmu-miR-678	68.508	22.2	0.00186341	47.4069	10.5386	4.26866e-05	GUCUCGGUGCAAGGACUGGAGG	experimental		mature miRNA	standard	MIMAT0003452	mmu-miR-678	mmu-miR-678
733	mmu-miR-679-3p	4.34713	5.3182	0.499406	5.17556	7.66684	0.47294	AGCAAGGUCCUCCUCACAGUAG	experimental		mature miRNA	standard	MIMAT0017248	mmu-miR-679-3p	mmu-miR-679-3p
734	mmu-miR-679-5p	3.85807	5.83452	0.601143	2.33261	8.76502	0.860447	GGACUGUGAGGUGACUCUUGGU	experimental		mature miRNA	standard	MIMAT0003455	mmu-miR-679-5p	mmu-miR-679-5p
735	mmu-miR-680	10.0052	6.52569	0.180768	5.60492	8.78545	0.548809	GGGCAUCUGCUGACAUGGGGG	experimental		mature miRNA	standard	MIMAT0003457	mmu-miR-680	mmu-miR-680
736	mmu-miR-681	197.362	30.5346	9.86856e-11	56.763	13.3806	6.17817e-05	CAGCCUCGCUGGCAGGCAGCU	experimental		mature miRNA	standard	MIMAT0003458	mmu-miR-681	mmu-miR-681
737	mmu-miR-682	0.507957	5.60212	0.970396	1.73778	8.03883	1	CUGCAGUCACAGUGAAGUCUG	experimental		mature miRNA	standard	MIMAT0003459	mmu-miR-682	mmu-miR-682
738	mmu-miR-683	11.8745	6.69503	0.104439	8.93923	10.7897	0.445651	CCUGCUGUAAGCUGUGUCCUC	experimental		mature miRNA	standard	MIMAT0003461	mmu-miR-683	mmu-miR-683
739	mmu-miR-684	0.0177127	4.99259	1	0.86921	7.6361	1	AGUUUUCCCUUCAAGUCAA	experimental		mature miRNA	standard	MIMAT0003462	mmu-miR-684	mmu-miR-684
740	mmu-miR-686	66.9962	21.0994	0.0011157	46.2791	57.4215	0.442621	AUUGCUUCCCAGACGGUGAAGA	experimental		mature miRNA	standard	MIMAT0003464	mmu-miR-686	mmu-miR-686
741	mmu-miR-687	0.739437	5.91025	1	0.347832	8.74901	1	CUAUCCUGGAAUGCAGCAAUGA	experimental		mature miRNA	standard	MIMAT0003466	mmu-miR-687	mmu-miR-687
742	mmu-miR-688	0.0172797	5.62869	1	1.43405	7.88877	0.763484	UCGCAGGCGACUACUUAUUC	experimental		mature miRNA	standard	MIMAT0003467	mmu-miR-688	mmu-miR-688
743	mmu-miR-690	11061.3	551.955	0	10626.1	211.735	0	AAAGGCUAGGCUCACAACCAAA	experimental		mature miRNA	standard	MIMAT0003469	mmu-miR-690	mmu-miR-690
744	mmu-miR-691	37.6035	10.6312	0.000473755	57.2652	15.1201	0.000199067	AUUCCUGAAGAGAGGCAGAAAA	experimental		mature miRNA	standard	MIMAT0003470	mmu-miR-691	mmu-miR-691
745	mmu-miR-692	14.3449	7.99536	0.10139	10.7823	10.3515	0.308874	AUCUCUUUGAGCGCCUCACUC	experimental		mature miRNA	standard	MIMAT0003471	mmu-miR-692	mmu-miR-692
746	mmu-miR-693-3p	0.802503	5.54834	1	2.70649	7.95278	0.771486	GCAGCUUUCAGAUGUGGCUGUAA	experimental		mature miRNA	standard	MIMAT0004189	mmu-miR-693-3p	mmu-miR-693-3p
747	mmu-miR-693-5p	0.790786	6.07746	0.955459	0.39804	8.43031	1	CAGCCACAUCCGAAAGUUUUC	experimental		mature miRNA	standard	MIMAT0003472	mmu-miR-693-5p	mmu-miR-693-5p
748	mmu-miR-694	0.0189341	6.0966	1	0.225573	6.91667	0.905301	CUGAAAAUGUUGCCUGAAG	experimental		mature miRNA	standard	MIMAT0003474	mmu-miR-694	mmu-miR-694
749	mmu-miR-695	0.365489	5.42377	0.995657	5.64529	13.2653	0.581937	AGAUUGGGCAUAGGUGACUGAA	experimental		mature miRNA	standard	MIMAT0003481	mmu-miR-695	mmu-miR-695
750	mmu-miR-696	15.5269	7.19903	0.0526687	8.38172	9.82072	0.411729	GCGUGUGCUUGCUGUGGG	experimental		mature miRNA	standard	MIMAT0003483	mmu-miR-696	mmu-miR-696
751	mmu-miR-697	3.01172	7.32356	0.812749	1.20115	7.48778	0.823471	AACAUCCUGGUCCUGUGGAGA	experimental		mature miRNA	standard	MIMAT0003487	mmu-miR-697	mmu-miR-697
752	mmu-miR-698-3p	5.73324	6.45337	0.45001	3.99513	9.10747	0.566539	CAUUCUCGUUUCCUUCCCU	experimental		mature miRNA	standard	MIMAT0003488	mmu-miR-698-3p	mmu-miR-698-3p
753	mmu-miR-698-5p	1.22859	6.50786	0.911276	2.30746	9.06085	0.709556	UGUGGGUGGGACAGGGAUGUU	experimental		mature miRNA	standard	MIMAT0022930	mmu-miR-698-5p	mmu-miR-698-5p
754	mmu-miR-700-3p	145.197	23.7741	6.50986e-10	155.134	19.3432	7.74936e-14	CACGCGGGAACCGAGUCCACC	experimental		mature miRNA	standard	MIMAT0003490	mmu-miR-700-3p	mmu-miR-700-3p
755	mmu-miR-700-5p	48.7369	12.0207	5.25234e-05	35.0523	12.0833	0.00471616	UAAGGCUCCUUCCUGUGCUUGC	experimental		mature miRNA	standard	MIMAT0017256	mmu-miR-700-5p	mmu-miR-700-5p
756	mmu-miR-701-3p	2.58256	7.11475	0.800423	0.00562882	8.26247	1	UAUCUAUUAAAGAGGCUAGC	experimental		mature miRNA	standard	MIMAT0017257	mmu-miR-701-3p	mmu-miR-701-3p
757	mmu-miR-701-5p	1.94507	6.34869	0.826643	1.20388	7.73819	0.916971	UUAGCCGCUGAAAUAGAUGGA	experimental		mature miRNA	standard	MIMAT0003491	mmu-miR-701-5p	mmu-miR-701-5p
758	mmu-miR-702-3p	3.90581	6.53967	0.607818	9.65613	9.61219	0.282638	UGCCCACCCUUUACCCCGCUCC	experimental		mature miRNA	standard	MIMAT0003492	mmu-miR-702-3p	mmu-miR-702-3p
759	mmu-miR-702-5p	16.2983	9.3867	0.10389	16.9932	10.4894	0.131006	GUGAGUGGGGUGGUUGGCAUG	experimental		mature miRNA	standard	MIMAT0022931	mmu-miR-702-5p	mmu-miR-702-5p
760	mmu-miR-703	383.214	28.0444	0	307.378	26.8783	0	AAAACCUUCAGAAGGAAAGAA	experimental		mature miRNA	standard	MIMAT0003493	mmu-miR-703	mmu-miR-703
761	mmu-miR-704	15.157	7.41604	0.0517695	18.5169	11.4847	0.0758682	AGACAUGUGCUCUGCUCCUAG	experimental		mature miRNA	standard	MIMAT0003494	mmu-miR-704	mmu-miR-704
762	mmu-miR-705	280.442	26.7564	0	357.876	25.0531	0	GGUGGGAGGUGGGGUGGGCA	experimental		mature miRNA	standard	MIMAT0003495	mmu-miR-705	mmu-miR-705
763	mmu-miR-706	6.54011	6.02432	0.320967	22.0193	9.64453	0.0114292	AGAGAAACCCUGUCUCAAAAAA	experimental		mature miRNA	standard	MIMAT0003496	mmu-miR-706	mmu-miR-706
764	mmu-miR-707	2.68615	6.83502	0.751612	2.53422	8.33369	0.70783	CAGUCAUGCCGCUUGCCUACG	experimental		mature miRNA	standard	MIMAT0003497	mmu-miR-707	mmu-miR-707
765	mmu-miR-708-3p	56.0608	13.3043	4.02573e-05	54.3135	14.5867	0.000331045	CAACUAGACUGUGAGCUUCUAG	experimental		mature miRNA	standard	MIMAT0003498	mmu-miR-708-3p	mmu-miR-708-3p
766	mmu-miR-708-5p	637.302	41.4215	0	613.642	40.402	0	AAGGAGCUUACAAUCUAGCUGGG	experimental		mature miRNA	standard	MIMAT0004828	mmu-miR-708-5p	mmu-miR-708-5p
767	mmu-miR-709	10205.3	113.332	0	10727.7	198.142	0	GGAGGCAGAGGCAGGAGGA	experimental		mature miRNA	standard	MIMAT0003499	mmu-miR-709	mmu-miR-709
768	mmu-miR-710	41.5374	10.8398	0.000160598	40.5122	10.715	0.000413832	CCAAGUCUUGGGGAGAGUUGAG	experimental		mature miRNA	standard	MIMAT0003500	mmu-miR-710	mmu-miR-710
769	mmu-miR-711	3.38028	6.24929	0.660509	4.32624	8.80342	0.550183	GGGACCCGGGGAGAGAUGUAAG	experimental		mature miRNA	standard	MIMAT0003501	mmu-miR-711	mmu-miR-711
770	mmu-miR-712-3p	0.133001	6.2577	0.988917	2.3424	8.55848	0.682419	UGCGAGUCACCCCCGGGUGUUG	experimental		mature miRNA	standard	MIMAT0003743	mmu-miR-712-3p	mmu-miR-712-3p
771	mmu-miR-712-5p	5.7145	6.39149	0.437399	9.93136	9.00888	0.214925	CUCCUUCACCCGGGCGGUACC	experimental		mature miRNA	standard	MIMAT0003502	mmu-miR-712-5p	mmu-miR-712-5p
772	mmu-miR-713	465.926	26.9451	0	346.083	34.271	0	UGCACUGAAGGCACACAGC	experimental		mature miRNA	standard	MIMAT0003504	mmu-miR-713	mmu-miR-713
773	mmu-miR-714	14.7526	8.84854	0.108344	22.159	11.1009	0.0452681	CGACGAGGGCCGGUCGGUCGC	experimental		mature miRNA	standard	MIMAT0003505	mmu-miR-714	mmu-miR-714
774	mmu-miR-717	0.45805	6.67635	0.970263	5.56336	8.02872	0.355814	CUCAGACAGAGAUACCUUCUCU	experimental		mature miRNA	standard	MIMAT0003510	mmu-miR-717	mmu-miR-717
775	mmu-miR-718	3.03322	5.78602	0.672225	2.28	8.0146	0.716107	CUUCCGCCCGGCCGGGUGUCG	experimental		mature miRNA	standard	MIMAT0003514	mmu-miR-718	mmu-miR-718
776	mmu-miR-719	0.0170083	6.04239	1	1.97544	6.64711	0.613931	AUCUCGGCUACAGAAAAAUGUU	experimental		mature miRNA	standard	MIMAT0003465	mmu-miR-719	mmu-miR-719
777	mmu-miR-721	3.38382	6.17057	0.65232	6.01406	8.00066	0.359595	CAGUGCAAUUAAAAGGGGGAA	experimental		mature miRNA	standard	MIMAT0003515	mmu-miR-721	mmu-miR-721
778	mmu-miR-741-3p	0.0230164	6.40241	1	0.00434474	8.31587	1	UGAGAGAUGCCAUUCUAUGUAGA	experimental		mature miRNA	standard	MIMAT0004236	mmu-miR-741-3p	mmu-miR-741-3p
779	mmu-miR-741-5p	0.0230164	6.6542	1	0.00434474	9.4339	1	UACGUAGAUUGGUACCUAUCAUG	experimental		mature miRNA	standard	MIMAT0017262	mmu-miR-741-5p	mmu-miR-741-5p
780	mmu-miR-742-3p	0.0230164	6.03082	1	0.00434474	7.28159	1	GAAAGCCACCAUGCUGGGUAAA	experimental		mature miRNA	standard	MIMAT0004237	mmu-miR-742-3p	mmu-miR-742-3p
781	mmu-miR-742-5p	0.0230164	6.33288	1	0.00434474	8.48877	1	UACUCACAUGGUUGCUAAUCA	experimental		mature miRNA	standard	MIMAT0004838	mmu-miR-742-5p	mmu-miR-742-5p
782	mmu-miR-743a-3p	0.0230164	6.8061	1	0.00434474	7.80285	1	GAAAGACACCAAGCUGAGUAGA	experimental		mature miRNA	standard	MIMAT0004238	mmu-miR-743a-3p	mmu-miR-743a-3p
783	mmu-miR-743a-5p	2.4571	6.05126	0.759524	1.84462	9.15046	0.826939	UAUUCAGAUUGGUGCCUGUCAU	experimental		mature miRNA	standard	MIMAT0017263	mmu-miR-743a-5p	mmu-miR-743a-5p
784	mmu-miR-743b-3p	0.0230164	5.47897	1	0.00434474	7.11809	1	GAAAGACAUCAUGCUGAAUAGA	experimental		mature miRNA	standard	MIMAT0004840	mmu-miR-743b-3p	mmu-miR-743b-3p
785	mmu-miR-743b-5p	0.0230164	4.66714	1	0.00434474	6.83919	1	UGUUCAGACUGGUGUCCAUCA	experimental		mature miRNA	standard	MIMAT0004839	mmu-miR-743b-5p	mmu-miR-743b-5p
786	mmu-miR-744-3p	53.2139	15.4046	0.00133965	33.6419	13.1085	0.00964958	CUGUUGCCACUAACCUCAACCU	experimental		mature miRNA	standard	MIMAT0004820	mmu-miR-744-3p	mmu-miR-744-3p
787	mmu-miR-744-5p	221.277	26.2853	1.85407e-14	237.551	22.8796	0	UGCGGGGCUAGGGCUAACAGCA	experimental		mature miRNA	standard	MIMAT0004187	mmu-miR-744-5p	mmu-miR-744-5p
788	mmu-miR-758-3p	11.2093	8.92438	0.268478	6.13546	9.00167	0.390267	UUUGUGACCUGGUCCACUA	experimental		mature miRNA	standard	MIMAT0003889	mmu-miR-758-3p	mmu-miR-758-3p
789	mmu-miR-758-5p	537.137	35.2707	0	374.008	37.5971	0	UGGUUGACCAGAGAGCACACG	experimental		mature miRNA	standard	MIMAT0017235	mmu-miR-758-5p	mmu-miR-758-5p
790	mmu-miR-759	0.0230164	5.53127	1	0.00434474	7.4546	1	GCAGAGUGCAAACAAUUUUGAC	experimental		mature miRNA	standard	MIMAT0003897	mmu-miR-759	mmu-miR-759
791	mmu-miR-760-3p	32.5526	12.9586	0.0125687	25.9442	10.8936	0.0132463	CGGCUCUGGGUCUGUGGGGA	experimental		mature miRNA	standard	MIMAT0003898	mmu-miR-760-3p	mmu-miR-760-3p
792	mmu-miR-760-5p	5.78548	6.80326	0.508793	2.19624	8.31906	0.739094	CCCCUCAGGCCACCAGAGCCCGG	experimental		mature miRNA	standard	MIMAT0017245	mmu-miR-760-5p	mmu-miR-760-5p
793	mmu-miR-761	1.10159	6.87161	0.919393	1.52619	8.14922	0.926395	GCAGCAGGGUGAAACUGACACA	experimental		mature miRNA	standard	MIMAT0003893	mmu-miR-761	mmu-miR-761
794	mmu-miR-762	149.972	24.2629	1.03102e-09	218.616	24.1017	0	GGGGCUGGGGCCGGGACAGAGC	experimental		mature miRNA	standard	MIMAT0003892	mmu-miR-762	mmu-miR-762
795	mmu-miR-763	7.07248	7.02762	0.385428	5.46791	9.58602	0.504641	CCAGCUGGGAAGAACCAGUGGC	experimental		mature miRNA	standard	MIMAT0003896	mmu-miR-763	mmu-miR-763
796	mmu-miR-764-3p	0.0230164	5.31431	1	0.00434474	8.96721	1	AGGAGGCCAUAGUGGCAACUGU	experimental		mature miRNA	standard	MIMAT0003895	mmu-miR-764-3p	mmu-miR-764-3p
797	mmu-miR-764-5p	14.4951	8.62338	0.121821	19.2699	11.9683	0.0790629	GGUGCUCACAUGUCCUCCU	experimental		mature miRNA	standard	MIMAT0003894	mmu-miR-764-5p	mmu-miR-764-5p
798	mmu-miR-767	0.0230164	6.44513	1	0.00434474	9.32397	1	UGCACCAUGGUUGUCUGAGCA	experimental		mature miRNA	standard	MIMAT0012773	mmu-miR-767	mmu-miR-767
799	mmu-miR-770-3p	185.798	20.6824	0	186.011	22.0719	6.66134e-16	CGUGGGCCUGACGUGGAGCUGG	experimental		mature miRNA	standard	MIMAT0003891	mmu-miR-770-3p	mmu-miR-770-3p
800	mmu-miR-770-5p	1.69439	6.54741	0.902253	0.97694	8.38093	1	AGCACCACGUGUCUGGGCCACG	experimental		mature miRNA	standard	MIMAT0004822	mmu-miR-770-5p	mmu-miR-770-5p
801	mmu-miR-802-3p	2.30559	6.36345	0.906768	0.00559391	8.40814	1	ACGGAGAGUCUUUGUCACUCAG	experimental		mature miRNA	standard	MIMAT0017240	mmu-miR-802-3p	mmu-miR-802-3p
802	mmu-miR-802-5p	0.0230164	6.09105	1	0.00434474	7.56696	1	UCAGUAACAAAGAUUCAUCCUU	experimental		mature miRNA	standard	MIMAT0004188	mmu-miR-802-5p	mmu-miR-802-5p
803	mmu-miR-804	1.08413	5.78209	1	0.00536709	9.24917	1	UGUGAGUUGUUCCUCACCUGGA	experimental		mature miRNA	standard	MIMAT0004210	mmu-miR-804	mmu-miR-804
804	mmu-miR-871-3p	0.0230164	6.1706	1	0.00434474	9.11608	1	UGACUGGCACCAUUCUGGAUAAU	experimental		mature miRNA	standard	MIMAT0017265	mmu-miR-871-3p	mmu-miR-871-3p
805	mmu-miR-871-5p	5.89913	6.96441	0.445795	5.06679	8.69722	0.485426	UAUUCAGAUUAGUGCCAGUCAUG	experimental		mature miRNA	standard	MIMAT0004841	mmu-miR-871-5p	mmu-miR-871-5p
806	mmu-miR-872-3p	175.281	27.9984	6.78428e-10	110.765	21.9747	1.95411e-06	UGAACUAUUGCAGUAGCCUCCU	experimental		mature miRNA	standard	MIMAT0004935	mmu-miR-872-3p	mmu-miR-872-3p
807	mmu-miR-872-5p	599.312	59.5515	0	458.248	41.1257	0	AAGGUUACUUGUUAGUUCAGG	experimental		mature miRNA	standard	MIMAT0004934	mmu-miR-872-5p	mmu-miR-872-5p
808	mmu-miR-873a-3p	28.5373	12.4368	0.0269721	23.7175	12.0061	0.0448385	GAGACUGACAAGUUCCCGGGA	experimental		mature miRNA	standard	MIMAT0017279	mmu-miR-873a-3p	mmu-miR-873a-3p
809	mmu-miR-873a-5p	26.4067	11.558	0.0268017	21.7572	9.94351	0.0173804	GCAGGAACUUGUGAGUCUCCU	experimental		mature miRNA	standard	MIMAT0004936	mmu-miR-873a-5p	mmu-miR-873a-5p
810	mmu-miR-873b	225.154	25.2048	0	114.285	21.4059	7.34113e-07	ACAAGUUCCUGCAAAUGCACAC	experimental		mature miRNA	standard	MIMAT0025177	mmu-miR-873b	mmu-miR-873b
811	mmu-miR-874-3p	24.3296	10.2264	0.0233176	18.5296	10.1128	0.0596263	CUGCCCUGGCCCGAGGGACCGA	experimental		mature miRNA	standard	MIMAT0004853	mmu-miR-874-3p	mmu-miR-874-3p
812	mmu-miR-874-5p	17.5854	8.40509	0.0460861	28.0309	9.92678	0.0031106	CGGCCCCACGCACCAGGGUAAG	experimental		mature miRNA	standard	MIMAT0017268	mmu-miR-874-5p	mmu-miR-874-5p
813	mmu-miR-875-3p	3.28392	6.73066	0.72865	0.694114	8.05077	0.96682	CCUGAAAAUACUGAGGCUAUG	experimental		mature miRNA	standard	MIMAT0004938	mmu-miR-875-3p	mmu-miR-875-3p
814	mmu-miR-875-5p	0.0230164	5.85328	1	0.00434474	9.24408	1	UAUACCUCAGUUUUAUCAGGUG	experimental		mature miRNA	standard	MIMAT0004937	mmu-miR-875-5p	mmu-miR-875-5p
815	mmu-miR-876-3p	0.0230164	6.6917	1	0.00434474	8.22421	1	UAGUGGUUUACAAAGUAAUUCA	experimental		mature miRNA	standard	MIMAT0004855	mmu-miR-876-3p	mmu-miR-876-3p
816	mmu-miR-876-5p	0.0230164	4.92111	1	0.00434474	8.29664	1	UGGAUUUCUCUGUGAAUCACUA	experimental		mature miRNA	standard	MIMAT0004854	mmu-miR-876-5p	mmu-miR-876-5p
817	mmu-miR-877-3p	2.04598	6.63291	0.816864	5.55165	10.2438	0.49981	UGUCCUCUUCUCCCUCCUCCCA	experimental		mature miRNA	standard	MIMAT0004862	mmu-miR-877-3p	mmu-miR-877-3p
818	mmu-miR-877-5p	21.9568	10.802	0.0517248	19.9386	12.446	0.103172	GUAGAGGAGAUGGCGCAGGG	experimental		mature miRNA	standard	MIMAT0004861	mmu-miR-877-5p	mmu-miR-877-5p
819	mmu-miR-878-3p	33.6875	12.5456	0.00854387	39.5407	13.1189	0.00253686	GCAUGACACCACACUGGGUAGA	experimental		mature miRNA	standard	MIMAT0004933	mmu-miR-878-3p	mmu-miR-878-3p
820	mmu-miR-878-5p	0.0230164	6.23394	1	0.00434474	8.71985	1	UAUCUAGUUGGAUGUCAAGACA	experimental		mature miRNA	standard	MIMAT0004932	mmu-miR-878-5p	mmu-miR-878-5p
821	mmu-miR-879-3p	0.0230164	6.60781	1	0.00434474	9.23642	1	GCUUAUGGCUUCAAGCUUUCGG	experimental		mature miRNA	standard	MIMAT0004843	mmu-miR-879-3p	mmu-miR-879-3p
822	mmu-miR-879-5p	0.0177149	5.72738	1	0.867087	8.41403	0.846175	AGAGGCUUAUAGCUCUAAGCC	experimental		mature miRNA	standard	MIMAT0004842	mmu-miR-879-5p	mmu-miR-879-5p
823	mmu-miR-880-3p	0.0175664	5.81093	1	1.02803	9.91654	0.844557	UACUCCAUCCUCUCUGAGUAGA	experimental		mature miRNA	standard	MIMAT0004844	mmu-miR-880-3p	mmu-miR-880-3p
824	mmu-miR-880-5p	0.0230164	5.68355	1	0.00434474	7.63892	1	UACUCAGAUUGAUAUGAGUCA	experimental		mature miRNA	standard	MIMAT0017266	mmu-miR-880-5p	mmu-miR-880-5p
825	mmu-miR-881-3p	0.0230164	5.19368	1	0.00434474	7.64631	1	AACUGUGUCUUUUCUGAAUAGA	experimental		mature miRNA	standard	MIMAT0004846	mmu-miR-881-3p	mmu-miR-881-3p
826	mmu-miR-881-5p	4.37811	6.44514	0.572441	5.88274	9.23927	0.456292	CAGAGAGAUAACAGUCACAUCU	experimental		mature miRNA	standard	MIMAT0004845	mmu-miR-881-5p	mmu-miR-881-5p
827	mmu-miR-882	8.11408	7.20462	0.299303	25.0625	11.5804	0.0267936	AGGAGAGAGUUAGCGCAUUAGU	experimental		mature miRNA	standard	MIMAT0004847	mmu-miR-882	mmu-miR-882
828	mmu-miR-883a-3p	1.80859	7.81794	0.873177	3.44035	10.0172	0.688375	UAACUGCAACAGCUCUCAGUAU	experimental		mature miRNA	standard	MIMAT0004849	mmu-miR-883a-3p	mmu-miR-883a-3p
829	mmu-miR-883a-5p	0.0183188	6.42914	1	0.440058	9.61379	1	UGCUGAGAGAAGUAGCAGUUAC	experimental		mature miRNA	standard	MIMAT0004848	mmu-miR-883a-5p	mmu-miR-883a-5p
830	mmu-miR-883b-3p	0.731039	5.08251	1	0.00525232	8.08626	1	UAACUGCAACAUCUCUCAGUAU	experimental		mature miRNA	standard	MIMAT0004851	mmu-miR-883b-3p	mmu-miR-883b-3p
831	mmu-miR-883b-5p	0.0230164	5.85567	1	0.00434474	10.1131	1	UACUGAGAAUGGGUAGCAGUCA	experimental		mature miRNA	standard	MIMAT0004850	mmu-miR-883b-5p	mmu-miR-883b-5p
832	mmu-miR-1187	1186.24	54.6456	0	1416.45	68.4114	0	UAUGUGUGUGUGUAUGUGUGUAA	experimental		mature miRNA	standard	MIMAT0005837	mmu-miR-1187	mmu-miR-1187
833	mmu-miR-1188-3p	5.80768	5.82153	0.35036	8.34192	9.61334	0.319009	UCCGAGGCUCCCCACCACACCCUGC	experimental		mature miRNA	standard	MIMAT0017328	mmu-miR-1188-3p	mmu-miR-1188-3p
834	mmu-miR-1188-5p	15.1371	9.12	0.116887	15.7149	12.3757	0.195294	UGGUGUGAGGUUGGGCCAGGA	experimental		mature miRNA	standard	MIMAT0005843	mmu-miR-1188-5p	mmu-miR-1188-5p
835	mmu-miR-1190	1.01118	5.34273	1	2.36926	8.08007	0.683318	UCAGCUGAGGUUCCCCUCUGUC	experimental		mature miRNA	standard	MIMAT0005847	mmu-miR-1190	mmu-miR-1190
836	mmu-miR-1191	1.24142	5.74891	0.89028	0.00540713	8.1309	1	CAGUCUUACUAUGUAGCCCUA	experimental		mature miRNA	standard	MIMAT0005849	mmu-miR-1191	mmu-miR-1191
837	mmu-miR-1191b-3p	1.37462	6.44748	0.801528	0.814107	6.80863	0.83547	AGACUCACUAUGUAGCCCAAGC	experimental		mature miRNA	standard	MIMAT0029867	mmu-miR-1191b-3p	mmu-miR-1191b-3p
838	mmu-miR-1191b-5p	93.6409	47.2433	0.0370435	140.274	80.333	0.0634865	UCAGGCUACAGAGCGAGAACCU	experimental		mature miRNA	standard	MIMAT0029866	mmu-miR-1191b-5p	mmu-miR-1191b-5p
839	mmu-miR-1192	8.63596	7.96265	0.298943	9.02317	10.91	0.317465	AAACAAACAAACAGACCAAAUU	experimental		mature miRNA	standard	MIMAT0005850	mmu-miR-1192	mmu-miR-1192
840	mmu-miR-1193-3p	1.03169	5.32567	0.920203	0.627225	7.31012	1	UAGGUCACCCGUUUUACUAUC	experimental		mature miRNA	standard	MIMAT0005851	mmu-miR-1193-3p	mmu-miR-1193-3p
841	mmu-miR-1193-5p	0.0230164	5.6984	1	0.00434474	8.02631	1	UGGUAGACCGGUGACGUACA	experimental		mature miRNA	standard	MIMAT0017329	mmu-miR-1193-5p	mmu-miR-1193-5p
842	mmu-miR-1194	0.0183773	5.31306	1	0.412572	7.75116	1	GAAUGAGUAACUGCUAGAUCCU	experimental		mature miRNA	standard	MIMAT0005852	mmu-miR-1194	mmu-miR-1194
843	mmu-miR-1195	25.793	13.2848	0.0713395	49.2042	13.4845	0.000549524	UGAGUUCGAGGCCAGCCUGCUCA	experimental		mature miRNA	standard	MIMAT0005856	mmu-miR-1195	mmu-miR-1195
844	mmu-miR-1197-3p	0.358833	6.05747	0.970679	0.00505124	9.35537	1	UAGGACACAUGGUCUACUUCU	experimental		mature miRNA	standard	MIMAT0005858	mmu-miR-1197-3p	mmu-miR-1197-3p
845	mmu-miR-1197-5p	5.47135	6.90097	0.493025	1.36197	9.16521	0.843936	CGGUUGACCAUGGUGUGUACG	experimental		mature miRNA	standard	MIMAT0017331	mmu-miR-1197-5p	mmu-miR-1197-5p
846	mmu-miR-1198-3p	0.0230164	5.51082	1	0.00434474	8.95282	1	AAGCUAGCCUCUAACUCAUGGC	experimental		mature miRNA	standard	MIMAT0017332	mmu-miR-1198-3p	mmu-miR-1198-3p
847	mmu-miR-1198-5p	51.5735	12.0186	3.22455e-05	44.2451	15.5105	0.0138836	UAUGUGUUCCUGGCUGGCUUGG	experimental		mature miRNA	standard	MIMAT0005859	mmu-miR-1198-5p	mmu-miR-1198-5p
848	mmu-miR-1199-3p	2.28966	6.84494	0.824021	0.00559178	8.188	1	UGCGGCCGGUGCUCAGUCGGC	experimental		mature miRNA	standard	MIMAT0017333	mmu-miR-1199-3p	mmu-miR-1199-3p
849	mmu-miR-1199-5p	1.34433	7.30895	0.873442	0.170739	8.50737	1	UCUGAGUCCCGGUCGCGCGG	experimental		mature miRNA	standard	MIMAT0005860	mmu-miR-1199-5p	mmu-miR-1199-5p
850	mmu-miR-1224-3p	21.0287	8.34018	0.0197127	47.1602	15.6491	0.00370922	CCCCACCUCUUCUCUCCUCAG	experimental		mature miRNA	standard	MIMAT0017231	mmu-miR-1224-3p	mmu-miR-1224-3p
851	mmu-miR-1224-5p	210.839	27.0036	7.43066e-11	190.846	24.4598	1.55576e-12	GUGAGGACUGGGGAGGUGGAG	experimental		mature miRNA	standard	MIMAT0005460	mmu-miR-1224-5p	mmu-miR-1224-5p
852	mmu-miR-1231-3p	11.8828	7.15791	0.195865	3.52586	9.40971	0.680401	UGCCCUGUCUGUUCUGCCCACAG	experimental		mature miRNA	standard	MIMAT0022358	mmu-miR-1231-3p	mmu-miR-1231-3p
853	mmu-miR-1231-5p	341.309	26.4564	0	301.284	32.9485	0	UCUGGGCAGAGCUGCAGGAGAGA	experimental		mature miRNA	standard	MIMAT0022357	mmu-miR-1231-5p	mmu-miR-1231-5p
854	mmu-miR-1247-3p	19.5139	9.56445	0.0900114	3.53227	11.4211	0.740068	CGGGAACGUCGAGACUGGAGC	experimental		mature miRNA	standard	MIMAT0014801	mmu-miR-1247-3p	mmu-miR-1247-3p
855	mmu-miR-1247-5p	4.60109	7.38532	0.575751	0.513667	8.96207	1	ACCCGUCCCGUUCGUCCCCGGA	experimental		mature miRNA	standard	MIMAT0014800	mmu-miR-1247-5p	mmu-miR-1247-5p
856	mmu-miR-1249-3p	26.3944	7.37821	0.00194324	34.3953	16.1928	0.0151721	ACGCCCUUCCCCCCCUUCUUCA	experimental		mature miRNA	standard	MIMAT0010560	mmu-miR-1249-3p	mmu-miR-1249-3p
857	mmu-miR-1249-5p	0.0194966	4.98254	1	0.12476	7.03184	1	AGGAGGGAGGGGAUGGGCCAAGUUC	experimental		mature miRNA	standard	MIMAT0014804	mmu-miR-1249-5p	mmu-miR-1249-5p
858	mmu-miR-1251-3p	8.86547	8.42475	0.34194	9.50904	9.45801	0.369093	CGCUUUGCUCAGCCAGUGUAG	experimental		mature miRNA	standard	MIMAT0014825	mmu-miR-1251-3p	mmu-miR-1251-3p
859	mmu-miR-1251-5p	0.0230164	6.34585	1	0.00434474	8.23395	1	ACUCUAGCUGCCAAAGGCGCU	experimental		mature miRNA	standard	MIMAT0014824	mmu-miR-1251-5p	mmu-miR-1251-5p
860	mmu-miR-1258-3p	0.0230164	5.59133	1	0.00434474	8.36082	1	UUAGGGAAUUAGCUCAGCAGUA	experimental		mature miRNA	standard	MIMAT0029905	mmu-miR-1258-3p	mmu-miR-1258-3p
861	mmu-miR-1258-5p	0.885917	5.59029	1	0.138957	8.41386	1	UGCUGAGCUAAUUCCCUAACUG	experimental		mature miRNA	standard	MIMAT0029904	mmu-miR-1258-5p	mmu-miR-1258-5p
862	mmu-miR-1264-3p	79.2197	16.0423	3.19588e-07	62.1236	13.1947	0.000123399	CAAAUCUUAUUUGAGCACCUGU	experimental		mature miRNA	standard	MIMAT0014803	mmu-miR-1264-3p	mmu-miR-1264-3p
863	mmu-miR-1264-5p	0.0174631	6.32291	1	1.15827	8.95676	0.924951	AGGUCCUCAAUAAGUAUUUGUU	experimental		mature miRNA	standard	MIMAT0014802	mmu-miR-1264-5p	mmu-miR-1264-5p
864	mmu-miR-1291	2.05842	7.0379	0.763665	3.04731	9.09742	0.640251	AUGGCUCUUACUGAAGACUAGCAGUU	experimental		mature miRNA	standard	MIMAT0031397	mmu-miR-1291	mmu-miR-1291
865	mmu-miR-1298-3p	5.97127	6.97733	0.4318	7.18656	9.19774	0.360571	CAUCUGGGCAACUGAUUGAACU	experimental		mature miRNA	standard	MIMAT0014810	mmu-miR-1298-3p	mmu-miR-1298-3p
866	mmu-miR-1298-5p	4.98378	7.02459	0.503281	7.44455	9.90582	0.376588	UUCAUUCGGCUGUCCAGAUGUA	experimental		mature miRNA	standard	MIMAT0014809	mmu-miR-1298-5p	mmu-miR-1298-5p
867	mmu-miR-1306-3p	15.3821	7.77512	0.0666858	16.7231	9.47591	0.059983	ACGUUGGCUCUGGUGGUGAUG	experimental		mature miRNA	standard	MIMAT0009411	mmu-miR-1306-3p	mmu-miR-1306-3p
868	mmu-miR-1306-5p	8.15787	7.78257	0.314908	23.2803	9.72077	0.00949949	CACCACCUCCCCUGCAAACGUCC	experimental		mature miRNA	standard	MIMAT0019136	mmu-miR-1306-5p	mmu-miR-1306-5p
869	mmu-miR-1668	0.646375	6.41839	0.985481	0.975468	8.81883	0.878315	CAAAGGCCUCCUUCUCUGCAG	experimental		mature miRNA	standard	MIMAT0031414	mmu-miR-1668	mmu-miR-1668
870	mmu-miR-1839-3p	366.79	33.1324	0	309.664	33.2427	2.60902e-14	AGACCUACUUAUCUACCAACAGC	experimental		mature miRNA	standard	MIMAT0009457	mmu-miR-1839-3p	mmu-miR-1839-3p
871	mmu-miR-1839-5p	516.607	37.7989	0	463.388	34.3821	0	AAGGUAGAUAGAACAGGUCUUG	experimental		mature miRNA	standard	MIMAT0009456	mmu-miR-1839-5p	mmu-miR-1839-5p
872	mmu-miR-1843a-3p	7.53071	6.01564	0.251443	10.7155	9.33956	0.209817	UCUGAUCGUUCACCUCCAUACA	experimental		mature miRNA	standard	MIMAT0014806	mmu-miR-1843a-3p	mmu-miR-1843a-3p
873	mmu-miR-1843a-5p	158.366	21.9175	6.16951e-13	116.314	18.3392	1.72813e-08	UAUGGAGGUCUCUGUCUGACU	experimental		mature miRNA	standard	MIMAT0014805	mmu-miR-1843a-5p	mmu-miR-1843a-5p
874	mmu-miR-1843b-3p	16.6598	7.4855	0.0293493	24.8411	13.6455	0.0740661	CCGAUCGUUCCCCUCCAUAC	experimental		mature miRNA	standard	MIMAT0019346	mmu-miR-1843b-3p	mmu-miR-1843b-3p
875	mmu-miR-1843b-5p	169.084	19.1338	2.22045e-16	131.826	18.8459	5.03835e-10	AUGGAGGUCUCUGUCUGACUU	experimental		mature miRNA	standard	MIMAT0019345	mmu-miR-1843b-5p	mmu-miR-1843b-5p
876	mmu-miR-1892	255.599	24.7148	0	192.745	21.5909	8.88178e-16	AUUUGGGGACGGGAGGGAGGAU	experimental		mature miRNA	standard	MIMAT0007871	mmu-miR-1892	mmu-miR-1892
877	mmu-miR-1893	0.0230164	6.14135	1	0.00434474	7.93799	1	GGCGCGGGCGCUGGACGCCUCG	experimental		mature miRNA	standard	MIMAT0007879	mmu-miR-1893	mmu-miR-1893
878	mmu-miR-1894-3p	57.5929	14.4284	4.24632e-05	62.9369	17.2977	0.00654326	GCAAGGGAGAGGGUGAAGGGAG	experimental		mature miRNA	standard	MIMAT0007878	mmu-miR-1894-3p	mmu-miR-1894-3p
879	mmu-miR-1894-5p	3.10712	6.66565	0.720813	2.1387	9.46917	0.882897	CUCUCCCCUACCACCUGCCUCU	experimental		mature miRNA	standard	MIMAT0007877	mmu-miR-1894-5p	mmu-miR-1894-5p
880	mmu-miR-1895	1030.74	36.3501	0	1073.85	49.5036	0	CCCCCGAGGAGGACGAGGAGGA	experimental		mature miRNA	standard	MIMAT0007867	mmu-miR-1895	mmu-miR-1895
881	mmu-miR-1896	11.0862	7.64092	0.194515	8.44865	8.13276	0.424073	CUCUCUGAUGGUGGGUGAGGAG	experimental		mature miRNA	standard	MIMAT0007873	mmu-miR-1896	mmu-miR-1896
882	mmu-miR-1897-3p	0.0230164	5.3885	1	0.00434474	8.28517	0.943388	UCAACUCGUUCUGUCCGGUGAG	experimental		mature miRNA	standard	MIMAT0007865	mmu-miR-1897-3p	mmu-miR-1897-3p
883	mmu-miR-1897-5p	408.005	36.7151	0	382.679	30.2202	0	CUUUGGAUGGAGAAAGAGGGGG	experimental		mature miRNA	standard	MIMAT0007864	mmu-miR-1897-5p	mmu-miR-1897-5p
884	mmu-miR-1898	1.54717	7.30572	0.820006	3.46088	7.97539	0.527095	AGGUCAAGGUUCACAGGGGAUC	experimental		mature miRNA	standard	MIMAT0007875	mmu-miR-1898	mmu-miR-1898
885	mmu-miR-1899	7.14344	7.70896	0.392087	6.30437	8.98135	0.36693	AGCGAUGGCCGAAUCUGCUUCC	experimental		mature miRNA	standard	MIMAT0007869	mmu-miR-1899	mmu-miR-1899
886	mmu-miR-1900	0.151216	5.92534	0.988969	0.309245	8.71332	1	GGCCGCCCUCUCUGGUCCUUCA	experimental		mature miRNA	standard	MIMAT0007870	mmu-miR-1900	mmu-miR-1900
887	mmu-miR-1901	1.86264	6.33731	0.874391	0.00552882	8.15321	1	CCGCUCGUACUCCCGGGGGUCC	experimental		mature miRNA	standard	MIMAT0007880	mmu-miR-1901	mmu-miR-1901
888	mmu-miR-1902	0.0230164	6.61198	1	0.00434474	7.66036	1	AGAGGUGCAGUAGGCAUGACUU	experimental		mature miRNA	standard	MIMAT0007863	mmu-miR-1902	mmu-miR-1902
889	mmu-miR-1903	314.756	27.7774	0	482.252	39.1449	0	CCUUCUUCUUCUUCCUGAGACA	experimental		mature miRNA	standard	MIMAT0007868	mmu-miR-1903	mmu-miR-1903
890	mmu-miR-1904	0.0174995	6.59873	1	1.11046	7.58276	0.839059	GUUCUGCUCCUCUGGAGGGAGG	experimental		mature miRNA	standard	MIMAT0007874	mmu-miR-1904	mmu-miR-1904
891	mmu-miR-1905	1.11166	6.18134	0.8344	4.34134	7.30259	0.433125	CACCAGUCCCACCACGCGGUAG	experimental		mature miRNA	standard	MIMAT0007866	mmu-miR-1905	mmu-miR-1905
892	mmu-miR-1906	27.5937	11.8363	0.0210573	30.9634	11.7389	0.00660786	UGCAGCAGCCUGAGGCAGGGCU	experimental		mature miRNA	standard	MIMAT0007872	mmu-miR-1906	mmu-miR-1906
893	mmu-miR-1907	32.0723	10.5168	0.00537778	45.6813	14.4512	0.0010837	GAGCAGCAGAGGAUCUGGAGGU	experimental		mature miRNA	standard	MIMAT0007876	mmu-miR-1907	mmu-miR-1907
894	mmu-miR-1912-3p	4.72051	7.26559	0.545654	6.53748	9.4187	0.425022	CACAGAACAUGCAGUGAGAACU	experimental		mature miRNA	standard	MIMAT0014958	mmu-miR-1912-3p	mmu-miR-1912-3p
895	mmu-miR-1912-5p	1.22796	5.86077	0.842301	0.946143	8.88647	0.878032	UGCUCAUUGCAUGGGCUGUGUA	experimental		mature miRNA	standard	MIMAT0014957	mmu-miR-1912-5p	mmu-miR-1912-5p
896	mmu-miR-1927	0.213263	6.75778	1	0.470259	6.90874	1	GACCUCUGGAUGUUAGGGACUGA	experimental		mature miRNA	standard	MIMAT0009390	mmu-miR-1927	mmu-miR-1927
897	mmu-miR-1928	6.68082	7.97279	0.443784	6.1175	9.11673	0.42546	AGCUACAUUGCCAGCUC	experimental		mature miRNA	standard	MIMAT0009391	mmu-miR-1928	mmu-miR-1928
898	mmu-miR-1929-3p	0.0172143	5.39357	1	1.54844	8.29369	0.738204	CAGCUCAUGGAGACCUAGGUGG	experimental		mature miRNA	standard	MIMAT0022729	mmu-miR-1929-3p	mmu-miR-1929-3p
899	mmu-miR-1929-5p	306.24	23.9168	0	249.658	22.3329	0	UUCUAGGACUUUAUAGAGCAGAG	experimental		mature miRNA	standard	MIMAT0009392	mmu-miR-1929-5p	mmu-miR-1929-5p
900	mmu-miR-1930-3p	5.68627	6.9885	0.481026	5.55181	7.78935	0.381046	GGUGCAGUUACUGUGGCUGUGG	experimental		mature miRNA	standard	MIMAT0017340	mmu-miR-1930-3p	mmu-miR-1930-3p
901	mmu-miR-1930-5p	0.017316	5.2398	1	1.37452	7.11075	0.718382	ACCUCCAUAGUACCUGCAGCGU	experimental		mature miRNA	standard	MIMAT0009393	mmu-miR-1930-5p	mmu-miR-1930-5p
902	mmu-miR-1931	0.394372	6.1411	0.941257	1.93691	7.83609	0.702435	AUGCAAGGGCUGGUGCGAUGGC	experimental		mature miRNA	standard	MIMAT0009394	mmu-miR-1931	mmu-miR-1931
903	mmu-miR-1932	0.0184356	5.88858	1	0.386967	7.28976	0.903782	GUUGCGGACAGCGCUAGGUCGG	experimental		mature miRNA	standard	MIMAT0009395	mmu-miR-1932	mmu-miR-1932
904	mmu-miR-1933-3p	0.0179672	5.82881	1	0.651346	7.44258	0.955378	CCAGGACCAUCAGUGUGACUAU	experimental		mature miRNA	standard	MIMAT0009397	mmu-miR-1933-3p	mmu-miR-1933-3p
905	mmu-miR-1933-5p	0.0348859	5.8927	1	1.01549	8.41716	0.978248	AGUCAUGGUGUUCGGUCUUAGUUU	experimental		mature miRNA	standard	MIMAT0009396	mmu-miR-1933-5p	mmu-miR-1933-5p
906	mmu-miR-1934-3p	13.1357	8.97569	0.206241	8.79739	9.457	0.303882	AGGAUGACGGUGGGGCUGGUGA	experimental		mature miRNA	standard	MIMAT0017341	mmu-miR-1934-3p	mmu-miR-1934-3p
907	mmu-miR-1934-5p	2.76506	6.64371	0.744541	3.51969	9.81004	0.652198	UCUGGUCCCCUGCUUCGUCCUCU	experimental		mature miRNA	standard	MIMAT0009398	mmu-miR-1934-5p	mmu-miR-1934-5p
908	mmu-miR-1936	0.694339	6.12838	0.954181	2.31245	8.17022	0.696423	UAACUGACCUGCUGUGAACUGGC	experimental		mature miRNA	standard	MIMAT0009400	mmu-miR-1936	mmu-miR-1936
909	mmu-miR-1938	0.0230164	6.1442	1	0.00434474	7.88246	1	CGGUGGGACUUGUAGUUCGGUC	experimental		mature miRNA	standard	MIMAT0009402	mmu-miR-1938	mmu-miR-1938
910	mmu-miR-1940	14.2616	8.74622	0.146585	22.0382	9.93466	0.0196271	AUGGAGGACUGAGAAGGUGGAGCAGUU	experimental		mature miRNA	standard	MIMAT0009404	mmu-miR-1940	mmu-miR-1940
911	mmu-miR-1941-3p	0.32189	6.09104	0.985752	5.06948	9.71658	0.487137	CAUCUUAGCAGUAUCUCCCAU	experimental		mature miRNA	standard	MIMAT0009406	mmu-miR-1941-3p	mmu-miR-1941-3p
912	mmu-miR-1941-5p	10.5098	7.17007	0.221411	8.67239	7.72323	0.211034	AGGGAGAUGCUGGUACAGAGGCUU	experimental		mature miRNA	standard	MIMAT0009405	mmu-miR-1941-5p	mmu-miR-1941-5p
913	mmu-miR-1942	0.0171567	5.53824	1	1.657	7.80032	0.733967	UCAGAUGUCUUCAUCUGGUUG	experimental		mature miRNA	standard	MIMAT0009407	mmu-miR-1942	mmu-miR-1942
914	mmu-miR-1943-3p	15.7057	7.18573	0.028398	47.7864	13.6839	0.000404484	CAGGUGCCAGCUCCUCCCUUC	experimental		mature miRNA	standard	MIMAT0017342	mmu-miR-1943-3p	mmu-miR-1943-3p
915	mmu-miR-1943-5p	2.62915	4.71354	0.697468	4.17161	8.45877	0.538222	AAGGGAGGAUCUGGGCACCUGGA	experimental		mature miRNA	standard	MIMAT0009408	mmu-miR-1943-5p	mmu-miR-1943-5p
916	mmu-miR-1945	1.81061	5.74539	0.831223	2.95856	8.12382	0.65386	UCUUCGCGGGUACUGUCGGGAC	experimental		mature miRNA	standard	MIMAT0009410	mmu-miR-1945	mmu-miR-1945
917	mmu-miR-1946a	400.289	30.6748	0	263.586	35.6364	6.23945e-14	AGCCGGGCAGUGGUGGCACACACUUUU	experimental		mature miRNA	standard	MIMAT0009412	mmu-miR-1946a	mmu-miR-1946a
918	mmu-miR-1946b	6.53502	7.24674	0.431412	12.4113	10.1658	0.172734	GCCGGGCAGUGGUGGCACAUGCUUUU	experimental		mature miRNA	standard	MIMAT0009443	mmu-miR-1946b	mmu-miR-1946b
919	mmu-miR-1947-3p	1.43951	5.69285	1	3.97444	7.62837	0.510924	GCACUGAGCUAGCUCUCCCUCC	experimental		mature miRNA	standard	MIMAT0017343	mmu-miR-1947-3p	mmu-miR-1947-3p
920	mmu-miR-1947-5p	4.05329	8.1436	0.727146	0.90245	8.29912	0.926211	AGGACGAGCUAGCUGAGUGCUG	experimental		mature miRNA	standard	MIMAT0009413	mmu-miR-1947-5p	mmu-miR-1947-5p
921	mmu-miR-1948-3p	3.58999	6.10072	0.677005	3.37421	8.98255	0.654101	UUUAGGCAGAGCACUCGUACAG	experimental		mature miRNA	standard	MIMAT0009415	mmu-miR-1948-3p	mmu-miR-1948-3p
922	mmu-miR-1948-5p	4.82314	5.86653	0.552702	2.55042	9.3514	0.743338	AUAUGAGUAUUCUGCCUAAAU	experimental		mature miRNA	standard	MIMAT0017344	mmu-miR-1948-5p	mmu-miR-1948-5p
923	mmu-miR-1949	11.6028	6.66081	0.149539	11.0112	8.89839	0.178152	CUAUACCAGGAUGUCAGCAUAGUU	experimental		mature miRNA	standard	MIMAT0009416	mmu-miR-1949	mmu-miR-1949
924	mmu-miR-1950	0.0794821	5.48898	1	0.265714	7.57884	1	UCUGCAUCUAAGGAUAUGGUCA	experimental		mature miRNA	standard	MIMAT0009417	mmu-miR-1950	mmu-miR-1950
925	mmu-miR-1951	8.92617	6.93384	0.229919	11.947	8.58477	0.126223	GUAGUGGAGACUGGUGUGGCUA	experimental		mature miRNA	standard	MIMAT0009422	mmu-miR-1951	mmu-miR-1951
926	mmu-miR-1952	4.4856	6.75368	0.595459	13.189	8.28749	0.0815466	UCUCCACCCUCCUUCUG	experimental		mature miRNA	standard	MIMAT0009423	mmu-miR-1952	mmu-miR-1952
927	mmu-miR-1953	0.412956	6.19901	1	3.10245	7.84343	0.587314	UGGGAAAGUUCUCAGGCUUCUG	experimental		mature miRNA	standard	MIMAT0009424	mmu-miR-1953	mmu-miR-1953
928	mmu-miR-1954	12.5103	8.5212	0.190754	10.3585	8.99126	0.204474	ACUGCAGAGUGAGACCCUGUU	experimental		mature miRNA	standard	MIMAT0009425	mmu-miR-1954	mmu-miR-1954
929	mmu-miR-1955-3p	1.2155	5.90782	0.908941	1.86355	7.09494	0.721717	GAGCAUUGCAUGCUGGGACAU	experimental		mature miRNA	standard	MIMAT0017348	mmu-miR-1955-3p	mmu-miR-1955-3p
930	mmu-miR-1955-5p	3.68784	6.05277	0.65413	2.64697	8.3547	0.703076	AGUCCCAGGAUGCACUGCAGCUUUU	experimental		mature miRNA	standard	MIMAT0009426	mmu-miR-1955-5p	mmu-miR-1955-5p
931	mmu-miR-1956	2.82126	6.2388	0.738025	4.11138	8.72665	0.575467	AGUCCAGGGCUGAGUCAGCGGA	experimental		mature miRNA	standard	MIMAT0009428	mmu-miR-1956	mmu-miR-1956
932	mmu-miR-1957a	0.835843	5.91517	1	2.06681	8.80489	0.781036	CAGUGGUAGAGCAUAUGAC	experimental		mature miRNA	standard	MIMAT0009430	mmu-miR-1957a	mmu-miR-1957a
933	mmu-miR-1957b	0.122964	5.58836	1	0.623052	7.18184	0.889857	UGGAAUGUAACUCAGUGGUAU	experimental		mature miRNA	standard	MIMAT0025145	mmu-miR-1957b	mmu-miR-1957b
934	mmu-miR-1958	1.41285	5.81757	0.9147	2.90587	9.24195	0.679021	UAGGAAAGUGGAAGCAGUAAGU	experimental		mature miRNA	standard	MIMAT0009431	mmu-miR-1958	mmu-miR-1958
935	mmu-miR-1960	57.6913	12.793	6.82288e-06	31.0553	13.0289	0.0187875	CCAGUGCUGUUAGAAGAGGGCU	experimental		mature miRNA	standard	MIMAT0009433	mmu-miR-1960	mmu-miR-1960
936	mmu-miR-1961	0.0230164	5.80458	1	0.00434474	8.45765	1	UGAGGUAGUAGUUAGAA	experimental		mature miRNA	standard	MIMAT0009434	mmu-miR-1961	mmu-miR-1961
937	mmu-miR-1962	8.22744	7.53386	0.332167	9.76738	9.45369	0.265954	AGAGGCUGGCACUGGGACACAU	experimental		mature miRNA	standard	MIMAT0009435	mmu-miR-1962	mmu-miR-1962
938	mmu-miR-1963	2.35059	7.63689	0.806648	4.46697	8.74266	0.574978	UGGGACGAGAUCAUGAGGCCUUC	experimental		mature miRNA	standard	MIMAT0009436	mmu-miR-1963	mmu-miR-1963
939	mmu-miR-1964-3p	2.81875	5.76078	0.697239	2.98555	7.49716	0.663726	CCGACUUCUGGGCUCCGGCUUU	experimental		mature miRNA	standard	MIMAT0009437	mmu-miR-1964-3p	mmu-miR-1964-3p
940	mmu-miR-1964-5p	6.66089	8.86076	0.512941	6.97475	8.61654	0.38273	AGCUGGAGCACAAAAGCCGGUG	experimental		mature miRNA	standard	MIMAT0017349	mmu-miR-1964-5p	mmu-miR-1964-5p
941	mmu-miR-1966-3p	10.6623	7.44435	0.163189	72.317	50.2069	0.172797	UUUCUGACUCAACUCUCCCUUAG	experimental		mature miRNA	standard	MIMAT0022952	mmu-miR-1966-3p	mmu-miR-1966-3p
942	mmu-miR-1966-5p	560.761	33.5994	0	539.886	25.6528	0	AAGGGAGCUGGCUCAGGAGAGAGUC	experimental		mature miRNA	standard	MIMAT0009439	mmu-miR-1966-5p	mmu-miR-1966-5p
943	mmu-miR-1967	57.2699	12.8464	8.87621e-06	48.3131	13.0378	0.000876294	UGAGGAUCCUGGGGAGAAGAUGC	experimental		mature miRNA	standard	MIMAT0009440	mmu-miR-1967	mmu-miR-1967
944	mmu-miR-1968-3p	2.38643	6.05025	0.769365	1.53749	7.03664	0.787391	ACCACCUCUGCAGCUGUUAAG	experimental		mature miRNA	standard	MIMAT0017350	mmu-miR-1968-3p	mmu-miR-1968-3p
945	mmu-miR-1968-5p	23.3071	8.45691	0.0122119	22.8378	11.7278	0.0651712	UGCAGCUGUUAAGGAUGGUGGACU	experimental		mature miRNA	standard	MIMAT0009441	mmu-miR-1968-5p	mmu-miR-1968-5p
946	mmu-miR-1969	2.23825	5.7236	0.797636	0.374492	8.18201	0.9495	AAGAUGGAGACUUUAACAUGGGU	experimental		mature miRNA	standard	MIMAT0009442	mmu-miR-1969	mmu-miR-1969
947	mmu-miR-1970	2.41107	6.19148	0.79121	0.895814	8.05302	0.89077	UGUGUCACUGGGGAUAGGCUUUG	experimental		mature miRNA	standard	MIMAT0009444	mmu-miR-1970	mmu-miR-1970
948	mmu-miR-1971	7.69253	6.45335	0.357639	0.679013	8.37373	0.922844	GUAAAGGCUGGGCUGAGA	experimental		mature miRNA	standard	MIMAT0009446	mmu-miR-1971	mmu-miR-1971
949	mmu-miR-1981-3p	10.3687	8.23922	0.237641	16.4263	9.84409	0.0690161	CAUCUAACCCUGGCCUUUGAC	experimental		mature miRNA	standard	MIMAT0017351	mmu-miR-1981-3p	mmu-miR-1981-3p
950	mmu-miR-1981-5p	35.5382	9.93801	0.000295677	35.6024	11.2341	0.00127227	GUAAAGGCUGGGCUUAGACGUGGC	experimental		mature miRNA	standard	MIMAT0009458	mmu-miR-1981-5p	mmu-miR-1981-5p
951	mmu-miR-1982-3p	8.02855	7.29826	0.342135	4.15895	7.75821	0.529802	UCUCACCCUAUGUUCUCCCACAG	experimental		mature miRNA	standard	MIMAT0009460	mmu-miR-1982-3p	mmu-miR-1982-3p
952	mmu-miR-1982-5p	8.1315	6.87961	0.323491	4.97255	7.5675	0.460776	UUGGGAGGGUCCUGGGGAGG	experimental		mature miRNA	standard	MIMAT0009459	mmu-miR-1982-5p	mmu-miR-1982-5p
953	mmu-miR-1983	511.995	39.5239	0	502.374	29.1717	0	CUCACCUGGAGCAUGUUUUCU	experimental		mature miRNA	standard	MIMAT0009455	mmu-miR-1983	mmu-miR-1983
954	mmu-miR-2136	0.156232	5.63619	1	0.00482601	8.47933	1	CUGGGUGUUGACUGAGAUGUG	experimental		mature miRNA	standard	MIMAT0011212	mmu-miR-2136	mmu-miR-2136
955	mmu-miR-2137	124.976	18.0995	4.944e-11	185.977	19.1799	0	GCCGGCGGGAGCCCCAGGGAG	experimental		mature miRNA	standard	MIMAT0011213	mmu-miR-2137	mmu-miR-2137
956	mmu-miR-2139	1.14159	5.62271	1	0.402721	8.30249	1	AGCUGCGCUGCUCCUGGUAACUGC	experimental		mature miRNA	standard	MIMAT0011215	mmu-miR-2139	mmu-miR-2139
957	mmu-miR-2183	4.73207	6.52486	0.564236	5.15955	7.83282	0.431661	UUGAACCCCUGACCUCCU	experimental		mature miRNA	standard	MIMAT0011287	mmu-miR-2183	mmu-miR-2183
958	mmu-miR-2861	362.003	26.1561	0	235.756	29.7847	2.6501e-13	GGGGCCUGGCGGCGGGCGG	experimental		mature miRNA	standard	MIMAT0013803	mmu-miR-2861	mmu-miR-2861
959	mmu-miR-3057-3p	2.5438	7.18426	0.796745	7.85227	8.68227	0.236455	UCCCACAGGCCCAGCUCAUAGC	experimental		mature miRNA	standard	MIMAT0014823	mmu-miR-3057-3p	mmu-miR-3057-3p
960	mmu-miR-3057-5p	1.71984	6.81516	0.923614	2.26886	7.87442	0.630107	AUUGGAGCUGAGAUUCUGCGGGAU	experimental		mature miRNA	standard	MIMAT0014822	mmu-miR-3057-5p	mmu-miR-3057-5p
961	mmu-miR-3058-3p	5.04644	7.89178	0.557972	4.89669	7.07134	0.360658	UUCCUGUCAGCCGUGGGUGCC	experimental		mature miRNA	standard	MIMAT0014814	mmu-miR-3058-3p	mmu-miR-3058-3p
962	mmu-miR-3058-5p	0.179884	6.01436	0.96378	0.152565	7.49315	0.957643	UCAGCCACGGCUUACCUGGAAGA	experimental		mature miRNA	standard	MIMAT0014813	mmu-miR-3058-5p	mmu-miR-3058-5p
963	mmu-miR-3059-3p	171.901	25.3846	8.48785e-11	176.552	22.3459	5.10703e-15	CCUCUAGGGAAGAGAAGGUUGG	experimental		mature miRNA	standard	MIMAT0014812	mmu-miR-3059-3p	mmu-miR-3059-3p
964	mmu-miR-3059-5p	9.17104	7.71225	0.263021	13.8168	9.84581	0.113492	UUUCCUCUCUGCCCCAUAGGGU	experimental		mature miRNA	standard	MIMAT0014811	mmu-miR-3059-5p	mmu-miR-3059-5p
965	mmu-miR-3060-3p	37.373	13.3986	0.00915466	28.0791	12.6006	0.0207342	CCAUAGCACAGAAGCACUCCCA	experimental		mature miRNA	standard	MIMAT0014827	mmu-miR-3060-3p	mmu-miR-3060-3p
966	mmu-miR-3060-5p	2.11832	6.42507	0.771566	1.62428	7.63405	0.751637	GGGAGUGCUUCGUGCUUCUG	experimental		mature miRNA	standard	MIMAT0014826	mmu-miR-3060-5p	mmu-miR-3060-5p
967	mmu-miR-3061-3p	33.6262	9.66958	0.0012808	29.7988	11.0156	0.00592287	CUACCUUUGAUAGUCCACUGCC	experimental		mature miRNA	standard	MIMAT0014829	mmu-miR-3061-3p	mmu-miR-3061-3p
968	mmu-miR-3061-5p	2.15355	6.05401	0.733643	0.739464	9.93131	0.907861	CAGUGGGCCGUGAAAGGUAGCC	experimental		mature miRNA	standard	MIMAT0014828	mmu-miR-3061-5p	mmu-miR-3061-5p
969	mmu-miR-3062-3p	77.6843	31.7033	0.0217685	64.4847	26.2147	0.0133069	CGGGGACACACUUUCUCCU	experimental		mature miRNA	standard	MIMAT0014831	mmu-miR-3062-3p	mmu-miR-3062-3p
970	mmu-miR-3062-5p	0.0230164	6.17963	1	0.00434474	7.71476	1	GGAGAAUGUAGUGUUACCGUGA	experimental		mature miRNA	standard	MIMAT0014830	mmu-miR-3062-5p	mmu-miR-3062-5p
971	mmu-miR-3063-3p	0.0166459	6.2675	1	3.05425	17.5835	0.775622	UGAGGAAUCCUGAUCUCUCGCC	experimental		mature miRNA	standard	MIMAT0014833	mmu-miR-3063-3p	mmu-miR-3063-3p
972	mmu-miR-3063-5p	8.27979	7.47761	0.409315	1.05616	8.57572	0.843734	UGGAGAUCAGGUUUGCACACU	experimental		mature miRNA	standard	MIMAT0014832	mmu-miR-3063-5p	mmu-miR-3063-5p
973	mmu-miR-3064-3p	124.98	73.6483	0.106061	144.32	86.9239	0.0953144	UGCCACACUGCAACACCUUACA	experimental		mature miRNA	standard	MIMAT0014835	mmu-miR-3064-3p	mmu-miR-3064-3p
974	mmu-miR-3064-5p	4.29896	5.83317	0.516351	57.5463	53.9623	0.278967	UCUGGCUGUUGUGGUGUGCAAA	experimental		mature miRNA	standard	MIMAT0014834	mmu-miR-3064-5p	mmu-miR-3064-5p
975	mmu-miR-3065-3p	1.64044	6.47198	1	0.00549043	7.41174	1	UCAGCACCAGGAUAUUGUUGGGG	experimental		mature miRNA	standard	MIMAT0014837	mmu-miR-3065-3p	mmu-miR-3065-3p
976	mmu-miR-3065-5p	0.0150714	5.71326	1	1.50224	4.827	0.571441	UCAACAAAAUCACUGAUGCUGG	experimental		mature miRNA	standard	MIMAT0014836	mmu-miR-3065-5p	mmu-miR-3065-5p
977	mmu-miR-3066-3p	7.05548	7.73873	0.394409	18.394	19.8808	0.319646	CACUUAAUAGACCGCAACCUGC	experimental		mature miRNA	standard	MIMAT0014839	mmu-miR-3066-3p	mmu-miR-3066-3p
978	mmu-miR-3066-5p	0.0180835	6.16686	1	0.571648	7.91106	0.897315	UUGGUUGCUGUAGAUUAAGUAG	experimental		mature miRNA	standard	MIMAT0014838	mmu-miR-3066-5p	mmu-miR-3066-5p
979	mmu-miR-3067-3p	5.53612	7.71001	0.537447	4.36583	10.0506	0.605058	CCAAGCGGCUGCCCUGGGAGAGG	experimental		mature miRNA	standard	MIMAT0014841	mmu-miR-3067-3p	mmu-miR-3067-3p
980	mmu-miR-3067-5p	0.776276	5.69124	0.917378	0.659745	9.35773	0.915456	AGUUCUCAGGCCCGCUGUGGUGU	experimental		mature miRNA	standard	MIMAT0014840	mmu-miR-3067-5p	mmu-miR-3067-5p
981	mmu-miR-3068-3p	83.8467	16.9937	5.68386e-07	65.4697	14.5089	1.40901e-05	GGUGAAUUGCAGUACUCCAACA	experimental		mature miRNA	standard	MIMAT0014843	mmu-miR-3068-3p	mmu-miR-3068-3p
982	mmu-miR-3068-5p	160.169	22.1135	1.17184e-12	148.214	21.9503	3.62282e-11	UUGGAGUUCAUGCAAGUUCUAACC	experimental		mature miRNA	standard	MIMAT0014842	mmu-miR-3068-5p	mmu-miR-3068-5p
983	mmu-miR-3069-3p	11.3899	7.90902	0.17289	8.92036	8.25441	0.219988	UUGGACACUAAGUACUGCCACA	experimental		mature miRNA	standard	MIMAT0014845	mmu-miR-3069-3p	mmu-miR-3069-3p
984	mmu-miR-3069-5p	5.71549	6.50995	0.460176	4.52333	8.40952	0.5083	UUGGCAGUCAAGAUAUUGUUUAGC	experimental		mature miRNA	standard	MIMAT0014844	mmu-miR-3069-5p	mmu-miR-3069-5p
985	mmu-miR-3070a-3p	0.614086	6.88979	0.981218	1.29513	8.64859	0.792751	UGGUGCUACCGUCAGGGGUAGA	experimental		mature miRNA	standard	MIMAT0014847	mmu-miR-3070a-3p	mmu-miR-3070a-3p
986	mmu-miR-3070a-5p	0.730137	5.79168	0.993702	0.883523	7.81465	0.8349	AGCCCCUGACCUUGAACCUGGGA	experimental		mature miRNA	standard	MIMAT0014846,MIMAT0014848	mmu-miR-3070a-5p	mmu-miR-3070a-5p, mmu-miR-3070b-5p
987	mmu-miR-3070b-3p	9.96267	8.65082	0.311853	10.8666	11.0628	0.266282	UGGUGCUAUGGUCAGGGGUAGA	experimental		mature miRNA	standard	MIMAT0014849	mmu-miR-3070b-3p	mmu-miR-3070b-3p
988	mmu-miR-3071-3p	0.0174833	5.69049	1	1.13155	9.13831	0.802047	AUCAUCAAAACAAAUGGAGUCC	experimental		mature miRNA	standard	MIMAT0014851	mmu-miR-3071-3p	mmu-miR-3071-3p
989	mmu-miR-3071-5p	5.54534	6.28507	0.478585	8.20591	8.31136	0.239023	ACUCAUUUGAGACGAUGAUGGA	experimental		mature miRNA	standard	MIMAT0014850	mmu-miR-3071-5p	mmu-miR-3071-5p
990	mmu-miR-3072-3p	24.8246	8.30513	0.00639335	33.1107	10.4146	0.00103046	UGCCCCCUCCAGGAAGCCUUCU	experimental		mature miRNA	standard	MIMAT0014853	mmu-miR-3072-3p	mmu-miR-3072-3p
991	mmu-miR-3072-5p	355.379	29.4186	0	346.437	25.8722	0	AGGGACCCCGAGGGAGGGCAGG	experimental		mature miRNA	standard	MIMAT0014852	mmu-miR-3072-5p	mmu-miR-3072-5p
992	mmu-miR-3073a-3p	2.4839	5.93194	0.780889	1.63784	7.24329	0.743005	UUGAUGUCCACUGUGACCAUAG	experimental		mature miRNA	standard	MIMAT0014855	mmu-miR-3073a-3p	mmu-miR-3073a-3p
993	mmu-miR-3073a-5p	0.0170955	5.36791	1	1.78124	6.93518	0.646615	GUGGUCACAGUUGGCGCCAGCC	experimental		mature miRNA	standard	MIMAT0014854	mmu-miR-3073a-5p	mmu-miR-3073a-5p
994	mmu-miR-3073b-3p	7.9837	6.99244	0.353126	5.5862	8.99019	0.465949	CUGGCGCCAACUGUGACCACUG	experimental		mature miRNA	standard	MIMAT0022376	mmu-miR-3073b-3p	mmu-miR-3073b-3p
995	mmu-miR-3073b-5p	1.8374	6.22896	0.845997	2.16175	7.90742	0.7078	AUGGUCACAGUGGACAUCAACC	experimental		mature miRNA	standard	MIMAT0022375	mmu-miR-3073b-5p	mmu-miR-3073b-5p
996	mmu-miR-3074-1-3p	7.81566	7.51584	0.392233	6.40056	9.53906	0.432617	GAUAUCAGCUCAGUAGGCACCG	experimental		mature miRNA	standard	MIMAT0014857	mmu-miR-3074-1-3p	mmu-miR-3074-1-3p
997	mmu-miR-3074-2-3p	9.37468	6.02877	0.209214	7.73039	8.07088	0.274203	UGUUUCAGCUCAGUAGGCAC	experimental		mature miRNA	standard	MIMAT0014946	mmu-miR-3074-2-3p	mmu-miR-3074-2-3p
998	mmu-miR-3074-5p	4.18719	6.73215	0.646826	2.2813	9.20421	0.743698	GUUCCUGCUGAACUGAGCCAGU	experimental		mature miRNA	standard	MIMAT0014856	mmu-miR-3074-5p	mmu-miR-3074-5p
999	mmu-miR-3075-3p	3.42739	6.11754	0.706581	2.72286	9.77163	0.714592	AUCCUUGGCCUUCCUAGGUGU	experimental		mature miRNA	standard	MIMAT0014859	mmu-miR-3075-3p	mmu-miR-3075-3p
1000	mmu-miR-3075-5p	215.738	21.8492	0	74.669	18.4262	0.000107991	UGUCUGGGAGCAGCCAAGGAC	experimental		mature miRNA	standard	MIMAT0014858	mmu-miR-3075-5p	mmu-miR-3075-5p
1001	mmu-miR-3076-3p	161.854	18.8356	0	182.097	19.1092	0	CGCACUCUGGUCUUCCCUUGCAG	experimental		mature miRNA	standard	MIMAT0014861	mmu-miR-3076-3p	mmu-miR-3076-3p
1002	mmu-miR-3076-5p	2.25259	6.50787	0.816098	1.07095	9.10808	0.895385	CACAGGGGAAGCUCAGUGCCAGCC	experimental		mature miRNA	standard	MIMAT0014860	mmu-miR-3076-5p	mmu-miR-3076-5p
1003	mmu-miR-3077-3p	6.76805	9.78286	0.526526	7.53793	8.55258	0.304011	CUGACUCCCUGCUUCUCCGCAG	experimental		mature miRNA	standard	MIMAT0014863	mmu-miR-3077-3p	mmu-miR-3077-3p
1004	mmu-miR-3077-5p	68.437	14.2554	3.68408e-06	71.5575	16.2244	2.49741e-05	CUGCGGACGGGUGGGCGGGCAGGCC	experimental		mature miRNA	standard	MIMAT0014862	mmu-miR-3077-5p	mmu-miR-3077-5p
1005	mmu-miR-3078-3p	0.826022	6.86613	1	1.86478	7.23372	0.715475	UUGCUGGGGUAGUCUUUAGG	experimental		mature miRNA	standard	MIMAT0014865	mmu-miR-3078-3p	mmu-miR-3078-3p
1006	mmu-miR-3078-5p	3.53051	7.10285	0.712216	3.16988	6.6329	0.552044	CAAAGCCUAGACUGCAGCUACCU	experimental		mature miRNA	standard	MIMAT0014864	mmu-miR-3078-5p	mmu-miR-3078-5p
1007	mmu-miR-3079-3p	0.0168162	5.51271	1	2.48578	9.91158	0.672082	CAGGCUCAUCAGAUGAAAGUC	experimental		mature miRNA	standard	MIMAT0014867	mmu-miR-3079-3p	mmu-miR-3079-3p
1008	mmu-miR-3079-5p	0.0156207	5.53751	1	11.0503	37.7158	0.685023	UUUGAUCUGAUGAGCUAAGCUGG	experimental		mature miRNA	standard	MIMAT0014866	mmu-miR-3079-5p	mmu-miR-3079-5p
1009	mmu-miR-3080-3p	2.76878	7.00054	0.777771	2.90216	7.9155	0.621308	UCCUCGGGCAAAGCGCUUGACA	experimental		mature miRNA	standard	MIMAT0014869	mmu-miR-3080-3p	mmu-miR-3080-3p
1010	mmu-miR-3080-5p	0.30612	5.4014	1	1.46164	7.97362	0.7671	UGAAGCGCCUGUUCUUGGAU	experimental		mature miRNA	standard	MIMAT0014868	mmu-miR-3080-5p	mmu-miR-3080-5p
1011	mmu-miR-3081-3p	0.866385	6.09267	0.963573	1.21071	8.49579	0.823563	UUGCGCUCCGAUCUCUGAGCUGG	experimental		mature miRNA	standard	MIMAT0014871	mmu-miR-3081-3p	mmu-miR-3081-3p
1012	mmu-miR-3081-5p	2.90167	5.58266	0.693607	6.06168	8.7164	0.393183	GACUGGAGCUUGGAGCGGUGAGC	experimental		mature miRNA	standard	MIMAT0014870	mmu-miR-3081-5p	mmu-miR-3081-5p
1013	mmu-miR-3082-3p	2.30044	6.40392	0.827589	0.533823	7.82668	0.899692	CACAUGGCACUCAACUCUGCAG	experimental		mature miRNA	standard	MIMAT0014873	mmu-miR-3082-3p	mmu-miR-3082-3p
1014	mmu-miR-3082-5p	1436.77	55.7121	0	1583.18	56.2466	0	GACAGAGUGUGUGUGUCUGUGU	experimental		mature miRNA	standard	MIMAT0014872	mmu-miR-3082-5p	mmu-miR-3082-5p
1015	mmu-miR-3083-3p	11.5204	7.71754	0.197251	12.9731	10.5551	0.180433	UCCGAAACAUUCCCAGCCUUUA	experimental		mature miRNA	standard	MIMAT0014875	mmu-miR-3083-3p	mmu-miR-3083-3p
1016	mmu-miR-3083-5p	1.66713	7.48285	0.947199	0.149815	8.50551	1	AGGCUGGGAAUAUUUCAGAGAU	experimental		mature miRNA	standard	MIMAT0014874	mmu-miR-3083-5p	mmu-miR-3083-5p
1017	mmu-miR-3084-3p	60.8433	13.9983	3.17032e-05	84.0788	15.5855	2.0802e-07	UUCUGCCAGUCUCCUUCAGAC	experimental		mature miRNA	standard	MIMAT0014877	mmu-miR-3084-3p	mmu-miR-3084-3p
1018	mmu-miR-3084-5p	10.6912	10.2731	0.315287	12.0266	10.712	0.215254	GUUGAAGGUUAAUUAGCAGAGU	experimental		mature miRNA	standard	MIMAT0014876	mmu-miR-3084-5p	mmu-miR-3084-5p
1019	mmu-miR-3085-3p	6.72409	6.29291	0.397442	3.88632	8.50644	0.570771	UCUGGCUGCUAUGGCCCCCUC	experimental		mature miRNA	standard	MIMAT0014879	mmu-miR-3085-3p	mmu-miR-3085-3p
1020	mmu-miR-3085-5p	1.42936	6.53324	0.902995	0.771945	8.06537	0.871418	AGGUGCCAUUCCGAGGGCCAAGAGU	experimental		mature miRNA	standard	MIMAT0014878	mmu-miR-3085-5p	mmu-miR-3085-5p
1021	mmu-miR-3086-3p	7.14517	9.31864	0.479032	7.40788	7.60154	0.248952	CCCAAUGAGCCUACAGUCUAAG	experimental		mature miRNA	standard	MIMAT0014881	mmu-miR-3086-3p	mmu-miR-3086-3p
1022	mmu-miR-3086-5p	0.650386	5.89199	0.986143	2.73392	8.72898	0.654238	UAGAUUGUAGGCCCAUUGGA	experimental		mature miRNA	standard	MIMAT0014880	mmu-miR-3086-5p	mmu-miR-3086-5p
1023	mmu-miR-3087-3p	1.94822	6.9588	0.836555	4.72488	7.43169	0.41152	UAACUCACUGUCAUGUCCUCA	experimental		mature miRNA	standard	MIMAT0014896	mmu-miR-3087-3p	mmu-miR-3087-3p
1024	mmu-miR-3087-5p	1.86552	5.66463	0.825191	4.09456	8.62705	0.549191	CAGGGCAGGGCAAGAGUUGAG	experimental		mature miRNA	standard	MIMAT0014895	mmu-miR-3087-5p	mmu-miR-3087-5p
1025	mmu-miR-3088-3p	1.3897	6.04359	0.900221	3.83152	8.80567	0.556683	UUCAUGAGCAGCUGCAAAGGUGU	experimental		mature miRNA	standard	MIMAT0014898	mmu-miR-3088-3p	mmu-miR-3088-3p
1026	mmu-miR-3088-5p	0.0172841	5.69082	1	1.4268	7.60097	0.728273	GCUAUGCAGUUGUUCAUGAGCU	experimental		mature miRNA	standard	MIMAT0014897	mmu-miR-3088-5p	mmu-miR-3088-5p
1027	mmu-miR-3089-3p	9.92387	7.51941	0.239697	5.87913	7.54224	0.386336	AGCAUCUGCUGAUCCUGAGCUGU	experimental		mature miRNA	standard	MIMAT0014900	mmu-miR-3089-3p	mmu-miR-3089-3p
1028	mmu-miR-3089-5p	3.30329	5.84528	0.687265	1.41569	7.66395	0.798444	UGAGUUCAGGGACAGCGUGUCU	experimental		mature miRNA	standard	MIMAT0014899	mmu-miR-3089-5p	mmu-miR-3089-5p
1029	mmu-miR-3090-3p	5.01799	6.15419	0.505167	7.06127	8.77453	0.357477	UCCCAGGUGACACCCUGACUCA	experimental		mature miRNA	standard	MIMAT0014902	mmu-miR-3090-3p	mmu-miR-3090-3p
1030	mmu-miR-3090-5p	5.82071	6.98673	0.493586	2.55805	9.14951	0.702096	GUCUGGGUGGGGCCUGAGAUC	experimental		mature miRNA	standard	MIMAT0014901	mmu-miR-3090-5p	mmu-miR-3090-5p
1031	mmu-miR-3091-3p	2.0959	8.00562	0.86905	0.0790342	10.4328	1	CGGGCCUGACCAGUCUCAAGAC	experimental		mature miRNA	standard	MIMAT0014904	mmu-miR-3091-3p	mmu-miR-3091-3p
1032	mmu-miR-3091-5p	6.50883	7.93741	0.465749	4.39728	8.65178	0.518774	CAUGGGUCUGGUUGGGCCCGC	experimental		mature miRNA	standard	MIMAT0014903	mmu-miR-3091-5p	mmu-miR-3091-5p
1033	mmu-miR-3092-3p	1.74665	6.61616	0.851644	0.831672	8.27413	0.874703	GAAUGGGGCUGUUUCCCCUCC	experimental		mature miRNA	standard	MIMAT0014906	mmu-miR-3092-3p	mmu-miR-3092-3p
1034	mmu-miR-3092-5p	4.9046	5.94055	0.527188	1.46997	8.10306	0.812076	AGGGGAAAAUGCCUUUCUCCCA	experimental		mature miRNA	standard	MIMAT0014905	mmu-miR-3092-5p	mmu-miR-3092-5p
1035	mmu-miR-3093-3p	6.62773	6.83946	0.445885	1.85771	8.03391	0.779511	UGUGGACACCGUGGGAGGUUGG	experimental		mature miRNA	standard	MIMAT0014908	mmu-miR-3093-3p	mmu-miR-3093-3p
1036	mmu-miR-3093-5p	5.78973	6.20398	0.452621	3.58509	9.82856	0.661508	CGCACCCCGCGGAGCUCACACU	experimental		mature miRNA	standard	MIMAT0014907	mmu-miR-3093-5p	mmu-miR-3093-5p
1037	mmu-miR-3094-3p	1.95278	6.08539	0.819349	2.71978	8.75942	0.715575	CCUUUAAAUUGUGUCCUCAAG	experimental		mature miRNA	standard	MIMAT0014910	mmu-miR-3094-3p	mmu-miR-3094-3p
1038	mmu-miR-3094-5p	0.0185599	5.13966	1	0.337809	6.9887	0.980217	UGUUGGGGACAUUUUUAAAGC	experimental		mature miRNA	standard	MIMAT0014909	mmu-miR-3094-5p	mmu-miR-3094-5p
1039	mmu-miR-3095-3p	554.081	29.8261	0	682.658	28.6939	0	UGGACACUGGAGAGAGAGCUUUU	experimental		mature miRNA	standard	MIMAT0014912	mmu-miR-3095-3p	mmu-miR-3095-3p
1040	mmu-miR-3095-5p	3.89632	5.88724	0.629574	0.863728	7.38345	0.880839	AAGCUUUCUCAUCUGUGACACU	experimental		mature miRNA	standard	MIMAT0014911	mmu-miR-3095-5p	mmu-miR-3095-5p
1041	mmu-miR-3097-3p	5.29829	7.41911	0.546886	5.21393	8.16678	0.475116	CUCAGACCUUUCUACCUGUCAG	experimental		mature miRNA	standard	MIMAT0014916	mmu-miR-3097-3p	mmu-miR-3097-3p
1042	mmu-miR-3097-5p	524.597	211.94	0.013395	379.653	187.979	0.052251	CACAGGUGGGAAGUGUGUGUCCA	experimental		mature miRNA	standard	MIMAT0014915	mmu-miR-3097-5p	mmu-miR-3097-5p
1043	mmu-miR-3098-3p	20.8682	9.17319	0.0261863	29.8993	11.2943	0.00918052	UUCUGCUGCCUGCCUUUAGGA	experimental		mature miRNA	standard	MIMAT0014918	mmu-miR-3098-3p	mmu-miR-3098-3p
1044	mmu-miR-3098-5p	11.7109	7.44288	0.142731	11.9511	10.6909	0.225124	UCCUAACAGCAGGAGUAGGAGC	experimental		mature miRNA	standard	MIMAT0014917	mmu-miR-3098-5p	mmu-miR-3098-5p
1045	mmu-miR-3099-3p	530.832	50.3789	0	615.866	43.3533	0	UAGGCUAGAGAGAGGUUGGGGA	experimental		mature miRNA	standard	MIMAT0014816	mmu-miR-3099-3p	mmu-miR-3099-3p
1046	mmu-miR-3099-5p	147.443	23.4242	1.21631e-10	241.235	29.7878	1.48614e-12	CCAGCUUCCUUCCAGCCCUUG	experimental		mature miRNA	standard	MIMAT0014815	mmu-miR-3099-5p	mmu-miR-3099-5p
1047	mmu-miR-3100-3p	50.7873	36.7727	0.179347	43.3316	25.1021	0.11653	CUGUGACACACCCGCUCCCAG	experimental		mature miRNA	standard	MIMAT0014920	mmu-miR-3100-3p	mmu-miR-3100-3p
1048	mmu-miR-3100-5p	1.91516	6.30605	0.850365	0.00553726	8.03503	1	UUGGGAACGGGGUGUCUUUGGGA	experimental		mature miRNA	standard	MIMAT0014919	mmu-miR-3100-5p	mmu-miR-3100-5p
1049	mmu-miR-3101-3p	9.97959	6.45471	0.183994	9.87961	8.74814	0.228645	UAGCUUUGGUGGAUGGUCUUU	experimental		mature miRNA	standard	MIMAT0014922	mmu-miR-3101-3p	mmu-miR-3101-3p
1050	mmu-miR-3101-5p	0.266289	6.32566	1	0.00496926	7.38626	1	GGUACCAUUGACUAAAGCUAG	experimental		mature miRNA	standard	MIMAT0014921	mmu-miR-3101-5p	mmu-miR-3101-5p
1051	mmu-miR-3102-3p	236.669	31.2604	1.21247e-12	216.335	32.737	1.32838e-09	GAGCACCCCAUUGGCUACCCACA	experimental		mature miRNA	standard	MIMAT0014936	mmu-miR-3102-3p	mmu-miR-3102-3p
1052	mmu-miR-3102-3p.2-3p	5.09756	7.15196	0.561395	0.452192	9.18129	0.97722	CUCUACUCCCUGCCCCAGCCA	experimental		mature miRNA	standard	MIMAT0014935	mmu-miR-3102-3p.2-3p	mmu-miR-3102-3p.2-3p
1053	mmu-miR-3102-5p	9.51323	6.91533	0.343288	0.00604618	8.55935	1	GUGAGUGGCCAGGGUGGGGCUG	experimental		mature miRNA	standard	MIMAT0014933	mmu-miR-3102-5p	mmu-miR-3102-5p
1054	mmu-miR-3102-5p.2-5p	156.758	20.4933	5.68434e-14	121.486	24.0684	1.28719e-05	GGUGGUGCAGGCAGGAGAGCC	experimental		mature miRNA	standard	MIMAT0014934	mmu-miR-3102-5p.2-5p	mmu-miR-3102-5p.2-5p
1055	mmu-miR-3103-3p	11.7111	6.33584	0.0733952	13.301	10.9814	0.160389	UAACCUCUGAUCCUUCCCACAG	experimental		mature miRNA	standard	MIMAT0014938	mmu-miR-3103-3p	mmu-miR-3103-3p
1056	mmu-miR-3103-5p	0.0230164	5.55419	1	0.00434474	7.82582	1	GGAGGGAGGAUCUGCUGUUAG	experimental		mature miRNA	standard	MIMAT0014937	mmu-miR-3103-5p	mmu-miR-3103-5p
1057	mmu-miR-3104-3p	5.53928	6.22027	0.463762	1.6308	7.97187	0.813961	ACGCUCUGCUUUGCUCCCCCAGA	experimental		mature miRNA	standard	MIMAT0014940	mmu-miR-3104-3p	mmu-miR-3104-3p
1058	mmu-miR-3104-5p	8.35448	7.66694	0.338956	4.06932	10.3441	0.640971	UAGGGGGCAGGAGCCGGAGCCCUCU	experimental		mature miRNA	standard	MIMAT0014939	mmu-miR-3104-5p	mmu-miR-3104-5p
1059	mmu-miR-3105-3p	0.203995	6.33644	1	0.00489715	7.36798	1	ACUGCUUAUGAGCUUGCACUCC	experimental		mature miRNA	standard	MIMAT0014942	mmu-miR-3105-3p	mmu-miR-3105-3p
1060	mmu-miR-3105-5p	24.2303	10.2745	0.0221616	14.6678	9.99941	0.198496	AGAGCAAGCCCGUAAGCAGCGU	experimental		mature miRNA	standard	MIMAT0014941	mmu-miR-3105-5p	mmu-miR-3105-5p
1061	mmu-miR-3106-3p	0.0230164	6.14771	1	0.00434474	8.18611	1	GCUGCCUAUACAUGGGCUUUCC	experimental		mature miRNA	standard	MIMAT0014818	mmu-miR-3106-3p	mmu-miR-3106-3p
1062	mmu-miR-3106-5p	44.6363	11.9578	0.000257809	10.8753	10.3911	0.351663	UGGCUCAUUUAGAAGCAGCCA	experimental		mature miRNA	standard	MIMAT0014817	mmu-miR-3106-5p	mmu-miR-3106-5p
1063	mmu-miR-3107-3p	6.72279	7.85478	0.4355	3.06203	7.92897	0.744731	CGGGGCAGCUCAGUACAGGA	experimental		mature miRNA	standard	MIMAT0014944	mmu-miR-3107-3p	mmu-miR-3107-3p
1064	mmu-miR-3107-5p	14.6601	7.94924	0.0776939	22.6995	13.8148	0.126299	UCCUGUACUGAGCUGCCCCGAG	experimental		mature miRNA	standard	MIMAT0014943,MIMAT0003130	mmu-miR-3107-5p	mmu-miR-3107-5p, mmu-miR-486-5p
1065	mmu-miR-3108-3p	0.0194209	6.63398	1	0.134973	7.46936	1	CGUCUAGGUCUAGAGUCUCAA	experimental		mature miRNA	standard	MIMAT0014948	mmu-miR-3108-3p	mmu-miR-3108-3p
1066	mmu-miR-3108-5p	1.11047	5.23753	1	0.36176	8.59746	1	GUCUCUAAAGCUAGACGUUCCGG	experimental		mature miRNA	standard	MIMAT0014947	mmu-miR-3108-5p	mmu-miR-3108-5p
1067	mmu-miR-3109-3p	17.2082	9.17597	0.0675211	18.2541	11.0262	0.134508	UAGGGCCAUCUCAUCCAGAUA	experimental		mature miRNA	standard	MIMAT0014950	mmu-miR-3109-3p	mmu-miR-3109-3p
1068	mmu-miR-3109-5p	0.0230164	6.10701	1	0.00434474	7.13445	1	AAUGGAUGCGAUGGUUCCCAUGCU	experimental		mature miRNA	standard	MIMAT0014949	mmu-miR-3109-5p	mmu-miR-3109-5p
1069	mmu-miR-3110-3p	25.1462	9.47035	0.0108258	15.7899	13.9649	0.323728	GCACUCCAUCGGAGGCAGACAC	experimental		mature miRNA	standard	MIMAT0014952	mmu-miR-3110-3p	mmu-miR-3110-3p
1070	mmu-miR-3110-5p	3.75406	6.98338	0.712871	3.30582	9.72903	1	UUCUGCCUCCCCUGAAGGCUC	experimental		mature miRNA	standard	MIMAT0014951	mmu-miR-3110-5p	mmu-miR-3110-5p
1071	mmu-miR-3112-3p	13.1688	9.78455	0.255374	6.49278	8.58039	0.502753	CAGUUUGUCUCUUCUUUGUCU	experimental		mature miRNA	standard	MIMAT0014956	mmu-miR-3112-3p	mmu-miR-3112-3p
1072	mmu-miR-3112-5p	0.0179452	5.94222	1	0.667671	8.53709	0.88741	ACAUAGAAAAGGCAGUCUGCA	experimental		mature miRNA	standard	MIMAT0014955	mmu-miR-3112-5p	mmu-miR-3112-5p
1073	mmu-miR-3113-3p	0.0170373	5.32026	1	1.90847	8.26797	0.684038	UCCUGGCCCUGGUCCUGGUC	experimental		mature miRNA	standard	MIMAT0014960	mmu-miR-3113-3p	mmu-miR-3113-3p
1074	mmu-miR-3113-5p	2.35847	6.14777	0.715543	1.50189	7.76688	0.77152	GUCCUGGCCCUGGUCCGGGUCC	experimental		mature miRNA	standard	MIMAT0014959	mmu-miR-3113-5p	mmu-miR-3113-5p
1075	mmu-miR-3470a	11.5277	7.55456	0.137956	9.86514	7.78101	0.134332	UCACUUUGUAGACCAGGCUGG	experimental		mature miRNA	standard	MIMAT0015640	mmu-miR-3470a	mmu-miR-3470a
1076	mmu-miR-3470b	16.035	8.10732	0.0521667	15.821	10.0119	0.0800771	UCACUCUGUAGACCAGGCUGG	experimental		mature miRNA	standard	MIMAT0015641	mmu-miR-3470b	mmu-miR-3470b
1077	mmu-miR-3471	0.395833	5.97217	0.880831	0.744403	7.27079	0.898837	UGAGAUCCAACUGUAAGGCAUU	experimental		mature miRNA	standard	MIMAT0015642	mmu-miR-3471	mmu-miR-3471
1078	mmu-miR-3472	2.00304	6.83271	0.988151	1.45615	8.39623	0.873566	UAAUAGCCAGAAGCUGGAAGGAACC	experimental		mature miRNA	standard	MIMAT0015643	mmu-miR-3472	mmu-miR-3472
1079	mmu-miR-3473a	7.55914	7.65543	0.337568	12.7956	9.82649	0.137483	UGGAGAGAUGGCUCAGCA	experimental		mature miRNA	standard	MIMAT0015645	mmu-miR-3473a	mmu-miR-3473a
1080	mmu-miR-3473b	121.865	14.9316	0	136.157	19.3325	8.95484e-12	GGGCUGGAGAGAUGGCUCAG	experimental		mature miRNA	standard	MIMAT0020367	mmu-miR-3473b	mmu-miR-3473b
1081	mmu-miR-3473c	1.70634	6.10604	0.829244	2.26705	9.13886	0.715406	UCUCUCCAGCCCCCAUAAUAAG	experimental		mature miRNA	standard	MIMAT0020614	mmu-miR-3473c	mmu-miR-3473c
1082	mmu-miR-3473d	5.08094	6.82798	0.487967	6.35618	7.15397	0.281283	CCACUGAGCCACUUUCCAGCCCUU	experimental		mature miRNA	standard	MIMAT0020632	mmu-miR-3473d	mmu-miR-3473d
1083	mmu-miR-3473e	59.929	16.262	0.000157157	62.8167	15.0147	3.98694e-05	GGGCUGGAGAGAUGGCUCGUA	experimental		mature miRNA	standard	MIMAT0025587	mmu-miR-3473e	mmu-miR-3473e
1084	mmu-miR-3473f	101.307	16.4871	1.50353e-10	93.7846	18.9183	7.23329e-07	CAAAUAGGACUGGAGAGAUG	experimental		mature miRNA	standard	MIMAT0031390	mmu-miR-3473f	mmu-miR-3473f
1085	mmu-miR-3473g	38.7138	13.6513	0.00478296	32.0305	9.96163	0.000956926	CAAAAGUGAGGCUGGGGAGA	experimental		mature miRNA	standard	MIMAT0031427	mmu-miR-3473g	mmu-miR-3473g
1086	mmu-miR-3474	10.6385	8.51177	0.234785	12.381	10.5602	0.191428	CCCUGGGAGGAGACGUGGAUUC	experimental		mature miRNA	standard	MIMAT0015646	mmu-miR-3474	mmu-miR-3474
1087	mmu-miR-3475-3p	14.3262	9.17092	0.131159	17.2581	13.0017	0.15988	UCUGGAGGCACAUGGUUUGAA	experimental		mature miRNA	standard	MIMAT0015219	mmu-miR-3475-3p	mmu-miR-3475-3p
1088	mmu-miR-3475-5p	4.32485	6.94198	0.556543	7.00029	8.27042	0.300851	AAAUCAUGUACCCCCACAGAGG	experimental		mature miRNA	standard	MIMAT0026642	mmu-miR-3475-5p	mmu-miR-3475-5p
1089	mmu-miR-3535	284.311	28.2294	0	320.522	32.1099	0	UGGAUAUGAUGACUGAUUACCUGAGA	experimental		mature miRNA	standard	MIMAT0031410	mmu-miR-3535	mmu-miR-3535
1090	mmu-miR-3544-3p	3.26167	7.02605	0.75621	1.48259	7.84211	0.92572	ACUCCUGCAUGACGCCGUUCCC	experimental		mature miRNA	standard	MIMAT0022354	mmu-miR-3544-3p	mmu-miR-3544-3p
1091	mmu-miR-3544-5p	2.48677	6.6858	0.867137	0.0482509	8.2787	1	AGAAAGGCAUCAUAUAGGAGCUG	experimental		mature miRNA	standard	MIMAT0022353	mmu-miR-3544-5p	mmu-miR-3544-5p
1092	mmu-miR-3547-3p	9.63322	7.03176	0.247651	11.07	9.0272	0.181003	UGAGCACCACCCCUCUCUCAG	experimental		mature miRNA	standard	MIMAT0027833	mmu-miR-3547-3p	mmu-miR-3547-3p
1093	mmu-miR-3547-5p	174.085	22.5239	4.44089e-15	172.77	23.3824	4.59077e-13	GUGGGAAGAGGGGUGGGGCCCGGGA	experimental		mature miRNA	standard	MIMAT0027832	mmu-miR-3547-5p	mmu-miR-3547-5p
1094	mmu-miR-3569-3p	18.7926	7.20003	0.0165536	22.5493	11.6312	0.0429269	UCAGUCUGCGCUCCUCUCCAGC	experimental		mature miRNA	standard	MIMAT0029855	mmu-miR-3569-3p	mmu-miR-3569-3p
1095	mmu-miR-3569-5p	188.04	20.4371	0	269.191	21.6636	0	UCGGAGGAGAGCAGACCGGUG	experimental		mature miRNA	standard	MIMAT0029854	mmu-miR-3569-5p	mmu-miR-3569-5p
1096	mmu-miR-3572-3p	10.2215	6.36201	0.181057	16.3736	8.94629	0.0538823	UACACUUGUCCUUCUUUCCCCAG	experimental		mature miRNA	standard	MIMAT0020636	mmu-miR-3572-3p	mmu-miR-3572-3p
1097	mmu-miR-3572-5p	4.1836	5.61133	0.611792	2.76761	7.90148	0.709084	UGGGGAACAGGGCAAGGUGGAC	experimental		mature miRNA	standard	MIMAT0022986	mmu-miR-3572-5p	mmu-miR-3572-5p
1098	mmu-miR-3620-3p	8.94543	7.64314	0.369152	6.43533	7.69485	0.353978	CUGCUCAGCCCCGCCCACCCCA	experimental		mature miRNA	standard	MIMAT0029879	mmu-miR-3620-3p	mmu-miR-3620-3p
1099	mmu-miR-3620-5p	47.1011	11.6536	8.42908e-05	47.142	12.0197	0.000104622	CUGUGGGCUGGGCUGGGAAGCA	experimental		mature miRNA	standard	MIMAT0029878	mmu-miR-3620-5p	mmu-miR-3620-5p
1100	mmu-miR-3960	2009.17	83.3566	0	1915.25	66.5556	0	GGCGGCGGCGGAGGCGGGGG	experimental		mature miRNA	standard	MIMAT0019336	mmu-miR-3960	mmu-miR-3960
1101	mmu-miR-3961	2.59372	7.00209	0.79058	2.72744	8.31743	0.662104	UGCCCUCAGCUCAGUUGGA	experimental		mature miRNA	standard	MIMAT0019338	mmu-miR-3961	mmu-miR-3961
1102	mmu-miR-3962	263.05	48.778	2.73773e-06	904.251	110.917	6.10623e-15	AGGUAGUAGUUUGUACAUUU	experimental		mature miRNA	standard	MIMAT0019340	mmu-miR-3962	mmu-miR-3962
1103	mmu-miR-3963	456.935	42.9131	0	916.784	79.6448	0	UGUAUCCCACUUCUGACAC	experimental		mature miRNA	standard	MIMAT0019341	mmu-miR-3963	mmu-miR-3963
1104	mmu-miR-3964	0.655327	5.83575	1	1.4623	8.30852	0.832961	AUAAGGUAGAAAGCACUAAA	experimental		mature miRNA	standard	MIMAT0019344	mmu-miR-3964	mmu-miR-3964
1105	mmu-miR-3965	1.2475	5.46632	0.902392	0.872607	8.22014	0.961038	UGCUUAUCAGCCUGAUGUU	experimental		mature miRNA	standard	MIMAT0019347	mmu-miR-3965	mmu-miR-3965
1106	mmu-miR-3966	1.53335	6.0753	0.858084	1.46369	7.24489	0.97162	AGCUGCCAGCUGUAGAACUGU	experimental		mature miRNA	standard	MIMAT0019350	mmu-miR-3966	mmu-miR-3966
1107	mmu-miR-3967	0.218265	5.58519	1	0.557468	6.58362	0.873391	AGCUUGUCUGACUGAUGUUG	experimental		mature miRNA	standard	MIMAT0019351	mmu-miR-3967	mmu-miR-3967
1108	mmu-miR-3968	122.93	14.7659	4.44089e-15	110.89	17.3425	1.06224e-09	CGAAUCCCACUCCAGACACCA	experimental		mature miRNA	standard	MIMAT0019352	mmu-miR-3968	mmu-miR-3968
1109	mmu-miR-3969	0.212876	5.62581	1	0.0731112	7.88472	1	CCCUAAAGUAGAAAUCACUA	experimental		mature miRNA	standard	MIMAT0019353	mmu-miR-3969	mmu-miR-3969
1110	mmu-miR-3970	287.373	28.2258	0	491.523	47.3503	0	GAGGUUGUAGUUUGUGCUUU	experimental		mature miRNA	standard	MIMAT0019355	mmu-miR-3970	mmu-miR-3970
1111	mmu-miR-3971	2.0517	6.93157	0.787695	3.46469	8.37751	0.563889	CUCCCCACCCCUGUACCAGUGA	experimental		mature miRNA	standard	MIMAT0019356	mmu-miR-3971	mmu-miR-3971
1112	mmu-miR-5046	7.1699	6.77743	0.361784	5.76241	8.01495	0.401892	AGCUCCCGCCACUGUGACCCCCUU	experimental		mature miRNA	standard	MIMAT0020540	mmu-miR-5046	mmu-miR-5046
1113	mmu-miR-5098	3.54656	5.96334	0.622745	2.6874	6.84073	0.618175	GUUACAUGGUGAAGCCCAGUU	experimental		mature miRNA	standard	MIMAT0020605	mmu-miR-5098	mmu-miR-5098
1114	mmu-miR-5099	921.206	41.996	0	1574.96	56.0547	0	UUAGAUCGAUGUGGUGCUCC	experimental		mature miRNA	standard	MIMAT0020606	mmu-miR-5099	mmu-miR-5099
1115	mmu-miR-5100	384.948	27.1755	0	418.832	34.9299	0	UCGAAUCCCAGCGGUGCCUCU	experimental		mature miRNA	standard	MIMAT0020607	mmu-miR-5100	mmu-miR-5100
1116	mmu-miR-5101	0.939855	5.98085	0.930636	0.00532521	7.89497	1	UUUGUUUGUUUUGCUGAUGCAG	experimental		mature miRNA	standard	MIMAT0020608	mmu-miR-5101	mmu-miR-5101
1117	mmu-miR-5103	3.37086	6.67798	0.692339	1.14088	8.54711	0.866287	UCAUCCGGGAUCCCCUGAGG	experimental		mature miRNA	standard	MIMAT0020610	mmu-miR-5103	mmu-miR-5103
1118	mmu-miR-5104	6.23115	7.90883	0.614463	0.00590746	6.74924	1	CUGUGCUAGUGAGGUGGCUCAGCA	experimental		mature miRNA	standard	MIMAT0020611	mmu-miR-5104	mmu-miR-5104
1119	mmu-miR-5106	8.19145	7.63604	0.359142	3.02833	10.2988	0.727665	AGGUCUGUAGCUCAGUUGGCAGA	experimental		mature miRNA	standard	MIMAT0020613	mmu-miR-5106	mmu-miR-5106
1120	mmu-miR-5107-3p	435.337	29.4398	0	477.66	37.6645	0	CAACCUGUGCUUCUCUUCCCAG	experimental		mature miRNA	standard	MIMAT0022985	mmu-miR-5107-3p	mmu-miR-5107-3p
1121	mmu-miR-5107-5p	260.437	25.7957	0	341.656	32.7168	0	UGGGCAGAGGAGGCAGGGACA	experimental		mature miRNA	standard	MIMAT0020615	mmu-miR-5107-5p	mmu-miR-5107-5p
1122	mmu-miR-5108	14.6713	7.9543	0.0897999	10.6705	10.0852	0.252759	GUAGAGCACUGGAUGGUUU	experimental		mature miRNA	standard	MIMAT0020616	mmu-miR-5108	mmu-miR-5108
1123	mmu-miR-5110	15.1954	8.60738	0.0971916	15.2768	9.41489	0.0919409	GGAGGAGGUAGAGGGUGGUGGAAUU	experimental		mature miRNA	standard	MIMAT0020618	mmu-miR-5110	mmu-miR-5110
1124	mmu-miR-5112	470.703	42.726	0	194.964	30.1298	2.06254e-09	UAGCUCAGCGGGAGAGCAC	experimental		mature miRNA	standard	MIMAT0020620	mmu-miR-5112	mmu-miR-5112
1125	mmu-miR-5113	347.551	29.8607	0	453.079	34.0603	0	ACAGAGGAGGAGAGAGAUCCUGU	experimental		mature miRNA	standard	MIMAT0020621	mmu-miR-5113	mmu-miR-5113
1126	mmu-miR-5114	0.475883	5.88182	0.943729	1.53184	8.75192	0.914475	ACUGGAGACGGAAGCUGCAAGA	experimental		mature miRNA	standard	MIMAT0020622	mmu-miR-5114	mmu-miR-5114
1127	mmu-miR-5116	4.32148	6.77331	0.590666	3.77293	8.37115	0.579711	UUUGAUAGGAACCCCGCCUGA	experimental		mature miRNA	standard	MIMAT0020624	mmu-miR-5116	mmu-miR-5116
1128	mmu-miR-5118	9.93985	8.6556	0.307004	2.70086	8.47795	0.710683	AAGGUUAGGCCAGCCUGGU	experimental		mature miRNA	standard	MIMAT0020626	mmu-miR-5118	mmu-miR-5118
1129	mmu-miR-5119	15.9934	7.51179	0.0536472	6.18333	8.7887	0.419545	CAUCUCAUCCUGGGGCUGG	experimental		mature miRNA	standard	MIMAT0020627	mmu-miR-5119	mmu-miR-5119
1130	mmu-miR-5120	4.21541	6.98476	0.701113	0.00578216	7.06318	1	UUUGGGGCUGUGGUGCCACCAGC	experimental		mature miRNA	standard	MIMAT0020628	mmu-miR-5120	mmu-miR-5120
1131	mmu-miR-5121	535.68	40.1428	0	375.415	34.8742	0	AGCUUGUGAUGAGACAUCUCC	experimental		mature miRNA	standard	MIMAT0020629	mmu-miR-5121	mmu-miR-5121
1132	mmu-miR-5122	4.66558	6.36593	0.539637	1.94412	9.05007	0.801083	CCGCGGGACCCGGGGCUGUG	experimental		mature miRNA	standard	MIMAT0020630	mmu-miR-5122	mmu-miR-5122
1133	mmu-miR-5123	0.62067	4.81055	0.987418	0.0284071	9.46094	1	UGUAGAUCCAUAUGCCAUGGUGUG	experimental		mature miRNA	standard	MIMAT0020633	mmu-miR-5123	mmu-miR-5123
1134	mmu-miR-5124a	0.0230164	5.03606	1	0.00434474	8.26256	1	GGUCCAGUGACUAAGAGCAU	experimental		mature miRNA	standard	MIMAT0020634	mmu-miR-5124a	mmu-miR-5124a
1135	mmu-miR-5124b	1.71701	7.18976	0.832748	0.441531	8.64695	1	UGGCUCAGUGACUAAGAAGCA	experimental		mature miRNA	standard	MIMAT0025136	mmu-miR-5124b	mmu-miR-5124b
1136	mmu-miR-5125	0.820377	6.24745	0.90249	0.00528564	9.40185	1	UCUGCCUGGGAUUUCCUUGU	experimental		mature miRNA	standard	MIMAT0020635	mmu-miR-5125	mmu-miR-5125
1137	mmu-miR-5126	1682.31	98.4976	0	1534.66	64.3036	0	GCGGGCGGGGCCGGGGGCGGGG	experimental		mature miRNA	standard	MIMAT0020637	mmu-miR-5126	mmu-miR-5126
1138	mmu-miR-5127	2.16201	7.18964	0.886587	7.10247	10.1176	0.358499	UCUCCCAACCCUUUUCCCA	experimental		mature miRNA	standard	MIMAT0020638	mmu-miR-5127	mmu-miR-5127
1139	mmu-miR-5128	7.7712	7.94439	0.421514	11.0938	9.40809	0.171836	CAAUUGGGGCUGGCGAGAUGGCU	experimental		mature miRNA	standard	MIMAT0020639	mmu-miR-5128	mmu-miR-5128
1140	mmu-miR-5129-3p	5.76664	5.80405	0.486463	5.01668	8.58377	0.46234	AAUGUGCCUGUGCAUCUCUUCC	experimental		mature miRNA	standard	MIMAT0022987	mmu-miR-5129-3p	mmu-miR-5129-3p
1141	mmu-miR-5129-5p	0.753051	5.39579	0.998952	3.08735	8.92867	0.620014	AUGUGGGGGCAUUGGUAUUUUC	experimental		mature miRNA	standard	MIMAT0020640	mmu-miR-5129-5p	mmu-miR-5129-5p
1142	mmu-miR-5130	15.6225	8.76209	0.114432	11.321	11.6753	0.250057	CUGGAGCGCGCGGGCGAGGCAGGC	experimental		mature miRNA	standard	MIMAT0020641	mmu-miR-5130	mmu-miR-5130
1143	mmu-miR-5131	6.16763	6.02853	0.39759	4.85311	10.2722	0.568897	CGGCGCCCCACGGAGCCCCGAGC	experimental		mature miRNA	standard	MIMAT0020642	mmu-miR-5131	mmu-miR-5131
1144	mmu-miR-5132-3p	2.60859	5.6785	0.754452	2.22117	8.85691	0.73108	CUGAUGUUCCCCAUCCCGCAG	experimental		mature miRNA	standard	MIMAT0022988	mmu-miR-5132-3p	mmu-miR-5132-3p
1145	mmu-miR-5132-5p	21.2059	12.2631	0.0811549	12.8386	9.67353	0.169249	GCGUGGGGUGGUGGACUCAGG	experimental		mature miRNA	standard	MIMAT0020643	mmu-miR-5132-5p	mmu-miR-5132-5p
1146	mmu-miR-5133	6.51576	7.17549	0.496196	3.41857	7.65095	0.615073	GCUGGAGCUGCGGCAGCGCAG	experimental		mature miRNA	standard	MIMAT0020644	mmu-miR-5133	mmu-miR-5133
1147	mmu-miR-5134-3p	4.34376	6.41133	0.707256	0.00579169	7.61585	1	ACGGGUGGCCCUCUUUCUGCAG	experimental		mature miRNA	standard	MIMAT0022989	mmu-miR-5134-3p	mmu-miR-5134-3p
1148	mmu-miR-5134-5p	5.98583	6.69592	0.473195	8.06494	10.12	0.37647	UUGGCAGAAAGGGCAGCUGUG	experimental		mature miRNA	standard	MIMAT0020645	mmu-miR-5134-5p	mmu-miR-5134-5p
1149	mmu-miR-5135	3.85458	5.87163	0.630174	3.96518	7.58611	0.533912	AGGUCUAGGUGGCAAGGGCGUCCU	experimental		mature miRNA	standard	MIMAT0020646	mmu-miR-5135	mmu-miR-5135
1150	mmu-miR-5136	0.0173301	5.43161	1	1.35207	7.83937	0.784824	AUAUGCGAGGGAACUACUGG	experimental		mature miRNA	standard	MIMAT0020647	mmu-miR-5136	mmu-miR-5136
1151	mmu-miR-5615-3p	1.28604	7.02553	0.976025	0.91048	6.53146	0.844028	UGUCUCAGAAAACAACCAAGGA	experimental		mature miRNA	standard	MIMAT0022356	mmu-miR-5615-3p	mmu-miR-5615-3p
1152	mmu-miR-5615-5p	54.1689	10.5994	1.05643e-06	36.9072	10.4353	0.000649129	CUUGGUUGUUUUCUGAGACAGA	experimental		mature miRNA	standard	MIMAT0022355	mmu-miR-5615-5p	mmu-miR-5615-5p
1153	mmu-miR-5616-3p	77.2998	14.0224	1.53381e-07	54.1519	14.5154	0.00036283	AACUUGUGAUGAGGUGAGACAG	experimental		mature miRNA	standard	MIMAT0022360	mmu-miR-5616-3p	mmu-miR-5616-3p
1154	mmu-miR-5616-5p	0.0180975	5.2724	1	0.562744	7.31356	0.989003	UUUCCUCUCAUCACAAGUUGA	experimental		mature miRNA	standard	MIMAT0022359	mmu-miR-5616-5p	mmu-miR-5616-5p
1155	mmu-miR-5617-3p	9.54903	7.09513	0.237874	8.83239	8.97965	0.292647	CAGGCGGCCUCAGCUCUCACU	experimental		mature miRNA	standard	MIMAT0022362	mmu-miR-5617-3p	mmu-miR-5617-3p
1156	mmu-miR-5617-5p	0.0230164	6.49091	1	0.00434474	8.76582	1	GUAAGUGAGGGCAAGCCUUCUGG	experimental		mature miRNA	standard	MIMAT0022361	mmu-miR-5617-5p	mmu-miR-5617-5p
1157	mmu-miR-5618-3p	4.38135	7.08854	0.719887	0.00579442	8.57833	1	CUAUACCAUGUAAAGGGU	experimental		mature miRNA	standard	MIMAT0022364	mmu-miR-5618-3p	mmu-miR-5618-3p
1158	mmu-miR-5618-5p	0.0230164	5.41396	1	0.00434474	7.92459	1	UACCCUUUACACCGUGUAGU	experimental		mature miRNA	standard	MIMAT0022363	mmu-miR-5618-5p	mmu-miR-5618-5p
1159	mmu-miR-5619-3p	0.051172	5.33417	1	0.00453939	7.87063	1	CGAAAAGCUCAUUGGUGAUUUC	experimental		mature miRNA	standard	MIMAT0022366	mmu-miR-5619-3p	mmu-miR-5619-3p
1160	mmu-miR-5619-5p	0.0230164	5.31406	1	0.00434474	8.01196	1	AGUCACUAAUGGCAUUUUUGU	experimental		mature miRNA	standard	MIMAT0022365	mmu-miR-5619-5p	mmu-miR-5619-5p
1161	mmu-miR-5620-3p	5.03563	5.89577	0.481195	6.22512	9.2667	0.407343	ACAGUCAUCCCCCUGCCUCAC	experimental		mature miRNA	standard	MIMAT0022368	mmu-miR-5620-3p	mmu-miR-5620-3p
1162	mmu-miR-5620-5p	6.07841	5.9393	0.46308	1.21591	8.26922	0.92665	ACGAGGCAGGGGCUUUGACUGUG	experimental		mature miRNA	standard	MIMAT0022367	mmu-miR-5620-5p	mmu-miR-5620-5p
1163	mmu-miR-5621-3p	5.10552	7.26118	0.55496	3.55434	9.04144	0.665371	UGGGCCCUCCAGACCUCAUGC	experimental		mature miRNA	standard	MIMAT0022370	mmu-miR-5621-3p	mmu-miR-5621-3p
1164	mmu-miR-5621-5p	0.730631	6.18767	0.962122	43.6427	48.0354	0.345621	AGGAGGUCCUGGGGCCGCCCUGA	experimental		mature miRNA	standard	MIMAT0022369	mmu-miR-5621-5p	mmu-miR-5621-5p
1165	mmu-miR-5622-3p	47.9909	11.5839	6.83469e-05	41.7798	12.5223	0.00138306	CUUAGCUGGGUAGUGGUGGUGC	experimental		mature miRNA	standard	MIMAT0022372	mmu-miR-5622-3p	mmu-miR-5622-3p
1166	mmu-miR-5622-5p	1.6009	6.80462	0.855499	3.0149	8.07094	0.663284	UUCACCACACCCAGCUUAAAGA	experimental		mature miRNA	standard	MIMAT0022371	mmu-miR-5622-5p	mmu-miR-5622-5p
1167	mmu-miR-5623-3p	2.7205	7.31633	0.845966	0.00564492	7.21832	1	GUUCUGGCUUUCAGCUGUCACC	experimental		mature miRNA	standard	MIMAT0022374	mmu-miR-5623-3p	mmu-miR-5623-3p
1168	mmu-miR-5623-5p	2.22684	6.32934	0.831745	0.00558325	7.43827	1	UGGCAGCUGGCAAGUCAGAAUGCA	experimental		mature miRNA	standard	MIMAT0022373	mmu-miR-5623-5p	mmu-miR-5623-5p
1169	mmu-miR-5624-3p	0.906494	5.75842	0.945596	0.00531466	7.7212	1	UUAAGGCAGAGUUUACAAUAGG	experimental		mature miRNA	standard	MIMAT0022378	mmu-miR-5624-3p	mmu-miR-5624-3p
1170	mmu-miR-5624-5p	57.4608	14.534	0.00021946	58.4327	11.86	1.50846e-06	UAUUGUAAACUCUGCCUU	experimental		mature miRNA	standard	MIMAT0022377	mmu-miR-5624-5p	mmu-miR-5624-5p
1171	mmu-miR-5625-3p	8.14385	7.02039	0.30387	3.24005	9.37196	0.759572	CUGAUUCAAGUGGUCUCUCGUGUCC	experimental		mature miRNA	standard	MIMAT0022380	mmu-miR-5625-3p	mmu-miR-5625-3p
1172	mmu-miR-5625-5p	0.0230164	6.09692	1	0.00434474	7.40033	1	CCCGGAAGUUCUUGAGUAGGA	experimental		mature miRNA	standard	MIMAT0022379	mmu-miR-5625-5p	mmu-miR-5625-5p
1173	mmu-miR-5626-3p	0.448351	4.84275	0.991302	1.10522	8.44926	1	CAGCAGUUGAGUGAUGUGACAC	experimental		mature miRNA	standard	MIMAT0022382	mmu-miR-5626-3p	mmu-miR-5626-3p
1174	mmu-miR-5626-5p	6.18358	8.06567	0.510913	2.51008	8.67629	0.908087	GCCCCAUCGAUUAACUGCUUCC	experimental		mature miRNA	standard	MIMAT0022381	mmu-miR-5626-5p	mmu-miR-5626-5p
1175	mmu-miR-5627-3p	6.87309	10.0141	0.552125	0.0365489	8.52402	1	ACAGGGCUCUCCGGCGCCCCUCGU	experimental		mature miRNA	standard	MIMAT0022386	mmu-miR-5627-3p	mmu-miR-5627-3p
1176	mmu-miR-5627-5p	0.769397	6.08696	1	0.0201446	8.36796	1	AGAGGGUGCGCCGGGCCCUGCG	experimental		mature miRNA	standard	MIMAT0022385	mmu-miR-5627-5p	mmu-miR-5627-5p
1177	mmu-miR-5709-3p	13.4022	8.2344	0.192952	7.83266	11.4721	0.394407	AAAGUCUUAAGGGUGUGUAUUG	experimental		mature miRNA	standard	MIMAT0027104	mmu-miR-5709-3p	mmu-miR-5709-3p
1178	mmu-miR-5709-5p	0.376174	6.16002	1	0.364686	7.52539	1	AUACGCACACUUAAGACUUUAG	experimental		mature miRNA	standard	MIMAT0022504	mmu-miR-5709-5p	mmu-miR-5709-5p
1179	mmu-miR-5710	0.751353	5.95635	1	1.15186	7.77039	0.92715	UCUUGGGACAUAGUGUAAGGCA	experimental		mature miRNA	standard	MIMAT0022505	mmu-miR-5710	mmu-miR-5710
1180	mmu-miR-6236	27.1177	8.54171	0.00387117	33.8087	10.0292	0.000737252	GCCGUCGCCGGCAGUCAGG	experimental		mature miRNA	standard	MIMAT0024857	mmu-miR-6236	mmu-miR-6236
1181	mmu-miR-6237	1.58783	6.42004	1	0.24519	8.57664	0.966002	UUAAGGAUUGGGUCUUGGAAUUC	experimental		mature miRNA	standard	MIMAT0024858	mmu-miR-6237	mmu-miR-6237
1182	mmu-miR-6238	10.4113	6.86381	0.179364	12.5607	9.95331	0.187516	UUAUUAGUCAGUGGAGGAAAUG	experimental		mature miRNA	standard	MIMAT0024859	mmu-miR-6238	mmu-miR-6238
1183	mmu-miR-6239	10125.3	517.88	0	13295.9	176.414	0	UAGCGUUGGAUCACUCGGUG	experimental		mature miRNA	standard	MIMAT0024860	mmu-miR-6239	mmu-miR-6239
1184	mmu-miR-6240	8.96221	8.44143	0.341365	8.47577	9.99947	0.343231	CCAAAGCAUCGCGAAGGCCCACGGCG	experimental		mature miRNA	standard	MIMAT0024861	mmu-miR-6240	mmu-miR-6240
1185	mmu-miR-6241	6.88681	7.30177	0.39872	7.34397	8.88031	0.347166	CACGGCGGCUGGAAUUCCC	experimental		mature miRNA	standard	MIMAT0024862	mmu-miR-6241	mmu-miR-6241
1186	mmu-miR-6244	0.0178146	6.85255	1	0.773951	8.02287	1	GGGGGCGUGGAAUUAUCGGGU	experimental		mature miRNA	standard	MIMAT0024864	mmu-miR-6244	mmu-miR-6244
1187	mmu-miR-6335	1.11349	6.53972	0.949062	2.38104	8.92588	0.821324	CUGCAUACACAGUGAUAUUCUG	experimental		mature miRNA	standard	MIMAT0025077	mmu-miR-6335	mmu-miR-6335
1188	mmu-miR-6336	0.0202624	5.95149	1	0.0572264	6.7255	1	UCUCGGAUUUAGUAAGAGAUC	experimental		mature miRNA	standard	MIMAT0025079	mmu-miR-6336	mmu-miR-6336
1189	mmu-miR-6337	0.451722	5.123	0.966915	1.96031	7.82872	0.811041	UGAGGGCUGCUGGGUUGCUAGGU	experimental		mature miRNA	standard	MIMAT0025080	mmu-miR-6337	mmu-miR-6337
1190	mmu-miR-6338	1.53428	6.32868	1	0.937141	6.63324	0.956525	CUGGUUUCUCUCAUUUGUGCU	experimental		mature miRNA	standard	MIMAT0025081	mmu-miR-6338	mmu-miR-6338
1191	mmu-miR-6339	0.0177988	5.76287	1	0.788051	8.56754	1	GAUGCCUUUGUCCUCAGUGUUAG	experimental		mature miRNA	standard	MIMAT0025082	mmu-miR-6339	mmu-miR-6339
1192	mmu-miR-6340	11.3112	8.43068	0.219709	13.8352	9.78333	0.128976	GUCAGCAGCAGCUUCGCUUUGGC	experimental		mature miRNA	standard	MIMAT0025083	mmu-miR-6340	mmu-miR-6340
1193	mmu-miR-6341	1.18176	6.26015	0.963223	0.699344	8.90955	0.910872	CAGUGCAAUGAUAUUGUCACUAU	experimental		mature miRNA	standard	MIMAT0025084	mmu-miR-6341	mmu-miR-6341
1194	mmu-miR-6342	4.79854	6.85445	0.541458	6.85959	8.43601	0.345778	CAGCAGCAAUCUGGUCUUUGAG	experimental		mature miRNA	standard	MIMAT0025085	mmu-miR-6342	mmu-miR-6342
1195	mmu-miR-6343	2.40749	6.74184	0.911906	0.716166	7.34565	0.955913	UGUAAAGUAGGAGCUGACUGAC	experimental		mature miRNA	standard	MIMAT0025086	mmu-miR-6343	mmu-miR-6343
1196	mmu-miR-6344	46.0407	11.9589	0.000100508	55.9124	17.6054	0.00118942	GUUUUCCUACUGUUUCCCUUUU	experimental		mature miRNA	standard	MIMAT0025087	mmu-miR-6344	mmu-miR-6344
1197	mmu-miR-6345	0.0519503	5.48736	1	1.99207	10.701	0.777144	UAGCACUGCUCAGGGUGAACU	experimental		mature miRNA	standard	MIMAT0025088	mmu-miR-6345	mmu-miR-6345
1198	mmu-miR-6346	1.30351	5.37689	0.941613	1.03981	8.15487	0.873396	UAGCAGGUGUCUGCAAUGCCAA	experimental		mature miRNA	standard	MIMAT0025089	mmu-miR-6346	mmu-miR-6346
1199	mmu-miR-6347	5.64077	7.5293	0.521871	7.39268	8.6161	0.316238	CAGUGCGGCUGGCUGGAGAUGC	experimental		mature miRNA	standard	MIMAT0025090	mmu-miR-6347	mmu-miR-6347
1200	mmu-miR-6348	1591.11	46.2987	0	1547.69	65.3336	0	UCAGCCUUUAUAAGGUGUGUGU	experimental		mature miRNA	standard	MIMAT0025091	mmu-miR-6348	mmu-miR-6348
1201	mmu-miR-6349	73.8983	13.0843	6.87702e-09	81.3824	15.1157	9.21839e-08	UGGAAUGUGGGAGGGGCAUGCG	experimental		mature miRNA	standard	MIMAT0025092	mmu-miR-6349	mmu-miR-6349
1202	mmu-miR-6350	0.733	5.31378	1	0.316432	6.8346	1	UAGCAGGUGCAUUAUAAAUAU	experimental		mature miRNA	standard	MIMAT0025093	mmu-miR-6350	mmu-miR-6350
1203	mmu-miR-6351	2.27527	5.96761	0.761238	3.71712	7.34157	0.529329	UAGCGUUGCUCAGGGAGCACAUG	experimental		mature miRNA	standard	MIMAT0025094	mmu-miR-6351	mmu-miR-6351
1204	mmu-miR-6352	5.77965	7.58067	0.507815	6.28571	8.24155	0.376609	UUUGGGAAAAGGACCCCAGCUC	experimental		mature miRNA	standard	MIMAT0025095	mmu-miR-6352	mmu-miR-6352
1205	mmu-miR-6353	0.0180459	6.23784	1	0.596182	7.33842	0.965903	UAGCAGCACGUAUUUAUCCUAUU	experimental		mature miRNA	standard	MIMAT0025096	mmu-miR-6353	mmu-miR-6353
1206	mmu-miR-6354	0.0947541	5.59738	1	2.39768	7.56217	0.632674	UGCCCUGGGGAUCAGGUCUCU	experimental		mature miRNA	standard	MIMAT0025097	mmu-miR-6354	mmu-miR-6354
1207	mmu-miR-6355	1.49856	5.67656	0.894099	0.00546325	7.66719	1	CACAAUGCUCCAAUGUGAUAU	experimental		mature miRNA	standard	MIMAT0025098	mmu-miR-6355	mmu-miR-6355
1208	mmu-miR-6356	0.0181067	5.97506	1	0.556994	8.41366	0.904965	UCCCCAGAGUCCUAACAAUGA	experimental		mature miRNA	standard	MIMAT0025099	mmu-miR-6356	mmu-miR-6356
1209	mmu-miR-6357	1.23489	5.97799	0.892786	2.95158	8.58429	0.654607	UAGCACUGCUCAGGGCUUUCAGG	experimental		mature miRNA	standard	MIMAT0025100	mmu-miR-6357	mmu-miR-6357
1210	mmu-miR-6358	0.822328	6.71363	0.931541	1.35925	9.21807	0.850493	CAGUGUGGCAGUAUACAGCUAUA	experimental		mature miRNA	standard	MIMAT0025101	mmu-miR-6358	mmu-miR-6358
1211	mmu-miR-6359	1.73227	6.24438	0.841616	0.764497	7.87503	0.944252	CGAUGUUGCCCAGGGUCAGAA	experimental		mature miRNA	standard	MIMAT0025102	mmu-miR-6359	mmu-miR-6359
1212	mmu-miR-6360	550.778	62.244	0	243.681	23.4077	0	UAGUGUUGCUCAGGCAGCAGGA	experimental		mature miRNA	standard	MIMAT0025103	mmu-miR-6360	mmu-miR-6360
1213	mmu-miR-6361	8.91625	8.25879	0.316597	9.38772	8.83053	0.253654	UGGCUCAGCAGUCACCCUGUGAC	experimental		mature miRNA	standard	MIMAT0025104	mmu-miR-6361	mmu-miR-6361
1214	mmu-miR-6362	0.0414861	6.63537	1	0.608617	7.55175	0.889777	GUGGGCAUCUAGGCUAGUUCUG	experimental		mature miRNA	standard	MIMAT0025106	mmu-miR-6362	mmu-miR-6362
1215	mmu-miR-6363	1.37503	6.14244	0.8773	0.374747	8.55508	0.949413	UGUAGACUGGACUGUCCUCAAA	experimental		mature miRNA	standard	MIMAT0025107	mmu-miR-6363	mmu-miR-6363
1216	mmu-miR-6364	4.22178	6.82114	0.612825	2.62506	8.83128	0.766326	UCGAUCCCCAGCACUCCUGUGA	experimental		mature miRNA	standard	MIMAT0025108	mmu-miR-6364	mmu-miR-6364
1217	mmu-miR-6365	1.33846	6.85084	0.921089	1.20674	7.79315	0.886204	UUAGCCUUUAAUAUAUUUGUUG	experimental		mature miRNA	standard	MIMAT0025109	mmu-miR-6365	mmu-miR-6365
1218	mmu-miR-6366	60.8793	12.2255	3.42787e-07	48.4126	13.7758	0.000922534	AGCUAAGGGGCCCGGGGAGCCA	experimental		mature miRNA	standard	MIMAT0025110	mmu-miR-6366	mmu-miR-6366
1219	mmu-miR-6367	4.55034	6.93867	0.587161	6.18079	9.24055	0.45366	UCCCUGAGACCCUGGUUCAGGA	experimental		mature miRNA	standard	MIMAT0025111	mmu-miR-6367	mmu-miR-6367
1220	mmu-miR-6368	81.4539	14.5723	1.24742e-08	75.0502	15.9131	4.86911e-06	CUGGGAAGCAGUGGAGGGGAG	experimental		mature miRNA	standard	MIMAT0025112	mmu-miR-6368	mmu-miR-6368
1221	mmu-miR-6369	3.20403	6.19941	0.694015	1.22263	8.89077	0.855174	UGGCUCAGUUCAGUGUUGGUGAG	experimental		mature miRNA	standard	MIMAT0025113	mmu-miR-6369	mmu-miR-6369
1222	mmu-miR-6370	55.0246	11.3262	1.63511e-06	30.1282	10.6906	0.00449755	GCAGGAACAGCAAAGGGGAAG	experimental		mature miRNA	standard	MIMAT0025114	mmu-miR-6370	mmu-miR-6370
1223	mmu-miR-6371	4.94707	6.33878	0.524823	1.8625	6.78163	0.750429	UUCAAGUGGCUUGAAGCUCUUCU	experimental		mature miRNA	standard	MIMAT0025115	mmu-miR-6371	mmu-miR-6371
1224	mmu-miR-6372	2.37958	7.07489	0.908053	0.00560361	8.76053	1	AGAACUGGGGAAACUUCCAGCCU	experimental		mature miRNA	standard	MIMAT0025116	mmu-miR-6372	mmu-miR-6372
1225	mmu-miR-6373	2.94689	5.67758	0.684239	1.60749	8.20447	0.836477	UAUGGGAAUAUCUAGGAGGUGA	experimental		mature miRNA	standard	MIMAT0025117	mmu-miR-6373	mmu-miR-6373
1226	mmu-miR-6374	0.701209	6.63285	0.924351	35.8186	40.3482	0.355711	AAGUUAUAAGCUAGUUGGUGCU	experimental		mature miRNA	standard	MIMAT0025118	mmu-miR-6374	mmu-miR-6374
1227	mmu-miR-6375	0.0230164	6.41222	1	0.00434474	6.90932	1	GAAUUGGCUGACUGUAUUCCAAA	experimental		mature miRNA	standard	MIMAT0025119	mmu-miR-6375	mmu-miR-6375
1228	mmu-miR-6376	0.0185937	5.46255	1	0.32558	7.41863	1	CAGUGUGGCCAAUUGGAGAUUA	experimental		mature miRNA	standard	MIMAT0025120	mmu-miR-6376	mmu-miR-6376
1229	mmu-miR-6377	1.72074	5.65949	0.874045	2.24446	8.59312	0.809534	UCAUUUGUCUUCGUGUCUGCAUC	experimental		mature miRNA	standard	MIMAT0025122	mmu-miR-6377	mmu-miR-6377
1230	mmu-miR-6378	18.0605	7.53407	0.0233876	11.8318	10.5245	0.292658	UGGUUCACGGGAGGACACACGC	experimental		mature miRNA	standard	MIMAT0025124	mmu-miR-6378	mmu-miR-6378
1231	mmu-miR-6379	0.0195508	5.53615	1	0.117953	8.69789	1	UCCCUGGAGUUUUACAGCUAGA	experimental		mature miRNA	standard	MIMAT0025125	mmu-miR-6379	mmu-miR-6379
1232	mmu-miR-6380	0.0230164	5.99092	1	0.00434474	7.23383	1	UGUAAGUGCUUUUAACUGCUGAGC	experimental		mature miRNA	standard	MIMAT0025126	mmu-miR-6380	mmu-miR-6380
1233	mmu-miR-6381	0.017117	5.40424	1	1.73657	7.74789	0.686964	CAGGAUGCUGGUGACAUGAGU	experimental		mature miRNA	standard	MIMAT0025127	mmu-miR-6381	mmu-miR-6381
1234	mmu-miR-6382	152.045	33.87	6.03451e-07	116.717	14.587	1.11022e-16	UGGAAUGUAAAGAGAGCACACAAG	experimental		mature miRNA	standard	MIMAT0025128	mmu-miR-6382	mmu-miR-6382
1235	mmu-miR-6383	0.018452	5.064	1	0.380068	7.43834	0.981247	UAAAGUGCUGUGUCACGGACA	experimental		mature miRNA	standard	MIMAT0025129	mmu-miR-6383	mmu-miR-6383
1236	mmu-miR-6384	7.57202	6.84824	0.375513	10.8394	8.49341	0.151517	GCUUUCCUACUGUUUCCCUG	experimental		mature miRNA	standard	MIMAT0025130	mmu-miR-6384	mmu-miR-6384
1237	mmu-miR-6385	544.482	56.5646	0	489.494	52.5204	0	GCAAGGAUGACAGAGAGGAAG	experimental		mature miRNA	standard	MIMAT0025131	mmu-miR-6385	mmu-miR-6385
1238	mmu-miR-6386	1.12757	6.01567	1	1.3438	8.19132	0.851656	CAUGCCUUAGGGUGGGAUGCAAGU	experimental		mature miRNA	standard	MIMAT0025133	mmu-miR-6386	mmu-miR-6386
1239	mmu-miR-6387	1.03478	5.66811	1	0.105463	7.48217	0.963835	UGGAAUGGCUUCCCUUGUGUAU	experimental		mature miRNA	standard	MIMAT0025134	mmu-miR-6387	mmu-miR-6387
1240	mmu-miR-6388	0.0193648	7.19938	1	0.143104	9.00177	0.981927	UGCAGAUGGCACAGUGAGGCC	experimental		mature miRNA	standard	MIMAT0025135	mmu-miR-6388	mmu-miR-6388
1241	mmu-miR-6389	0.0193312	5.24773	1	0.148229	7.69084	0.974357	CAGUGCAAUGUUAAACUUUGC	experimental		mature miRNA	standard	MIMAT0025137	mmu-miR-6389	mmu-miR-6389
1242	mmu-miR-6390	0.695362	5.39509	0.975275	0.0655002	7.56993	1	GAAUUGAUCAGGAUGUAACCA	experimental		mature miRNA	standard	MIMAT0025139	mmu-miR-6390	mmu-miR-6390
1243	mmu-miR-6391	1.6164	6.04844	0.848448	1.80632	9.04476	0.914213	UGAGGCACGGGAGGACAAUGU	experimental		mature miRNA	standard	MIMAT0025140	mmu-miR-6391	mmu-miR-6391
1244	mmu-miR-6392-3p	2.28052	6.50749	0.848603	4.06543	8.55478	0.554409	GACGCAGGUUUGCCGGGUCCUCU	experimental		mature miRNA	standard	MIMAT0025142	mmu-miR-6392-3p	mmu-miR-6392-3p
1245	mmu-miR-6392-5p	0.392002	5.79799	1	5.17157	9.37548	0.488628	UCUGGCGCCCUGGUCCUGUCAGC	experimental		mature miRNA	standard	MIMAT0025141	mmu-miR-6392-5p	mmu-miR-6392-5p
1246	mmu-miR-6393	15.971	9.64995	0.122625	17.3495	10.2262	0.0948719	CUGCCCACGAAGCACACUGAGU	experimental		mature miRNA	standard	MIMAT0025143	mmu-miR-6393	mmu-miR-6393
1247	mmu-miR-6394	1.92919	8.20344	0.852757	5.48991	6.95203	0.310108	UCCCUGAGUGGGGCCAGGUCU	experimental		mature miRNA	standard	MIMAT0025144	mmu-miR-6394	mmu-miR-6394
1248	mmu-miR-6395	158.601	23.9876	2.65751e-11	317.586	28.0041	0	CUGGCCCUCUCUGCCCUGUUUA	experimental		mature miRNA	standard	MIMAT0025146	mmu-miR-6395	mmu-miR-6395
1249	mmu-miR-6396	0.545371	5.56909	0.947133	1.81623	7.21971	0.730498	GGGGCCUUAGCUCCUAGUCCUGGA	experimental		mature miRNA	standard	MIMAT0025147	mmu-miR-6396	mmu-miR-6396
1250	mmu-miR-6397	1.74054	6.59374	0.844337	1.74953	7.3857	0.750992	UGGAGACUUUCAGUGGAGUGA	experimental		mature miRNA	standard	MIMAT0025149	mmu-miR-6397	mmu-miR-6397
1251	mmu-miR-6398	0.0170061	6.35735	1	1.98058	8.26418	0.69074	GUCAAUGAACCUCAGGUAAGG	experimental		mature miRNA	standard	MIMAT0025150	mmu-miR-6398	mmu-miR-6398
1252	mmu-miR-6399	1.15458	5.76087	1	0.748887	7.40444	0.905882	UUGCAAUGAUGGUAUUCUGAGG	experimental		mature miRNA	standard	MIMAT0025151	mmu-miR-6399	mmu-miR-6399
1253	mmu-miR-6400	1.40894	5.33476	0.848039	1.60791	8.34703	0.868806	UUCUUGCUGCUUGGUGCUCGC	experimental		mature miRNA	standard	MIMAT0025152	mmu-miR-6400	mmu-miR-6400
1254	mmu-miR-6401	2.21053	6.62868	0.760881	54.9037	55.8119	0.325851	UUACACUCCAGUGGUGUCGGGU	experimental		mature miRNA	standard	MIMAT0025153	mmu-miR-6401	mmu-miR-6401
1255	mmu-miR-6402	8.57764	7.7893	0.318413	29.9783	10.7529	0.00279344	GAGCAGUUUUCCCAGGAACCCGC	experimental		mature miRNA	standard	MIMAT0025154	mmu-miR-6402	mmu-miR-6402
1256	mmu-miR-6403	8.36846	7.99687	0.363445	8.51043	8.69919	0.270289	GCAAAGGCGCUGUUUCCCAGUG	experimental		mature miRNA	standard	MIMAT0025155	mmu-miR-6403	mmu-miR-6403
1257	mmu-miR-6404	2.19615	6.0668	0.820185	0.121673	7.15142	1	GUGGGAAGUGACAAGGGGUAG	experimental		mature miRNA	standard	MIMAT0025156	mmu-miR-6404	mmu-miR-6404
1258	mmu-miR-6405	3.3344	8.66339	0.752843	4.40766	9.14347	0.556409	GUGGGAAGCAGUGGGAAGCAGUG	experimental		mature miRNA	standard	MIMAT0025157	mmu-miR-6405	mmu-miR-6405
1259	mmu-miR-6406	0.0175682	6.14709	1	1.02584	7.41429	0.811131	CGCGACCUCAGGCUGACUCAUG	experimental		mature miRNA	standard	MIMAT0025159	mmu-miR-6406	mmu-miR-6406
1260	mmu-miR-6407	0.142156	5.15221	0.994841	2.01704	8.16052	0.709589	UGGCUGUCCCUGACAGGGCAAGU	experimental		mature miRNA	standard	MIMAT0025160	mmu-miR-6407	mmu-miR-6407
1261	mmu-miR-6408	1.893	6.44827	0.817986	2.72584	8.12032	0.667201	CACAUGGGCUUGCAUGGGAUGGUC	experimental		mature miRNA	standard	MIMAT0025161	mmu-miR-6408	mmu-miR-6408
1262	mmu-miR-6409	35.0115	11.5004	0.00318174	38.7677	8.53588	4.6695e-06	UGCGGGUGAGGAUGUGUGCUCCU	experimental		mature miRNA	standard	MIMAT0025162	mmu-miR-6409	mmu-miR-6409
1263	mmu-miR-6410	4.2408	6.02335	0.529149	7.92713	23.0405	0.688488	UGGCUCAGGGACUACUCUGUGC	experimental		mature miRNA	standard	MIMAT0025163	mmu-miR-6410	mmu-miR-6410
1264	mmu-miR-6411	0.01697	5.29667	1	2.06763	7.76141	0.654078	UAGCAUGUGUAGUACAUAAUG	experimental		mature miRNA	standard	MIMAT0025164	mmu-miR-6411	mmu-miR-6411
1265	mmu-miR-6412	2.93103	6.21669	0.719922	6.4521	8.11276	0.333961	UCGAAACCAUCCUCAGCUACUA	experimental		mature miRNA	standard	MIMAT0025165	mmu-miR-6412	mmu-miR-6412
1266	mmu-miR-6413	6.87629	6.80312	0.402116	7.64656	8.30223	0.287746	UGGCUCAGAAGAGCAGGUAGU	experimental		mature miRNA	standard	MIMAT0025166	mmu-miR-6413	mmu-miR-6413
1267	mmu-miR-6414	0.0172364	5.06928	1	1.50875	8.06318	0.749711	CUAAGUUCUGAGCUGAGUCUUG	experimental		mature miRNA	standard	MIMAT0025168	mmu-miR-6414	mmu-miR-6414
1268	mmu-miR-6415	1.36146	5.88809	0.869796	1.59295	6.95885	0.754589	GAGCUUUUGAGGGCCCCAUGCA	experimental		mature miRNA	standard	MIMAT0025169	mmu-miR-6415	mmu-miR-6415
1269	mmu-miR-6416-3p	193.024	20.8535	0	156.225	21.0194	6.33382e-13	GCAAAGAGCAGCAAAAGGAAG	experimental		mature miRNA	standard	MIMAT0025171	mmu-miR-6416-3p	mmu-miR-6416-3p
1270	mmu-miR-6416-5p	28.7648	11.4584	0.0301278	19.2689	10.9796	0.0698814	CUCCGUAUCAUCUGCUCUUCU	experimental		mature miRNA	standard	MIMAT0025170	mmu-miR-6416-5p	mmu-miR-6416-5p
1271	mmu-miR-6417	88.2219	15.6138	7.13674e-07	31.8073	14.0321	0.021112	UAGCAAACGACAGCUAGCCACA	experimental		mature miRNA	standard	MIMAT0025172	mmu-miR-6417	mmu-miR-6417
1272	mmu-miR-6418-3p	4.82698	7.31402	0.599737	5.08748	9.38089	0.510953	ACUGCAACCUCCUUUCUCCAGG	experimental		mature miRNA	standard	MIMAT0025174	mmu-miR-6418-3p	mmu-miR-6418-3p
1273	mmu-miR-6418-5p	140.806	17.5776	1.27676e-14	164.432	24.7483	1.16365e-11	UCAGGGGAAGGGAAGAGAUGC	experimental		mature miRNA	standard	MIMAT0025173	mmu-miR-6418-5p	mmu-miR-6418-5p
1274	mmu-miR-6419	8.83576	5.89363	0.205862	11.4679	9.6278	0.19134	CAGCAGCAAUCUGACACAUGGA	experimental		mature miRNA	standard	MIMAT0025175	mmu-miR-6419	mmu-miR-6419
1275	mmu-miR-6420	0.0230164	5.57861	1	0.00434474	8.82795	1	ACUAAUCCUAUAAAAUCAAAC	experimental		mature miRNA	standard	MIMAT0025176	mmu-miR-6420	mmu-miR-6420
1276	mmu-miR-6481	1.29366	5.82481	0.881163	1.02774	7.77887	0.89414	CACUGAAAAUGCUUAGAUG	experimental		mature miRNA	standard	MIMAT0027339	mmu-miR-6481	mmu-miR-6481
1277	mmu-miR-6516-3p	4.15999	7.77422	0.696695	1.31044	8.88863	0.858701	UCAUGUAUGAUACUGCAAACAG	experimental		mature miRNA	standard	MIMAT0027344	mmu-miR-6516-3p	mmu-miR-6516-3p
1278	mmu-miR-6516-5p	27.1261	9.30434	0.00931599	23.5903	8.88089	0.0166278	UUUGCAGUAACAGGUGUGGACA	experimental		mature miRNA	standard	MIMAT0027343	mmu-miR-6516-5p	mmu-miR-6516-5p
1279	mmu-miR-6537-3p	0.0184086	5.54013	1	0.398616	7.23424	1	UUAUCAGGUGGAAGAACUCAGCU	experimental		mature miRNA	standard	MIMAT0025582	mmu-miR-6537-3p	mmu-miR-6537-3p
1280	mmu-miR-6537-5p	0.423753	5.03354	0.997277	71.741	76.5772	0.337348	GUGAGUUUCUCCCACUGGUGAC	experimental		mature miRNA	standard	MIMAT0025581	mmu-miR-6537-5p	mmu-miR-6537-5p
1281	mmu-miR-6538	487.201	27.9857	0	450.477	28.8471	0	CGCGGGCUCCGGGGCGGCG	experimental		mature miRNA	standard	MIMAT0025583	mmu-miR-6538	mmu-miR-6538
1282	mmu-miR-6539	0.0230164	6.00055	1	0.00434474	6.59237	1	GCACAGUGAUGAACUCUGAGGGCU	experimental		mature miRNA	standard	MIMAT0025584	mmu-miR-6539	mmu-miR-6539
1283	mmu-miR-6540-3p	5.52061	6.71445	0.494451	0.263285	6.68279	1	UCUGAAGCUUGCUUACCUCCA	experimental		mature miRNA	standard	MIMAT0025586	mmu-miR-6540-3p	mmu-miR-6540-3p
1284	mmu-miR-6540-5p	60.0769	15.9016	0.000438457	65.8719	13.0961	1.38456e-06	CUAAGGCAGGCAGACUUCAGUG	experimental		mature miRNA	standard	MIMAT0025585	mmu-miR-6540-5p	mmu-miR-6540-5p
1285	mmu-miR-6541	0.293142	5.19151	1	0.00499552	8.31305	1	CACAGGCAAGGACUUCUCAAG	experimental		mature miRNA	standard	MIMAT0025588	mmu-miR-6541	mmu-miR-6541
1286	mmu-miR-6546-3p	2.32552	7.34276	0.762698	3.97709	8.40325	0.458205	GAGCGAAGCCCAAGCGCCAGA	experimental		mature miRNA	standard	MIMAT0029793	mmu-miR-6546-3p	mmu-miR-6546-3p
1287	mmu-miR-6546-5p	0.0173548	6.09673	1	1.31367	8.83258	0.701431	AGGCGCCUCUGAGCUUGUGCUUGU	experimental		mature miRNA	standard	MIMAT0029792	mmu-miR-6546-5p	mmu-miR-6546-5p
1288	mmu-miR-6715-3p	40.0912	12.9978	0.00232521	28.4206	9.34671	0.00181873	CCAAACCAGGCGUGCCUGUGG	experimental		mature miRNA	standard	MIMAT0029877	mmu-miR-6715-3p	mmu-miR-6715-3p
1289	mmu-miR-6715-5p	0.0173966	5.62672	1	1.25122	7.36994	0.741713	ACAGGCACCACAGGUUUGAGCAU	experimental		mature miRNA	standard	MIMAT0029876	mmu-miR-6715-5p	mmu-miR-6715-5p
1290	mmu-miR-6769b-3p	4.72004	6.05022	0.506511	6.2102	9.7829	0.469821	CAUCUUCCCUGUCCCACCCAG	experimental		mature miRNA	standard	MIMAT0028041	mmu-miR-6769b-3p	mmu-miR-6769b-3p
1291	mmu-miR-6769b-5p	16.9043	8.28053	0.0549379	17.0562	10.8448	0.0922455	CCUGGUGGGUGGGGAAGAGC	experimental		mature miRNA	standard	MIMAT0028040	mmu-miR-6769b-5p	mmu-miR-6769b-5p
1292	mmu-miR-6896-3p	637.432	88.9059	1.27676e-14	951.136	49.0351	0	UUUCUCUCUCUCACCUACAAAC	experimental		mature miRNA	standard	MIMAT0027693	mmu-miR-6896-3p	mmu-miR-6896-3p
1293	mmu-miR-6896-5p	8.08909	8.85368	0.436188	6.32338	9.22477	0.459984	UUUGUAGGCGACGAGAACCCGU	experimental		mature miRNA	standard	MIMAT0027692	mmu-miR-6896-5p	mmu-miR-6896-5p
1294	mmu-miR-6897-3p	2.96628	6.46449	0.760119	3.723	9.52821	0.638477	CGGUCUGUGUUCUUCCCCCAG	experimental		mature miRNA	standard	MIMAT0027695	mmu-miR-6897-3p	mmu-miR-6897-3p
1295	mmu-miR-6897-5p	0.019419	6.4715	1	0.135244	8.07282	1	UGGGGGCAGUGUCACACGCUGUU	experimental		mature miRNA	standard	MIMAT0027694	mmu-miR-6897-5p	mmu-miR-6897-5p
1296	mmu-miR-6898-3p	39.0088	13.3071	0.0036446	29.6195	10.5458	0.00445509	AAGUCUCUUUGUACCUUCUCU	experimental		mature miRNA	standard	MIMAT0027697	mmu-miR-6898-3p	mmu-miR-6898-3p
1297	mmu-miR-6898-5p	3.52737	6.76173	0.718579	3.47348	8.9052	0.65157	UGUAAGGGGAGAUGCAGGGAGC	experimental		mature miRNA	standard	MIMAT0027696	mmu-miR-6898-5p	mmu-miR-6898-5p
1298	mmu-miR-6899-3p	0.848808	5.59008	0.94425	3.37105	8.93799	0.666337	UUGUCCUUCUGUGUCUUCUGCAG	experimental		mature miRNA	standard	MIMAT0027699	mmu-miR-6899-3p	mmu-miR-6899-3p
1299	mmu-miR-6899-5p	4.81381	6.09814	0.553044	5.14442	8.26354	0.516017	AGCAGAACGCAGCGGGCAUGA	experimental		mature miRNA	standard	MIMAT0027698	mmu-miR-6899-5p	mmu-miR-6899-5p
1300	mmu-miR-6900-3p	0.895288	5.79936	0.93071	2.20231	7.24138	0.68648	UGGUGAUGGGCUCUCUUGUAG	experimental		mature miRNA	standard	MIMAT0027701	mmu-miR-6900-3p	mmu-miR-6900-3p
1301	mmu-miR-6900-5p	1.65364	7.90606	0.871791	2.19082	4.3688	0.783918	UGCCAGGAGAAGCCUAGAGCCGUC	experimental		mature miRNA	standard	MIMAT0027700	mmu-miR-6900-5p	mmu-miR-6900-5p
1302	mmu-miR-6901-3p	0.660894	6.14987	0.997858	60.7091	63.6316	0.343196	GACCUUCUGUGUUCUUGCAG	experimental		mature miRNA	standard	MIMAT0027703	mmu-miR-6901-3p	mmu-miR-6901-3p
1303	mmu-miR-6901-5p	18.984	10.4876	0.0894354	17.0286	10.2798	0.101445	UGCAGGAAUGCAGAGGACCU	experimental		mature miRNA	standard	MIMAT0027702	mmu-miR-6901-5p	mmu-miR-6901-5p
1304	mmu-miR-6902-3p	9.10139	7.6456	0.291448	15.0009	8.93234	0.0860807	CCAUGUGAUGUGUGGGUUCAG	experimental		mature miRNA	standard	MIMAT0027705	mmu-miR-6902-3p	mmu-miR-6902-3p
1305	mmu-miR-6902-5p	1.59441	6.28268	1	0.00548186	7.37478	1	UUCCUCACAUUGUCACAUGAAG	experimental		mature miRNA	standard	MIMAT0027704	mmu-miR-6902-5p	mmu-miR-6902-5p
1306	mmu-miR-6903-3p	6.71233	7.14764	0.429436	17.8996	9.64668	0.059845	UGUGUGUCUGUUUUUCCCAG	experimental		mature miRNA	standard	MIMAT0027707	mmu-miR-6903-3p	mmu-miR-6903-3p
1307	mmu-miR-6903-5p	0.58379	5.76683	1	0.00518791	8.25661	1	UUGGGAAAAGCAGUACUUACCA	experimental		mature miRNA	standard	MIMAT0027706	mmu-miR-6903-5p	mmu-miR-6903-5p
1308	mmu-miR-6904-3p	0.834383	5.48905	1	0.569002	7.99912	0.97459	UCUGAUCUCUUACCCCAG	experimental		mature miRNA	standard	MIMAT0027709	mmu-miR-6904-3p	mmu-miR-6904-3p
1309	mmu-miR-6904-5p	0.0230164	6.47606	1	0.00434474	7.50129	1	UCCUGGGGUUAGAGUUGAGUGG	experimental		mature miRNA	standard	MIMAT0027708	mmu-miR-6904-5p	mmu-miR-6904-5p
1310	mmu-miR-6905-3p	0.443916	5.28923	0.967919	0.0651595	7.81959	1	AAAUAACCUUAUCUGCCCGAU	experimental		mature miRNA	standard	MIMAT0027711	mmu-miR-6905-3p	mmu-miR-6905-3p
1311	mmu-miR-6905-5p	2.98554	5.69139	0.723145	0.32054	6.7699	1	ACUGGGCAGGUUGGGUUGAAUGA	experimental		mature miRNA	standard	MIMAT0027710	mmu-miR-6905-5p	mmu-miR-6905-5p
1312	mmu-miR-6906-3p	38.6063	9.48242	3.27576e-05	51.77	16.8046	0.00350244	GAAUUCCGGUCUCCUCUCCAG	experimental		mature miRNA	standard	MIMAT0027713	mmu-miR-6906-3p	mmu-miR-6906-3p
1313	mmu-miR-6906-5p	23.5428	8.4478	0.00621588	25.7033	13.8165	0.0631996	AUGGAUGGGCAGACGGACAGACAG	experimental		mature miRNA	standard	MIMAT0027712	mmu-miR-6906-5p	mmu-miR-6906-5p
1314	mmu-miR-6907-3p	2.13253	5.71837	0.778332	4.41979	7.23324	0.463912	AACGUGCGUUUCUUUUGUGUCCU	experimental		mature miRNA	standard	MIMAT0027715	mmu-miR-6907-3p	mmu-miR-6907-3p
1315	mmu-miR-6907-5p	44.7369	13.3712	0.000962897	37.8751	11.7797	0.00173955	UUCUGGGACACAGGGAGGCUCG	experimental		mature miRNA	standard	MIMAT0027714	mmu-miR-6907-5p	mmu-miR-6907-5p
1316	mmu-miR-6908-3p	4.23359	6.5951	0.618789	2.39363	7.77493	0.728159	ACACUCUCCCUUGUGCUGGCAG	experimental		mature miRNA	standard	MIMAT0027717	mmu-miR-6908-3p	mmu-miR-6908-3p
1317	mmu-miR-6908-5p	449.978	26.4806	0	248	97.4363	0.00997353	UUGCCUGUCAGGGAGAGCCCCA	experimental		mature miRNA	standard	MIMAT0027716	mmu-miR-6908-5p	mmu-miR-6908-5p
1318	mmu-miR-6909-3p	9.41188	7.52104	0.257147	15.316	7.99539	0.0381011	UGCCUUCCCCGGCCUCCCACAG	experimental		mature miRNA	standard	MIMAT0027719	mmu-miR-6909-3p	mmu-miR-6909-3p
1319	mmu-miR-6909-5p	3.39182	5.90298	0.614902	5.33332	8.43641	0.451231	CAGGGGGGCUGGAAUGGGCACU	experimental		mature miRNA	standard	MIMAT0027718	mmu-miR-6909-5p	mmu-miR-6909-5p
1320	mmu-miR-6910-3p	4.03673	5.93832	0.616641	3.31552	7.67742	0.604187	UCAUGGUUUCCACCCUUUGUCC	experimental		mature miRNA	standard	MIMAT0027721	mmu-miR-6910-3p	mmu-miR-6910-3p
1321	mmu-miR-6910-5p	5.07417	6.39414	0.523667	4.72996	9.04448	0.533097	UGGGGGUAGGGCACCAGUGGGCA	experimental		mature miRNA	standard	MIMAT0027720	mmu-miR-6910-5p	mmu-miR-6910-5p
1322	mmu-miR-6911-3p	15.8738	8.39493	0.106405	11.6409	11.1997	0.259301	UCAAUCACACUCUGUCCACAG	experimental		mature miRNA	standard	MIMAT0027723	mmu-miR-6911-3p	mmu-miR-6911-3p
1323	mmu-miR-6911-5p	2.79249	5.48939	0.695622	0.460578	6.2501	0.930303	UGGGCUGAGUGGGUCUGUGGCAU	experimental		mature miRNA	standard	MIMAT0027722	mmu-miR-6911-5p	mmu-miR-6911-5p
1324	mmu-miR-6912-3p	95.2427	17.3666	2.24899e-07	70.7827	14.6127	2.51854e-06	CUACCUGAGGGUCUCCUUCCUGCAG	experimental		mature miRNA	standard	MIMAT0027725	mmu-miR-6912-3p	mmu-miR-6912-3p
1325	mmu-miR-6912-5p	12.2921	8.3501	0.202637	7.46878	8.99754	0.36135	UACAGGGAGGGUGCUCAGGCAG	experimental		mature miRNA	standard	MIMAT0027724	mmu-miR-6912-5p	mmu-miR-6912-5p
1326	mmu-miR-6913-3p	2.05876	7.11755	0.819307	1.58009	7.36182	0.780366	UCUCUACUGAUUUGUCUCCUCAG	experimental		mature miRNA	standard	MIMAT0027727	mmu-miR-6913-3p	mmu-miR-6913-3p
1327	mmu-miR-6913-5p	4.35152	6.41878	0.688008	0.00579225	7.41011	1	UGGGAGACCAGUCAGGUGUUGG	experimental		mature miRNA	standard	MIMAT0027726	mmu-miR-6913-5p	mmu-miR-6913-5p
1328	mmu-miR-6914-3p	99.4729	20.6195	4.13861e-06	127.474	21.1929	2.4698e-09	UCUGUCCACCUCUUCCCAG	experimental		mature miRNA	standard	MIMAT0027729	mmu-miR-6914-3p	mmu-miR-6914-3p
1329	mmu-miR-6914-5p	4.7204	6.28756	0.547126	1.36274	7.25425	0.966028	UCCUGGGGUGGUGGUGGCCACAGA	experimental		mature miRNA	standard	MIMAT0027728	mmu-miR-6914-5p	mmu-miR-6914-5p
1330	mmu-miR-6915-3p	116.133	17.1428	1.70218e-11	234.152	27.0904	0	CAACUUCCUUCCUCGUGCCCAG	experimental		mature miRNA	standard	MIMAT0027731	mmu-miR-6915-3p	mmu-miR-6915-3p
1331	mmu-miR-6915-5p	5.36681	5.52897	0.427895	3.06073	7.95609	0.642309	AGGUCAGAGCAGAUGGAGGUUCGU	experimental		mature miRNA	standard	MIMAT0027730	mmu-miR-6915-5p	mmu-miR-6915-5p
1332	mmu-miR-6916-3p	14.0078	8.67933	0.104818	32.0776	10.8819	0.00117732	CUUGGUCUCCCUCUUCCUACAG	experimental		mature miRNA	standard	MIMAT0027733	mmu-miR-6916-3p	mmu-miR-6916-3p
1333	mmu-miR-6916-5p	7.67291	6.93017	0.336582	13.6386	9.39512	0.10408	CAGGAGGAUGGAGAUGAGUCA	experimental		mature miRNA	standard	MIMAT0027732	mmu-miR-6916-5p	mmu-miR-6916-5p
1334	mmu-miR-6917-3p	23.1191	8.96497	0.0122573	63.4508	14.3544	1.99804e-06	GUCACUUCUCUUCCCACCACAG	experimental		mature miRNA	standard	MIMAT0027735	mmu-miR-6917-3p	mmu-miR-6917-3p
1335	mmu-miR-6917-5p	7.68298	7.09551	0.355412	11.5302	7.81259	0.106602	UGUGGAAGGGGAGUUGUGCCG	experimental		mature miRNA	standard	MIMAT0027734	mmu-miR-6917-5p	mmu-miR-6917-5p
1336	mmu-miR-6918-3p	0.0230164	6.14971	1	0.00434474	7.22128	1	UGAGCCUGUGCCCUUCUCACAG	experimental		mature miRNA	standard	MIMAT0027737	mmu-miR-6918-3p	mmu-miR-6918-3p
1337	mmu-miR-6918-5p	0.0230164	5.53896	1	0.00434474	8.15186	1	UGCUGAGGACGGGAUUAGGUUCU	experimental		mature miRNA	standard	MIMAT0027736	mmu-miR-6918-5p	mmu-miR-6918-5p
1338	mmu-miR-6919-3p	7.11109	6.00317	0.261015	12.0227	9.53319	0.164452	GCUCCUCCUCCUGGCCCACAG	experimental		mature miRNA	standard	MIMAT0027739	mmu-miR-6919-3p	mmu-miR-6919-3p
1339	mmu-miR-6919-5p	0.0190356	5.96574	1	0.202446	6.77985	1	UAGGCCACUGGAGGUGGAAUUGU	experimental		mature miRNA	standard	MIMAT0027738	mmu-miR-6919-5p	mmu-miR-6919-5p
1340	mmu-miR-6920-3p	3.36034	5.76802	0.622949	5.02949	7.63494	0.438781	CACUGCCCUUUUCCAUUGCCU	experimental		mature miRNA	standard	MIMAT0027741	mmu-miR-6920-3p	mmu-miR-6920-3p
1341	mmu-miR-6920-5p	0.22161	5.36732	1	0.00491945	6.8356	1	ACACAAUGGAAAGACUGCUUGU	experimental		mature miRNA	standard	MIMAT0027740	mmu-miR-6920-5p	mmu-miR-6920-5p
1342	mmu-miR-6921-3p	13.7268	7.59434	0.115788	10.634	10.0515	0.283988	UGACUACUCCUUGCCUCUCAG	experimental		mature miRNA	standard	MIMAT0027743	mmu-miR-6921-3p	mmu-miR-6921-3p
1343	mmu-miR-6921-5p	98.7776	20.641	4.29113e-06	74.8477	14.4088	1.07927e-06	UGAGGGGCAUGAGGUAGGAAGC	experimental		mature miRNA	standard	MIMAT0027742	mmu-miR-6921-5p	mmu-miR-6921-5p
1344	mmu-miR-6922-3p	3.35791	6.38391	0.639376	2.5013	9.22597	0.788615	UGUUCUGCUCACCCUUCUCACAG	experimental		mature miRNA	standard	MIMAT0027745	mmu-miR-6922-3p	mmu-miR-6922-3p
1345	mmu-miR-6922-5p	632.13	33.8369	0	607.935	49.1505	0	UGUGGGAGGGGACUGUAGAGAGG	experimental		mature miRNA	standard	MIMAT0027744	mmu-miR-6922-5p	mmu-miR-6922-5p
1346	mmu-miR-6923-3p	7.02677	7.29683	0.341587	8.46383	7.51386	0.145882	ACACUCCCUCCUCCUCCCCAG	experimental		mature miRNA	standard	MIMAT0027747	mmu-miR-6923-3p	mmu-miR-6923-3p
1347	mmu-miR-6923-5p	15.9104	8.38827	0.0822885	12.1753	11.2452	0.204521	GUGAGGGCAGGAGGAUUGGGGUGU	experimental		mature miRNA	standard	MIMAT0027746	mmu-miR-6923-5p	mmu-miR-6923-5p
1348	mmu-miR-6924-3p	1.91614	5.89357	0.765385	2.36918	8.54203	0.625567	UCCUUAAUCCCCACCCUUCAG	experimental		mature miRNA	standard	MIMAT0027749	mmu-miR-6924-3p	mmu-miR-6924-3p
1349	mmu-miR-6924-5p	0.0179612	6.58382	1	0.655731	7.9446	0.915351	AGAGGAUGGGGAUUUGGCGAAGU	experimental		mature miRNA	standard	MIMAT0027748	mmu-miR-6924-5p	mmu-miR-6924-5p
1350	mmu-miR-6925-3p	0.457221	6.45633	0.988634	2.78846	8.72389	0.583294	UCCCCUUUUAUCCCUCAG	experimental		mature miRNA	standard	MIMAT0027751	mmu-miR-6925-3p	mmu-miR-6925-3p
1351	mmu-miR-6925-5p	215.438	28.3703	4.24416e-12	298.659	40.5948	1.09757e-12	UGAGGAAGAGAAGGCUUGGACU	experimental		mature miRNA	standard	MIMAT0027750	mmu-miR-6925-5p	mmu-miR-6925-5p
1352	mmu-miR-6926-3p	2.86124	5.35121	0.624082	4.67944	8.55329	0.452993	UCACCAUCCCUGUCUCCAUAG	experimental		mature miRNA	standard	MIMAT0027753	mmu-miR-6926-3p	mmu-miR-6926-3p
1353	mmu-miR-6926-5p	17.2229	8.72533	0.0701925	14.7108	9.04921	0.0689316	UCAGUGGGGUGAGGGAUGGUGA	experimental		mature miRNA	standard	MIMAT0027752	mmu-miR-6926-5p	mmu-miR-6926-5p
1354	mmu-miR-6927-3p	4.02253	6.11949	0.58773	2.92174	9.88955	0.678786	CCUGAGCUGGCUCCCCUGCAG	experimental		mature miRNA	standard	MIMAT0027755	mmu-miR-6927-3p	mmu-miR-6927-3p
1355	mmu-miR-6927-5p	6.6655	6.6152	0.360985	5.39001	8.19616	0.401646	GUGAGGGGAUCCAGCCCAGGCU	experimental		mature miRNA	standard	MIMAT0027754	mmu-miR-6927-5p	mmu-miR-6927-5p
1356	mmu-miR-6928-3p	4.23486	6.8346	0.586293	4.24028	8.63395	0.511529	AAGCUGUUCCUGUACUCUCCAG	experimental		mature miRNA	standard	MIMAT0027757	mmu-miR-6928-3p	mmu-miR-6928-3p
1357	mmu-miR-6928-5p	9.00709	7.22906	0.292979	4.51616	8.86641	0.517496	AGGGGAUUUGCAUGGACUGCACU	experimental		mature miRNA	standard	MIMAT0027756	mmu-miR-6928-5p	mmu-miR-6928-5p
1358	mmu-miR-6929-3p	681.877	42.3096	0	500.628	268.902	0.0614486	CAGGUGCUGUCUUCUUCUUCCAG	experimental		mature miRNA	standard	MIMAT0027759	mmu-miR-6929-3p	mmu-miR-6929-3p
1359	mmu-miR-6929-5p	3.18773	5.61673	0.65377	5.14877	9.25815	0.486801	AGGGAGGAGCAGCAUCUGUGA	experimental		mature miRNA	standard	MIMAT0027758	mmu-miR-6929-5p	mmu-miR-6929-5p
1360	mmu-miR-6930-3p	1.05527	5.4336	0.950952	1.5871	8.08967	0.786192	CUGGCCUCUCCAUACUCCCAG	experimental		mature miRNA	standard	MIMAT0027761	mmu-miR-6930-3p	mmu-miR-6930-3p
1361	mmu-miR-6930-5p	8.94229	7.74316	0.295213	19.85	11.0628	0.0558675	AAGGGGGUGCUUGAGAGGUUUGG	experimental		mature miRNA	standard	MIMAT0027760	mmu-miR-6930-5p	mmu-miR-6930-5p
1362	mmu-miR-6931-3p	2.18706	6.20017	0.963272	3.34367	9.98665	0.672002	CCCAACCUCUUCAUACCCCAG	experimental		mature miRNA	standard	MIMAT0027763	mmu-miR-6931-3p	mmu-miR-6931-3p
1363	mmu-miR-6931-5p	87.3908	14.7029	7.56715e-09	101.505	26.157	0.00011752	UGGGGUGGGGAGUGGGGGACU	experimental		mature miRNA	standard	MIMAT0027762	mmu-miR-6931-5p	mmu-miR-6931-5p
1364	mmu-miR-6932-3p	14.0201	7.3497	0.0724685	15.3517	11.1226	0.141578	UCUGUUCUGCUUCCUCUGCAG	experimental		mature miRNA	standard	MIMAT0027765	mmu-miR-6932-3p	mmu-miR-6932-3p
1365	mmu-miR-6932-5p	2.28657	7.13145	0.82704	2.23022	7.95611	0.725035	UUGUAGGUGAAGUAGACUUGGC	experimental		mature miRNA	standard	MIMAT0027764	mmu-miR-6932-5p	mmu-miR-6932-5p
1366	mmu-miR-6933-3p	19.4653	7.83634	0.0171533	32.0521	10.0724	0.00117819	AGGUGUUUCCUCUGCCGUCA	experimental		mature miRNA	standard	MIMAT0027767	mmu-miR-6933-3p	mmu-miR-6933-3p
1367	mmu-miR-6933-5p	1.682	6.31606	0.883071	2.60433	7.91525	0.668834	UGGCGGCAGUCAGGAUACCUGU	experimental		mature miRNA	standard	MIMAT0027766	mmu-miR-6933-5p	mmu-miR-6933-5p
1368	mmu-miR-6934-3p	23.9085	7.58754	0.00275312	21.8951	12.1202	0.0605239	ACCUCUGCUCCUGCCCCACCAG	experimental		mature miRNA	standard	MIMAT0027769	mmu-miR-6934-3p	mmu-miR-6934-3p
1369	mmu-miR-6934-5p	21.7215	11.0202	0.0592439	22.88	14.117	0.0907113	UUGGUGGAGACAGCAAGGGUGG	experimental		mature miRNA	standard	MIMAT0027768	mmu-miR-6934-5p	mmu-miR-6934-5p
1370	mmu-miR-6935-3p	23.3767	9.44656	0.0125043	111.485	74.0948	0.130986	UGUUCUUUGUCUUUCCACAG	experimental		mature miRNA	standard	MIMAT0027771	mmu-miR-6935-3p	mmu-miR-6935-3p
1371	mmu-miR-6935-5p	2.02115	6.90761	0.836644	2.52971	8.97401	0.77286	UGUGGGAGGCUCAGGGCCCCUG	experimental		mature miRNA	standard	MIMAT0027770	mmu-miR-6935-5p	mmu-miR-6935-5p
1372	mmu-miR-6936-3p	1.11306	6.33878	0.926161	0.604471	9.4951	0.991708	CGGCGCGCGCGGUCGCUCACC	experimental		mature miRNA	standard	MIMAT0027773	mmu-miR-6936-3p	mmu-miR-6936-3p
1373	mmu-miR-6936-5p	2.65867	7.06227	0.821487	0.145567	7.36176	0.94969	GUGAGCCACUGCCGUGCCCGC	experimental		mature miRNA	standard	MIMAT0027772	mmu-miR-6936-5p	mmu-miR-6936-5p
1374	mmu-miR-6937-3p	3.14113	6.79316	0.721401	4.55941	7.36274	0.410014	UCACAGGUUCCCCCUUGCACUAG	experimental		mature miRNA	standard	MIMAT0027775	mmu-miR-6937-3p	mmu-miR-6937-3p
1375	mmu-miR-6937-5p	44.3943	12.6297	0.000402262	49.6836	12.535	7.73933e-05	UAGCUGUAAGGGCUGGGUCUGUGU	experimental		mature miRNA	standard	MIMAT0027774	mmu-miR-6937-5p	mmu-miR-6937-5p
1376	mmu-miR-6938-3p	9.43951	8.89961	0.354262	7.48544	8.49647	0.29098	UCAUCUGGGGCUGUCUCCUUAG	experimental		mature miRNA	standard	MIMAT0027777	mmu-miR-6938-3p	mmu-miR-6938-3p
1377	mmu-miR-6938-5p	0.588351	5.89405	1	0.256355	7.62436	0.916044	UUGGAGCUAGCUCCAGAGAGAGU	experimental		mature miRNA	standard	MIMAT0027776	mmu-miR-6938-5p	mmu-miR-6938-5p
1378	mmu-miR-6939-3p	3.62975	7.24389	0.693078	3.20968	8.06699	0.577603	CCUCACUUGACCCGCUGCAG	experimental		mature miRNA	standard	MIMAT0027779	mmu-miR-6939-3p	mmu-miR-6939-3p
1379	mmu-miR-6939-5p	27.9468	10.7545	0.0110982	28.9796	9.76613	0.00196956	CAGGCAGCUGGUUGGUGGAAG	experimental		mature miRNA	standard	MIMAT0027778	mmu-miR-6939-5p	mmu-miR-6939-5p
1380	mmu-miR-6940-3p	3.53927	7.09007	0.692944	1.94132	8.27746	0.747955	UUACCUUCCGUGCUUGCCCGCAG	experimental		mature miRNA	standard	MIMAT0027781	mmu-miR-6940-3p	mmu-miR-6940-3p
1381	mmu-miR-6940-5p	2.58827	5.45491	0.706256	1.12041	6.67343	0.749112	AGGGCUGGCUGGAAGGUUUUUCG	experimental		mature miRNA	standard	MIMAT0027780	mmu-miR-6940-5p	mmu-miR-6940-5p
1382	mmu-miR-6941-3p	21.0028	7.55501	0.00802717	14.3414	11.4688	0.161303	CUAACUCGGCUGCUCCCAAAG	experimental		mature miRNA	standard	MIMAT0027783	mmu-miR-6941-3p	mmu-miR-6941-3p
1383	mmu-miR-6941-5p	3.59371	8.67218	0.791275	0.351407	8.24019	1	CUGGGGGACUGACGGGUAGCU	experimental		mature miRNA	standard	MIMAT0027782	mmu-miR-6941-5p	mmu-miR-6941-5p
1384	mmu-miR-6942-3p	19.8194	11.022	0.0656449	41.8906	21.1475	0.0337369	UUAUGGUUCUCUCCACCUCUCA	experimental		mature miRNA	standard	MIMAT0027785	mmu-miR-6942-3p	mmu-miR-6942-3p
1385	mmu-miR-6942-5p	85.1279	17.1078	4.13103e-07	117.058	20.3333	7.2617e-09	UAGGAGGAGGGGAACAUUUGC	experimental		mature miRNA	standard	MIMAT0027784	mmu-miR-6942-5p	mmu-miR-6942-5p
1386	mmu-miR-6943-3p	3.20287	6.78188	0.641723	3.68569	9.65429	0.587384	CUGCUUCCAUACCCCUACCCAG	experimental		mature miRNA	standard	MIMAT0027787	mmu-miR-6943-3p	mmu-miR-6943-3p
1387	mmu-miR-6943-5p	0.857234	5.9083	0.987488	0.0052984	7.92631	1	UGGGGUGAGGUUGGAAGCUA	experimental		mature miRNA	standard	MIMAT0027786	mmu-miR-6943-5p	mmu-miR-6943-5p
1388	mmu-miR-6944-3p	4.05278	7.32302	0.601645	8.16683	9.47112	0.274842	UAACUCUUCCCUUGUGCCCUCAG	experimental		mature miRNA	standard	MIMAT0027789	mmu-miR-6944-3p	mmu-miR-6944-3p
1389	mmu-miR-6944-5p	165.32	22.1791	8.03801e-14	144.914	14.3128	0	GUGAGAGCGGGGGGAGUGGCAAG	experimental		mature miRNA	standard	MIMAT0027788	mmu-miR-6944-5p	mmu-miR-6944-5p
1390	mmu-miR-6945-3p	6.08193	7.24105	0.435085	6.14211	8.88314	0.399244	UCUGAGCUCUGCCCUUCCCAU	experimental		mature miRNA	standard	MIMAT0027791	mmu-miR-6945-3p	mmu-miR-6945-3p
1391	mmu-miR-6945-5p	40.3443	10.6649	0.000134331	42.282	11.9715	0.000467466	UCCUGGGAGGGGCAGCCCCUGG	experimental		mature miRNA	standard	MIMAT0027790	mmu-miR-6945-5p	mmu-miR-6945-5p
1392	mmu-miR-6946-3p	248.824	26.3101	0	392.308	27.2993	0	UUUCUUCUCUUCCCUUUCAG	experimental		mature miRNA	standard	MIMAT0027793	mmu-miR-6946-3p	mmu-miR-6946-3p
1393	mmu-miR-6946-5p	309.866	31.6778	0	314.615	26.6529	0	AAAAGGGAGAGAAAGAAAUGC	experimental		mature miRNA	standard	MIMAT0027792	mmu-miR-6946-5p	mmu-miR-6946-5p
1394	mmu-miR-6947-3p	40.7847	11.6371	0.000485675	21.7212	9.36803	0.0239062	GCAGCCUCUUUCCCUGGCAUCA	experimental		mature miRNA	standard	MIMAT0027795	mmu-miR-6947-3p	mmu-miR-6947-3p
1395	mmu-miR-6947-5p	9.3714	6.39165	0.155464	10.647	8.43121	0.139795	CAUCCAGUGGAGAGGCUCGUG	experimental		mature miRNA	standard	MIMAT0027794	mmu-miR-6947-5p	mmu-miR-6947-5p
1396	mmu-miR-6948-3p	10.7835	8.45912	0.214163	8.79885	8.29285	0.229549	UGUCCUUCCUGUCUGACCACA	experimental		mature miRNA	standard	MIMAT0027797	mmu-miR-6948-3p	mmu-miR-6948-3p
1397	mmu-miR-6948-5p	2.8842	6.74647	0.673272	9.81622	9.54939	0.211165	AGUUCAGACAGGACUGUGACAC	experimental		mature miRNA	standard	MIMAT0027796	mmu-miR-6948-5p	mmu-miR-6948-5p
1398	mmu-miR-6949-3p	0.0174833	5.37309	1	1.13157	9.058	0.910099	UUCCCCUUUUUCUAUCCACAG	experimental		mature miRNA	standard	MIMAT0027799	mmu-miR-6949-3p	mmu-miR-6949-3p
1399	mmu-miR-6949-5p	24.5774	9.10132	0.0117198	11.8315	10.0349	0.263674	AAAGUGGGUCUAGAAAGAGGUGA	experimental		mature miRNA	standard	MIMAT0027798	mmu-miR-6949-5p	mmu-miR-6949-5p
1400	mmu-miR-6950-3p	12.9309	8.37143	0.113712	20.7594	8.66969	0.0235862	CUCUGUCUUGAUCCUCUCCAG	experimental		mature miRNA	standard	MIMAT0027801	mmu-miR-6950-3p	mmu-miR-6950-3p
1401	mmu-miR-6950-5p	13.2559	8.26771	0.120076	12.702	9.158	0.122019	UCCUGGAGUGGAGGACAGUCAGA	experimental		mature miRNA	standard	MIMAT0027800	mmu-miR-6950-5p	mmu-miR-6950-5p
1402	mmu-miR-6951-3p	0.0179105	5.75242	1	0.694308	8.97587	1	CUUUUUUCUUCACAAAUACAG	experimental		mature miRNA	standard	MIMAT0027803	mmu-miR-6951-3p	mmu-miR-6951-3p
1403	mmu-miR-6951-5p	0.413376	6.32011	0.961494	0.488724	8.21897	1	UUGUAUUUGUGUGAUUAAAGU	experimental		mature miRNA	standard	MIMAT0027802	mmu-miR-6951-5p	mmu-miR-6951-5p
1404	mmu-miR-6952-3p	43.3612	12.6267	0.000970463	36.3866	11.4472	0.00247874	UCUCUGACUCUGCCUCCCACAG	experimental		mature miRNA	standard	MIMAT0027805	mmu-miR-6952-3p	mmu-miR-6952-3p
1405	mmu-miR-6952-5p	1.87867	6.19668	0.837166	0.00553142	8.20291	1	AUGGUGGGCGGUGAAACAGAGA	experimental		mature miRNA	standard	MIMAT0027804	mmu-miR-6952-5p	mmu-miR-6952-5p
1406	mmu-miR-6953-3p	3.6245	6.14054	0.600376	1.39489	9.64081	0.973087	CUGACCCAGCCUCUAUGUCCCCAG	experimental		mature miRNA	standard	MIMAT0027807	mmu-miR-6953-3p	mmu-miR-6953-3p
1407	mmu-miR-6953-5p	0.0230164	6.2482	1	0.00434474	7.99817	1	AAGGGGCAGGGGCAGGGAUUCAAGUG	experimental		mature miRNA	standard	MIMAT0027806	mmu-miR-6953-5p	mmu-miR-6953-5p
1408	mmu-miR-6954-3p	4.29935	6.01593	0.451327	26.1711	13.5352	0.0350156	UGCAGCCAGCUCUUCCCCUAG	experimental		mature miRNA	standard	MIMAT0027809	mmu-miR-6954-3p	mmu-miR-6954-3p
1409	mmu-miR-6954-5p	16.3909	9.69257	0.119577	9.03571	9.7316	0.341754	UGGGGCAGUUCUGGGGGCAGAU	experimental		mature miRNA	standard	MIMAT0027808	mmu-miR-6954-5p	mmu-miR-6954-5p
1410	mmu-miR-6955-3p	2.16625	6.62043	0.786312	0.00557481	7.63581	1	ACACCUGUCUCCUUUGCCCACA	experimental		mature miRNA	standard	MIMAT0027811	mmu-miR-6955-3p	mmu-miR-6955-3p
1411	mmu-miR-6955-5p	26.2202	10.7918	0.0138192	13.4169	10.8596	0.197316	AGGGCCUCAGGACUCAGGAGGUGA	experimental		mature miRNA	standard	MIMAT0027810	mmu-miR-6955-5p	mmu-miR-6955-5p
1412	mmu-miR-6956-3p	0.0230164	6.37484	1	0.00434474	8.30269	1	UGACCGGCCUAUCCUCUCAG	experimental		mature miRNA	standard	MIMAT0027813	mmu-miR-6956-3p	mmu-miR-6956-3p
1413	mmu-miR-6956-5p	4.42748	7.13105	0.663143	0.497769	8.04976	0.949893	UGAGUGGGUGGGACUGGCCU	experimental		mature miRNA	standard	MIMAT0027812	mmu-miR-6956-5p	mmu-miR-6956-5p
1414	mmu-miR-6957-3p	42.2681	14.2896	0.00150051	40.276	17.6813	0.0168103	UGGAUCUCUUGUUUUCUCUUCC	experimental		mature miRNA	standard	MIMAT0027815	mmu-miR-6957-3p	mmu-miR-6957-3p
1415	mmu-miR-6957-5p	79.8257	14.5858	2.87499e-09	122.494	16.8646	1.70738e-11	CAGAAGAGAGACAGGAUCUAG	experimental		mature miRNA	standard	MIMAT0027814	mmu-miR-6957-5p	mmu-miR-6957-5p
1416	mmu-miR-6958-3p	52.0292	11.7478	5.55775e-05	52.008	15.1553	0.000817467	UCAGCUGCCUCUUGCCAUCACAG	experimental		mature miRNA	standard	MIMAT0027817	mmu-miR-6958-3p	mmu-miR-6958-3p
1417	mmu-miR-6958-5p	18.1006	9.59803	0.0684155	18.2849	9.93393	0.0615131	GUGGGAGAAGAGGCUGCUGUGG	experimental		mature miRNA	standard	MIMAT0027816	mmu-miR-6958-5p	mmu-miR-6958-5p
1418	mmu-miR-6959-3p	82.9261	16.0861	3.82127e-09	31.775	12.6145	0.0117447	CUGCACCGACCUGCUCUCCCAG	experimental		mature miRNA	standard	MIMAT0027819	mmu-miR-6959-3p	mmu-miR-6959-3p
1419	mmu-miR-6959-5p	9.32752	7.54548	0.231659	2.99326	8.73823	0.753961	UGGGAAACCUGUGUCGGGCUGUG	experimental		mature miRNA	standard	MIMAT0027818	mmu-miR-6959-5p	mmu-miR-6959-5p
1420	mmu-miR-6960-3p	23.3263	9.12156	0.0202025	92.8393	50.2699	0.0693889	AGCCAACCACCUCUCUCCUCAG	experimental		mature miRNA	standard	MIMAT0027821	mmu-miR-6960-3p	mmu-miR-6960-3p
1421	mmu-miR-6960-5p	7.78111	6.90636	0.238188	44.7103	40.191	0.27636	CAGGAUGAGAAGAGUUUGGCUG	experimental		mature miRNA	standard	MIMAT0027820	mmu-miR-6960-5p	mmu-miR-6960-5p
1422	mmu-miR-6961-3p	6.12532	6.76009	0.458125	5.64651	10.056	0.600044	UCCUCUUUCUUCCUGGCUCUAG	experimental		mature miRNA	standard	MIMAT0027823	mmu-miR-6961-3p	mmu-miR-6961-3p
1423	mmu-miR-6961-5p	97.2645	16.1094	1.07528e-08	87.0217	13.1752	2.70986e-10	UGACUGGGAAGGAAAUGGCC	experimental		mature miRNA	standard	MIMAT0027822	mmu-miR-6961-5p	mmu-miR-6961-5p
1424	mmu-miR-6962-3p	2.03754	6.83286	0.838014	4.38837	9.48128	0.667343	UAUCUGCCCUUCCCUGUCCUAU	experimental		mature miRNA	standard	MIMAT0027825	mmu-miR-6962-3p	mmu-miR-6962-3p
1425	mmu-miR-6962-5p	2.88735	7.59735	0.856064	0.00566338	8.21915	1	AAGGACCUGGUGGGAGAUCU	experimental		mature miRNA	standard	MIMAT0027824	mmu-miR-6962-5p	mmu-miR-6962-5p
1426	mmu-miR-6963-3p	2.47886	6.59423	1	1.16704	8.56839	0.842236	UGCCUCUUGCCUCCAUCCCACAG	experimental		mature miRNA	standard	MIMAT0027827	mmu-miR-6963-3p	mmu-miR-6963-3p
1427	mmu-miR-6963-5p	1.13523	6.43977	1	2.56565	7.98327	0.700682	GGUGGGAUGGAUGGCAGAACCUGG	experimental		mature miRNA	standard	MIMAT0027826	mmu-miR-6963-5p	mmu-miR-6963-5p
1428	mmu-miR-6964-3p	110.756	13.9338	2.60902e-14	136.264	17.2757	4.25326e-13	UUUCUUGUCUUCCACUCUAG	experimental		mature miRNA	standard	MIMAT0027829	mmu-miR-6964-3p	mmu-miR-6964-3p
1429	mmu-miR-6964-5p	3.51853	7.16887	0.944559	0.149704	6.8759	1	UUGGGGUGUGAGACUGGAAAC	experimental		mature miRNA	standard	MIMAT0027828	mmu-miR-6964-5p	mmu-miR-6964-5p
1430	mmu-miR-6965-3p	14.2631	7.83508	0.0840673	26.8706	14.3856	0.0806343	UCUGUGCUCGGUCUCGCUCCAG	experimental		mature miRNA	standard	MIMAT0027831	mmu-miR-6965-3p	mmu-miR-6965-3p
1431	mmu-miR-6965-5p	28.1026	10.4119	0.00907787	16.7716	10.9537	0.105795	AGAGGGAGGCUAUUGGGCAGGAGA	experimental		mature miRNA	standard	MIMAT0027830	mmu-miR-6965-5p	mmu-miR-6965-5p
1432	mmu-miR-6966-3p	6.0848	6.80269	0.518761	0.305987	7.97753	0.969766	UGCUGUGUGCUUCCUCUGCAG	experimental		mature miRNA	standard	MIMAT0027835	mmu-miR-6966-3p	mmu-miR-6966-3p
1433	mmu-miR-6966-5p	2.04156	6.13454	0.828441	0.455498	9.68293	0.971261	CUCGGGGAUGUGGACAGCACA	experimental		mature miRNA	standard	MIMAT0027834	mmu-miR-6966-5p	mmu-miR-6966-5p
1434	mmu-miR-6967-3p	1.6862	6.22353	0.890933	0.00549872	9.09032	1	UCAUCUUUAUCUCUCCCCAG	experimental		mature miRNA	standard	MIMAT0027837	mmu-miR-6967-3p	mmu-miR-6967-3p
1435	mmu-miR-6967-5p	1.38013	6.25571	1	0.00543863	9.0679	1	CAGGGAGGGAUAAAGACCAGU	experimental		mature miRNA	standard	MIMAT0027836	mmu-miR-6967-5p	mmu-miR-6967-5p
1436	mmu-miR-6968-3p	6.5552	6.68552	0.429667	3.05581	9.45432	0.665717	ACAAGCGCUGUCUCCCCUCCAG	experimental		mature miRNA	standard	MIMAT0027839	mmu-miR-6968-3p	mmu-miR-6968-3p
1437	mmu-miR-6968-5p	5.16868	7.45299	0.559298	6.22824	10.1359	0.515145	AGGGGGCGAGGGGGCCCUGUGG	experimental		mature miRNA	standard	MIMAT0027838	mmu-miR-6968-5p	mmu-miR-6968-5p
1438	mmu-miR-6969-3p	0.205157	5.3355	1	0.430319	7.61558	1	UGUUGUUCCCAUCUCUGCAG	experimental		mature miRNA	standard	MIMAT0027841	mmu-miR-6969-3p	mmu-miR-6969-3p
1439	mmu-miR-6969-5p	1.38347	6.27022	0.893311	0.538554	7.84446	1	CAGCAGAGUAGGGAGCAAAAGA	experimental		mature miRNA	standard	MIMAT0027840	mmu-miR-6969-5p	mmu-miR-6969-5p
1440	mmu-miR-6970-3p	1730.29	152.816	0	286.348	45.8659	5.67602e-10	UCACGCCACCCACCCUGUGCU	experimental		mature miRNA	standard	MIMAT0027843	mmu-miR-6970-3p	mmu-miR-6970-3p
1441	mmu-miR-6970-5p	31.5482	10.7387	0.00507941	39.2905	11.1269	0.000591501	GUAAGUUCAGGGCUGGGAGCAGAGA	experimental		mature miRNA	standard	MIMAT0027842	mmu-miR-6970-5p	mmu-miR-6970-5p
1442	mmu-miR-6971-3p	81.9896	31.1121	0.00448412	104.265	41.3387	0.00763592	ACAGCCUCUGCUUCUUCUCAG	experimental		mature miRNA	standard	MIMAT0027845	mmu-miR-6971-3p	mmu-miR-6971-3p
1443	mmu-miR-6971-5p	21.5237	7.95827	0.0110275	18.9978	10.4485	0.0689519	UGGGGGAGGGUGUAGAGGCU	experimental		mature miRNA	standard	MIMAT0027844	mmu-miR-6971-5p	mmu-miR-6971-5p
1444	mmu-miR-6972-3p	2.20534	6.50073	0.816282	2.17347	8.58497	0.726719	UUACUGUACCUGUCUCCAUAG	experimental		mature miRNA	standard	MIMAT0027847	mmu-miR-6972-3p	mmu-miR-6972-3p
1445	mmu-miR-6972-5p	9.14607	6.67743	0.227252	6.94202	9.85219	0.405982	GCUGGAGGCACAGGGCAGAACAG	experimental		mature miRNA	standard	MIMAT0027846	mmu-miR-6972-5p	mmu-miR-6972-5p
1446	mmu-miR-6973a-3p	24.8008	10.6183	0.0262409	29.1594	10.0076	0.0025616	CACUCUAACCCUACCUACCCAU	experimental		mature miRNA	standard	MIMAT0027849	mmu-miR-6973a-3p	mmu-miR-6973a-3p
1447	mmu-miR-6973a-5p	39.3698	11.742	0.000980209	40.7041	16.0731	0.0166403	UACGGUGGGAGGGGUGGAGUUG	experimental		mature miRNA	standard	MIMAT0027848	mmu-miR-6973a-5p	mmu-miR-6973a-5p
1448	mmu-miR-6973b-3p	27.7224	10.1641	0.0141726	42.6477	14.9387	0.00782084	UGCUCUCUUACCCUUCCUAG	experimental		mature miRNA	standard	MIMAT0027909	mmu-miR-6973b-3p	mmu-miR-6973b-3p
1449	mmu-miR-6973b-5p	218.539	19.5163	0	146.792	29.7511	4.33001e-06	GUAGGUAUGGGGAGAGGACAGGGA	experimental		mature miRNA	standard	MIMAT0027908	mmu-miR-6973b-5p	mmu-miR-6973b-5p
1450	mmu-miR-6974-3p	5.456	6.75425	0.484776	7.06129	12.0503	0.491488	UCUCCACUCUCUUCUGUCCCAG	experimental		mature miRNA	standard	MIMAT0027851	mmu-miR-6974-3p	mmu-miR-6974-3p
1451	mmu-miR-6974-5p	5.10465	6.16465	0.542877	1.79672	9.35297	0.812074	GUGAGGCAGCAAGAGAUUGGGGGU	experimental		mature miRNA	standard	MIMAT0027850	mmu-miR-6974-5p	mmu-miR-6974-5p
1452	mmu-miR-6975-3p	64.9205	14.2815	2.25201e-06	145.777	24.5031	7.19109e-09	UCUCUCCUUUCUCCUCCUAG	experimental		mature miRNA	standard	MIMAT0027853	mmu-miR-6975-3p	mmu-miR-6975-3p
1453	mmu-miR-6975-5p	44.7122	12.7214	0.000452711	47.4389	13.7718	0.00091377	GCUGGGGAGAAAGGGGUUUGGCA	experimental		mature miRNA	standard	MIMAT0027852	mmu-miR-6975-5p	mmu-miR-6975-5p
1454	mmu-miR-6976-3p	13.4444	7.46719	0.095507	9.91568	7.85674	0.180819	AUCUCCCUCCCAACUCCCCAG	experimental		mature miRNA	standard	MIMAT0027855	mmu-miR-6976-3p	mmu-miR-6976-3p
1455	mmu-miR-6976-5p	2.29907	6.3091	0.882052	0.00559304	8.75361	1	CAGGGAAGUUGAGAGGAAAAUUG	experimental		mature miRNA	standard	MIMAT0027854	mmu-miR-6976-5p	mmu-miR-6976-5p
1456	mmu-miR-6977-3p	5.68504	5.55645	0.437604	3.21029	8.83962	0.690474	AAGGCGUUGCCUGACCCUGACC	experimental		mature miRNA	standard	MIMAT0027857	mmu-miR-6977-3p	mmu-miR-6977-3p
1457	mmu-miR-6977-5p	0.906834	5.66917	1	0.871623	7.50296	0.957282	GUGAGGCGCUGUGGGCACGGCUUGG	experimental		mature miRNA	standard	MIMAT0027856	mmu-miR-6977-5p	mmu-miR-6977-5p
1458	mmu-miR-6978-3p	5.31126	6.85598	0.53302	7.49754	9.88479	0.360235	ACGGCUUCACUCUCACCCUGCAG	experimental		mature miRNA	standard	MIMAT0027859	mmu-miR-6978-3p	mmu-miR-6978-3p
1459	mmu-miR-6978-5p	193.636	21.2556	0	271	22.6227	0	AAGGGGUGAGAGAGAAGCUGGUG	experimental		mature miRNA	standard	MIMAT0027858	mmu-miR-6978-5p	mmu-miR-6978-5p
1460	mmu-miR-6979-3p	18.8573	8.47116	0.0286364	23.7056	8.33962	0.00328751	UUGUGUCUGUCUGGCUCCCAG	experimental		mature miRNA	standard	MIMAT0027861	mmu-miR-6979-3p	mmu-miR-6979-3p
1461	mmu-miR-6979-5p	28.4561	8.50961	0.00101256	23.0394	10.4042	0.0264351	GGGGAGGCGCAGAGACUGAG	experimental		mature miRNA	standard	MIMAT0027860	mmu-miR-6979-5p	mmu-miR-6979-5p
1462	mmu-miR-6980-3p	1.08059	6.10454	0.922527	0.991893	8.50573	0.834692	UGACUUGCCUUCCACCCCAG	experimental		mature miRNA	standard	MIMAT0027863	mmu-miR-6980-3p	mmu-miR-6980-3p
1463	mmu-miR-6980-5p	3.02482	6.64597	0.73888	1.70486	8.49504	0.76128	GUGGGGGGGGAGGCUAGGUUAG	experimental		mature miRNA	standard	MIMAT0027862	mmu-miR-6980-5p	mmu-miR-6980-5p
1464	mmu-miR-6981-3p	1.55755	7.10406	0.934547	0.675083	7.47408	0.844257	CAACAGCCUACUGUCUCCUCAG	experimental		mature miRNA	standard	MIMAT0027865	mmu-miR-6981-3p	mmu-miR-6981-3p
1465	mmu-miR-6981-5p	1238.16	41.1711	0	1261.96	67.0291	0	GUGAGGAGAAGGAAGAGGCUGAAGGC	experimental		mature miRNA	standard	MIMAT0027864	mmu-miR-6981-5p	mmu-miR-6981-5p
1466	mmu-miR-6982-3p	4.79972	5.88504	0.528703	2.40953	9.57925	0.737618	UGGCCCCUCUGCCCCUUCCAG	experimental		mature miRNA	standard	MIMAT0027867	mmu-miR-6982-3p	mmu-miR-6982-3p
1467	mmu-miR-6982-5p	0.835526	5.48165	0.948797	0.832836	9.88722	0.912973	CUGGAGGAUCGCAGGGGUGGCCUGG	experimental		mature miRNA	standard	MIMAT0027866	mmu-miR-6982-5p	mmu-miR-6982-5p
1468	mmu-miR-6983-3p	0.0230164	6.09375	1	0.00434474	8.41361	1	UGAAUCAAAGUCUGUUGUUCCAG	experimental		mature miRNA	standard	MIMAT0027869	mmu-miR-6983-3p	mmu-miR-6983-3p
1469	mmu-miR-6983-5p	1.04485	6.40785	1	0.00535624	8.39968	1	UUGGAAGGGCAUACUGAUUCGG	experimental		mature miRNA	standard	MIMAT0027868	mmu-miR-6983-5p	mmu-miR-6983-5p
1470	mmu-miR-6984-3p	145.626	19.0285	2.25375e-14	291.675	33.4958	1.11022e-16	UACUUUCUUUCCUGUCUUUCU	experimental		mature miRNA	standard	MIMAT0027871	mmu-miR-6984-3p	mmu-miR-6984-3p
1471	mmu-miR-6984-5p	128.807	15.4349	1.11022e-16	121.298	18.4045	2.75744e-10	ACUGAAAGGCAAUGAAGGAGGAGC	experimental		mature miRNA	standard	MIMAT0027870	mmu-miR-6984-5p	mmu-miR-6984-5p
1472	mmu-miR-6985-3p	7.81421	7.32507	0.352812	10.6067	9.2743	0.195797	CUCACAGCCACCUCCUCACAG	experimental		mature miRNA	standard	MIMAT0027873	mmu-miR-6985-3p	mmu-miR-6985-3p
1473	mmu-miR-6985-5p	3.48234	6.50349	0.694812	0.906879	6.98816	0.911138	UACUGAGGGGUGGCUGCUAUGU	experimental		mature miRNA	standard	MIMAT0027872	mmu-miR-6985-5p	mmu-miR-6985-5p
1474	mmu-miR-6986-3p	5.661	6.41029	0.442228	18.5405	9.53764	0.0278799	GUUUUCACCUUCCUCCCAG	experimental		mature miRNA	standard	MIMAT0027875	mmu-miR-6986-3p	mmu-miR-6986-3p
1475	mmu-miR-6986-5p	1.4713	5.80664	0.881079	1.86946	8.44099	0.74689	AGGGGAGCUAGGUAGAAAGCCA	experimental		mature miRNA	standard	MIMAT0027874	mmu-miR-6986-5p	mmu-miR-6986-5p
1476	mmu-miR-6987-3p	14.4529	7.04558	0.0604641	15.8346	11.4912	0.148784	CACCCAUUUCUCCCUGCUUCCAG	experimental		mature miRNA	standard	MIMAT0027877	mmu-miR-6987-3p	mmu-miR-6987-3p
1477	mmu-miR-6987-5p	7.48586	6.75054	0.345095	7.09357	11.3158	0.46393	UGGGACAGGGUGACAGGGUGAG	experimental		mature miRNA	standard	MIMAT0027876	mmu-miR-6987-5p	mmu-miR-6987-5p
1478	mmu-miR-6988-3p	50.9451	13.0368	0.000147363	24.3974	11.3823	0.0327554	UGACCUCUGUAUCUCCUGCCAG	experimental		mature miRNA	standard	MIMAT0027879	mmu-miR-6988-3p	mmu-miR-6988-3p
1479	mmu-miR-6988-5p	1.20473	6.43444	0.984881	0.506913	7.31235	0.97458	GGGGUGGAGAGCUGAGGCCCA	experimental		mature miRNA	standard	MIMAT0027878	mmu-miR-6988-5p	mmu-miR-6988-5p
1480	mmu-miR-6989-3p	1.81916	5.87032	0.981641	0.00552166	9.31707	1	UGUCCACUGUCUCUGGUCCCAG	experimental		mature miRNA	standard	MIMAT0027881	mmu-miR-6989-3p	mmu-miR-6989-3p
1481	mmu-miR-6989-5p	20.6989	8.5968	0.0219041	23.6124	11.4416	0.036522	UUGGGGACAGAGGCACAGGAUG	experimental		mature miRNA	standard	MIMAT0027880	mmu-miR-6989-5p	mmu-miR-6989-5p
1482	mmu-miR-6990-3p	3.33704	6.8056	0.719642	2.09354	9.71977	0.763032	AGCCCUGCCUCUUCCUGGCAG	experimental		mature miRNA	standard	MIMAT0027883	mmu-miR-6990-3p	mmu-miR-6990-3p
1483	mmu-miR-6990-5p	11.2771	7.39073	0.168213	8.22801	10.2016	0.358995	CCCAGGGUGAGUCAGGGCUCU	experimental		mature miRNA	standard	MIMAT0027882	mmu-miR-6990-5p	mmu-miR-6990-5p
1484	mmu-miR-6991-3p	26.318	11.007	0.0189049	47.2307	15.2647	0.00160237	GCAGCCCUUUGUUCUUCUCCAG	experimental		mature miRNA	standard	MIMAT0027885	mmu-miR-6991-3p	mmu-miR-6991-3p
1485	mmu-miR-6991-5p	2.91264	6.91541	0.783164	0.510264	8.94287	0.924776	UGGAGAACAGGGACUGGGCCUG	experimental		mature miRNA	standard	MIMAT0027884	mmu-miR-6991-5p	mmu-miR-6991-5p
1486	mmu-miR-6992-3p	0.0230164	5.97089	1	0.00434474	7.08182	1	UCUCACUGAUGAUCAUUUGCAG	experimental		mature miRNA	standard	MIMAT0027887	mmu-miR-6992-3p	mmu-miR-6992-3p
1487	mmu-miR-6992-5p	0.0174759	6.0014	1	1.14123	7.30981	0.775433	UGCCUGUGAUGGUUUGGCUGAGU	experimental		mature miRNA	standard	MIMAT0027886	mmu-miR-6992-5p	mmu-miR-6992-5p
1488	mmu-miR-6993-3p	2.71862	6.93016	0.76669	4.55438	9.57891	0.544844	CUUGCGUUUGUUUCCUCACAG	experimental		mature miRNA	standard	MIMAT0027889	mmu-miR-6993-3p	mmu-miR-6993-3p
1489	mmu-miR-6993-5p	6.00085	7.61268	0.503819	9.3588	9.00998	0.220867	AGUGGGAGAAACGGGUGUCUGUC	experimental		mature miRNA	standard	MIMAT0027888	mmu-miR-6993-5p	mmu-miR-6993-5p
1490	mmu-miR-6994-3p	2.2802	6.0998	0.791022	2.58718	8.15721	0.666429	AACGAUCUUCUCCGUCUUUGC	experimental		mature miRNA	standard	MIMAT0027891	mmu-miR-6994-3p	mmu-miR-6994-3p
1491	mmu-miR-6994-5p	4.8607	6.81498	0.590299	1.02636	8.01498	0.853622	ACAAAGGUGGGUGAAGCCGGUGA	experimental		mature miRNA	standard	MIMAT0027890	mmu-miR-6994-5p	mmu-miR-6994-5p
1492	mmu-miR-6995-3p	6.65679	7.20759	0.418178	13.9543	9.75485	0.114709	UGUGUCCCCUUCCUCUCACAG	experimental		mature miRNA	standard	MIMAT0027893	mmu-miR-6995-3p	mmu-miR-6995-3p
1493	mmu-miR-6995-5p	2.47049	7.16062	0.800885	2.68023	8.04612	0.637658	CUGGGAGUAGAAGGGGGAAACCA	experimental		mature miRNA	standard	MIMAT0027892	mmu-miR-6995-5p	mmu-miR-6995-5p
1494	mmu-miR-6996-3p	1.46584	6.49676	0.885438	1.77182	7.80249	0.724196	CGGUGUCUCUGGUCACUCUGCAG	experimental		mature miRNA	standard	MIMAT0027895	mmu-miR-6996-3p	mmu-miR-6996-3p
1495	mmu-miR-6996-5p	71.8495	14.3617	2.63671e-07	77.6344	15.4981	1.39967e-06	UGCACAGGACAGAGCACAGUC	experimental		mature miRNA	standard	MIMAT0027894	mmu-miR-6996-5p	mmu-miR-6996-5p
1496	mmu-miR-6997-3p	2.37388	7.01362	0.796077	1.75935	7.6194	0.711721	UCAAACCUUACCCUCCUGUUUCC	experimental		mature miRNA	standard	MIMAT0027897	mmu-miR-6997-3p	mmu-miR-6997-3p
1497	mmu-miR-6997-5p	43.1981	10.3433	3.54198e-05	29.0223	11.6041	0.0120334	UAACAGGCUGGAGAGGUGCAGA	experimental		mature miRNA	standard	MIMAT0027896	mmu-miR-6997-5p	mmu-miR-6997-5p
1498	mmu-miR-6998-3p	52.37	24.937	0.039484	23.3159	17.3697	0.184907	AGAGCUGCUCUGUGCCCACACA	experimental		mature miRNA	standard	MIMAT0027899	mmu-miR-6998-3p	mmu-miR-6998-3p
1499	mmu-miR-6998-5p	2.1608	5.80226	0.776859	0.131381	8.86227	0.92935	CUGGGCAGAGGGCAAAGUGACU	experimental		mature miRNA	standard	MIMAT0027898	mmu-miR-6998-5p	mmu-miR-6998-5p
1500	mmu-miR-6999-3p	1.10623	6.44351	0.911347	3.66234	9.4504	0.579421	CUUCAGCUGUCCUCCUUUCUGU	experimental		mature miRNA	standard	MIMAT0027901	mmu-miR-6999-3p	mmu-miR-6999-3p
1501	mmu-miR-6999-5p	21.6019	10.4759	0.0517899	10.8149	8.17111	0.157965	AAGGAAGGAGAGUCAGCAAGCAC	experimental		mature miRNA	standard	MIMAT0027900	mmu-miR-6999-5p	mmu-miR-6999-5p
1502	mmu-miR-7000-3p	22.0087	10.5186	0.0428903	25.3059	11.564	0.0230417	CACCCACCUGCCUGUCCUCCAG	experimental		mature miRNA	standard	MIMAT0027903	mmu-miR-7000-3p	mmu-miR-7000-3p
1503	mmu-miR-7000-5p	1.75252	6.78184	0.830218	1.08083	7.96665	0.83557	AGGGGACAGGUAUCUGGACAGA	experimental		mature miRNA	standard	MIMAT0027902	mmu-miR-7000-5p	mmu-miR-7000-5p
1504	mmu-miR-7001-3p	6.46397	8.16226	0.477988	8.1942	8.93445	0.296153	CGCUCACACUCCCUCUGCAG	experimental		mature miRNA	standard	MIMAT0027905	mmu-miR-7001-3p	mmu-miR-7001-3p
1505	mmu-miR-7001-5p	11.452	8.08145	0.186724	15.6634	10.2287	0.123785	AGGCAGGGUGUGAGCGUGAGCAU	experimental		mature miRNA	standard	MIMAT0027904	mmu-miR-7001-5p	mmu-miR-7001-5p
1506	mmu-miR-7002-3p	2.28542	6.84975	0.76648	4.76712	8.10237	0.452433	UUGUGCUUCCCCUUGCCAG	experimental		mature miRNA	standard	MIMAT0027907	mmu-miR-7002-3p	mmu-miR-7002-3p
1507	mmu-miR-7002-5p	0.859067	5.4562	0.883124	1.49925	8.007	0.858622	UUGGCUUCGGGGAGUACGUGG	experimental		mature miRNA	standard	MIMAT0027906	mmu-miR-7002-5p	mmu-miR-7002-5p
1508	mmu-miR-7003-3p	2.19414	6.16252	0.760311	1.93199	7.86539	0.705546	CCCCGGGUUUUCCCCACAG	experimental		mature miRNA	standard	MIMAT0027911	mmu-miR-7003-3p	mmu-miR-7003-3p
1509	mmu-miR-7003-5p	12.0618	7.46316	0.135677	8.88683	9.39486	0.284732	UGUGGGGAGAAGCUGCGGCAG	experimental		mature miRNA	standard	MIMAT0027910	mmu-miR-7003-5p	mmu-miR-7003-5p
1510	mmu-miR-7004-3p	4.28723	7.36355	0.6106	3.89014	7.78841	0.516321	CCCACUCCCUCCUUCACGCAG	experimental		mature miRNA	standard	MIMAT0027913	mmu-miR-7004-3p	mmu-miR-7004-3p
1511	mmu-miR-7004-5p	0.0230164	5.39623	1	0.00434474	9.17972	1	UUCCGUGGAUGAGGCCUGUGCCGU	experimental		mature miRNA	standard	MIMAT0027912	mmu-miR-7004-5p	mmu-miR-7004-5p
1512	mmu-miR-7005-3p	4.45882	6.40255	0.559753	1.72226	9.26655	0.778218	CUGUGCCUGCUACCCAUCCCUUGCA	experimental		mature miRNA	standard	MIMAT0027915	mmu-miR-7005-3p	mmu-miR-7005-3p
1513	mmu-miR-7005-5p	27.0612	9.64857	0.00555611	21.9943	11.1693	0.0476352	CCUGGGGAUGGGAGGACCAGCA	experimental		mature miRNA	standard	MIMAT0027914	mmu-miR-7005-5p	mmu-miR-7005-5p
1514	mmu-miR-7006-3p	1.60134	5.43435	0.82371	0.00548317	7.95869	1	UUUCUGACCUGGAUCCCCAG	experimental		mature miRNA	standard	MIMAT0027917	mmu-miR-7006-3p	mmu-miR-7006-3p
1515	mmu-miR-7006-5p	2.95759	7.32338	0.774248	0.00567085	8.56882	1	UGGGGGUGUUCAAGACUUGGGAACC	experimental		mature miRNA	standard	MIMAT0027916	mmu-miR-7006-5p	mmu-miR-7006-5p
1516	mmu-miR-7007-3p	107.887	20.9388	1.31235e-07	65.9816	15.3206	1.96381e-05	CCCAUCCACGUUUCUUCU	experimental		mature miRNA	standard	MIMAT0027919	mmu-miR-7007-3p	mmu-miR-7007-3p
1517	mmu-miR-7007-5p	13.9297	10.6735	0.220125	11.4104	9.45263	0.14928	UCAGAAGAGGCAGUGGAGGAGAU	experimental		mature miRNA	standard	MIMAT0027918	mmu-miR-7007-5p	mmu-miR-7007-5p
1518	mmu-miR-7008-3p	138.696	17.2883	8.88178e-16	214.325	22.8679	0	UGUGCUUCUUGCCUCUUCUCAG	experimental		mature miRNA	standard	MIMAT0027921	mmu-miR-7008-3p	mmu-miR-7008-3p
1519	mmu-miR-7008-5p	5.64894	7.24325	0.524934	1.02798	9.00385	0.895489	UGUGGGAGAUGCCAGGAGCCGUAC	experimental		mature miRNA	standard	MIMAT0027920	mmu-miR-7008-5p	mmu-miR-7008-5p
1520	mmu-miR-7009-3p	12.8115	8.51353	0.167443	21.4025	10.2673	0.0320947	UCUUUUCCCCUCUCCCUGCAG	experimental		mature miRNA	standard	MIMAT0027923	mmu-miR-7009-3p	mmu-miR-7009-3p
1521	mmu-miR-7009-5p	5.19017	7.82541	0.549857	1.1776	7.61051	0.865103	UUGGGGUCAGGGGACCAGAGCU	experimental		mature miRNA	standard	MIMAT0027922	mmu-miR-7009-5p	mmu-miR-7009-5p
1522	mmu-miR-7010-3p	175.418	23.0922	2.88658e-15	229.53	21.9135	0	AGGUUCUCCUUUCCUUUGCAG	experimental		mature miRNA	standard	MIMAT0027925	mmu-miR-7010-3p	mmu-miR-7010-3p
1523	mmu-miR-7010-5p	8.0487	6.24544	0.265496	7.49036	7.35144	0.257338	CGGAAAGGAUUGGGAAACUUGA	experimental		mature miRNA	standard	MIMAT0027924	mmu-miR-7010-5p	mmu-miR-7010-5p
1524	mmu-miR-7011-3p	11.9744	6.76963	0.112325	22.5005	9.8033	0.00983368	UCUGCUUCCCUCCUCCUCUAG	experimental		mature miRNA	standard	MIMAT0027927	mmu-miR-7011-3p	mmu-miR-7011-3p
1525	mmu-miR-7011-5p	314.42	23.6519	0	311.727	23.2719	0	AGGAGGAUGGGAGAGGGAGGUGU	experimental		mature miRNA	standard	MIMAT0027926	mmu-miR-7011-5p	mmu-miR-7011-5p
1526	mmu-miR-7012-3p	7.94736	6.57757	0.28108	10.6923	9.47764	0.249085	UGACCUGUGGCUCCUCUCCCAG	experimental		mature miRNA	standard	MIMAT0027929	mmu-miR-7012-3p	mmu-miR-7012-3p
1527	mmu-miR-7012-5p	34.8929	9.55087	0.000401365	42.3862	12.9252	0.00132146	AAGGAGAGGAGUUGGCAGGGACU	experimental		mature miRNA	standard	MIMAT0027928	mmu-miR-7012-5p	mmu-miR-7012-5p
1528	mmu-miR-7013-3p	136.178	21.0877	2.64588e-11	132.496	19.8677	1.63723e-10	CCACACUUACUGUUGCCUCUUCCU	experimental		mature miRNA	standard	MIMAT0027931	mmu-miR-7013-3p	mmu-miR-7013-3p
1529	mmu-miR-7013-5p	2.11702	6.37379	0.780063	0.64793	9.25719	1	UAUGAAGAGGCCAGUGUUGUAG	experimental		mature miRNA	standard	MIMAT0027930	mmu-miR-7013-5p	mmu-miR-7013-5p
1530	mmu-miR-7014-3p	167.274	21.45	2.44249e-15	134.606	26.1969	2.95524e-07	CCUCUUUCAUACCAACCACAG	experimental		mature miRNA	standard	MIMAT0027933	mmu-miR-7014-3p	mmu-miR-7014-3p
1531	mmu-miR-7014-5p	60.7299	12.3079	1.35553e-06	35.7701	15.2219	0.0358704	UUGGGUGCUGUGGAAGGGACAG	experimental		mature miRNA	standard	MIMAT0027932	mmu-miR-7014-5p	mmu-miR-7014-5p
1532	mmu-miR-7015-3p	11.5084	8.05761	0.200618	8.26057	10.1919	0.44004	UCUCACUGUCCUCUGCACUAG	experimental		mature miRNA	standard	MIMAT0027935	mmu-miR-7015-3p	mmu-miR-7015-3p
1533	mmu-miR-7015-5p	3.50939	6.7685	0.724761	1.28217	8.65122	0.847762	UCUGUGCAGUAGGCUGUGGGUUC	experimental		mature miRNA	standard	MIMAT0027934	mmu-miR-7015-5p	mmu-miR-7015-5p
1534	mmu-miR-7016-3p	6.36861	6.75997	0.435794	8.08298	8.83701	0.304403	ACCUGCCUCCUGCUCUCCCCAG	experimental		mature miRNA	standard	MIMAT0027937	mmu-miR-7016-3p	mmu-miR-7016-3p
1535	mmu-miR-7016-5p	251.272	29.8203	0	259.182	28.9434	0	CAGGGAGGGGAGCGAGAGUAG	experimental		mature miRNA	standard	MIMAT0027936	mmu-miR-7016-5p	mmu-miR-7016-5p
1536	mmu-miR-7017-3p	13.7341	9.80215	0.234055	23.8066	9.3495	0.00872196	ACCCUGCUCCUCUCCCUCCAG	experimental		mature miRNA	standard	MIMAT0027939	mmu-miR-7017-3p	mmu-miR-7017-3p
1537	mmu-miR-7017-5p	7.44578	6.74413	0.371549	1.41754	7.36792	0.892335	AGAGGGUUGUGAGACUAGGGCUGU	experimental		mature miRNA	standard	MIMAT0027938	mmu-miR-7017-5p	mmu-miR-7017-5p
1538	mmu-miR-7018-3p	0.0230164	7.47149	1	0.00434474	7.39159	1	UCACCCUGCUGCCGGCUUGCAG	experimental		mature miRNA	standard	MIMAT0027941	mmu-miR-7018-3p	mmu-miR-7018-3p
1539	mmu-miR-7018-5p	56.4688	12.577	1.30366e-05	52.2295	16.3706	0.00190598	GUGAGCAGACAGGGAGUGGUGGGG	experimental		mature miRNA	standard	MIMAT0027940	mmu-miR-7018-5p	mmu-miR-7018-5p
1540	mmu-miR-7019-3p	2.28106	6.85409	0.887881	1.36052	8.42021	0.94192	UCACCUUGGCCGCCUCUCUGCAG	experimental		mature miRNA	standard	MIMAT0027943	mmu-miR-7019-3p	mmu-miR-7019-3p
1541	mmu-miR-7019-5p	8.87797	8.44722	0.425438	1.6783	9.64907	0.896046	AUCUGGGAGGGGCUGUCAGGAGU	experimental		mature miRNA	standard	MIMAT0027942	mmu-miR-7019-5p	mmu-miR-7019-5p
1542	mmu-miR-7020-3p	7.95498	5.89054	0.285319	10.9775	10.3612	0.276212	AACCCCUCUCUUCUCUCCCAG	experimental		mature miRNA	standard	MIMAT0027945	mmu-miR-7020-3p	mmu-miR-7020-3p
1543	mmu-miR-7020-5p	50.3134	13.3821	0.00015414	31.8463	13.2096	0.0177756	UGGGAUGGUGGAGAGGGUGACCAG	experimental		mature miRNA	standard	MIMAT0027944	mmu-miR-7020-5p	mmu-miR-7020-5p
1544	mmu-miR-7021-3p	12.5864	7.81877	0.149899	9.60658	12.8485	0.467715	UCUCUGUGCUUCUGCUCCUUAG	experimental		mature miRNA	standard	MIMAT0027947	mmu-miR-7021-3p	mmu-miR-7021-3p
1545	mmu-miR-7021-5p	0.0230164	6.7806	1	0.00434474	9.97295	1	AUAGGAGUUGAUUACAGAGCAA	experimental		mature miRNA	standard	MIMAT0027946	mmu-miR-7021-5p	mmu-miR-7021-5p
1546	mmu-miR-7022-3p	185.257	22.539	0	176.398	24.0586	4.61631e-13	ACAAGCCUGACCUCUGCCCCCA	experimental		mature miRNA	standard	MIMAT0027949	mmu-miR-7022-3p	mmu-miR-7022-3p
1547	mmu-miR-7022-5p	26.4612	9.58	0.00928731	43.6688	13.3084	0.00151427	CCUGGCAAGGAAGGGCUCUGUUU	experimental		mature miRNA	standard	MIMAT0027948	mmu-miR-7022-5p	mmu-miR-7022-5p
1548	mmu-miR-7023-3p	1.40879	5.57853	1	1.17277	6.57459	0.772754	UCACCCUGUCUGCGCCCCUCAG	experimental		mature miRNA	standard	MIMAT0027951	mmu-miR-7023-3p	mmu-miR-7023-3p
1549	mmu-miR-7023-5p	5.49427	8.50675	0.596758	5.40578	9.65506	0.554818	AUGGGGGAGCUGGGAUUGGGCGU	experimental		mature miRNA	standard	MIMAT0027950	mmu-miR-7023-5p	mmu-miR-7023-5p
1550	mmu-miR-7024-3p	4.96834	8.51765	0.604837	8.38463	9.50951	0.310726	CCAGCAGUCCCUGCUCCCUACAG	experimental		mature miRNA	standard	MIMAT0027953	mmu-miR-7024-3p	mmu-miR-7024-3p
1551	mmu-miR-7024-5p	0.0176245	6.2526	1	0.961616	8.03605	0.817551	UUGGGGGAUGGGUUGCUUGGC	experimental		mature miRNA	standard	MIMAT0027952	mmu-miR-7024-5p	mmu-miR-7024-5p
1552	mmu-miR-7025-3p	39.7053	12.0582	0.00132902	56.9912	14.5367	0.000188522	CAGCACAACUCCAGCUCACCAG	experimental		mature miRNA	standard	MIMAT0027955	mmu-miR-7025-3p	mmu-miR-7025-3p
1553	mmu-miR-7025-5p	0.0181073	5.99611	1	0.556609	10.3872	0.93406	CGUGAGCUGAAGCUGGUGGCUCCC	experimental		mature miRNA	standard	MIMAT0027954	mmu-miR-7025-5p	mmu-miR-7025-5p
1554	mmu-miR-7026-3p	1.52356	5.99808	0.937768	0.00546821	8.15467	1	UGUGCUUUCUGGUCUUGGCUUAG	experimental		mature miRNA	standard	MIMAT0027957	mmu-miR-7026-3p	mmu-miR-7026-3p
1555	mmu-miR-7026-5p	0.183249	5.22476	1	0.00486842	7.89806	1	UUCUGAGACCAUGGGGUAUAU	experimental		mature miRNA	standard	MIMAT0027956	mmu-miR-7026-5p	mmu-miR-7026-5p
1556	mmu-miR-7027-3p	210.982	18.1117	0	419.34	37.7827	0	UCGGGUUUCUCUCCUCUUCCAG	experimental		mature miRNA	standard	MIMAT0027959	mmu-miR-7027-3p	mmu-miR-7027-3p
1557	mmu-miR-7027-5p	40.5299	11.028	0.000226282	35.6009	14.7892	0.0262309	UGGAAAGGAAGAAACAGCAGAGC	experimental		mature miRNA	standard	MIMAT0027958	mmu-miR-7027-5p	mmu-miR-7027-5p
1558	mmu-miR-7028-3p	7.4554	7.29711	0.402902	4.33564	8.66511	0.559718	CCUUCUCUUCCCCCUCGGCCAG	experimental		mature miRNA	standard	MIMAT0027961	mmu-miR-7028-3p	mmu-miR-7028-3p
1559	mmu-miR-7028-5p	380.085	55.997	3.03411e-11	547.029	92.319	3.99705e-08	UGGGCUGAGGCUUGGGUCAGGAG	experimental		mature miRNA	standard	MIMAT0027960	mmu-miR-7028-5p	mmu-miR-7028-5p
1560	mmu-miR-7029-3p	1.14268	6.64332	0.912567	1.41434	7.45378	0.917769	UGUGGCUCUGUGUGUCCAGAUC	experimental		mature miRNA	standard	MIMAT0027963	mmu-miR-7029-3p	mmu-miR-7029-3p
1561	mmu-miR-7029-5p	5.69328	7.40697	0.494969	7.55745	8.56307	0.344074	UCUGGACGCUCGGCUGCCAGCGC	experimental		mature miRNA	standard	MIMAT0027962	mmu-miR-7029-5p	mmu-miR-7029-5p
1562	mmu-miR-7030-3p	4.35652	5.95567	0.555028	7.88217	7.91695	0.277521	CUUGCUCUGUUAUCUCUCCAG	experimental		mature miRNA	standard	MIMAT0027965	mmu-miR-7030-3p	mmu-miR-7030-3p
1563	mmu-miR-7030-5p	3.26258	8.62661	0.813552	2.01501	7.09994	0.708501	UGGGGAGGUGGCUGUGCUAGUC	experimental		mature miRNA	standard	MIMAT0027964	mmu-miR-7030-5p	mmu-miR-7030-5p
1564	mmu-miR-7031-3p	0.302675	5.26065	0.993154	3.13387	7.80053	0.576535	AACCCUCUUGCCCUCUCCUAG	experimental		mature miRNA	standard	MIMAT0027967	mmu-miR-7031-3p	mmu-miR-7031-3p
1565	mmu-miR-7031-5p	0.385451	5.62132	1	70.0728	74.5369	0.336864	CCUGAGAGGCCUGAAGGGUGGGA	experimental		mature miRNA	standard	MIMAT0027966	mmu-miR-7031-5p	mmu-miR-7031-5p
1566	mmu-miR-7032-3p	1.25117	6.40037	0.940167	3.75337	9.1369	0.585451	AUCCUCUCGGUACCGCCCUGCA	experimental		mature miRNA	standard	MIMAT0027969	mmu-miR-7032-3p	mmu-miR-7032-3p
1567	mmu-miR-7032-5p	1.29758	7.46645	0.934943	3.44157	9.13957	0.619633	CCCAGGGUGGUCCCCGAGAGGGUGGU	experimental		mature miRNA	standard	MIMAT0027968	mmu-miR-7032-5p	mmu-miR-7032-5p
1568	mmu-miR-7033-3p	5.11313	6.4134	0.526717	2.12432	8.41289	0.7638	UGCCUCCAUUCUCUUGGGCAG	experimental		mature miRNA	standard	MIMAT0027971	mmu-miR-7033-3p	mmu-miR-7033-3p
1569	mmu-miR-7033-5p	26.0925	8.48774	0.00340839	13.3649	9.0768	0.142465	UCUCCAGGAGUCUGAGGGGCAGG	experimental		mature miRNA	standard	MIMAT0027970	mmu-miR-7033-5p	mmu-miR-7033-5p
1570	mmu-miR-7034-3p	1.23601	7.01204	0.903503	2.40481	7.65676	0.687657	UUGGCCUUCCUUCCCUACCCUACA	experimental		mature miRNA	standard	MIMAT0027973	mmu-miR-7034-3p	mmu-miR-7034-3p
1571	mmu-miR-7034-5p	49.5266	11.2301	1.06926e-05	56.4487	13.1204	4.74251e-05	UCCGGGAGGGAUGGAUGUGCU	experimental		mature miRNA	standard	MIMAT0027972	mmu-miR-7034-5p	mmu-miR-7034-5p
1572	mmu-miR-7035-3p	2.56909	6.61726	0.769533	1.72965	8.3354	0.84701	UCUGAGCCGCUGUCCCUGCAG	experimental		mature miRNA	standard	MIMAT0027975	mmu-miR-7035-3p	mmu-miR-7035-3p
1573	mmu-miR-7035-5p	0.33674	6.58928	1	0.824164	9.25654	0.899068	GGCUGGGAGAGUGGCUCAGAA	experimental		mature miRNA	standard	MIMAT0027974	mmu-miR-7035-5p	mmu-miR-7035-5p
1574	mmu-miR-7036-3p	2.37408	5.67062	0.770923	4.26061	9.23652	0.587811	CCGUCCUCAUCCGCUCCUCCCAG	experimental		mature miRNA	standard	MIMAT0027977	mmu-miR-7036-3p	mmu-miR-7036-3p
1575	mmu-miR-7036-5p	72.0549	14.3341	3.76728e-07	45.8444	12.3993	0.000612299	AGCGGGGUUCGGUGGGGAAGAGA	experimental		mature miRNA	standard	MIMAT0027976	mmu-miR-7036-5p	mmu-miR-7036-5p
1576	mmu-miR-7036b-3p	0.722171	5.64741	1	0.556074	7.64522	0.947883	UUCCUGGUGGGCCUCGGGGUCC	experimental		mature miRNA	standard	MIMAT0029809	mmu-miR-7036b-3p	mmu-miR-7036b-3p
1577	mmu-miR-7036b-5p	10.0385	6.89351	0.194325	12.6537	9.76951	0.169262	ACGCGGGGUUCUCUGUGGAAGC	experimental		mature miRNA	standard	MIMAT0029808	mmu-miR-7036b-5p	mmu-miR-7036b-5p
1578	mmu-miR-7037-3p	7.4567	7.46648	0.380239	11.7249	8.52429	0.111219	UGUCUCCUAAUGUCACCUGCAG	experimental		mature miRNA	standard	MIMAT0027979	mmu-miR-7037-3p	mmu-miR-7037-3p
1579	mmu-miR-7037-5p	0.93646	5.44075	1	1.48825	8.19313	0.788171	AAGGUGGCCACAGGAGAUCAUGGU	experimental		mature miRNA	standard	MIMAT0027978	mmu-miR-7037-5p	mmu-miR-7037-5p
1580	mmu-miR-7038-3p	30.4415	11.1594	0.00772168	36.2499	11.9887	0.00310205	CACUGCUCCUGCCUUCUUACAG	experimental		mature miRNA	standard	MIMAT0027981	mmu-miR-7038-3p	mmu-miR-7038-3p
1581	mmu-miR-7038-5p	192.62	20.8691	0	201.838	17.7417	0	UGUAGAAGGAAGGGCUGCUGUG	experimental		mature miRNA	standard	MIMAT0027980	mmu-miR-7038-5p	mmu-miR-7038-5p
1582	mmu-miR-7039-3p	1.88949	6.40181	0.840884	4.38958	7.90687	0.470217	CCUGUUCUGCCCUCCCUUCCAG	experimental		mature miRNA	standard	MIMAT0027983	mmu-miR-7039-3p	mmu-miR-7039-3p
1583	mmu-miR-7039-5p	0.784685	6.51532	0.957051	1.32562	7.09367	0.901356	AGAGGGAUGGAGAGCAUCGCGU	experimental		mature miRNA	standard	MIMAT0027982	mmu-miR-7039-5p	mmu-miR-7039-5p
1584	mmu-miR-7040-3p	2.13177	6.79696	0.809899	4.10246	8.3138	0.517884	CGCCACCCUCUCUCUCACGUAG	experimental		mature miRNA	standard	MIMAT0027985	mmu-miR-7040-3p	mmu-miR-7040-3p
1585	mmu-miR-7040-5p	33.8749	12.8797	0.0110552	29.7189	8.81082	0.000875624	CAUACGGAGGGAGAUGGAGGCG	experimental		mature miRNA	standard	MIMAT0027984	mmu-miR-7040-5p	mmu-miR-7040-5p
1586	mmu-miR-7041-3p	74.5713	15.0585	9.78551e-07	173.751	19.7783	1.11022e-16	UGGUUCUCUUCUUCCCUCAG	experimental		mature miRNA	standard	MIMAT0027987	mmu-miR-7041-3p	mmu-miR-7041-3p
1587	mmu-miR-7041-5p	0.0230164	6.43038	1	0.00434474	7.48862	1	AGAGGGAAUGGAGACUCAGUUGA	experimental		mature miRNA	standard	MIMAT0027986	mmu-miR-7041-5p	mmu-miR-7041-5p
1588	mmu-miR-7042-3p	0.0195904	5.98569	1	0.113221	8.18314	0.948681	UGUCCCUUUGUUUUCUCUCAG	experimental		mature miRNA	standard	MIMAT0027989	mmu-miR-7042-3p	mmu-miR-7042-3p
1589	mmu-miR-7042-5p	66.3068	14.682	6.40129e-06	74.2522	18.9643	0.000207664	UAGAGACAGCAGAAGGGCCAC	experimental		mature miRNA	standard	MIMAT0027988	mmu-miR-7042-5p	mmu-miR-7042-5p
1590	mmu-miR-7043-3p	5.2361	6.06869	0.448985	9.08261	8.87509	0.228863	ACUGUGCCUCUCUGUUUUCAG	experimental		mature miRNA	standard	MIMAT0027991	mmu-miR-7043-3p	mmu-miR-7043-3p
1591	mmu-miR-7043-5p	11.8674	7.89802	0.140186	20.5659	12.8868	0.0965197	UGUGAAAGCAGAGAGGCAUUUUU	experimental		mature miRNA	standard	MIMAT0027990	mmu-miR-7043-5p	mmu-miR-7043-5p
1592	mmu-miR-7044-3p	7.36167	6.5295	0.3243	8.95817	9.65661	0.284454	AUGCAGCCCCGACCCUCACAG	experimental		mature miRNA	standard	MIMAT0027993	mmu-miR-7044-3p	mmu-miR-7044-3p
1593	mmu-miR-7044-5p	157.6	17.1083	0	185.984	24.0135	2.79554e-13	GUGUGGUGGUGGUGGCGGC	experimental		mature miRNA	standard	MIMAT0027992	mmu-miR-7044-5p	mmu-miR-7044-5p
1594	mmu-miR-7045-3p	22.416	9.92788	0.033932	22.4962	7.96211	0.00393652	UCUCCCCCCUCCCCCGCACAG	experimental		mature miRNA	standard	MIMAT0027995	mmu-miR-7045-3p	mmu-miR-7045-3p
1595	mmu-miR-7045-5p	593.164	56.0363	0	695.628	39.7268	0	AGCGGGUGGGGGAGGGGGACU	experimental		mature miRNA	standard	MIMAT0027994	mmu-miR-7045-5p	mmu-miR-7045-5p
1596	mmu-miR-7046-3p	5.41701	6.64604	0.483627	11.4165	8.0212	0.102583	UGAACCACCCAUCCCCCUACAG	experimental		mature miRNA	standard	MIMAT0027997	mmu-miR-7046-3p	mmu-miR-7046-3p
1597	mmu-miR-7046-5p	20.9176	8.90627	0.0211146	22.0664	9.99564	0.0211705	UGUAGGGUGAGGCUGGGAGCCAGG	experimental		mature miRNA	standard	MIMAT0027996	mmu-miR-7046-5p	mmu-miR-7046-5p
1598	mmu-miR-7047-3p	7.98169	6.86696	0.295136	14.1277	10.0002	0.112745	UCACCCUCACCCUUCCUCCUUCC	experimental		mature miRNA	standard	MIMAT0027999	mmu-miR-7047-3p	mmu-miR-7047-3p
1599	mmu-miR-7047-5p	42.3346	12.356	0.000503706	67.1534	20.5576	0.00123851	UGAGGGAGGAGGGCUGGGUCUGA	experimental		mature miRNA	standard	MIMAT0027998	mmu-miR-7047-5p	mmu-miR-7047-5p
1600	mmu-miR-7048-3p	0.809728	5.86531	0.923213	2.92327	9.09408	0.642001	UCUUCCAUUCUCUUUCCCCAG	experimental		mature miRNA	standard	MIMAT0028001	mmu-miR-7048-3p	mmu-miR-7048-3p
1601	mmu-miR-7048-5p	116.224	14.6544	4.44089e-16	118.664	20.2245	1.15823e-08	CGGGGCUGAGAGGUGAGGAAGC	experimental		mature miRNA	standard	MIMAT0028000	mmu-miR-7048-5p	mmu-miR-7048-5p
1602	mmu-miR-7049-3p	49.0584	14.3549	0.000765809	35.4172	12.5568	0.00456369	UGCAGCCCCUGUCUGCCUCAG	experimental		mature miRNA	standard	MIMAT0028003	mmu-miR-7049-3p	mmu-miR-7049-3p
1603	mmu-miR-7049-5p	2.5441	6.24221	0.747233	3.49137	8.64008	0.599744	UCUGAAGGCAGUCAGGUAGGCGG	experimental		mature miRNA	standard	MIMAT0028002	mmu-miR-7049-5p	mmu-miR-7049-5p
1604	mmu-miR-7050-3p	0.0170048	5.65473	1	1.98357	9.16892	0.748695	UCUCAGCCUUUAUCUCCCCAG	experimental		mature miRNA	standard	MIMAT0028005	mmu-miR-7050-3p	mmu-miR-7050-3p
1605	mmu-miR-7050-5p	104.533	13.6957	7.54952e-15	127.569	25.7821	1.1986e-06	ACAGGAGAAGGGGGUGAGAGA	experimental		mature miRNA	standard	MIMAT0028004	mmu-miR-7050-5p	mmu-miR-7050-5p
1606	mmu-miR-7051-3p	4.82123	7.87645	0.602009	5.0814	8.58828	0.477423	UGAGCCACUGAUUCCUGUGUGC	experimental		mature miRNA	standard	MIMAT0028007	mmu-miR-7051-3p	mmu-miR-7051-3p
1607	mmu-miR-7051-5p	7.15795	6.49229	0.318555	15.3378	8.72419	0.0550046	UCACCAGGAGGAAGUUGGGUCA	experimental		mature miRNA	standard	MIMAT0028006	mmu-miR-7051-5p	mmu-miR-7051-5p
1608	mmu-miR-7052-3p	7.2295	5.41928	0.230472	13.8419	9.47918	0.108861	GCUCUGCCCCCUCCUUCCCAG	experimental		mature miRNA	standard	MIMAT0028009	mmu-miR-7052-3p	mmu-miR-7052-3p
1609	mmu-miR-7052-5p	4.84258	8.23304	0.602712	12.6428	10.7315	0.186283	UGUGGGAAGGUGGAGGCCUUU	experimental		mature miRNA	standard	MIMAT0028008	mmu-miR-7052-5p	mmu-miR-7052-5p
1610	mmu-miR-7053-3p	4.18159	8.03931	0.648714	15.1323	8.85331	0.0516395	CUCCUGUGUCUCCUUCCCCAG	experimental		mature miRNA	standard	MIMAT0028011	mmu-miR-7053-3p	mmu-miR-7053-3p
1611	mmu-miR-7053-5p	12.7329	7.65373	0.111148	20.7795	10.6543	0.0401095	UGGGGAAAGGCAGGCUACUGG	experimental		mature miRNA	standard	MIMAT0028010	mmu-miR-7053-5p	mmu-miR-7053-5p
1612	mmu-miR-7054-3p	1.32846	6.44549	0.866195	4.92365	8.7382	0.46482	UCCAACUUGGCCCCUUCCAG	experimental		mature miRNA	standard	MIMAT0028013	mmu-miR-7054-3p	mmu-miR-7054-3p
1613	mmu-miR-7054-5p	0.518475	5.18727	1	1.06941	7.79323	0.835595	UAGGAAGGUGGUUGGGCUGAGUACU	experimental		mature miRNA	standard	MIMAT0028012	mmu-miR-7054-5p	mmu-miR-7054-5p
1614	mmu-miR-7055-3p	3.21351	5.73725	0.647367	5.15178	8.28927	0.447965	UUGCUACUUUGAUACCCCACCAG	experimental		mature miRNA	standard	MIMAT0028015	mmu-miR-7055-3p	mmu-miR-7055-3p
1615	mmu-miR-7055-5p	0.0168264	5.29503	1	2.45529	8.32354	0.614438	UCAGUGGGUUAUCUGAGUUGG	experimental		mature miRNA	standard	MIMAT0028014	mmu-miR-7055-5p	mmu-miR-7055-5p
1616	mmu-miR-7056-3p	16.9147	7.06189	0.0205066	26.8334	12.3992	0.0251296	CCUCACCUGUCUCCCACCACAG	experimental		mature miRNA	standard	MIMAT0028017	mmu-miR-7056-3p	mmu-miR-7056-3p
1617	mmu-miR-7056-5p	317.669	31.3775	0	359.556	24.5977	0	UGUGGAGGAGGACAGAGAGGUU	experimental		mature miRNA	standard	MIMAT0028016	mmu-miR-7056-5p	mmu-miR-7056-5p
1618	mmu-miR-7057-3p	0.0171947	5.945	1	1.58444	7.89677	0.723706	UAAUUUGAUGUCUUUCUCCACC	experimental		mature miRNA	standard	MIMAT0028019	mmu-miR-7057-3p	mmu-miR-7057-3p
1619	mmu-miR-7057-5p	0.523235	6.49896	0.949993	1.54827	8.26577	0.779145	CAGGAGAGGACUCAAGUU	experimental		mature miRNA	standard	MIMAT0028018	mmu-miR-7057-5p	mmu-miR-7057-5p
1620	mmu-miR-7058-3p	965.835	61.623	0	1121.99	48.5103	0	CUCGUUCCUUCCUUUCUUCCAG	experimental		mature miRNA	standard	MIMAT0028021	mmu-miR-7058-3p	mmu-miR-7058-3p
1621	mmu-miR-7058-5p	9.63164	7.0135	0.210131	12.9424	10.4443	0.151109	UAGAGGGGAGGUGACCGUGGAAGU	experimental		mature miRNA	standard	MIMAT0028020	mmu-miR-7058-5p	mmu-miR-7058-5p
1622	mmu-miR-7059-3p	0.672089	6.56795	1	4.02679	9.71276	0.590174	UGUUUGCUGUUUGUCCUCCCAG	experimental		mature miRNA	standard	MIMAT0028023	mmu-miR-7059-3p	mmu-miR-7059-3p
1623	mmu-miR-7059-5p	0.442964	6.49733	1	0.944852	7.76945	0.854316	ACCGGGGACUGCGGCUUUCAGU	experimental		mature miRNA	standard	MIMAT0028022	mmu-miR-7059-5p	mmu-miR-7059-5p
1624	mmu-miR-7060-3p	4.86674	6.55641	0.521431	7.69735	7.58985	0.273388	UCUACUCUACCUUCUACUCAG	experimental		mature miRNA	standard	MIMAT0028025	mmu-miR-7060-3p	mmu-miR-7060-3p
1625	mmu-miR-7060-5p	0.17631	6.34008	1	0.833302	5.98023	0.823469	GUGAGUGCUGGGUAGAAUGGGA	experimental		mature miRNA	standard	MIMAT0028024	mmu-miR-7060-5p	mmu-miR-7060-5p
1626	mmu-miR-7061-3p	1.54476	6.44204	0.851673	3.11794	6.74688	0.57431	UAUCCCUUUUAUUUCCUUUUAG	experimental		mature miRNA	standard	MIMAT0028027	mmu-miR-7061-3p	mmu-miR-7061-3p
1627	mmu-miR-7061-5p	0.633344	5.76408	0.947128	0.270128	7.44856	0.953745	UAUGGAAAUAGGAGGUGAUUUU	experimental		mature miRNA	standard	MIMAT0028026	mmu-miR-7061-5p	mmu-miR-7061-5p
1628	mmu-miR-7062-3p	1.32282	6.41912	0.860257	2.45758	8.77526	0.694498	ACUAACUUCUCCUGGCCCCACAG	experimental		mature miRNA	standard	MIMAT0028029	mmu-miR-7062-3p	mmu-miR-7062-3p
1629	mmu-miR-7062-5p	0.625442	5.39995	1	1.53533	7.65485	0.76621	UGGAGGCCAGCUUGUGGAGUGUCU	experimental		mature miRNA	standard	MIMAT0028028	mmu-miR-7062-5p	mmu-miR-7062-5p
1630	mmu-miR-7063-3p	14.7988	7.97014	0.0858411	18.8912	9.58773	0.03933	UGCUCUCUGCCCCUCUUAAG	experimental		mature miRNA	standard	MIMAT0028031	mmu-miR-7063-3p	mmu-miR-7063-3p
1631	mmu-miR-7063-5p	7.98035	6.94564	0.313523	6.9491	9.04596	0.382352	AUGAGAGGUGCAGGCUGAGCACA	experimental		mature miRNA	standard	MIMAT0028030	mmu-miR-7063-5p	mmu-miR-7063-5p
1632	mmu-miR-7064-3p	430.65	40.3513	0	418.977	26.8573	0	CAGGGCCCUUUAUGUCUCUCU	experimental		mature miRNA	standard	MIMAT0028033	mmu-miR-7064-3p	mmu-miR-7064-3p
1633	mmu-miR-7064-5p	1.23965	7.03197	0.943202	0.597383	7.79928	0.961032	UCAGAGGCAUAAAGGUCAUUUGCU	experimental		mature miRNA	standard	MIMAT0028032	mmu-miR-7064-5p	mmu-miR-7064-5p
1634	mmu-miR-7065-3p	6.51867	6.9179	0.441484	2.29369	9.58664	0.797169	UUGGUUUUCCUGUUUGCACAG	experimental		mature miRNA	standard	MIMAT0028035	mmu-miR-7065-3p	mmu-miR-7065-3p
1635	mmu-miR-7065-5p	0.0230164	6.35577	1	0.00434474	8.58138	1	AGUGUAGCAGGUAAACCAGGA	experimental		mature miRNA	standard	MIMAT0028034	mmu-miR-7065-5p	mmu-miR-7065-5p
1636	mmu-miR-7066-3p	72.7838	13.3568	2.37173e-08	87.9001	15.1644	3.58084e-08	UCUACCCAUUGCCUGCCUCCCAG	experimental		mature miRNA	standard	MIMAT0028037	mmu-miR-7066-3p	mmu-miR-7066-3p
1637	mmu-miR-7066-5p	1.2505	6.86245	0.905488	0.0374548	8.61815	1	UGGGUUGGGAAAUGAGUAGAGG	experimental		mature miRNA	standard	MIMAT0028036	mmu-miR-7066-5p	mmu-miR-7066-5p
1638	mmu-miR-7067-3p	3.54182	5.48588	0.6111	3.22364	7.45146	0.646613	UGAUUGCUUCCCUCCCCACAG	experimental		mature miRNA	standard	MIMAT0028039	mmu-miR-7067-3p	mmu-miR-7067-3p
1639	mmu-miR-7067-5p	3.85177	6.61194	0.675831	0.338172	7.24583	0.949597	UGCAGGGGGUGGUUGCACACGGA	experimental		mature miRNA	standard	MIMAT0028038	mmu-miR-7067-5p	mmu-miR-7067-5p
1640	mmu-miR-7068-3p	2.4118	6.50514	0.754446	4.82579	11.5637	0.584885	UCACCCUGGACUGACUCUCAG	experimental		mature miRNA	standard	MIMAT0028043	mmu-miR-7068-3p	mmu-miR-7068-3p
1641	mmu-miR-7068-5p	0.122913	5.82222	1	0.970273	7.47735	0.898585	GUGAGGCUCAGUAUGGGGUGG	experimental		mature miRNA	standard	MIMAT0028042	mmu-miR-7068-5p	mmu-miR-7068-5p
1642	mmu-miR-7069-3p	2.50101	6.98767	0.784657	2.20503	8.39582	0.793726	CCUGCCCUGCCAACCCCUACA	experimental		mature miRNA	standard	MIMAT0028045	mmu-miR-7069-3p	mmu-miR-7069-3p
1643	mmu-miR-7069-5p	8.44839	6.66454	0.291676	2.66711	6.89095	0.697763	UUGGGGGCCUGGGAGGGUGACAC	experimental		mature miRNA	standard	MIMAT0028044	mmu-miR-7069-5p	mmu-miR-7069-5p
1644	mmu-miR-7070-3p	13.4217	8.59373	0.1658	36.1141	12.8128	0.00456741	CAGGCUCUCCUUCCCUCCAG	experimental		mature miRNA	standard	MIMAT0028047	mmu-miR-7070-3p	mmu-miR-7070-3p
1645	mmu-miR-7070-5p	18.8952	8.04422	0.0293594	17.5658	10.9405	0.0934528	GUGAGGGGAGCUGAGGCAGGA	experimental		mature miRNA	standard	MIMAT0028046	mmu-miR-7070-5p	mmu-miR-7070-5p
1646	mmu-miR-7071-3p	6.39076	8.51797	0.636694	0.00591566	7.11221	1	CUGACGUCUCGGUUCCCGCAG	experimental		mature miRNA	standard	MIMAT0028049	mmu-miR-7071-3p	mmu-miR-7071-3p
1647	mmu-miR-7071-5p	0.787486	5.93418	0.93066	0.00527379	8.29554	1	CCCGGGAGCGAGGUGCUGCAGCG	experimental		mature miRNA	standard	MIMAT0028048	mmu-miR-7071-5p	mmu-miR-7071-5p
1648	mmu-miR-7072-3p	246.319	23.7448	0	328.556	29.7677	0	CUAGCUUCUCUUCUUCCCCAG	experimental		mature miRNA	standard	MIMAT0028051	mmu-miR-7072-3p	mmu-miR-7072-3p
1649	mmu-miR-7072-5p	57.7169	15.7672	0.00037778	61.6913	16.7118	0.00057143	GAGGGGAGACAAGAGGCAAGGC	experimental		mature miRNA	standard	MIMAT0028050	mmu-miR-7072-5p	mmu-miR-7072-5p
1650	mmu-miR-7073-3p	1.7277	7.16993	0.843158	0.477217	6.99502	1	AUAGCCUUUUCCUCCCCAACAG	experimental		mature miRNA	standard	MIMAT0028053	mmu-miR-7073-3p	mmu-miR-7073-3p
1651	mmu-miR-7073-5p	0.0230164	6.38915	1	0.00434474	7.16126	1	UGGGGGAAUUGAAAGACUAUGA	experimental		mature miRNA	standard	MIMAT0028052	mmu-miR-7073-5p	mmu-miR-7073-5p
1652	mmu-miR-7074-3p	10.0821	8.27508	0.250189	19.8215	11.0213	0.0789568	UAGGCCUUCUCCUCUCCCUGCAG	experimental		mature miRNA	standard	MIMAT0028055	mmu-miR-7074-3p	mmu-miR-7074-3p
1653	mmu-miR-7074-5p	0.79665	6.17804	1	1.10332	8.08729	0.97043	UGGGAAGAGGCUAGGGCUCCAGU	experimental		mature miRNA	standard	MIMAT0028054	mmu-miR-7074-5p	mmu-miR-7074-5p
1654	mmu-miR-7075-3p	322.587	69.577	6.80952e-05	334.439	30.8943	0	CAACCAUGUCUUCUUUCCCAG	experimental		mature miRNA	standard	MIMAT0028057	mmu-miR-7075-3p	mmu-miR-7075-3p
1655	mmu-miR-7075-5p	58.5349	12.8501	4.49472e-06	77.7803	11.8812	3.59508e-10	CGGGGAGGAGGACAUGGUUUU	experimental		mature miRNA	standard	MIMAT0028056	mmu-miR-7075-5p	mmu-miR-7075-5p
1656	mmu-miR-7076-3p	3.13445	7.49488	0.750254	4.09198	9.86319	0.588624	UGACUACCACUGUCUCCCCAG	experimental		mature miRNA	standard	MIMAT0028059	mmu-miR-7076-3p	mmu-miR-7076-3p
1657	mmu-miR-7076-5p	0.437981	5.9817	1	0.00510677	7.30176	1	AGGGGAGGUGGUAUGGUCUCA	experimental		mature miRNA	standard	MIMAT0028058	mmu-miR-7076-5p	mmu-miR-7076-5p
1658	mmu-miR-7077-3p	3.89225	6.5858	0.747178	0.00575692	7.25634	1	CCUUCCAUGGCUCCUGGCAG	experimental		mature miRNA	standard	MIMAT0028061	mmu-miR-7077-3p	mmu-miR-7077-3p
1659	mmu-miR-7077-5p	2.44803	6.88082	0.841344	0.00561233	8.24809	1	GGCCAAGGUCCCAUGGCAGGC	experimental		mature miRNA	standard	MIMAT0028060	mmu-miR-7077-5p	mmu-miR-7077-5p
1660	mmu-miR-7078-3p	3.55171	5.71588	0.745799	0.00572808	7.20264	1	UACUUUUUUUAUCAUCCACAG	experimental		mature miRNA	standard	MIMAT0028063	mmu-miR-7078-3p	mmu-miR-7078-3p
1661	mmu-miR-7078-5p	9.71502	9.1106	0.403305	3.15657	7.00971	0.595049	UGUGGGUGGUAGGAGACGCU	experimental		mature miRNA	standard	MIMAT0028062	mmu-miR-7078-5p	mmu-miR-7078-5p
1662	mmu-miR-7079-3p	3.26614	6.60425	0.710321	0.416436	8.54483	0.966401	UGACUUCUGUUCUCUUUCCAG	experimental		mature miRNA	standard	MIMAT0028065	mmu-miR-7079-3p	mmu-miR-7079-3p
1663	mmu-miR-7079-5p	2.86227	6.79986	0.771025	0.00566067	7.47664	1	AGGGCUGAGGCAGUGAGUCCUG	experimental		mature miRNA	standard	MIMAT0028064	mmu-miR-7079-5p	mmu-miR-7079-5p
1664	mmu-miR-7080-3p	12.4853	6.86177	0.153269	11.5549	8.89631	0.163978	CAGGCUCACCCCUCCGUUCCCU	experimental		mature miRNA	standard	MIMAT0028067	mmu-miR-7080-3p	mmu-miR-7080-3p
1665	mmu-miR-7080-5p	77.5819	17.2543	1.17318e-05	56.2745	15.1994	0.000294932	GUAGGAGCUGGAGGUGGGUUUGG	experimental		mature miRNA	standard	MIMAT0028066	mmu-miR-7080-5p	mmu-miR-7080-5p
1666	mmu-miR-7081-3p	2.36153	6.46301	0.749571	1.49239	8.59786	0.971673	UUCCCCUGGUAUCCUCCUCACA	experimental		mature miRNA	standard	MIMAT0028069	mmu-miR-7081-3p	mmu-miR-7081-3p
1667	mmu-miR-7081-5p	53.7309	25.2838	0.047693	1232.61	136.323	0	AGAGGAGGGUGCUCGGCCGGGGAUUA	experimental		mature miRNA	standard	MIMAT0028068	mmu-miR-7081-5p	mmu-miR-7081-5p
1668	mmu-miR-7082-3p	19.8897	9.54113	0.0522186	21.0069	9.88741	0.035126	GCCCCCCUUGCUGUCUGUCUCC	experimental		mature miRNA	standard	MIMAT0028071	mmu-miR-7082-3p	mmu-miR-7082-3p
1669	mmu-miR-7082-5p	1949.75	66.3506	0	1802.63	53.9507	0	UACGGGCAGGAGGAGGGGAGG	experimental		mature miRNA	standard	MIMAT0028070	mmu-miR-7082-5p	mmu-miR-7082-5p
1670	mmu-miR-7083-3p	0.13498	6.61839	1	2.49646	8.96619	0.646869	UCUGCUCUCCUGGACCCCAG	experimental		mature miRNA	standard	MIMAT0028073	mmu-miR-7083-3p	mmu-miR-7083-3p
1671	mmu-miR-7083-5p	29.7	10.6218	0.00511313	19.4336	10.9581	0.0656471	UCGGGGCUGGACAAGCAGAGA	experimental		mature miRNA	standard	MIMAT0028072	mmu-miR-7083-5p	mmu-miR-7083-5p
1672	mmu-miR-7084-3p	0.12608	5.91761	1	1.11496	7.91126	0.837259	GCCUCUGACCCCUGUCCUCUGC	experimental		mature miRNA	standard	MIMAT0028075	mmu-miR-7084-3p	mmu-miR-7084-3p
1673	mmu-miR-7084-5p	42.7626	12.4041	0.000867531	38.0536	11.1162	0.000649127	UAGAGGAUAGAGGUAGAGAGU	experimental		mature miRNA	standard	MIMAT0028074	mmu-miR-7084-5p	mmu-miR-7084-5p
1674	mmu-miR-7085-3p	1.92708	7.02979	0.844641	2.09228	7.52365	0.716006	UAGCUGGCCUCUCCCCACCUUC	experimental		mature miRNA	standard	MIMAT0028077	mmu-miR-7085-3p	mmu-miR-7085-3p
1675	mmu-miR-7085-5p	16.3532	8.0417	0.0586244	13.4299	9.22627	0.130681	CAGUGGGGGCAGGCCAGCAGGA	experimental		mature miRNA	standard	MIMAT0028076	mmu-miR-7085-5p	mmu-miR-7085-5p
1676	mmu-miR-7086-3p	0.0230164	6.54466	1	0.00434474	9.01175	1	UCCGUUCUGAUAUCUCCUCAG	experimental		mature miRNA	standard	MIMAT0028079	mmu-miR-7086-3p	mmu-miR-7086-3p
1677	mmu-miR-7086-5p	27.0171	12.7846	0.0419008	32.9173	11.3421	0.00441876	AAGAGGAGAAAGGUUUGGGCA	experimental		mature miRNA	standard	MIMAT0028078	mmu-miR-7086-5p	mmu-miR-7086-5p
1678	mmu-miR-7087-3p	2.25739	5.9527	0.766626	4.87655	8.29346	0.504471	UGCUGGCUCUCUCCCCUGCCAG	experimental		mature miRNA	standard	MIMAT0028081	mmu-miR-7087-3p	mmu-miR-7087-3p
1679	mmu-miR-7087-5p	1.31718	8.16606	1	0.921671	9.10798	0.887358	AGGCAGGUGUGGAGCUGGUCU	experimental		mature miRNA	standard	MIMAT0028080	mmu-miR-7087-5p	mmu-miR-7087-5p
1680	mmu-miR-7088-3p	9.71031	8.44874	0.288939	24.3388	10.8898	0.0322412	UUGACCUUCCUCCAUUGCUUCC	experimental		mature miRNA	standard	MIMAT0028083	mmu-miR-7088-3p	mmu-miR-7088-3p
1681	mmu-miR-7088-5p	236.181	20.8557	0	186.098	25.178	1.07599e-11	GCAAGUGGUGGUGAGGAGGGGAAAC	experimental		mature miRNA	standard	MIMAT0028082	mmu-miR-7088-5p	mmu-miR-7088-5p
1682	mmu-miR-7089-3p	6.08645	7.44541	0.443652	9.45116	7.44006	0.130467	UCAGUGUCUGCUGUCUCCACAG	experimental		mature miRNA	standard	MIMAT0028085	mmu-miR-7089-3p	mmu-miR-7089-3p
1683	mmu-miR-7089-5p	25.958	10.9542	0.0208348	27.1358	11.8313	0.0201067	CCGUGGGACCUACAGACUCCUGGG	experimental		mature miRNA	standard	MIMAT0028084	mmu-miR-7089-5p	mmu-miR-7089-5p
1684	mmu-miR-7090-3p	0.0188699	6.75503	1	0.241617	6.87331	1	UUUGAUGUCUGACUUUGCAG	experimental		mature miRNA	standard	MIMAT0028087	mmu-miR-7090-3p	mmu-miR-7090-3p
1685	mmu-miR-7090-5p	0.357292	5.84948	1	1.05525	8.50775	0.936109	UCUCAGAGUUGGGACACCAUGAG	experimental		mature miRNA	standard	MIMAT0028086	mmu-miR-7090-5p	mmu-miR-7090-5p
1686	mmu-miR-7091-3p	0.0230164	6.54272	1	0.00434474	8.07374	1	AGUGGCUUCUGUCGUCUCUAG	experimental		mature miRNA	standard	MIMAT0028089	mmu-miR-7091-3p	mmu-miR-7091-3p
1687	mmu-miR-7091-5p	0.0230164	6.6794	1	0.00434474	7.5871	1	GUAGGGGUGAUAGAUUCCAUGGC	experimental		mature miRNA	standard	MIMAT0028088	mmu-miR-7091-5p	mmu-miR-7091-5p
1688	mmu-miR-7092-3p	0.0183768	6.85341	1	0.412808	7.97135	0.925944	UGUUCUUUGUUUUGUUUGCCUUAG	experimental		mature miRNA	standard	MIMAT0028091	mmu-miR-7092-3p	mmu-miR-7092-3p
1689	mmu-miR-7092-5p	0.0230164	6.53139	1	0.00434474	6.83766	1	AAAGGCAAACUCACAGAAUCAUU	experimental		mature miRNA	standard	MIMAT0028090	mmu-miR-7092-5p	mmu-miR-7092-5p
1690	mmu-miR-7093-3p	0.980391	6.73107	1	37.9283	41.292	0.340856	UUUCCAUCUGUCAUCCUGCAG	experimental		mature miRNA	standard	MIMAT0028093	mmu-miR-7093-3p	mmu-miR-7093-3p
1691	mmu-miR-7093-5p	28.8975	9.90394	0.00436893	22.1576	10.5001	0.0384656	CAGGAUGACAGAAGGAAAACCU	experimental		mature miRNA	standard	MIMAT0028092	mmu-miR-7093-5p	mmu-miR-7093-5p
1692	mmu-miR-7094-1-5p	0.0176095	6.26886	1	0.978312	8.3882	0.838465	UCUGAAGAGGAUACAGGGUCUGA	experimental		mature miRNA	standard	MIMAT0028094	mmu-miR-7094-1-5p	mmu-miR-7094-1-5p
1693	mmu-miR-7094-3p	15.6236	9.37849	0.114815	22.6921	11.3232	0.04938	UACUCUGCUGUUCUCUCCACA	experimental		mature miRNA	standard	MIMAT0028095	mmu-miR-7094-3p	mmu-miR-7094-3p
1694	mmu-miR-7094b-2-5p	0.0230164	6.61367	1	0.00434474	6.71254	1	UCUGGAGAGGAUACAGGGUCUGA	experimental		mature miRNA	standard	MIMAT0028096	mmu-miR-7094b-2-5p	mmu-miR-7094b-2-5p
1695	mmu-miR-7115-3p	6.68633	7.6263	0.434633	12.8037	8.58944	0.0984897	ACUUGGUCCCCUGCCCCCACAG	experimental		mature miRNA	standard	MIMAT0028128	mmu-miR-7115-3p	mmu-miR-7115-3p
1696	mmu-miR-7115-5p	0.0194384	5.75999	1	0.132534	5.57166	0.97237	UCGGGGGUUGUGGUGCCGAAUUGU	experimental		mature miRNA	standard	MIMAT0028127	mmu-miR-7115-5p	mmu-miR-7115-5p
1697	mmu-miR-7116-3p	33.0512	10.5253	0.00175409	66.3906	16.1137	9.81917e-05	UUUUUUUCCUUUGCCUUCUCAG	experimental		mature miRNA	standard	MIMAT0028130	mmu-miR-7116-3p	mmu-miR-7116-3p
1698	mmu-miR-7116-5p	88.2529	19.5295	4.89881e-06	365.895	36.9273	0	UGAAGACAUCAGGAAAAAAAA	experimental		mature miRNA	standard	MIMAT0028129	mmu-miR-7116-5p	mmu-miR-7116-5p
1699	mmu-miR-7117-3p	3.41085	7.18147	0.692087	6.5094	9.72501	0.413244	UGUCCUUCUCUUUCCCCCAG	experimental		mature miRNA	standard	MIMAT0028132	mmu-miR-7117-3p	mmu-miR-7117-3p
1700	mmu-miR-7117-5p	0.0230164	6.76625	1	0.00434474	8.70405	1	UCUGGGGGCUCAGCUGAGGAUA	experimental		mature miRNA	standard	MIMAT0028131	mmu-miR-7117-5p	mmu-miR-7117-5p
1701	mmu-miR-7118-3p	2.55251	6.56305	0.746682	9.23389	10.5896	0.288307	UAACUCUACGUCCUCCUCCACA	experimental		mature miRNA	standard	MIMAT0028134	mmu-miR-7118-3p	mmu-miR-7118-3p
1702	mmu-miR-7118-5p	218.865	26.3044	0	246.627	28.0269	7.77156e-16	UGGGGAAGGCGGGAGAGGGAAC	experimental		mature miRNA	standard	MIMAT0028133	mmu-miR-7118-5p	mmu-miR-7118-5p
1703	mmu-miR-7119-3p	0.0208944	5.976	1	0.0307438	7.96826	1	AAAAAACACCGUUUCCUCCAG	experimental		mature miRNA	standard	MIMAT0028136	mmu-miR-7119-3p	mmu-miR-7119-3p
1704	mmu-miR-7119-5p	0.0184974	6.81258	1	0.361671	8.68269	1	CUGGGGGAUUGGGUGCCUUCU	experimental		mature miRNA	standard	MIMAT0028135	mmu-miR-7119-5p	mmu-miR-7119-5p
1705	mmu-miR-7210-3p	1.06112	6.16458	0.955558	1.67633	7.21102	0.750145	UUAUAUGUAAGUAACAAUGUGGCU	experimental		mature miRNA	standard	MIMAT0028389	mmu-miR-7210-3p	mmu-miR-7210-3p
1706	mmu-miR-7210-5p	8.7624	7.30326	0.28855	11.5442	10.0783	0.202383	UAACAUUGUAGACAGGCACAAAG	experimental		mature miRNA	standard	MIMAT0028388	mmu-miR-7210-5p	mmu-miR-7210-5p
1707	mmu-miR-7211-3p	37.7614	11.6796	0.00179949	25.5867	9.81236	0.00662831	UGGAGUGACUGUAGGGAGGAUGC	experimental		mature miRNA	standard	MIMAT0028391	mmu-miR-7211-3p	mmu-miR-7211-3p
1708	mmu-miR-7211-5p	27.6239	12.0949	0.0293734	16.4572	10.7282	0.10887	UCUUUCCCUCUGCCACUCCACC	experimental		mature miRNA	standard	MIMAT0028390	mmu-miR-7211-5p	mmu-miR-7211-5p
1709	mmu-miR-7212-3p	382.762	45.8548	0	547.838	36.8243	0	UAACACACACGUCUCCAGGUC	experimental		mature miRNA	standard	MIMAT0028393	mmu-miR-7212-3p	mmu-miR-7212-3p
1710	mmu-miR-7212-5p	0.972191	6.81756	0.924322	2.1923	8.87598	0.738532	UCUGGGGGCUUGUGUGGUAGG	experimental		mature miRNA	standard	MIMAT0028392	mmu-miR-7212-5p	mmu-miR-7212-5p
1711	mmu-miR-7213-3p	5.89422	5.76997	0.398651	4.28545	8.99028	0.576688	UACCUCAAGAGAGCCAGUCU	experimental		mature miRNA	standard	MIMAT0028395	mmu-miR-7213-3p	mmu-miR-7213-3p
1712	mmu-miR-7213-5p	1.62402	6.93746	1	0.239736	7.92103	1	ACUGGGUCUCUUGAGGUAGC	experimental		mature miRNA	standard	MIMAT0028394	mmu-miR-7213-5p	mmu-miR-7213-5p
1713	mmu-miR-7214-3p	0.0169416	5.60817	1	2.1388	8.57255	0.680389	CUCAGUCCUGACCCCUUGAGCGCA	experimental		mature miRNA	standard	MIMAT0028397	mmu-miR-7214-3p	mmu-miR-7214-3p
1714	mmu-miR-7214-5p	0.020482	5.22279	1	0.0460128	8.10144	1	UGUUUUCUGGGUUGGAAUGAGAA	experimental		mature miRNA	standard	MIMAT0028396	mmu-miR-7214-5p	mmu-miR-7214-5p
1715	mmu-miR-7215-3p	8.05225	8.67576	0.410504	10.2188	10.1743	0.270422	UGCUCUGAGAGGCAGAAAAGCGG	experimental		mature miRNA	standard	MIMAT0028399	mmu-miR-7215-3p	mmu-miR-7215-3p
1716	mmu-miR-7215-5p	0.0181548	5.72342	1	0.52788	8.06271	1	GCUCUUUAUGUCCAAGCUGAGCUAC	experimental		mature miRNA	standard	MIMAT0028398	mmu-miR-7215-5p	mmu-miR-7215-5p
1717	mmu-miR-7216-3p	0.0185506	6.11171	1	0.341224	7.61765	0.935288	UGGAAUUUGGUCUUUUCCGGC	experimental		mature miRNA	standard	MIMAT0028401	mmu-miR-7216-3p	mmu-miR-7216-3p
1718	mmu-miR-7216-5p	6.32353	6.87994	0.406919	11.0833	9.34846	0.178984	UGGAGAGCUGGCAGAGGACCCAGA	experimental		mature miRNA	standard	MIMAT0028400	mmu-miR-7216-5p	mmu-miR-7216-5p
1719	mmu-miR-7217-3p	0.759811	6.67344	0.972032	4.99293	8.53451	0.463962	UGAGAACCCACAAGCAAGAAGA	experimental		mature miRNA	standard	MIMAT0028403	mmu-miR-7217-3p	mmu-miR-7217-3p
1720	mmu-miR-7217-5p	126.759	15.7588	1.11022e-16	112.302	16.5297	4.6559e-11	AACUUGUAUCUUGUGAGACAGAAGG	experimental		mature miRNA	standard	MIMAT0028402	mmu-miR-7217-5p	mmu-miR-7217-5p
1721	mmu-miR-7218-3p	0.0168359	5.67176	1	2.42755	7.54803	0.594589	CUAACCUGUCAUUCUAGCCUGGGG	experimental		mature miRNA	standard	MIMAT0028405	mmu-miR-7218-3p	mmu-miR-7218-3p
1722	mmu-miR-7218-5p	13.7215	9.48652	0.17615	16.8891	9.0414	0.0443082	UGCAGGGUUUAGUGUAGAGGG	experimental		mature miRNA	standard	MIMAT0028404	mmu-miR-7218-5p	mmu-miR-7218-5p
1723	mmu-miR-7219-3p	597.962	42.2291	0	497.717	34.9338	0	UAUCCGGGUUUCUAACACACU	experimental		mature miRNA	standard	MIMAT0028407	mmu-miR-7219-3p	mmu-miR-7219-3p
1724	mmu-miR-7219-5p	0.0170865	6.57558	1	1.80046	8.18234	0.712072	UGUGUUAGAGCUCAGGGUUGAGA	experimental		mature miRNA	standard	MIMAT0028406	mmu-miR-7219-5p	mmu-miR-7219-5p
1725	mmu-miR-7220-3p	1.4326	5.49612	0.837736	4.45465	8.561	0.540836	CCAGGAACAAGGUCUCAGUCCGA	experimental		mature miRNA	standard	MIMAT0028409	mmu-miR-7220-3p	mmu-miR-7220-3p
1726	mmu-miR-7220-5p	0.477929	5.66958	1	0.753307	7.46657	0.88258	GGUGAGCUCUUGGUACCUUGGC	experimental		mature miRNA	standard	MIMAT0028408	mmu-miR-7220-5p	mmu-miR-7220-5p
1727	mmu-miR-7221-3p	18.7361	9.68257	0.061595	24.6329	10.5306	0.0181915	UGACUGUGGGCUGGGGACUGG	experimental		mature miRNA	standard	MIMAT0028411	mmu-miR-7221-3p	mmu-miR-7221-3p
1728	mmu-miR-7221-5p	5.22159	7.44365	0.565492	2.95958	8.74793	0.671787	CGUCUCUUGGUCACAGGUGGG	experimental		mature miRNA	standard	MIMAT0028410	mmu-miR-7221-5p	mmu-miR-7221-5p
1729	mmu-miR-7222-3p	29.6462	13.4742	0.0330459	23.1738	12.1348	0.0476646	UCCAGGACAGUGGGCAGGAGCAG	experimental		mature miRNA	standard	MIMAT0028413	mmu-miR-7222-3p	mmu-miR-7222-3p
1730	mmu-miR-7222-5p	0.975849	7.04191	0.95658	0.1287	8.31978	1	GGCACUUGCCAGGCUCUGAGCUGGACU	experimental		mature miRNA	standard	MIMAT0028412	mmu-miR-7222-5p	mmu-miR-7222-5p
1731	mmu-miR-7223-3p	0.0181019	5.43527	1	0.559976	7.90147	0.925672	GUCUCGAACAAGCUAGG	experimental		mature miRNA	standard	MIMAT0028415	mmu-miR-7223-3p	mmu-miR-7223-3p
1732	mmu-miR-7223-5p	0.653534	6.15881	0.940671	1.473	7.70656	0.798061	UAGCUUUGCUGAGGUGUCGG	experimental		mature miRNA	standard	MIMAT0028414	mmu-miR-7223-5p	mmu-miR-7223-5p
1733	mmu-miR-7224-3p	37.9863	15.6584	0.0170161	30.5564	10.7108	0.00483515	UCCACUGAGAGGACCACCCAC	experimental		mature miRNA	standard	MIMAT0028417	mmu-miR-7224-3p	mmu-miR-7224-3p
1734	mmu-miR-7224-5p	1.9184	6.38886	0.809801	5.15463	8.03503	0.415217	GGGUAGGCCCCUCAGUGAAGA	experimental		mature miRNA	standard	MIMAT0028416	mmu-miR-7224-5p	mmu-miR-7224-5p
1735	mmu-miR-7225-3p	26.7786	9.76356	0.00811498	29.0974	10.5045	0.00642419	CUUCUAGACAGCCUCUGCAGCA	experimental		mature miRNA	standard	MIMAT0028419	mmu-miR-7225-3p	mmu-miR-7225-3p
1736	mmu-miR-7225-5p	2.4183	6.70448	0.778646	3.02231	9.04557	0.703837	ACGUAGACUGUGUAGAAGCC	experimental		mature miRNA	standard	MIMAT0028418	mmu-miR-7225-5p	mmu-miR-7225-5p
1737	mmu-miR-7226-3p	0.0167932	6.1141	1	2.55559	8.30327	0.625164	UGACACAGCCAUUCUCUGAGCAG	experimental		mature miRNA	standard	MIMAT0028421	mmu-miR-7226-3p	mmu-miR-7226-3p
1738	mmu-miR-7226-5p	0.0173689	5.53879	1	1.2923	7.63831	0.782181	GCCAGGGAAGUUGAUUGUGUGAAGGG	experimental		mature miRNA	standard	MIMAT0028420	mmu-miR-7226-5p	mmu-miR-7226-5p
1739	mmu-miR-7227-3p	1.74534	7.51809	0.977935	3.57991	8.11248	0.586733	UCUGAAAAGGGUCAUCGGCAGA	experimental		mature miRNA	standard	MIMAT0028423	mmu-miR-7227-3p	mmu-miR-7227-3p
1740	mmu-miR-7227-5p	0.0183242	6.76519	1	0.437474	8.11073	0.979611	UCUGAUGACUUUUUCAUUGA	experimental		mature miRNA	standard	MIMAT0028422	mmu-miR-7227-5p	mmu-miR-7227-5p
1741	mmu-miR-7228-3p	26.085	10.6987	0.0165452	13.358	7.16748	0.0759107	AGUGUUCGGUCUCCAGU	experimental		mature miRNA	standard	MIMAT0028425	mmu-miR-7228-3p	mmu-miR-7228-3p
1742	mmu-miR-7228-5p	0.422082	5.60288	1	0.01155	7.95414	1	UGGCGACCUGAACAGAUGU	experimental		mature miRNA	standard	MIMAT0028424	mmu-miR-7228-5p	mmu-miR-7228-5p
1743	mmu-miR-7229-3p	0.0172102	5.55816	1	1.55594	8.90538	0.780603	UACACAGACCAGUGACUUUCUGCA	experimental		mature miRNA	standard	MIMAT0028427	mmu-miR-7229-3p	mmu-miR-7229-3p
1744	mmu-miR-7229-5p	2.74893	5.4425	0.700366	0.923069	8.68991	1	UAGUAGACAUCCCUGGAUAGC	experimental		mature miRNA	standard	MIMAT0028426	mmu-miR-7229-5p	mmu-miR-7229-5p
1745	mmu-miR-7230-3p	0.0230164	5.76143	1	0.00434474	8.04684	1	UUGAGUUGAGACUGUCAGUAGGU	experimental		mature miRNA	standard	MIMAT0028429	mmu-miR-7230-3p	mmu-miR-7230-3p
1746	mmu-miR-7230-5p	0.0230164	5.07307	1	0.00434474	7.46956	1	AGACUGCUGUUUCUCUGAGUGGC	experimental		mature miRNA	standard	MIMAT0028428	mmu-miR-7230-5p	mmu-miR-7230-5p
1747	mmu-miR-7231-3p	1.1755	6.13126	0.948948	2.45889	8.41334	0.693175	CUUGCUUCUUUGUUUCCCCAGAA	experimental		mature miRNA	standard	MIMAT0028431	mmu-miR-7231-3p	mmu-miR-7231-3p
1748	mmu-miR-7231-5p	1.28473	5.99268	0.900901	1.511	7.70853	0.839632	UUGGGGAACACUGGGGCAUACC	experimental		mature miRNA	standard	MIMAT0028430	mmu-miR-7231-5p	mmu-miR-7231-5p
1749	mmu-miR-7232-3p	3.70029	6.15759	0.652734	1.24325	8.05835	0.943702	UGGUUGAAUUCGACUUUGGGGC	experimental		mature miRNA	standard	MIMAT0028433	mmu-miR-7232-3p	mmu-miR-7232-3p
1750	mmu-miR-7232-5p	0.0230164	5.51611	1	0.00434474	6.86971	1	UACAUGGAUGAUUGUUUUUCCAAG	experimental		mature miRNA	standard	MIMAT0028432	mmu-miR-7232-5p	mmu-miR-7232-5p
1751	mmu-miR-7233-3p	0.0182849	6.45084	1	0.456899	7.71657	0.922957	UAUUGUCUGCCUUUAGGUCUAC	experimental		mature miRNA	standard	MIMAT0028435	mmu-miR-7233-3p	mmu-miR-7233-3p
1752	mmu-miR-7233-5p	195.46	30.1583	1.27534e-09	189.322	22.3614	9.99201e-15	AGUUAGGGACAGAUAGAUG	experimental		mature miRNA	standard	MIMAT0028434	mmu-miR-7233-5p	mmu-miR-7233-5p
1753	mmu-miR-7234-3p	50.4859	12.2455	4.16354e-05	39.6153	11.8949	0.00202325	AAACGUCUUUCUAGGGUAGAAGG	experimental		mature miRNA	standard	MIMAT0028437	mmu-miR-7234-3p	mmu-miR-7234-3p
1754	mmu-miR-7234-5p	0.0171995	6.01228	1	1.57551	8.79444	0.760719	UUGUUUUCUCCAAAGACGUUUCU	experimental		mature miRNA	standard	MIMAT0028436	mmu-miR-7234-5p	mmu-miR-7234-5p
1755	mmu-miR-7235-3p	1166.04	54.3582	0	1511.92	43.3528	0	UCUGACUUCUUGCUUCUCUCCUC	experimental		mature miRNA	standard	MIMAT0028439	mmu-miR-7235-3p	mmu-miR-7235-3p
1756	mmu-miR-7235-5p	105.37	17.3726	1.57945e-09	159.888	20.8475	2.64416e-11	GGAGGGAGGGGUCUGGGC	experimental		mature miRNA	standard	MIMAT0028438	mmu-miR-7235-5p	mmu-miR-7235-5p
1757	mmu-miR-7236-3p	0.396432	6.17199	1	0.00507893	7.00195	1	UUGGACCGCACAGAUUUAGACC	experimental		mature miRNA	standard	MIMAT0028441	mmu-miR-7236-3p	mmu-miR-7236-3p
1758	mmu-miR-7236-5p	0.578177	6.07256	1	0.0400003	7.39615	1	CCUAAAACUGUGUGGUCCAAUGCC	experimental		mature miRNA	standard	MIMAT0028440	mmu-miR-7236-5p	mmu-miR-7236-5p
1759	mmu-miR-7237-3p	3.07723	7.45488	0.729026	1.72912	7.05202	0.769896	CAUCCUGUUGAGCUUACCGAGC	experimental		mature miRNA	standard	MIMAT0028443	mmu-miR-7237-3p	mmu-miR-7237-3p
1760	mmu-miR-7237-5p	11.7652	9.03217	0.244925	4.08372	7.29049	0.519746	AUGGUAGCUUGUGACAGGACUGGC	experimental		mature miRNA	standard	MIMAT0028442	mmu-miR-7237-5p	mmu-miR-7237-5p
1761	mmu-miR-7238-3p	1.78855	6.5017	0.89595	0.00551653	8.15777	1	CUGUCCUUUGUGUUC	experimental		mature miRNA	standard	MIMAT0028445	mmu-miR-7238-3p	mmu-miR-7238-3p
1762	mmu-miR-7238-5p	4.48544	7.76167	0.65506	1.52686	9.25236	0.839787	AUGCGGAUGGGACGCGGC	experimental		mature miRNA	standard	MIMAT0028444	mmu-miR-7238-5p	mmu-miR-7238-5p
1763	mmu-miR-7239-3p	82.2796	19.6478	5.37183e-05	101.368	26.5278	0.000255458	UGGCUCUGUCAGGCAGGUAG	experimental		mature miRNA	standard	MIMAT0028447	mmu-miR-7239-3p	mmu-miR-7239-3p
1764	mmu-miR-7239-5p	1.96889	8.05461	0.882732	0.00554567	8.34134	1	GCCAUCCUGACAAAGCCCUU	experimental		mature miRNA	standard	MIMAT0028446	mmu-miR-7239-5p	mmu-miR-7239-5p
1765	mmu-miR-7240-3p	7.46709	7.83732	0.386547	6.58296	10.9749	0.547952	CGCCGUUGGUCCUCUCCAACA	experimental		mature miRNA	standard	MIMAT0028449	mmu-miR-7240-3p	mmu-miR-7240-3p
1766	mmu-miR-7240-5p	7.70585	8.25349	0.43211	3.12756	7.86959	0.704409	UUGGAGAGGACCGCCGUCGGA	experimental		mature miRNA	standard	MIMAT0028448	mmu-miR-7240-5p	mmu-miR-7240-5p
1767	mmu-miR-7241-3p	100.198	19.4474	6.27554e-08	54.3361	13.3307	0.000437045	UAGUAGAUACUCAUGGGAGAGC	experimental		mature miRNA	standard	MIMAT0028451	mmu-miR-7241-3p	mmu-miR-7241-3p
1768	mmu-miR-7241-5p	0.0184158	6.09803	1	0.395503	7.83789	0.892574	ACUUGCAUGAGUUAAUACCCACC	experimental		mature miRNA	standard	MIMAT0028450	mmu-miR-7241-5p	mmu-miR-7241-5p
1769	mmu-miR-7242-3p	6.8748	9.87476	0.559889	4.13654	9.50811	0.540609	UGGCAGCUCGGCUCUACUCUGG	experimental		mature miRNA	standard	MIMAT0028453	mmu-miR-7242-3p	mmu-miR-7242-3p
1770	mmu-miR-7242-5p	0.0230164	6.52917	1	0.00434474	7.56133	1	AUUGGGCUUGGGAGGUGCUUGU	experimental		mature miRNA	standard	MIMAT0028452	mmu-miR-7242-5p	mmu-miR-7242-5p
1771	mmu-miR-7243-3p	3.1086	5.82863	0.708664	1.01098	8.52049	0.975836	UCAGAACAGCUGACAGCAGU	experimental		mature miRNA	standard	MIMAT0029911	mmu-miR-7243-3p	mmu-miR-7243-3p
1772	mmu-miR-7243-5p	0.0194931	6.79588	1	0.125212	9.00001	1	UGCUGUCAGCUGUUCUGAGU	experimental		mature miRNA	standard	MIMAT0029910	mmu-miR-7243-5p	mmu-miR-7243-5p
1773	mmu-miR-7578	47.4993	12.7684	0.000151548	28.2743	10.9056	0.00794436	CAUGGCUCUGUCUUCUGCCUCAGA	experimental		mature miRNA	standard	MIMAT0029578	mmu-miR-7578	mmu-miR-7578
1774	mmu-miR-7646-3p	20.6425	7.84799	0.0128066	21.5774	13.4741	0.115633	UCACUGGUCGCUCUCUUUCAC	experimental		mature miRNA	standard	MIMAT0029795	mmu-miR-7646-3p	mmu-miR-7646-3p
1775	mmu-miR-7646-5p	0.0230164	5.67987	1	0.00434474	6.37707	1	ACAAGAGAACUGAUCAGUGCUG	experimental		mature miRNA	standard	MIMAT0029794	mmu-miR-7646-5p	mmu-miR-7646-5p
1776	mmu-miR-7647-3p	2.64751	6.62959	0.750341	4.02627	7.60247	0.492749	AAGUCCAGGAGGUGGUAGUAC	experimental		mature miRNA	standard	MIMAT0029797	mmu-miR-7647-3p	mmu-miR-7647-3p
1777	mmu-miR-7647-5p	0.0183828	6.37889	1	0.410084	9.27209	0.923398	AACUACCACCUCCUGGCCUUUU	experimental		mature miRNA	standard	MIMAT0029796	mmu-miR-7647-5p	mmu-miR-7647-5p
1778	mmu-miR-7648-3p	11.3436	8.39362	0.192557	12.1638	11.0784	0.203915	AGGGCUGGGCCCGGGACGCGG	experimental		mature miRNA	standard	MIMAT0029799	mmu-miR-7648-3p	mmu-miR-7648-3p
1779	mmu-miR-7648-5p	6.665	9.00563	0.517991	5.31208	8.97164	0.46052	CCGCGUUCCGGGCUCGGCGC	experimental		mature miRNA	standard	MIMAT0029798	mmu-miR-7648-5p	mmu-miR-7648-5p
1780	mmu-miR-7649-3p	0.0230164	5.93568	1	0.00434474	7.49696	1	UCUCUCCAGCACUGCUUGUUUCU	experimental		mature miRNA	standard	MIMAT0029801	mmu-miR-7649-3p	mmu-miR-7649-3p
1781	mmu-miR-7649-5p	2.67154	7.53762	0.851344	2.06979	8.98812	0.976273	UGACAGCAGUGCUGUAGACAUG	experimental		mature miRNA	standard	MIMAT0029800	mmu-miR-7649-5p	mmu-miR-7649-5p
1782	mmu-miR-7650-3p	103.804	13.1301	8.54872e-15	75.1168	14.1263	3.55532e-07	GUUUUGAUAUAUACAAGAAGGA	experimental		mature miRNA	standard	MIMAT0029803	mmu-miR-7650-3p	mmu-miR-7650-3p
1783	mmu-miR-7650-5p	5.67627	9.20927	0.57096	40.0598	40.4822	0.302248	AAUCCUCUUGCAACCCAGAACU	experimental		mature miRNA	standard	MIMAT0029802	mmu-miR-7650-5p	mmu-miR-7650-5p
1784	mmu-miR-7651-3p	0.0230164	6.12302	1	0.00434474	8.1562	1	UCAGUUUGGUUUUUUUCCCCUUGA	experimental		mature miRNA	standard	MIMAT0029805	mmu-miR-7651-3p	mmu-miR-7651-3p
1785	mmu-miR-7651-5p	1.48925	6.50357	0.907651	0.00546138	9.09426	1	AAGUGGAAAGCCAGCCUGAGAU	experimental		mature miRNA	standard	MIMAT0029804	mmu-miR-7651-5p	mmu-miR-7651-5p
1786	mmu-miR-7652-3p	0.0230164	6.311	1	0.00434474	7.71273	1	UCUGGCUUUCCUGUGGCUUCU	experimental		mature miRNA	standard	MIMAT0029811	mmu-miR-7652-3p	mmu-miR-7652-3p
1787	mmu-miR-7652-5p	0.0230164	6.29045	1	0.00434474	8.14637	1	UAAGGGCACAGGGAUUUCAGGC	experimental		mature miRNA	standard	MIMAT0029810	mmu-miR-7652-5p	mmu-miR-7652-5p
1788	mmu-miR-7653-3p	3.45248	7.70929	0.727977	0.911089	7.97376	0.97198	CCCCUACUGUUCCACCCCGCCU	experimental		mature miRNA	standard	MIMAT0029813	mmu-miR-7653-3p	mmu-miR-7653-3p
1789	mmu-miR-7653-5p	218.795	25.3279	0	206.733	23.1238	0	UAAGGGGCGGACAGACAGACGG	experimental		mature miRNA	standard	MIMAT0029812	mmu-miR-7653-5p	mmu-miR-7653-5p
1790	mmu-miR-7654-3p	0.426728	6.22776	1	0.00509948	8.67828	1	CGAGCGGGAGCGCGCCUCGUCC	experimental		mature miRNA	standard	MIMAT0029815	mmu-miR-7654-3p	mmu-miR-7654-3p
1791	mmu-miR-7654-5p	0.0174455	6.02841	1	1.18215	8.10243	1	GGAGUCGCGCUCCCGCUCGCGC	experimental		mature miRNA	standard	MIMAT0029814	mmu-miR-7654-5p	mmu-miR-7654-5p
1792	mmu-miR-7655-3p	0.0194962	6.10941	1	0.124819	8.63222	1	UUUAUGACGCUCCGUGGGCCUG	experimental		mature miRNA	standard	MIMAT0029817	mmu-miR-7655-3p	mmu-miR-7655-3p
1793	mmu-miR-7655-5p	0.0179715	6.27028	1	0.648167	7.93957	1	CGGCCCACGGAGCUCCUAAAGA	experimental		mature miRNA	standard	MIMAT0029816	mmu-miR-7655-5p	mmu-miR-7655-5p
1794	mmu-miR-7656-3p	0.0173562	6.7744	1	1.31151	8.60404	0.811769	ACAGGCUGUCUGAUCCCACGGU	experimental		mature miRNA	standard	MIMAT0029819	mmu-miR-7656-3p	mmu-miR-7656-3p
1795	mmu-miR-7656-5p	0.0230164	6.08824	1	0.00434474	6.61614	1	UGUGGGAUCAGAUAGCCUGUUA	experimental		mature miRNA	standard	MIMAT0029818	mmu-miR-7656-5p	mmu-miR-7656-5p
1796	mmu-miR-7657-3p	0.0230164	5.43576	1	0.00434474	7.30023	1	UUCCUUGCUAUUCCCAACUUGGU	experimental		mature miRNA	standard	MIMAT0029821	mmu-miR-7657-3p	mmu-miR-7657-3p
1797	mmu-miR-7657-5p	0.0230164	6.56754	1	0.00434474	7.75558	1	AAUAGUUGGAUAGUUAGGUAA	experimental		mature miRNA	standard	MIMAT0029820	mmu-miR-7657-5p	mmu-miR-7657-5p
1798	mmu-miR-7658-3p	2.84229	6.32098	0.712634	9.83594	8.84635	0.179769	ACCACCUUCCUCACCCACGCU	experimental		mature miRNA	standard	MIMAT0029823	mmu-miR-7658-3p	mmu-miR-7658-3p
1799	mmu-miR-7658-5p	27.6271	9.40661	0.00479781	14.1718	10.456	0.165082	UGUGGGCGUGGCGGUGCUGG	experimental		mature miRNA	standard	MIMAT0029822	mmu-miR-7658-5p	mmu-miR-7658-5p
1800	mmu-miR-7659-3p	0.0230164	6.99539	1	0.00434474	8.11523	1	AGGAGUCAGCUUGUCGGUUCAUG	experimental		mature miRNA	standard	MIMAT0029825	mmu-miR-7659-3p	mmu-miR-7659-3p
1801	mmu-miR-7659-5p	0.0189683	6.21596	1	0.217478	7.77624	1	AGGAGCCGGCUCCAGAUUCCUG	experimental		mature miRNA	standard	MIMAT0029824	mmu-miR-7659-5p	mmu-miR-7659-5p
1802	mmu-miR-7660-3p	0.0230164	6.71363	1	0.00434474	8.1794	1	AUCUGUAAGUGAUGGGCAAAGUA	experimental		mature miRNA	standard	MIMAT0029827	mmu-miR-7660-3p	mmu-miR-7660-3p
1803	mmu-miR-7660-5p	0.0230164	5.9337	1	0.00434474	8.03993	1	UUUGCCCUGGCUUCAGAUCUCG	experimental		mature miRNA	standard	MIMAT0029826	mmu-miR-7660-5p	mmu-miR-7660-5p
1804	mmu-miR-7661-3p	776.858	55.1794	0	880.13	52.5947	0	UUGACUCCCAGUUUCUCUCUGC	experimental		mature miRNA	standard	MIMAT0029829	mmu-miR-7661-3p	mmu-miR-7661-3p
1805	mmu-miR-7661-5p	0.0230164	6.17372	1	0.00434474	8.49738	1	AAGAAAGAAACCUGGAGUUUAAAGU	experimental		mature miRNA	standard	MIMAT0029828	mmu-miR-7661-5p	mmu-miR-7661-5p
1806	mmu-miR-7662-3p	16.5006	7.53564	0.0425062	9.15145	8.66015	0.268079	UGGAGCCAGGCGGAUCAGCCUUGC	experimental		mature miRNA	standard	MIMAT0029831	mmu-miR-7662-3p	mmu-miR-7662-3p
1807	mmu-miR-7662-5p	0.0183735	6.51787	1	0.414313	8.71636	0.94972	AGGGCUGAGGCCUGGAUCCAGC	experimental		mature miRNA	standard	MIMAT0029830	mmu-miR-7662-5p	mmu-miR-7662-5p
1808	mmu-miR-7663-3p	0.155728	6.20025	1	0.00482516	6.97477	1	AGUGUGGAUCAUAAGGAGCUCC	experimental		mature miRNA	standard	MIMAT0029833	mmu-miR-7663-3p	mmu-miR-7663-3p
1809	mmu-miR-7663-5p	0.672943	6.11406	1	1.55104	8.15902	0.797426	GCUGCUUGGUGAUCAUCCACUGU	experimental		mature miRNA	standard	MIMAT0029832	mmu-miR-7663-5p	mmu-miR-7663-5p
1810	mmu-miR-7664-3p	0.0230164	6.04402	1	0.00434474	6.69146	1	UCUCUUAGGCUGGGUUAACUAAU	experimental		mature miRNA	standard	MIMAT0029835	mmu-miR-7664-3p	mmu-miR-7664-3p
1811	mmu-miR-7664-5p	0.0175032	6.90276	1	1.10583	7.50513	0.799385	CAGUUUACCUGUCUAUGAGAU	experimental		mature miRNA	standard	MIMAT0029834	mmu-miR-7664-5p	mmu-miR-7664-5p
1812	mmu-miR-7665-3p	0.463249	6.83182	1	2.75145	7.68656	0.613843	AGCCAGGUCCCUGUCCCCUACA	experimental		mature miRNA	standard	MIMAT0029837	mmu-miR-7665-3p	mmu-miR-7665-3p
1813	mmu-miR-7665-5p	78.2471	16.4423	1.42486e-06	112.912	17.4361	3.52072e-10	AAGGGAAGGCAGGAGAAAGGCUG	experimental		mature miRNA	standard	MIMAT0029836	mmu-miR-7665-5p	mmu-miR-7665-5p
1814	mmu-miR-7666-3p	9.32943	7.75294	0.281375	8.38545	8.80704	0.281108	GAUGCAGCGCACGGGCGAG	experimental		mature miRNA	standard	MIMAT0029839	mmu-miR-7666-3p	mmu-miR-7666-3p
1815	mmu-miR-7666-5p	3.681	8.39206	0.750498	0.764213	7.17984	0.889853	GUAGCCCGGGCGGUGCUUCCCC	experimental		mature miRNA	standard	MIMAT0029838	mmu-miR-7666-5p	mmu-miR-7666-5p
1816	mmu-miR-7667-3p	0.976715	6.51563	1	0.472109	8.07286	1	AGGGACUGCAGAGAUGGCACUG	experimental		mature miRNA	standard	MIMAT0029841	mmu-miR-7667-3p	mmu-miR-7667-3p
1817	mmu-miR-7667-5p	0.0181644	7.42767	1	0.522265	9.30356	1	GAGCCAUCUCUCUAGCCCCUGA	experimental		mature miRNA	standard	MIMAT0029840	mmu-miR-7667-5p	mmu-miR-7667-5p
1818	mmu-miR-7668-3p	0.0230164	6.91845	1	0.00434474	7.80683	1	CGGUGCAGGGGAUUCAGAGGAG	experimental		mature miRNA	standard	MIMAT0029843	mmu-miR-7668-3p	mmu-miR-7668-3p
1819	mmu-miR-7668-5p	11.462	8.99072	0.25469	8.15255	9.08238	0.317322	CACUCUGAAUAACCUGCUCUCUGU	experimental		mature miRNA	standard	MIMAT0029842	mmu-miR-7668-5p	mmu-miR-7668-5p
1820	mmu-miR-7669-3p	0.651093	6.55406	1	0.560418	9.234	0.955471	GAGCUGGGUGUGGUGGCACAUGC	experimental		mature miRNA	standard	MIMAT0029845	mmu-miR-7669-3p	mmu-miR-7669-3p
1821	mmu-miR-7669-5p	18.7877	9.72465	0.0638853	30.1676	10.5686	0.00263212	AGUACCACCAUACACAGCUUUUG	experimental		mature miRNA	standard	MIMAT0029844	mmu-miR-7669-5p	mmu-miR-7669-5p
1822	mmu-miR-7670-3p	0.0230164	5.82241	1	0.00434474	7.42185	1	UUCCCUUUCUGAAUAUCUGUAGA	experimental		mature miRNA	standard	MIMAT0029847	mmu-miR-7670-3p	mmu-miR-7670-3p
1823	mmu-miR-7670-5p	0.0179383	5.92716	1	0.672866	7.51103	0.874152	AUUCAGAUGGGCAGAUUGGGAA	experimental		mature miRNA	standard	MIMAT0029846	mmu-miR-7670-5p	mmu-miR-7670-5p
1824	mmu-miR-7671-3p	38.7745	14.7249	0.00807241	66.8035	14.0822	2.5479e-06	AAGCGGGCAGGCGGAGAACCAC	experimental		mature miRNA	standard	MIMAT0029849	mmu-miR-7671-3p	mmu-miR-7671-3p
1825	mmu-miR-7671-5p	2.70192	5.84555	0.752622	2.12751	8.74602	0.750902	AGGCUCCGCUCUGGCUAGCUUCC	experimental		mature miRNA	standard	MIMAT0029848	mmu-miR-7671-5p	mmu-miR-7671-5p
1826	mmu-miR-7672-3p	0.0153513	6.02525	1	15.7119	20.4909	0.394353	UCGGCUGCCAGGUUCAUGUGG	experimental		mature miRNA	standard	MIMAT0029851	mmu-miR-7672-3p	mmu-miR-7672-3p
1827	mmu-miR-7672-5p	0.114021	6.43155	1	2.30121	8.40093	0.688508	CGGUGGACUUGACAGCGGGCGA	experimental		mature miRNA	standard	MIMAT0029850	mmu-miR-7672-5p	mmu-miR-7672-5p
1828	mmu-miR-7673-3p	1.00459	5.85924	0.932287	1.95431	9.10857	0.78393	UUCCUUACCUCACCGUCAAAGGA	experimental		mature miRNA	standard	MIMAT0029853	mmu-miR-7673-3p	mmu-miR-7673-3p
1829	mmu-miR-7673-5p	29.9333	10.2495	0.00459279	24.4326	11.0708	0.0272949	UUUGACUGAGAGGUAAGGAAUG	experimental		mature miRNA	standard	MIMAT0029852	mmu-miR-7673-5p	mmu-miR-7673-5p
1830	mmu-miR-7674-3p	4.67745	8.15864	0.648707	8.05936	10.3485	0.362457	UCCCAUUCUCACCGCACCCAG	experimental		mature miRNA	standard	MIMAT0029857	mmu-miR-7674-3p	mmu-miR-7674-3p
1831	mmu-miR-7674-5p	65.2614	14.4171	7.51473e-06	30.3108	11.109	0.00525715	UGAGGUGUGGGCAGCAUGAGGACU	experimental		mature miRNA	standard	MIMAT0029856	mmu-miR-7674-5p	mmu-miR-7674-5p
1832	mmu-miR-7675-3p	0.278678	6.06736	1	0.00498167	9.28833	1	UGUUUCAUUUGUUCGUGACUC	experimental		mature miRNA	standard	MIMAT0029859	mmu-miR-7675-3p	mmu-miR-7675-3p
1833	mmu-miR-7675-5p	13.7737	9.4507	0.171493	15.1174	11.4435	0.187907	CUUACGAAAGAAUGAAGAGCAA	experimental		mature miRNA	standard	MIMAT0029858	mmu-miR-7675-5p	mmu-miR-7675-5p
1834	mmu-miR-7676-3p	7.67748	6.99262	0.334387	9.5572	10.3957	0.302863	UCCGGUGCUCACUCUGCCCACA	experimental		mature miRNA	standard	MIMAT0029861	mmu-miR-7676-3p	mmu-miR-7676-3p
1835	mmu-miR-7676-5p	0.0230164	5.32191	1	0.00434474	7.84691	1	AGGGCAGUAUGAUGGCCUCUGAU	experimental		mature miRNA	standard	MIMAT0029860	mmu-miR-7676-5p	mmu-miR-7676-5p
1836	mmu-miR-7677-3p	0.0178474	6.34491	1	0.745753	8.06449	1	CCGGCUGUGUCCUCUCACCUAGG	experimental		mature miRNA	standard	MIMAT0029869	mmu-miR-7677-3p	mmu-miR-7677-3p
1837	mmu-miR-7677-5p	9.27747	7.91039	0.332633	2.17202	8.03626	0.767813	AGUGGUGAGCAGAAAGCAGCCGCGG	experimental		mature miRNA	standard	MIMAT0029868	mmu-miR-7677-5p	mmu-miR-7677-5p
1838	mmu-miR-7678-3p	0.0230164	5.7503	1	0.00434474	8.68166	1	UUUCCUUACUUUCUCUUGUAGC	experimental		mature miRNA	standard	MIMAT0029871	mmu-miR-7678-3p	mmu-miR-7678-3p
1839	mmu-miR-7678-5p	1.11929	6.2965	0.917516	1.49808	8.11254	0.833826	UUACAAGGGCUGGAUAGGAAU	experimental		mature miRNA	standard	MIMAT0029870	mmu-miR-7678-5p	mmu-miR-7678-5p
1840	mmu-miR-7679-3p	55.581	12.3922	5.40464e-06	58.1418	14.6563	0.000183091	CAGGAUCCCAGGGUACCAACCAGC	experimental		mature miRNA	standard	MIMAT0029873	mmu-miR-7679-3p	mmu-miR-7679-3p
1841	mmu-miR-7679-5p	2.22041	7.37106	0.840532	0.702664	7.10814	0.909291	AGGCUGGCACCAGGAUCCCU	experimental		mature miRNA	standard	MIMAT0029872	mmu-miR-7679-5p	mmu-miR-7679-5p
1842	mmu-miR-7680-3p	0.380274	6.34444	1	0.235163	8.55869	1	ACUGCUUGUUCACUGGAAUAGG	experimental		mature miRNA	standard	MIMAT0029875	mmu-miR-7680-3p	mmu-miR-7680-3p
1843	mmu-miR-7680-5p	0.01809	5.38181	1	0.567473	8.03546	0.973439	AUUCCAGUGAACAAGCAGUU	experimental		mature miRNA	standard	MIMAT0029874	mmu-miR-7680-5p	mmu-miR-7680-5p
1844	mmu-miR-7681-3p	0.0164546	6.31031	1	3.85885	8.12253	0.460652	AGAAAGGGCACUGACAGGAUAG	experimental		mature miRNA	standard	MIMAT0029883	mmu-miR-7681-3p	mmu-miR-7681-3p
1845	mmu-miR-7681-5p	0.896445	6.52	0.921621	5.62162	7.53153	0.339904	AUCCUGUCCUUGCCCUCUCU	experimental		mature miRNA	standard	MIMAT0029882	mmu-miR-7681-5p	mmu-miR-7681-5p
1846	mmu-miR-7682-3p	18.9337	8.62829	0.0378351	15.8042	9.99862	0.128912	CCUGUGGGUUGGGUUGGCUUU	experimental		mature miRNA	standard	MIMAT0029885	mmu-miR-7682-3p	mmu-miR-7682-3p
1847	mmu-miR-7682-5p	6.22214	7.98156	0.525209	3.00721	8.61853	0.669275	AGGCACGACUCUUGCCACAGAAAC	experimental		mature miRNA	standard	MIMAT0029884	mmu-miR-7682-5p	mmu-miR-7682-5p
1848	mmu-miR-7683-3p	35.0935	16.8104	0.0377786	52.8293	18.6798	0.00469068	UGGAAAGGUGGAACACGGAAC	experimental		mature miRNA	standard	MIMAT0029887	mmu-miR-7683-3p	mmu-miR-7683-3p
1849	mmu-miR-7683-5p	1.52958	5.71538	0.887319	0.0054694	8.35266	1	UUCCGUGUUUCGUCUGACCACU	experimental		mature miRNA	standard	MIMAT0029886	mmu-miR-7683-5p	mmu-miR-7683-5p
1850	mmu-miR-7684-3p	0.0176869	6.66136	1	0.89522	8.06977	0.856459	UGCUGACUGGGGCUGGCCUGUG	experimental		mature miRNA	standard	MIMAT0029891	mmu-miR-7684-3p	mmu-miR-7684-3p
1851	mmu-miR-7684-5p	0.403374	6.24212	0.971914	0.00508377	8.3538	1	UCUGGGAAGCCUGGGCAGCAG	experimental		mature miRNA	standard	MIMAT0029890	mmu-miR-7684-5p	mmu-miR-7684-5p
1852	mmu-miR-7685-3p	0.0230164	6.84693	1	0.00434474	9.20228	1	AGACUUGGCUUCCGGCUGGAG	experimental		mature miRNA	standard	MIMAT0029897	mmu-miR-7685-3p	mmu-miR-7685-3p
1853	mmu-miR-7685-5p	160.329	24.183	2.89757e-12	136.126	23.4608	2.5298e-08	ACCUUCCGGUUUCUUCAAGUCUCC	experimental		mature miRNA	standard	MIMAT0029896	mmu-miR-7685-5p	mmu-miR-7685-5p
1854	mmu-miR-7686-3p	0.0230164	6.07003	1	0.00434474	9.54546	1	CUGCUCGGGGCACUGUAAGAGA	experimental		mature miRNA	standard	MIMAT0029899	mmu-miR-7686-3p	mmu-miR-7686-3p
1855	mmu-miR-7686-5p	1.55989	6.70213	0.925903	1.62559	9.19706	0.848883	CCUUCCACUGGACCUGGGGCUGGGC	experimental		mature miRNA	standard	MIMAT0029898	mmu-miR-7686-5p	mmu-miR-7686-5p
1856	mmu-miR-7687-3p	4.61715	7.16212	0.589294	4.57817	8.50205	0.551953	CCACUCAGUCGCCCCGCCACA	experimental		mature miRNA	standard	MIMAT0029903	mmu-miR-7687-3p	mmu-miR-7687-3p
1857	mmu-miR-7687-5p	0.894899	6.30643	0.935699	0.00531091	7.79279	1	AGGCGGGGAACCUGAGGCGCAGGCU	experimental		mature miRNA	standard	MIMAT0029902	mmu-miR-7687-5p	mmu-miR-7687-5p
1858	mmu-miR-7688-3p	0.0230164	6.37144	1	0.00434474	8.11214	1	UCUGGCUUAUGCCUAGCUUUC	experimental		mature miRNA	standard	MIMAT0029907	mmu-miR-7688-3p	mmu-miR-7688-3p
1859	mmu-miR-7688-5p	0.0230164	6.03628	1	0.00434474	8.78003	1	UAGCUGGGCAUGAUCUGAUGAGC	experimental		mature miRNA	standard	MIMAT0029906	mmu-miR-7688-5p	mmu-miR-7688-5p
1860	mmu-miR-7689-3p	11.9433	7.1937	0.139926	11.7597	8.50538	0.139919	UUAGAGCCAGACUGCCUGGGUUU	experimental		mature miRNA	standard	MIMAT0029909	mmu-miR-7689-3p	mmu-miR-7689-3p
1861	mmu-miR-7689-5p	1.25354	6.71339	0.931929	0.520125	8.16628	0.949116	CCGAGGCAGCCUGGCUUAG	experimental		mature miRNA	standard	MIMAT0029908	mmu-miR-7689-5p	mmu-miR-7689-5p
1862	mmu-miR-8090	0.385097	5.57236	0.904561	26.562	30.8427	0.355217	GAAGCGCAGUGGAGGUCUGU	experimental		mature miRNA	standard	MIMAT0031391	mmu-miR-8090	mmu-miR-8090
1863	mmu-miR-8091	0.0230164	5.95778	1	0.00434474	7.09551	1	AGGAGUGAGUGGUAAGCUGGUG	experimental		mature miRNA	standard	MIMAT0031392	mmu-miR-8091	mmu-miR-8091
1864	mmu-miR-8092	0.0230164	5.68738	1	0.00434474	8.47337	1	GCCAUCUGGGACUCGCAGGCA	experimental		mature miRNA	standard	MIMAT0031393	mmu-miR-8092	mmu-miR-8092
1865	mmu-miR-8093	43.4073	33.502	0.151472	52.6259	41.4935	0.184303	UUGGGGAGCAGAGCAUGAGUG	experimental		mature miRNA	standard	MIMAT0031394	mmu-miR-8093	mmu-miR-8093
1866	mmu-miR-8094	202.726	25.0325	1.4988e-13	128.66	29.1014	3.31569e-05	AACUGAAGGACAACGAGAAGA	experimental		mature miRNA	standard	MIMAT0031395	mmu-miR-8094	mmu-miR-8094
1867	mmu-miR-8095	0.885412	6.73277	0.900755	0.932305	8.79579	1	AAAGGAUUCUGCUGUCUGUCCC	experimental		mature miRNA	standard	MIMAT0031396	mmu-miR-8095	mmu-miR-8095
1868	mmu-miR-8096	0.0230164	6.31433	1	0.00434474	8.83706	1	GGGCACGGUAGCUGAAGAGU	experimental		mature miRNA	standard	MIMAT0031398	mmu-miR-8096	mmu-miR-8096
1869	mmu-miR-8097	1.97014	8.18489	0.942638	1.07356	8.64945	0.953719	AACAAGGAAAAUGUCCGGGCUG	experimental		mature miRNA	standard	MIMAT0031399	mmu-miR-8097	mmu-miR-8097
1870	mmu-miR-8098	0.865128	7.29753	1	0.00530106	8.87742	1	GCUAUGGUCGCUGGCUCCCAA	experimental		mature miRNA	standard	MIMAT0031400	mmu-miR-8098	mmu-miR-8098
1871	mmu-miR-8099	27.2468	9.92184	0.011616	18.0506	8.16387	0.0164115	CCAAGGCGUGGGAAAGGUUGU	experimental		mature miRNA	standard	MIMAT0031401	mmu-miR-8099	mmu-miR-8099
1872	mmu-miR-8100	15.649	10.8067	0.115732	9.02476	10.5317	0.325502	AGGAGGAAAGGGAGCAAGCAGGU	experimental		mature miRNA	standard	MIMAT0031403	mmu-miR-8100	mmu-miR-8100
1873	mmu-miR-8101	94.0475	18.1526	3.29794e-07	109.137	22.1048	9.32963e-07	GGCGAGCGGAGCCGGAGGAGCC	experimental		mature miRNA	standard	MIMAT0031405	mmu-miR-8101	mmu-miR-8101
1874	mmu-miR-8102	15.8267	8.9413	0.0789823	59.7754	53.9499	0.279329	UCACGCGGGGGAACGAGGAAGA	experimental		mature miRNA	standard	MIMAT0031406	mmu-miR-8102	mmu-miR-8102
1875	mmu-miR-8103	3.90536	7.7411	0.626602	3.71998	9.89419	0.663725	UCUCCUGUUCUCUGUUCUCCC	experimental		mature miRNA	standard	MIMAT0031407	mmu-miR-8103	mmu-miR-8103
1876	mmu-miR-8104	21.5311	9.1678	0.0351383	14.247	11.2198	0.197214	CAGGAUGAGGUGGAGUGCAGCG	experimental		mature miRNA	standard	MIMAT0031408	mmu-miR-8104	mmu-miR-8104
1877	mmu-miR-8105	3.122	7.55719	0.685883	0.0056877	9.17599	1	AGGCGACUGGCGAGACCCGAAG	experimental		mature miRNA	standard	MIMAT0031409	mmu-miR-8105	mmu-miR-8105
1878	mmu-miR-8106	0.0230164	6.16088	1	0.00434474	9.92905	1	UGACUCUGUACAUGGCAUUUAU	experimental		mature miRNA	standard	MIMAT0031411	mmu-miR-8106	mmu-miR-8106
1879	mmu-miR-8107	0.0230164	5.43187	1	0.00434474	8.09416	1	UGGAAACUAGUGGCUGGGACA	experimental		mature miRNA	standard	MIMAT0031412	mmu-miR-8107	mmu-miR-8107
1880	mmu-miR-8108	6.32894	6.91626	0.414045	8.55046	9.28477	0.319163	UCUGGGGAGGAGCGUAGUUACA	experimental		mature miRNA	standard	MIMAT0031413	mmu-miR-8108	mmu-miR-8108
1881	mmu-miR-8109	9.54551	9.20284	0.34044	15.1513	9.35231	0.0531572	GCGCCGCGUGCCGGCCGCGGG	experimental		mature miRNA	standard	MIMAT0031415	mmu-miR-8109	mmu-miR-8109
1882	mmu-miR-8110	116.102	19.4334	1.10254e-09	85.5737	21.8937	0.000483203	AAGCGUGGAUUGGGGGGGGGG	experimental		mature miRNA	standard	MIMAT0031416	mmu-miR-8110	mmu-miR-8110
1883	mmu-miR-8111	0.0230164	5.50367	1	0.00434474	7.24036	1	ACCGGGCAUGGUAGUGUACAC	experimental		mature miRNA	standard	MIMAT0031417	mmu-miR-8111	mmu-miR-8111
1884	mmu-miR-8112	1.63302	5.64194	0.894524	6.78397	7.9845	0.239852	UCUCCGCCACCUCCACCGCA	experimental		mature miRNA	standard	MIMAT0031418	mmu-miR-8112	mmu-miR-8112
1885	mmu-miR-8113	0.935971	5.88883	1	0.763406	9.07339	0.877604	CAGGAGAGUCAGGGGCAAGUAG	experimental		mature miRNA	standard	MIMAT0031419	mmu-miR-8113	mmu-miR-8113
1886	mmu-miR-8114	4.05706	6.08037	0.579942	9.82315	10.9576	0.259952	UCACCCAUCUCCUCUCCGCCU	experimental		mature miRNA	standard	MIMAT0031420	mmu-miR-8114	mmu-miR-8114
1887	mmu-miR-8115	0.0230164	6.18927	1	0.00434474	8.24071	1	CCGCAAUAGCAACAAGGGCUCU	experimental		mature miRNA	standard	MIMAT0031421	mmu-miR-8115	mmu-miR-8115
1888	mmu-miR-8116	0.0230164	4.67234	1	0.00434474	7.6317	1	AAGGAUCCGGGGCUAGUUGGC	experimental		mature miRNA	standard	MIMAT0031422	mmu-miR-8116	mmu-miR-8116
1889	mmu-miR-8117	50.0295	13.1323	0.000196464	23.3788	11.8339	0.0584247	GCUCGUGUGGAACAGAAGGGG	experimental		mature miRNA	standard	MIMAT0031423	mmu-miR-8117	mmu-miR-8117
1890	mmu-miR-8118	0.0230164	5.84386	1	0.00434474	10.6966	1	GACAAACAUGACUAUGCUGACA	experimental		mature miRNA	standard	MIMAT0031424	mmu-miR-8118	mmu-miR-8118
1891	mmu-miR-8119	34.5334	13.152	0.00966155	52.428	14.9849	0.000782063	GAGGAGAGGGAGCUAGGGUC	experimental		mature miRNA	standard	MIMAT0031425	mmu-miR-8119	mmu-miR-8119
1892	mmu-miR-8120	12.7766	7.33941	0.125736	3.68385	9.4507	0.654785	UGUGCCUUGCAACUUCCGAGCC	experimental		mature miRNA	standard	MIMAT0031426	mmu-miR-8120	mmu-miR-8120
1893	mmu-5S-b1	32253.5	4944.7	1.83819e-09	29882.2	1042.24	0	CGCGCCCGAUCUCGUCUGAUCU	control	control_biosequence	LC Internal Use	control		mmu-5S-b1
1894	mmu-5S-b2	20241	278.029	0	14265.5	413.401	0	CUCGGAAGCUAAGCAGGGUCGG	control	control_biosequence	LC Internal Use	control		mmu-5S-b2
1895	mmu-5S-b3	8453.85	354.913	0	6272.05	330.918	0	GGGCCUGGUUAGUACUUGGAUG	control	control_biosequence	LC Internal Use	control		mmu-5S-b3
1896	mmu-5S-b4	24320.7	829.249	0	22100.2	572.328	0	UGGGAGACCGCCUGGGAAUACC	control	control_biosequence	LC Internal Use	control		mmu-5S-b4
1897	mmu-5S-b5	30899.4	3389.58	0	24326.1	621.173	0	GAAUACCGGGUGCUGUAGGCUU	control	control_biosequence	LC Internal Use	control		mmu-5S-b5
1898	a3-PUC2MM-20B	30.156	12.4445	0.0224387	19.4412	12.9808	0.151619		control	control_spike_calibration	LC Internal Use	control		a3-PUC2MM-20B
1899	a3-PUC2PM-20B	42232.1	1538.16	0	40685	930.212	0		control	control_spike_calibration	LC Internal Use	control		a3-PUC2PM-20B
1900	a-PUC2MM2d	27.2661	8.65503	0.00270397	21.2074	11.4027	0.0568711		control	control_spike_calibration	LC Internal Use	control		a-PUC2MM2d
1901	a-PUC2PM	24631	484.197	0	20232.5	485.441	0		control	control_spike_calibration	LC Internal Use	control		a-PUC2PM
1902	Ctr01-3P	3032.14	106.685	0	2750.91	161.755	0		control	control_spike_calibration	LC Internal Use	control		Ctr01-3P
1903	Ctr02-3P	48.3055	11.2843	2.0518e-05	30.0133	12.1831	0.0143329		control	control_spike_calibration	LC Internal Use	control		Ctr02-3P
1904	Ctr03-3P	885.562	42.2924	0	817.686	44.8626	0		control	control_spike_calibration	LC Internal Use	control		Ctr03-3P
1905	Ctr04-3P	93.2128	16.1641	4.35185e-09	103.171	17.3223	1.14573e-08		control	control_spike_calibration	LC Internal Use	control		Ctr04-3P
1906	Ctr05-3P	257.947	29.0996	0	221.896	25.3681	2.22045e-16		control	control_spike_calibration	LC Internal Use	control		Ctr05-3P
1907	Ctr06-3P	1493.57	60.6272	0	922.673	38.0479	0		control	control_spike_calibration	LC Internal Use	control		Ctr06-3P
1908	Ctr07-3P	15238.8	289.256	0	14773.9	435.255	0		control	control_spike_calibration	LC Internal Use	control		Ctr07-3P
1909	Ctr08-3P	275.921	26.9482	0	251.494	28.5507	0		control	control_spike_calibration	LC Internal Use	control		Ctr08-3P
1910	Ctr09-3P	16866.1	168.661	0	15065.8	370.409	0		control	control_spike_calibration	LC Internal Use	control		Ctr09-3P
1911	Ctr10-3P	2241.74	90.4734	0	2304.1	78.4809	0		control	control_spike_calibration	LC Internal Use	control		Ctr10-3P
1912	Ctr11-3P	69.0406	15.8377	5.81539e-06	86.3178	17.3899	1.36985e-06		control	control_spike_calibration	LC Internal Use	control		Ctr11-3P
1913	PUC2MM	11238.3	471.728	0	7643.78	372.428	0		control	control_spike_calibration	LC Internal Use	control		PUC2MM
1914	PUC2MM-20B	0.945985	6.80612	1	0.583493	8.07942	1		control	control_spike_calibration	LC Internal Use	control		PUC2MM-20B
1915	PUC2PM	17050.9	539.505	0	13257.6	655.991	0		control	control_spike_calibration	LC Internal Use	control		PUC2PM
1916	PUC2PM-20B	12660.1	1521.99	1.21014e-14	12306.3	906.865	0		control	control_spike_calibration	LC Internal Use	control		PUC2PM-20B
