# Supplementary material for: Hippocampal MicroRNAs Respond to Administration of Antidepressant Fluoxetine in Adult Mice
Source: Int J Mol Sci. 2018 Feb 27;19(3):671. doi: 10.3390/ijms19030671 (PMC5877532; doi:10.3390/ijms19030671)
Supplement: Supplementary file 1 [file ijms-19-00671-s001.zip › ijms-271078-supplementary materials/Table S10 The GO analysis of down-regulated miRNAs in biological process (BP).xlsx]

## Sheet: GO-BP-chart
Category	Term	Count	%	PValue	Genes	List Total	Pop Hits	Pop Total	Fold Enrichment	Bonferroni	Benjamini	FDR
GOTERM_BP_DIRECT	GO:0007399~nervous system development	115	3.57921	1.17744e-13	MEF2C, ENAH, SCN3B, FGF14, IMPACT, ZIC1, GDNF, ZIC2, BDNF, SERPINE2, SEMA7A, GATA3, RAB23, VPS13A, ROBO2, RAPGEF2, CHRNA3, ISLR2, MAGI2, PTPRF, CHAC1, NODAL, ENC1, DLL3, NUMBL, NAV1, VEGFA, STMN1, INTU, SMARCA2, KALRN, SMARCA4, ERBB4, PCDHAC2, SEMA5A, ARX, LMTK2, PRPS1L3, LHX6, NDRG2, TCF4, NKX2-2, OLFM1, FBXO45, BHLHE22, NR4A2, NEUROG2, DOCK7, NEUROG3, GAS7, PCDH18, FEZF1, NTRK3, SEMA6A, EPHA4, …	2773	377	18082	1.98908	7.52943e-10	1.50589e-10	2.2996e-10
GOTERM_BP_DIRECT	GO:0016477~cell migration	62	1.92966	6.08211e-09	CTHRC1, TSPAN1, TMEM18, RASGEF1A, PTEN, RAB1A, TGFB2, CUL3, CD47, PDPK1, S1PR1, GAB2, TIAM1, RHOA, DEPDC1B, NRG1, ADAM9, PTPRK, PTPRF, NODAL, MMP14, SIRPA, ELMO1, JUP, NCK2, TNS3, VEGFA, SH3KBP1, RELN, LAMC1, SPATA13, SHROOM2, ERBB4, PEAK1, ASTN1, ABI2, CDH2, SRC, DOCK1, SORBS2, PAFAH1B1, ADAMTS12, CLASP2, NFATC2, THBS1, USP33, APC, ERG, FLT1, PODXL, SNAI1, EPHA3, CORO1B, GSK3B, GOLPH3, ARF4, CDC…	2773	191	18082	2.11668	3.88761e-05	4.31964e-06	1.18738e-05
GOTERM_BP_DIRECT	GO:0007049~cell cycle	146	4.54404	2.91197e-08	ITGB3BP, ZAK, MAU2, KNTC1, INO80, WTAP, RAD21, BRINP2, OIP5, MIS18A, KLHL9, RALB, VPS4B, TLK1, TLK2, MTUS1, ASPM, CCAR1, ESCO1, ANAPC5, RBL2, SGOL1, PIM1, PIM3, PPP1CC, AHR, VASH1, NCAPD3, TACC1, UHRF1, MAPK6, SIAH1A, MAPK3, TRP73, ARL8B, BLCAP, CACUL1, GNAI2, ANAPC13, AHCTF1, ANLN, CHEK1, CCNG1, MYBL2, SRC, URGCP, SPC24, SPC25, CENPC1, TFDP2, CLASP1, SKA2, CLASP2, PPP2R2D, TAF1, CCPG1, CKAP5, BE…	2773	614	18082	1.55053	0.000186116	1.6921e-05	5.6849e-05
GOTERM_BP_DIRECT	GO:0043525~positive regulation of neuron apoptotic process	30	0.933707	8.9572e-08	TNF, GRIK2, PAWR, FOXO3, PMAIP1, NR3C1, MYBL2, ATF2, TGFB2, CASP6, CDC42, PAK3, RHOA, FASL, NQO1, CASP2, KCNMA1, EGR1, NCF2, PTPRF, NF1, ITGA1, HRK, EPHA7, BBC3, GSK3B, JUN, TFAP2B, MAPK8, ABL1	2773	69	18082	2.8351	0.00057238	4.40409e-05	0.000174867
GOTERM_BP_DIRECT	GO:0007275~multicellular organism development	220	6.84718	1.07658e-07	MEF2C, CDX2, CADM1, RORB, EDIL3, WTAP, HOOK1, G2E3, PICALM, SERPINE2, SEMA7A, CCBE1, RAB23, ZFP831, TLK2, RAPGEF2, PITX1, ISLR2, PITX2, NODAL, PROX1, FARP1, VEGFC, NAV1, RAB18, SIAH1A, FOXG1, VEGFA, RYR1, RYR2, BIN1, SUCO, ERBB4, ASZ1, AHCTF1, SEMA5A, ARX, TAL1, AGGF1, CASZ1, LHX6, TCF4, LFNG, NKX2-2, OLFM1, EN1, CELSR2, GAS7, NTRK3, SEMA6A, EPHA4, SEMA6B, EPHA7, DLX1, AIDA, SEMA6D, DLX6, NTRK2, …	2773	1029	18082	1.39413	0.000687916	4.91525e-05	0.000210176
GOTERM_BP_DIRECT	GO:0048511~rhythmic process	43	1.33831	5.97876e-07	NAMPT, PPARA, HLF, ADCY1, ENOX2, USP2, UBE3A, PPARG, EZH2, CIART, RORB, NFYA, TOP1, NPAS2, SIN3A, HNRNPD, TEF, PRKAA1, PER3, BHLHE40, SIK1, CRY1, BHLHE41, KAT2B, KLF10, SUV39H1, MTA1, MAPK10, PROX1, AHR, HNRNPU, SUV39H2, NRIP1, NCOA2, CSNK1D, GSK3B, THRAP3, PSPC1, MAPK8, NGFR, ID3, FBXL3, OPN4	2773	128	18082	2.19056	0.00381433	0.000238823	0.0011672
GOTERM_BP_DIRECT	GO:0031175~neuron projection development	45	1.40056	9.98519e-07	VAPA, FRYL, CDH1, ARFGEF1, PTEN, GDNF, CCDC64, IGF1R, BLOC1S2, CAMSAP2, SEMA7A, CNTNAP2, RAB11A, POU4F1, RAPGEF2, CDK16, LGI1, EHD1, TMEM30A, RUNX3, APC, FLRT3, PTPRK, IL6, PTPRM, STX3, CLMN, STMN2, WDR5, UBE4B, MECP2, SNAPIN, DOCK7, MICALL1, NPTXR, ULK1, NEDD4, GFRA1, MAPK8IP3, CNTN4, MAPK8, LAMC1, CUL4B, IKBKB, CHL1	2773	139	18082	2.11103	0.00636221	0.000335867	0.00194935
GOTERM_BP_DIRECT	GO:0007411~axon guidance	46	1.43168	3.16957e-06	NRP2, DCC, ENAH, WNT3A, EFNA3, PAX6, TTC8, GLI2, GLI3, SRC, TGFB2, SEMA5A, ARX, NRCAM, BDNF, GATA3, LMTK2, ETV1, SEMA3C, ROBO2, SEMA3A, LGI1, USP33, RUNX3, CSF1R, FLRT3, PRRXL1, KIF5B, NFASC, DPYSL5, SMAD4, NEUROG2, DPYSL2, LMX1A, FEZF1, SEMA6A, EPHA4, SEMA4F, ZFP280C, MAPK8IP3, CNTN4, RELN, NGFR, LAMC1, KIF26A, CHL1	2773	149	18082	2.01311	0.0200561	0.000920483	0.00618763
GOTERM_BP_DIRECT	GO:0045595~regulation of cell differentiation	19	0.591348	4.99926e-06	SOCS3, WNT3A, DICER1, SOX9, GLI3, BIRC2, PLEKHB2, SPRY2, ST7L, TCFL5, TFAP2B, SIK1, NRG1, CHD5, KLF4, RUNX3, NKX2-2, IHH, APC	2773	39	18082	3.17677	0.0314502	0.0013884	0.00975939
GOTERM_BP_DIRECT	GO:0001701~in utero embryonic development	76	2.36539	6.83981e-06	BMI1, XRCC4, STIL, KDM6A, UTY, WNT3A, PITPNB, GJA1, GLI2, GLI3, CUL3, EDNRA, DAB2, PCGF2, SIN3A, GATA3, SOX18, ANGPT1, NR2F2, FOSL1, PITX2, IHH, CCNK, ADAM10, RXRB, NODAL, LRP1B, GABPA, DLL3, UBR3, MBNL1, UBE2B, JUNB, SLC34A2, MAN2A1, ZMIZ1, TANC2, EIF2S2, VEGFA, ZFPM2, MED1, SMARCA4, FGFR2, ZFAND5, SYVN1, USP9X, SOX5, CDH1, SOX6, OCRL, ZBTB18, CHD7, SLC30A1, MFSD7B, BTF3, PKD1, BRK1, RUNX1, AMD1…	2773	299	18082	1.65744	0.0427782	0.00182002	0.0133522
GOTERM_BP_DIRECT	GO:0030335~positive regulation of cell migration	56	1.74292	1.07641e-05	F2RL1, LRRC15, AQP1, TGFB2, DAB2, ARHGAP5, S1PR1, TIAM1, SEMA7A, RHOA, SEMA3C, AKT2, CYR61, CCAR1, PLD1, ADAM10, MMP14, MYADM, SEMA4F, VEGFA, CEMIP, MAPK8, HAS2, COL1A1, HMGB1, ERBB4, CSF1, ONECUT2, SSH2, RDX, CX3CL1, CBLL1, KIT, IGF1R, ADRA2A, THBS1, CSF1R, APC, FLT1, PODXL, TGFBR1, HGF, SNAI1, FURIN, CCL11, NTRK3, SEMA6B, ITGA5, ETS1, PTP4A1, CD274, HBEGF, CPNE3, JAK2, MYLK, PLAU	2773	203	18082	1.79882	0.0664908	0.00264283	0.0210122
GOTERM_BP_DIRECT	GO:0001764~neuron migration	39	1.21382	1.23687e-05	NRP2, DCC, MEF2C, USP9X, TBX20, ASTN1, PAX6, GJA1, PRKG1, PEX7, ARX, GPM6A, GATA3, PAFAH1B1, UNK, SEMA3A, RAPGEF2, NR2F2, ASPM, FBXO45, PITX2, PRRXL1, SATB2, FKTN, HSP90AA1, NR4A2, AXL, CELSR2, FZD3, NEUROG2, FEZF1, NTRK3, SEMA6A, NAV1, PSEN1, NTRK2, MAPK8, RELN, CHL1	2773	124	18082	2.05088	0.0760167	0.00292391	0.0241441
GOTERM_BP_DIRECT	GO:0006915~apoptotic process	125	3.89045	2.25745e-05	MEF2C, ITGB3BP, CADM1, FOXO1, RNF216, FOXO3, PMAIP1, SGMS1, CIAPIN1, SMNDC1, KANK2, MAP3K7, CLPTM1L, DAB2, G2E3, CDCA7, RAD21, TIAM1, FAP, 4930453N24RIK, RALB, ITCH, MAP2K6, API5, CCAR1, OPA1, CHAC1, HRK, PIM1, PIM3, SLTM, RNF130, SIAH1A, MAPK3, SIX1, TRP73, TRIM39, BLCAP, FGFR2, PACS2, ERBB4, TNFRSF12A, STK17B, GREM1, DIDO1, DOCK1, DDX3X, DYRK2, TRAF4, BECN1, HTT, TGFBR1, BMX, MALT1, VDAC1, SEMA…	2773	570	18082	1.42999	0.13437	0.00514025	0.044062
GOTERM_BP_DIRECT	GO:0008285~negative regulation of cell proliferation	88	2.73887	8.35604e-05	PTGS2, TSG101, E2F7, PPARG, PPP2R5C, PAX6, GABBR1, GJA1, STRN, REST, COPS8, PTEN, GLI3, KANK2, TGFB2, SPRY2, SPRY1, SERPINE2, GATA3, WDR77, MTBP, RARA, ZFP503, RAPGEF2, FOSL1, IL1A, PTPRK, RARG, MAGI2, PTPRF, CLMN, WNK2, PROX1, HMGA1, VEGFC, BTG1, JUN, RNF139, TFAP2B, TGIF1, NRK, RIPPLY3, SMARCA2, FGFR2, TNF, ADORA2B, ERBB4, SOX4, SOX9, ALDH1A2, BCL11B, BCL2, PBRM1, BCL6, INPP5D, AXIN2, RUNX1, CH…	2773	384	18082	1.49434	0.413827	0.0155873	0.163005
GOTERM_BP_DIRECT	GO:0019233~sensory perception of pain	26	0.809213	0.000131167	PTGES3, KCND2, PTGS2, SCN3B, OPRK1, PTGS1, MECP2, NLGN2, NPY1R, AQP1, GRM1, FAM134B, EDNRA, EDNRB, GRM3, HOXB8, P2RY1, MAPK3, CCR2, SCN9A, CHRNA4, CACNA1E, ALOX5, NGFR, DLG2, CACNA1A	2773	77	18082	2.20181	0.56763	0.0218234	0.25576
GOTERM_BP_DIRECT	GO:0030900~forebrain development	28	0.87146	0.000136449	E2F1, STIL, PAX6, CNP, PRKG1, GLI3, SRC, ARX, ALDH1A2, TTBK2, NR2F2, RFX4, OTX1, PCDH9, NEUROG2, NEUROG3, NUMBL, FEZF1, ATRX, PSEN1, FOXG1, LRP6, MAPK8IP3, RELN, TRP73, LRP2, SMARCA4, NFIB	2773	86	18082	2.12303	0.581986	0.0221169	0.266046
GOTERM_BP_DIRECT	GO:0042752~regulation of circadian rhythm	20	0.622471	0.000144967	PPARA, ADCY1, UBE3A, KLF10, PPARG, EZH2, RORB, MAPK10, PPP1CC, PROX1, NPAS2, CSNK1D, PER2, HNRNPD, PSPC1, MAPK8, PRKAA1, CRY1, FBXL3, OPN4	2773	52	18082	2.50798	0.604139	0.022901	0.282632
GOTERM_BP_DIRECT	GO:0042127~regulation of cell proliferation	57	1.77404	0.000152181	SAT1, PTGS2, PTGS1, MITF, EZH2, FOXO1, GLI3, TGFB2, SPRY2, CDCA7, RAPGEF2, PITX2, TOPORS, RBBP9, JUNB, JUP, TCFL5, TFAP2D, FGFR2, FRK, TNF, TNFRSF26, FOXM1, IL4RA, NR3C2, BMPR2, CHEK1, NR3C1, SOX9, SRC, ARX, TAL1, PKD2, BCL6, YES1, MAFG, CEBPA, B4GALT1, TCF7, IL6, NF1, BMX, SMAD4, BIRC6, DUSP22, EPS15, CDKN1B, CXCL13, LRP6, JAK1, PBX1, PTCH1, NR5A2, WNT7A, KCTD11, KLF4, PLAU	2773	227	18082	1.63737	0.621983	0.0234479	0.296678
GOTERM_BP_DIRECT	GO:0009791~post-embryonic development	34	1.0582	0.000153717	FGFR2, SCHIP1, IMPAD1, USP9X, TIPARP, DICER1, SOX6, MORC3, BCL2, GATA3, BCL11B, SCN9A, SEMA3C, SLC8A1, ALDH5A1, GM21949, TGFBR1, ARID5B, ZFX, IREB2, NR4A2, MECP2, SMAD2, ITPR1, SOD2, FOXP2, ACVR2B, GNAQ, PSEN1, SIAH1A, CSRNP1, MAPK8IP3, TRP73, PLEKHA1	2773	114	18082	1.94478	0.625676	0.0231245	0.299668
GOTERM_BP_DIRECT	GO:0007416~synapse assembly	18	0.560224	0.000200838	FLRT3, DNM3, CADM1, MECP2, NLGN2, CDH1, CDH2, PCLO, PTEN, SHANK2, FARP1, BDNF, GPM6A, PCDHB16, SPTBN2, NRG1, SLITRK6, CACNA1A	2773	45	18082	2.60829	0.723041	0.0287576	0.391358
GOTERM_BP_DIRECT	GO:0007612~learning	23	0.715842	0.000212707	JPH4, JPH3, SLC8A2, PTGS2, HTT, SYNJ1, PTGS1, MECP2, CTNND2, ELAVL4, SHANK2, VDAC1, SORCS3, PAK6, GMFB, BDNF, JUN, SLC24A2, NTRK2, ARF4, CNTNAP2, RELN, FOSL1	2773	66	18082	2.27238	0.74328	0.0297652	0.414442
GOTERM_BP_DIRECT	GO:2001223~negative regulation of neuron migration	8	0.248988	0.00036805	GPR173, NRG3, ERBB4, GSK3B, COL3A1, NRG1, OLFM1, SRGAP2	2773	11	18082	4.74235	0.904917	0.04597	0.716083
GOTERM_BP_DIRECT	GO:0030182~neuron differentiation	35	1.08932	0.000611069	MEF2C, WNT16, BRSK2, BRSK1, GDNF, TAL1, ALDH1A2, S1PR1, GATA3, POU4F1, RUNX1, RUNX2, PITX2, PRRXL1, PTPRD, BHLHE22, CNTN6, NR4A2, MECP2, NEUROG2, EN1, LMX1A, ELAVL4, PPP1CC, GAS7, WNT2B, ADNP2, CHRDL1, PAPD4, HIPK1, PSEN1, NTRK2, GFRA1, ID3, HDAC9	2773	127	18082	1.79705	0.979902	0.0601343	1.18624
GOTERM_BP_DIRECT	GO:0021510~spinal cord development	14	0.43573	0.000698628	SOX11, NF1, SOX12, PTPRS, SOX4, NEUROG3, DPYSL2, ZIC1, EED, PKD2, PKD1, ROBO2, PTBP2, NEFL	2773	33	18082	2.76637	0.98852	0.0664176	1.35511
GOTERM_BP_DIRECT	GO:0021987~cerebral cortex development	22	0.684718	0.000924897	COL3A1, DICER1, NF1, PTPRS, CDH2, ZBTB18, TACC1, FOXP2, NCOA1, PSEN1, TSC1, FAT4, FOXG1, NTRK2, LRP6, MKKS, PAFAH1B1, RELN, LRP8, PLCB1, NEFL, ASPM	2773	68	18082	2.10965	0.9973	0.0844944	1.79025
GOTERM_BP_DIRECT	GO:0043524~negative regulation of neuron apoptotic process	41	1.27607	0.000946931	MEF2C, XRCC4, GCLC, GABRB3, XIAP, GRIK2, CPEB4, GDNF, GCLM, PDPK1, BDNF, KRAS, BCL2, RHOA, PIK3CA, POU4F1, ANGPT1, NEFL, HTT, AXL, STXBP1, NR4A2, MECP2, EN1, SOD2, ATP7A, FAM134B, DLX1, PSEN1, JUN, SIX1, VEGFA, NTRK2, TFAP2B, TFAP2D, JAK2, TRP73, HSPD1, NGFR, CHL1, CACNA1A	2773	160	18082	1.67094	0.997655	0.0852035	1.83253
GOTERM_BP_DIRECT	GO:0043066~negative regulation of apoptotic process	115	3.57921	0.00108549	STIL, FOXO1, AQP1, CIAPIN1, TGFB2, DAB2, BDNF, FNTA, SIN3A, RGN, RARA, ITCH, NQO1, HIGD1A, API5, RARG, SOCS3, PIM1, PIM3, JUN, SIX1, VEGFA, TFAP2B, MAPK8, SLC40A1, SMARCA4, GCLC, ERBB4, SOX9, GREM1, CCNG1, SRC, DDX3X, TEK, LHX3, GLO1, CSF1R, BECN1, HTT, PHB, TGFBR1, GM7942, HGF, KITL, GM13128, HYOU1, CDKN1B, RNF7, ARF4, HSPD1, SLC9A1, IER3, HNF1B, NUAK2, MITF, PAX2, GLI2, PTEN, GLI3, EDNRA, SPRY2…	2773	566	18082	1.32488	0.999034	0.0931499	2.09799
GOTERM_BP_DIRECT	GO:0030154~cell differentiation	152	4.73078	0.00112601	MEF2C, MYOD1, SYT1, ENAH, CDX2, SYT4, CADM1, IMPACT, CSPG4, FOXO1, ITSN2, ZIC1, ZIC2, HOOK1, DAB2, SERPINE2, SEMA7A, TPT1, PUM1, ROBO2, TLK2, RAPGEF2, TAF4B, DLL3, VEGFC, NAV1, SIAH1A, VEGFA, STMN1, LRRK2, EDA, BIN1, TNFAIP2, TNFRSF12A, ADCYAP1R1, KLRK1, ASZ1, MYBL1, MYBL2, SOX9, NHS, RIMS1, NR2C2, SEMA5A, ARX, TAL1, AGGF1, LHX3, LHX6, NDRG2, TCF4, NKX2-2, CREBL2, CPNE5, TGFBR1, RFX6, TAF8, ACER1…	2773	780	18082	1.27071	0.999255	0.0951813	2.17548
GOTERM_BP_DIRECT	GO:0034260~negative regulation of GTPase activity	13	0.404606	0.00133696	ARL2, SPRY2, SPRY1, CPEB2, ARRB1, KLRK1, MKKS, RGN, AMOT, RDX, TTC8, LRRK2, ARFGEF1	2773	31	18082	2.7345	0.999807	0.105114	2.57802
GOTERM_BP_DIRECT	GO:0030902~hindbrain development	11	0.342359	0.00174407	ALDH1A2, HNF1B, SMAD9, PAX6, NEUROD1, EN1, SMAD1, NEUROG3, GLI2, SMARCA4, NFIB	2773	24	18082	2.98867	0.999986	0.130183	3.35042
GOTERM_BP_DIRECT	GO:0090263~positive regulation of canonical Wnt signaling pathway	21	0.653595	0.00192027	FGFR2, RNF220, XIAP, WNT3A, SOX4, LMX1A, SRC, WNT2B, DKK2, CSNK1D, RSPO3, LRP6, VPS35, COL1A1, EDA, LRRK2, BAMBI, USP34, WNT7A, ASPM, RNF146	2773	67	18082	2.04381	0.999995	0.137591	3.68292
GOTERM_BP_DIRECT	GO:0016055~Wnt signaling pathway	50	1.55618	0.00194245	WNT3A, MITF, FERMT2, STRN, AMOTL1, APCDD1, AMOTL2, CUL3, CCNE1, DAB2, RSPO3, RTF1, FRAT2, RNF146, PITX2, CSNK1G1, CSNK1G2, MESDC2, DACT1, CSNK1G3, WNT16, KRT6A, XIAP, CTNND1, TCF7L1, HIC1, DDX3X, PRKAA1, HBP1, NDRG2, USP34, AXIN2, APC, CSNK1A1, TCF7, NLK, FZD3, CELSR2, FZD5, FRZB, WNT2B, FZD6, DKK2, CSNK1D, NXN, GSK3B, GRK6, LRP6, WIF1, WNT7A	2773	213	18082	1.53069	0.999996	0.13753	3.72471
GOTERM_BP_DIRECT	GO:0045165~cell fate commitment	22	0.684718	0.00206181	FGFR2, MEF2C, WNT16, ERBB4, NODAL, PPARG, ONECUT2, SOX12, MITF, PAX6, SOX5, NEUROG2, SMAD2, SOX6, SOX9, WNT2B, SPRY2, TAL1, GATA5, HEY2, NEUROD1, WNT7A	2773	72	18082	1.99245	0.999998	0.143763	3.94924
GOTERM_BP_DIRECT	GO:0048469~cell maturation	16	0.497977	0.00208117	KCNMA1, TUSC2, CEBPA, PPARG, AXL, NEUROG2, FZD5, CBFB, GATA3, VEGFA, RFX3, SOX18, LHX6, RUNX2, RUNX3, IHH	2773	45	18082	2.31848	0.999998	0.143453	3.98562
GOTERM_BP_DIRECT	GO:0008284~positive regulation of cell proliferation	109	3.39247	0.00208214	CDX2, PTGS2, THRB, WNT3A, EDN2, CNOT6, GDNF, IL31RA, TGFB2, CD47, S1PR1, FNTA, GAB2, TIAM1, WDR77, RARA, CCAR1, RARG, NODAL, MECP2, LIFR, PROX1, TNS3, VEGFC, JUN, VEGFA, TFAP2B, HAS2, SMARCA4, CAV3, FGFR2, ERBB4, ADORA2B, GNAI2, CACUL1, ST8SIA1, SOX4, SOX9, GREM1, KRAS, RUNX2, CSF1R, TAF1, CCPG1, TGFBR1, GM7942, ICMT, HGF, KITL, GM13128, NTRK3, CDKN1B, S100B, ETS1, NTRK2, AVPR1A, TGFBR3, IKBKB, P…	2773	542	18082	1.31137	0.999998	0.141988	3.98742
GOTERM_BP_DIRECT	GO:0021766~hippocampus development	22	0.684718	0.00248367	PHLPP2, USP9X, WNT3A, EZH2, PTPRS, MFSD2A, LMX1A, GLI3, ZBTB18, NCOA1, DLX1, PAPD4, TSC1, GSK3B, MAS1, MKKS, PAFAH1B1, RELN, RARA, LRP8, TRP73, NEFL	2773	73	18082	1.96515	1	0.158674	4.73883
GOTERM_BP_DIRECT	GO:0007409~axonogenesis	29	0.902583	0.00254772	FGFR2, ADCY1, PITPNA, WNT3A, BRSK2, PAX6, CNP, BRSK1, IGF1R, GP5, PICALM, RNF165, PAK3, BCL11B, BCL2, APC, LRFN2, PRRXL1, RAB8A, DOCK7, AFG3L2, NUMBL, ULK1, GSK3B, STMN1, RAB10, SLITRK6, DST, KALRN	2773	107	18082	1.7673	1	0.159254	4.85816
GOTERM_BP_DIRECT	GO:0007420~brain development	50	1.55618	0.00263108	BMI1, SYT1, CADM1, SYT4, SYNJ1, PAX6, ZIC1, GLI3, CTTNBP2, NDUFS4, S1PR1, ROBO2, NRG1, PLCB1, ATP6V0D1, CASP2, ASPM, PITX2, NODAL, MECP2, STXBP3, SLC7A11, EML1, RAB18, KLHL17, PSEN1, RELN, CNTN4, STMN1, MED1, SHROOM2, BMPR2, IGF1R, B3GNT5, NDRG4, PAFAH1B2, COL4A1, SLC6A11, HTT, NF1, MACROD2, LMX1A, DPYSL2, WRN, KCNK3, PCDH18, EPHA7, ARF4, PTCH1, PHF8	2773	216	18082	1.50943	1	0.159374	5.01327
GOTERM_BP_DIRECT	GO:0007613~memory	24	0.746965	0.00271103	JPH3, SLC8A2, PTGS2, SYT4, TRPM7, PAIP2, PTGS1, SLC6A4, MECP2, IGF2, LMX1A, KCNK2, PTEN, SHANK2, SORCS3, KCNK10, PAK6, S100B, PSEN1, ITGA5, GRM7, SLC24A2, PLCB1, KALRN	2773	83	18082	1.88551	1	0.160775	5.16181
GOTERM_BP_DIRECT	GO:0001709~cell fate determination	9	0.280112	0.00311519	CHRDL1, GATA3, EBF2, CYP26B1, PAX6, DLL3, PTCH1, PAX2, PROX1	2773	18	18082	3.26037	1	0.174497	5.90933
GOTERM_BP_DIRECT	GO:0008283~cell proliferation	50	1.55618	0.00387182	MORF4L1, PTGES3, FGF5, TSPAN1, TBX20, DICER1, E2F8, CSPG4, HLCS, GLI2, GDNF, TYR, PICALM, HTR1A, FAM83A, TGFBI, CYP1A1, PIM1, TACC1, PURB, DCTN2, SH2D2A, UHRF1, GNB1, SIX1, VEGFA, MDM4, TNF, GNAI2, CSF1, SRC, BCL2, GMNC, AXIN2, LHX9, CSF1R, POLR3G, COL4A3, LIPA, SMAD4, TBX1, HGF, APPL1, FURIN, GOLPH3, GSK3B, PRKAR1A, RAP1B, PES1, LRP2	2773	220	18082	1.48199	1	0.198603	7.29377
GOTERM_BP_DIRECT	GO:0001755~neural crest cell migration	16	0.497977	0.00521666	NRP2, ERBB4, PAX6, TBX1, KITL, GDNF, CORO1C, SEMA5A, SEMA6A, EDNRB, SEMA6B, SEMA6D, SEMA4F, SEMA7A, CFL1, SEMA3C	2773	49	18082	2.12922	1	0.241414	9.70689
GOTERM_BP_DIRECT	GO:0007269~neurotransmitter secretion	11	0.342359	0.00651445	SYT1, SYT4, SYN1, STXBP1, LIN7C, BRSK1, DGKI, RIMS1, SNAP25, WNT7A, LIN7A	2773	28	18082	2.56172	1	0.278469	11.979
GOTERM_BP_DIRECT	GO:0051966~regulation of synaptic transmission, glutamatergic	10	0.311236	0.00675942	MEF2C, SYT1, GRM3, SERPINE2, PSEN1, GRM7, DGKI, LRRK2, GRM1, KALRN	2773	24	18082	2.71697	1	0.285426	12.4017
GOTERM_BP_DIRECT	GO:0021915~neural tube development	16	0.497977	0.00782891	NUP133, STIL, TCF7, KDM6A, NF1, GLI2, GLI3, ALDH1A2, DACT1, TTBK2, LRP6, PKD2, PKD1, SEMA3C, ITPK1, INTU	2773	51	18082	2.04572	1	0.314591	14.2249
GOTERM_BP_DIRECT	GO:0030518~intracellular steroid hormone receptor signaling pathway	8	0.248988	0.00930305	NCOA2, THRAP3, NR6A1, ESR1, MED14, MED13, CARM1, MED1	2773	17	18082	3.06858	1	0.339584	16.679
GOTERM_BP_DIRECT	GO:0048813~dendrite morphogenesis	14	0.43573	0.0100736	RBFOX2, ABI1, CELSR2, ELAVL4, FARP1, ATP7A, FMN1, PICALM, DACT1, MAPK8, LRP8, SEMA3A, MAP6, CACNA1A	2773	43	18082	2.12303	1	0.354207	17.9351
GOTERM_BP_DIRECT	GO:0007270~neuron-neuron synaptic transmission	6	0.186741	0.0108191	KIF1B, DLGAP2, TMOD2, PTEN, CACNA1A, VDAC1	2773	10	18082	3.91244	1	0.369019	19.1332
GOTERM_BP_DIRECT	GO:0007623~circadian rhythm	27	0.840336	0.0112771	NAMPT, PPARA, ADCY1, SLC6A4, NPAS2, BDNF, PER2, PER3, BHLHE40, BHLHE41, CRY1, KCNMA1, MAT2A, KLF10, PROKR2, PROX1, NTRK3, NCOA2, CSNK1D, GSK3B, JUN, THRAP3, NTRK2, ID3, NGFR, FBXL3, TPH2	2773	108	18082	1.63018	1	0.377374	19.8611
GOTERM_BP_DIRECT	GO:0048666~neuron development	17	0.529101	0.0117997	MEF2C, GABRB3, HTT, BECN1, SKI, EN1, GLI2, ZBTB18, SOD2, TGFB2, PSEN1, VEGFA, NEUROD1, TRP73, PBX3, RUNX1, IHH	2773	58	18082	1.91125	1	0.389012	20.6841
GOTERM_BP_DIRECT	GO:0048812~neuron projection morphogenesis	18	0.560224	0.012078	UGT8A, DICER1, BRSK2, LIFR, ZSWIM6, ITGA1, GJA1, BRSK1, GAS7, ATP7A, ANKRD27, GPM6A, DMD, RHOA, LRRK2, SLITRK6, NEFL, SRGAP2	2773	63	18082	1.86307	1	0.394145	21.119
GOTERM_BP_DIRECT	GO:0021800~cerebral cortex tangential migration	4	0.124494	0.0127441	ARX, LHX6, RELN, FBXO45	2773	4	18082	6.52074	1	0.40678	22.1508
GOTERM_BP_DIRECT	GO:0030516~regulation of axon extension	7	0.217865	0.0127751	BDNF, GSK3B, MGLL, DPYSL2, ABL1, OLFM1, RAB21	2773	14	18082	3.26037	1	0.405572	22.1985
GOTERM_BP_DIRECT	GO:0035176~social behavior	16	0.497977	0.0135889	PTCHD1, HTT, SLC6A4, MECP2, NLGN2, TBX1, EN1, PTEN, SHANK2, KRAS, AVPR1A, MKKS, CNTNAP2, VPS13A, GAD1, KALRN	2773	54	18082	1.93207	1	0.417166	23.4411
GOTERM_BP_DIRECT	GO:0030901~midbrain development	13	0.404606	0.0140335	FGFR2, TAF1, SMAD9, RFX4, WNT3A, OTX1, FZD3, EN1, LMX1A, SMAD1, FZD6, LRP6, DLG5	2773	40	18082	2.11924	1	0.425477	24.1118
GOTERM_BP_DIRECT	GO:0045664~regulation of neuron differentiation	11	0.342359	0.0142646	NREP, BCL11B, EFNA3, SIX1, NF1, DICER1, PAX6, NEUROD1, MAPK8, DPYSL2, BIN1	2773	31	18082	2.31381	1	0.42491	24.4584
GOTERM_BP_DIRECT	GO:1990090~cellular response to nerve growth factor stimulus	11	0.342359	0.0142646	E2F1, CALCA, MAGI2, CSNK1D, STMN2, ACAP2, FOXO3, RAPGEF2, EHD1, RAPGEF1, MICALL1	2773	31	18082	2.31381	1	0.42491	24.4584
GOTERM_BP_DIRECT	GO:0021549~cerebellum development	15	0.466853	0.015649	GLUD1, MECP2, PTPRS, NFIX, EN1, LMX1A, ZBTB18, NR2C2, FOXP2, NCOA1, HNRNPD, ABAT, NEUROD1, PTBP2, HAP1	2773	50	18082	1.95622	1	0.451252	26.5029
GOTERM_BP_DIRECT	GO:0060548~negative regulation of cell death	21	0.653595	0.0162472	PTGES3, WNT16, BECN1, IMPACT, SOX11, ADCYAP1R1, TTPA, SMAD4, SOX4, NTRK3, NPAS2, ADNP2, BDNF, ABCB1A, BNIP3L, CACYBP, VPS4B, RHOA, HSPA4, JAK2, ZFPM2	2773	80	18082	1.71169	1	0.457904	27.37
GOTERM_BP_DIRECT	GO:0016079~synaptic vesicle exocytosis	8	0.248988	0.0182433	CADPS, SYT1, TRIM9, SPTBN2, SNAPIN, SV2B, VAMP2, UNC13C	2773	19	18082	2.74557	1	0.483752	30.1936
GOTERM_BP_DIRECT	GO:0048665~neuron fate specification	7	0.217865	0.0185754	NTRK3, FOXA1, SIX1, DMRTA2, POU4F1, NKX2-2, FEV	2773	15	18082	3.04301	1	0.488065	30.6532
GOTERM_BP_DIRECT	GO:0048169~regulation of long-term neuronal synaptic plasticity	10	0.311236	0.0201488	EGR1, RAB8A, BDNF, KRAS, S100B, GRIK2, NF1, RAB5A, RAB11A, RIMS1	2773	28	18082	2.32883	1	0.506928	32.7917
GOTERM_BP_DIRECT	GO:0045666~positive regulation of neuron differentiation	25	0.778089	0.0213135	MEF2C, IL6, IMPACT, SOX11, FOXA1, NEUROG2, NEUROG3, LIN28A, GLI2, FEZF1, NCOA1, BDNF, BRINP2, FOXG1, VWC2L, RHOA, MAPK8IP3, TGIF1, NEUROD1, BCL6, RARA, NGFR, TCF4, KCTD11, NKX2-2	2773	103	18082	1.5827	1	0.523062	34.3342
GOTERM_BP_DIRECT	GO:0048854~brain morphogenesis	9	0.280112	0.0223706	PSEN1, SLC6A4, MKKS, PAFAH1B1, CDH2, FOXO3, PAX2, PTEN, AKT3	2773	24	18082	2.44528	1	0.534743	35.7051
GOTERM_BP_DIRECT	GO:0021513~spinal cord dorsal/ventral patterning	5	0.155618	0.0229949	RAB23, GLI2, INTU, GLI3, SUFU	2773	8	18082	4.07546	1	0.542798	36.502
GOTERM_BP_DIRECT	GO:0042754~negative regulation of circadian rhythm	5	0.155618	0.0229949	SIN3A, PER2, SUV39H1, CRY1, SUV39H2	2773	8	18082	4.07546	1	0.542798	36.502
GOTERM_BP_DIRECT	GO:0021953~central nervous system neuron differentiation	6	0.186741	0.0260653	BCL11B, SOX5, NR4A2, POU4F1, LMX1A, CACNA1A	2773	12	18082	3.26037	1	0.570054	40.2864
GOTERM_BP_DIRECT	GO:0060070~canonical Wnt signaling pathway	22	0.684718	0.0262319	TBL1XR1, TCF7, KDM6A, UTY, WNT3A, SOX4, FZD3, FZD5, UBE2B, PTEN, TCF7L1, WNT2B, FZD6, CDC42, DACT1, PSEN1, GSK3B, LRP6, RYR2, WNT7A, KLF4, APC	2773	89	18082	1.61187	1	0.568786	40.4855
GOTERM_BP_DIRECT	GO:0048863~stem cell differentiation	11	0.342359	0.0274053	SOX21, PHF19, GPM6A, PUM1, KIT, ZSCAN4C, LIN28A, PAX2, RUNX2, TCF7L1, SHC4	2773	34	18082	2.10965	1	0.583128	41.8701
GOTERM_BP_DIRECT	GO:0010468~regulation of gene expression	61	1.89854	0.027753	PPARA, MYOD1, KDM6A, CD209A, UTY, PPARG, EZH2, MITF, DICER1, PAX6, GDNF, GLI3, HEY2, PIK3CA, RC3H1, SHC4, TBL1XR1, SATB2, RARG, DDX39B, MECP2, TC2N, STX1B, PROX1, AHR, MURC, DDX39, G6PC, EIF4A2, SIX1, FOXG1, SORT1, RELN, MAPK8, NGFR, TRP73, KMT2C, CHEK1, SOX6, FAM46A, DDX3X, DMD, BCL2, BCL11B, PPP2CB, NPAT, TGFBR1, FOXA1, NF1, IREB2, NR4A2, EN1, RICTOR, LMX1A, KLF15, ATP7A, ULK1, IRF1, MAPK8IP3, …	2773	308	18082	1.29144	1	0.584215	42.2744
GOTERM_BP_DIRECT	GO:0010975~regulation of neuron projection development	10	0.311236	0.0314231	NRCAM, PTPRF, PAK3, GATA3, GSK3B, PAX6, RHOA, DPYSL2, SNAP25, PTEN	2773	30	18082	2.17358	1	0.619855	46.383
GOTERM_BP_DIRECT	GO:0010001~glial cell differentiation	8	0.248988	0.0319272	FGF5, RELN, KLF15, CDH2, NRG1, PAX2, NFIB, MMP24	2773	21	18082	2.48409	1	0.624064	46.9252
GOTERM_BP_DIRECT	GO:0022008~neurogenesis	17	0.529101	0.0337583	NUP133, BHLHE22, CHAC1, HTT, CNTN6, WNT3A, NEUROG2, NEUROG3, TACC1, DAGLA, PSEN1, FAT4, FOXG1, SIX1, NRG1, HAP1, SMARCA4	2773	65	18082	1.70542	1	0.64147	48.8511
GOTERM_BP_DIRECT	GO:0090090~negative regulation of canonical Wnt signaling pathway	24	0.746965	0.0339473	EGR1, CTHRC1, WNT3A, FOXO1, CTNND1, CDH1, CDH2, FOXO3, GREM1, ANKRD6, FRZB, SOX9, GLI3, LATS2, FZD6, DKK2, DAB2, DACT1, PRICKLE1, WIF1, SIAH2, AXIN2, RAPGEF1, APC	2773	102	18082	1.53429	1	0.641845	49.046
GOTERM_BP_DIRECT	GO:0045787~positive regulation of cell cycle	12	0.373483	0.0343427	FGFR2, CCNB1, ANKRD17, FNTA, CCPG1, FOXG1, SLC6A4, LRP6, RARA, FOSL1, PROX1, TGFB2	2773	40	18082	1.95622	1	0.642773	49.4517
GOTERM_BP_DIRECT	GO:0006836~neurotransmitter transport	13	0.404606	0.0348734	STX1A, STX3, SLC6A11, SYNJ1, SLC6A4, SLC6A15, STX1B, RIMS1, RIMS3, SLC6A9, SLC17A6, SLC6A8, SV2B	2773	45	18082	1.88377	1	0.643464	49.9913
GOTERM_BP_DIRECT	GO:0060292~long term synaptic depression	7	0.217865	0.0350208	ARF1, GRIA1, SLC24A2, STXBP1, MGLL, SHANK2, PTEN	2773	17	18082	2.68501	1	0.643375	50.1401
GOTERM_BP_DIRECT	GO:0008090~retrograde axonal transport	5	0.155618	0.036443	PAFAH1B1, SNAPIN, NEFL, DST, HAP1	2773	9	18082	3.62263	1	0.653318	51.5553
GOTERM_BP_DIRECT	GO:0021675~nerve development	6	0.186741	0.0371234	NRP2, BDNF, DICER1, SEMA3A, NGFR, AFG3L2	2773	13	18082	3.00957	1	0.658603	52.2188
GOTERM_BP_DIRECT	GO:0032228~regulation of synaptic transmission, GABAergic	6	0.186741	0.0371234	PLCL2, PLCL1, KRAS, NF1, USP46, PTEN	2773	13	18082	3.00957	1	0.658603	52.2188
GOTERM_BP_DIRECT	GO:2001224~positive regulation of neuron migration	6	0.186741	0.0371234	SEMA6A, PAX6, FBXO31, MAPK8, SEMA3A, RAPGEF2	2773	13	18082	3.00957	1	0.658603	52.2188
GOTERM_BP_DIRECT	GO:2000177~regulation of neural precursor cell proliferation	6	0.186741	0.0371234	PRDM4, FOXG1, RHOA, FOXO1, FOXO3, PTBP2	2773	13	18082	3.00957	1	0.658603	52.2188
GOTERM_BP_DIRECT	GO:0050806~positive regulation of synaptic transmission	9	0.280112	0.0443935	SYT1, RETN, TNF, S100B, CLSTN2, SYDE1, GRIK2, GRIA1, LGI1	2773	27	18082	2.17358	1	0.704639	58.7905
GOTERM_BP_DIRECT	GO:0007417~central nervous system development	21	0.653595	0.0471346	XRCC4, PAM, HTT, ALDH5A1, GRHL3, LMX1A, PAX2, SOX9, ZIC1, GLI3, PTEN, ZIC2, NRCAM, CHD7, B3GNT5, CASZ1, RELN, VCAN, ID3, NGFR, RUNX1	2773	89	18082	1.5386	1	0.720645	61.0379
GOTERM_BP_DIRECT	GO:0001662~behavioral fear response	12	0.373483	0.0477149	BDNF, HTR1A, GRIK2, GRM7, BCL2, MECP2, USP46, CACNA1E, HTR2C, DPP4, VDAC1, KALRN	2773	42	18082	1.86307	1	0.720723	61.4985
GOTERM_BP_DIRECT	GO:0021516~dorsal spinal cord development	4	0.124494	0.050091	PRRXL1, RFX4, HOXB8, PBX3	2773	6	18082	4.34716	1	0.735489	63.3313
GOTERM_BP_DIRECT	GO:0014033~neural crest cell differentiation	4	0.124494	0.050091	MEF2C, LRP6, SMAD4, FRZB	2773	6	18082	4.34716	1	0.735489	63.3313
GOTERM_BP_DIRECT	GO:0048489~synaptic vesicle transport	6	0.186741	0.0506502	FGFR2, SYT4, SYNJ1, SNAPIN, DPYSL2, LIN7A	2773	14	18082	2.7946	1	0.738073	63.7504
GOTERM_BP_DIRECT	GO:2000463~positive regulation of excitatory postsynaptic potential	9	0.280112	0.0540914	STX1A, GSK3B, NLGN2, RELN, NGFR, RIMS1, STX1B, PTEN, WNT7A	2773	28	18082	2.09595	1	0.755987	66.2313
GOTERM_BP_DIRECT	GO:0050804~modulation of synaptic transmission	9	0.280112	0.0540914	GRM3, D730048I06RIK, GRIK2, GRIA1, NLGN2, LRP8, RELN, GRIA4, PPP3CA	2773	28	18082	2.09595	1	0.755987	66.2313
GOTERM_BP_DIRECT	GO:0050890~cognition	11	0.342359	0.0558874	SLC1A4, MAGT1, DGCR2, CHD7, PTCHD1, NF1, CHRNA4, GTF2A1L, ZCCHC16, CHL1, JAKMIP1	2773	38	18082	1.88758	1	0.759447	67.4612
GOTERM_BP_DIRECT	GO:0010977~negative regulation of neuron projection development	16	0.497977	0.0572655	STMN2, WNT3A, ADCY6, CSPG4, SNAPIN, STX1B, CBFA2T2, EPHA3, DAB2, INPP5J, GSK3B, RHOA, IL15RA, PAFAH1B1, NGFR, SEMA3A	2773	64	18082	1.63018	1	0.766685	68.3761
GOTERM_BP_DIRECT	GO:1900006~positive regulation of dendrite development	7	0.217865	0.0586803	COBL, OPA1, IL1RAP, EZH2, LRP8, ABL1, ELAVL4	2773	19	18082	2.40238	1	0.772589	69.2899
GOTERM_BP_DIRECT	GO:0060291~long-term synaptic potentiation	13	0.404606	0.0628119	STX3, SLC8A2, S100B, SERPINE2, SLC24A2, NTRK2, MECP2, RELN, VAMP2, RIMS1, SHANK2, SNAP25, PTEN	2773	49	18082	1.72999	1	0.789625	71.8171
GOTERM_BP_DIRECT	GO:1990138~neuron projection extension	8	0.248988	0.0630058	SEMA5A, FLRT3, BDNF, JADE2, PLXNA1, TIAM1, IMPACT, USP9X	2773	24	18082	2.17358	1	0.789438	71.9306
GOTERM_BP_DIRECT	GO:0021775~smoothened signaling pathway involved in ventral spinal cord interneuron specification	3	0.0933707	0.0632836	GLI2, GLI3, SUFU	2773	3	18082	6.52074	1	0.788481	72.0927
GOTERM_BP_DIRECT	GO:0021776~smoothened signaling pathway involved in spinal cord motor neuron cell fate specification	3	0.0933707	0.0632836	GLI2, GLI3, SUFU	2773	3	18082	6.52074	1	0.788481	72.0927
GOTERM_BP_DIRECT	GO:0021522~spinal cord motor neuron differentiation	9	0.280112	0.0650423	ZC4H2, LMO4, DICER1, SOX4, PTCH1, GLI2, GLI3, CACNA1A, NKX2-2	2773	29	18082	2.02368	1	0.794121	73.098
GOTERM_BP_DIRECT	GO:0014059~regulation of dopamine secretion	6	0.186741	0.0666876	SYT1, SNCG, SYT4, CHRNA4, SYT7, PRKCB	2773	15	18082	2.60829	1	0.797771	74.0073
GOTERM_BP_DIRECT	GO:0007422~peripheral nervous system development	7	0.217865	0.0733567	SLC5A3, EDNRB, EGR3, NF1, NFASC, NRG1, GDNF	2773	20	18082	2.28226	1	0.819989	77.4031
GOTERM_BP_DIRECT	GO:0048708~astrocyte differentiation	5	0.155618	0.0741915	S100B, PAX6, NFIX, SOX6, NKX2-2	2773	11	18082	2.96397	1	0.82145	77.7972
GOTERM_BP_DIRECT	GO:0045773~positive regulation of axon extension	11	0.342359	0.0755423	EIF4G2, BDNF, LIMK1, TNFRSF12A, SEMA7A, GSK3B, RAB11A, PAFAH1B1, NRG1, GOLGA4, ISLR2	2773	40	18082	1.7932	1	0.826122	78.4212
GOTERM_BP_DIRECT	GO:0016081~synaptic vesicle docking	4	0.124494	0.0778568	STX1A, STX3, SYDE1, STX1B	2773	7	18082	3.72613	1	0.832464	79.4518
GOTERM_BP_DIRECT	GO:0016188~synaptic vesicle maturation	4	0.124494	0.0778568	ZDHHC15, PICALM, STXBP1, SNAPIN	2773	7	18082	3.72613	1	0.832464	79.4518
GOTERM_BP_DIRECT	GO:0021517~ventral spinal cord development	4	0.124494	0.0778568	LRP8, RELN, GLI2, FOXP1	2773	7	18082	3.72613	1	0.832464	79.4518
GOTERM_BP_DIRECT	GO:0035019~somatic stem cell population maintenance	12	0.373483	0.0840798	CDX2, ELF5, KLF10, SOX4, LDB2, SKI, KIT, SOX9, WNT7A, TCF7L1, KAT6A, APC	2773	46	18082	1.70106	1	0.852803	81.9962
GOTERM_BP_DIRECT	GO:0031103~axon regeneration	6	0.186741	0.0852074	NREP, RTN4RL1, JUN, BCL2, JAK2, CHL1	2773	16	18082	2.44528	1	0.855757	82.424
GOTERM_BP_DIRECT	GO:0050767~regulation of neurogenesis	9	0.280112	0.0907718	JADE2, CHD7, EZH2, DICER1, BCL6B, PAX6, PER2, POU4F1, DOCK7	2773	31	18082	1.89312	1	0.865669	84.3977
GOTERM_BP_DIRECT	GO:0048843~negative regulation of axon extension involved in axon guidance	8	0.248988	0.0913014	SEMA5A, SEMA6A, SEMA6B, SEMA6D, SEMA4F, WNT3A, SEMA3C, SEMA3A	2773	26	18082	2.00638	1	0.866426	84.5741
GOTERM_BP_DIRECT	GO:0007498~mesoderm development	8	0.248988	0.0913014	ACVR2B, WNT3A, VEGFA, SMAD4, TBX1, POU4F1, MESDC2, SNAI1	2773	26	18082	2.00638	1	0.866426	84.5741
GOTERM_BP_DIRECT	GO:0061001~regulation of dendritic spine morphogenesis	5	0.155618	0.0982546	DNM3, EPHA4, PDLIM5, CFL1, LRRK2	2773	12	18082	2.71697	1	0.885534	86.7223
GOTERM_BP_DIRECT	GO:0048167~regulation of synaptic plasticity	11	0.342359	0.0990114	MEF2C, JPH4, BDNF, PSEN1, HTT, GRIA1, FGF14, MECP2, CTNND2, RARA, RAPGEF2	2773	42	18082	1.70781	1	0.885918	86.9381
GOTERM_BP_DIRECT	GO:0006351~transcription, DNA-templated	466	14.5036	1.26442e-29	MEF2C, RORB, REST, MED20, MAP3K7, EPC1, MAMSTR, CDCA7, PHTF2, PHTF1, DHX36, MAP2K6, TBPL1, CCAR1, RCOR3, RXRB, RCOR1, TAF4B, MECP2, MED14, MED13, ZSCAN4C, PROX1, ZFP280C, JUN, MAPK3, FOXG1, ZZZ3, TGIF1, ST18, ERBB4, MYEF2, AHCTF1, MYBL1, MYBL2, DIDO1, ARX, HEXIM2, CASZ1, TCF4, ASXL2, TCF7, KLF12, KLF10, ASXL1, KLF15, SFMBT1, FOXI2, DMRTC2, BACH1, HLF, HNF1B, ELF4, ELF5, EZH2, DYNLL1, HSF5, SPIC, …	2773	1885	18082	1.61202	8.08215e-26	8.08215e-26	2.46846e-26
GOTERM_BP_DIRECT	GO:0006355~regulation of transcription, DNA-templated	537	16.7134	8.71247e-29	MEF2C, RORB, REST, MED20, MAP3K7, EPC1, MAMSTR, CDCA7, PHTF2, PHTF1, DHX36, MAP2K6, TBPL1, CCAR1, RCOR3, RXRB, TAF4B, RCOR1, MECP2, MED14, MED13, ZSCAN4C, PROX1, ZFP280C, JUN, FOXG1, TGIF1, ZZZ3, MAPK8, ST18, ERBB4, AHCTF1, MYBL1, MYBL2, ARX, HEXIM2, CASZ1, TCF4, ASXL2, TCF7, KLF12, PHB, TGFBR1, KLF10, ASXL1, KLF15, SFMBT1, FOXI2, DMRTC2, BACH1, HLF, HNF1B, ELF4, ELF5, EZH2, DYNLL1, HSF5, SPIC, B…	2773	2279	18082	1.53648	5.56901e-25	2.78451e-25	1.7009e-25
GOTERM_BP_DIRECT	GO:0000122~negative regulation of transcription from RNA polymerase II promoter	197	6.13134	2.09699e-16	MEF2C, CDX2, FST, REST, CUL3, EPC1, SIN3B, SIN3A, H2AFY, RARA, CRY1, RARG, RCOR3, RCOR1, NODAL, MECP2, PROX1, UHRF1, JUN, FOXG1, VEGFA, TGIF1, ATXN1L, ST18, TFCP2L1, MYEF2, ARX, TAL1, HEXIM2, TCF4, BCOR, ASXL2, TCF7, KLF12, PHB, ASXL1, SMAD4, DUSP22, EN1, SKI, FNIP2, ZFP748, ZBTB42, DLX1, RNF2, DLX4, PCNA, BCL6B, JAZF1, KLF4, BACH1, PPARA, HNF1B, PPARG, MITF, TBX20, EZH2, GLI2, GLI3, CCNE1, EDNRB…	2773	729	18082	1.76212	1.41931e-12	4.73066e-13	4.32987e-13
GOTERM_BP_DIRECT	GO:0045944~positive regulation of transcription from RNA polymerase II promoter	246	7.6564	2.55911e-15	MEF2C, ZFP639, MAMSTR, EPC1, SIN3A, S1PR1, RARA, DHX36, PITX1, PITX2, RARG, RXRB, TAF4B, NODAL, MED14, MED13, PROX1, PPARGC1B, MTF1, JUN, MLLT10, MAPK3, VEGFA, MYBL1, MYBL2, TAL1, LHX3, TCF4, NKX2-2, PLAG1, ASXL2, KLF6, IKZF2, KLF12, MAML1, ASXL1, SMAD4, SKI, SMAD2, EN1, SMAD1, KLF15, CSRNP3, ETS1, CSRNP1, ARF4, KAT6B, KLF4, SLC9A1, BACH1, PPARA, HNF1B, ELF4, ELF5, TBX20, PPARG, MITF, GLI2, GLI3,…	2773	995	18082	1.61216	1.63221e-11	4.08051e-12	4.9849e-12
GOTERM_BP_DIRECT	GO:0045893~positive regulation of transcription, DNA-templated	151	4.69966	1.07055e-11	MEF2C, MYOD1, CDX2, WNT3A, FOXO1, ZXDB, RORB, FOXO3, REST, BMP15, ZIC1, ZIC2, DAB2, PICALM, GATA5, MDFIC, GATA3, RARA, PITX2, MECP2, PIM1, FOXN2, GRHL3, MED14, MED13, PROX1, AHR, PPARGC1B, MTF1, JUN, SIX1, TFAP2B, SMARCA5, TFAP2D, TRP73, COL1A1, SMARCA2, SMARCA4, ERBB4, TFEB, SOX4, AFAP1L2, SOX6, GREM1, SOX9, SRC, TAL1, LHX3, PBRM1, RNF10, TCF4, RUNX1, RUNX2, RNF14, RUNX3, CREBL2, SMAD9, TRIP4, P…	2773	576	18082	1.70943	6.84291e-08	1.14049e-08	2.08997e-08
GOTERM_BP_DIRECT	GO:0006468~protein phosphorylation	147	4.57516	1.65836e-10	STK38, ZAK, PASK, PRKG1, TGFB2, MAP3K7, PSKH1, CLK4, PIK3CA, RARA, TLK1, TLK2, PRKACB, MAP2K6, CSNK1G1, CSNK1G2, MYLK3, MYLK4, PIM1, PIM3, SCYL3, WNK2, MARK3, MAP4K5, MAPK6, RIOK3, MAPK3, BMP2K, TESK2, MAPK8, RIPK4, CSNK1G3, LRRK2, KALRN, NEK7, FGFR2, ERBB4, PHKA1, PEAK1, HUS1, STK17B, BMPR2, CHEK1, EPHA10, SRC, CAMKV, SBK1, GM6729, TEK, LMTK2, DYRK2, RUNX3, CSF1R, TAF1, SMAD9, TGFBR1, MAML1, BMX…	2773	576	18082	1.66415	1.06002e-06	1.51432e-07	3.23754e-07
GOTERM_BP_DIRECT	GO:0035556~intracellular signal transduction	107	3.33022	4.26142e-09	ADCY1, STK38, ZAK, ADCY6, CSPG4, GAB2, STAC, TIAM1, PPP1R1A, RAPGEF5, RAPGEF4, TLK1, CAB39, TLK2, DEPDC1B, PAG1, SOCS3, SOCS1, SOCS6, WNK2, TNS3, MAP4K5, MAPK3, LRRK2, UNC13C, SPATA13, ASB7, KALRN, GNAI2, STK17B, AKAP13, RAB40C, MYO9B, SRC, DDX3X, GM6729, TEK, PLCH1, CNKSR2, TGFBR1, BMX, SMAD4, SMAD2, CDC42BPA, RGS7, TGFBR3, NRG4, NRG3, NUAK2, PRKAG2, MCF2L, LATS2, PDPK1, PLCB4, GUCY1A2, GUCY1A3,…	2773	400	18082	1.7443	2.72386e-05	3.40486e-06	8.31937e-06
GOTERM_BP_DIRECT	GO:0016310~phosphorylation	147	4.57516	1.31895e-08	ZAK, STK38, PASK, SGMS1, PRKG1, NMRK1, MAP3K7, PSKH1, CLK4, PIK3CA, TLK1, TLK2, PRKACB, ITPK1, MAP2K6, CSNK1G1, CSNK1G2, MYLK3, MYLK4, PIM3, WNK2, MARK3, MAP4K5, MAPK6, RIOK3, PI4K2A, MAPK3, BMP2K, TESK2, MAPK8, RIPK4, CSNK1G3, LRRK2, KALRN, NEK7, FGFR2, CHKA, ERBB4, PEAK1, STK17B, BMPR2, CHEK1, EPHA10, CMPK1, SRC, CMPK2, SBK1, TEK, LMTK2, DYRK2, CSF1R, TAF1, TGFBR1, BMX, AK2, TRIO, EPHA3, NTRK3,…	2773	612	18082	1.56626	8.43037e-05	8.43069e-06	2.57492e-05
GOTERM_BP_DIRECT	GO:0015031~protein transport	140	4.3573	8.18953e-08	XPO1, RAB9B, D1ERTD622E, VPS33B, RAB1A, HOOK1, DAB2, RABGEF1, AAGAB, VPS4B, RAB23, VPS13A, RAB21, MVB12B, NUP133, GOLT1B, CHP1, NUPL1, GCC2, TRAM1L1, RAB18, ARRB1, LCA5, RAB15, TGFBRAP1, VAMP2, COL1A1, RAB10, VPS26B, ERC1, VPS26A, FRAS1, SDAD1, MAMDC4, AFTPH, CCDC93, AHCTF1, TTC8, LMAN1, ARFGEF1, MIA3, STX16, TMED10, BTF3, DOPEY1, STX11, TRAM1, HAP1, RAB8A, RAB8B, LIN7C, ATG3, LIN7A, EPS15, ARF1,…	2773	592	18082	1.54207	0.000523338	4.36219e-05	0.00015988
GOTERM_BP_DIRECT	GO:0006357~regulation of transcription from RNA polymerase II promoter	101	3.14348	1.76836e-07	MYOD1, JDP2, CDX2, THRB, FOXO1, REST, FOXO3, ANKRD1, MED20, CUL3, EPC1, RAD21, CGGBP1, GATA3, WDR77, PITX2, RBL2, TAF4B, TADA2B, GABPA, MED14, MED13, ZSCAN4C, GRHL1, JUNB, AHR, SLTM, PAM, TADA1, MYBL1, MYBL2, SOX9, ATF2, TAL1, TEF, TFDP2, GLO1, RFX8, MAFG, TCF7, RFX4, RFX6, FOXA1, SMAD4, SMAD1, MED13L, ECM1, NRF1, DLX1, ETS1, RFX2, KLF4, ENY2, MITF, PPARG, EZH2, PAX6, FEV, MAX, FOS, HEY2, RHOA, P…	2773	397	18082	1.65893	0.0011297	7.5353e-05	0.000345229
GOTERM_BP_DIRECT	GO:0007264~small GTPase mediated signal transduction	66	2.05415	9.59639e-07	RAB5B, RAB9B, RAB5C, RASGEF1B, RRAD, RASGEF1A, RHOQ, RAB1A, CDC42, ARL5A, ARHGAP5, TIAM1, MFHAS1, ARL15, RHOA, RAB23, RAPGEF6, RALB, RAPGEF5, RAB6B, RAPGEF4, RAB6A, DOCK10, RAPGEF2, RAB21, ARL2, RAP2C, RABL3, RALBP1, ARHGEF7, RAB4B, RAP1GDS1, ARL3, ARHGAP31, RND3, ARHGAP32, RAB18, RAB5A, RAB15, ARL8B, LRRK2, RAB10, RASD1, RALGPS2, RAB40C, KRAS, DOCK1, CHM, RHOBTB1, RAB11A, RHEBL1, RAB2B, RAB8A, R…	2773	236	18082	1.8236	0.00611524	0.00036076	0.00187344
GOTERM_BP_DIRECT	GO:0045892~negative regulation of transcription, DNA-templated	133	4.13943	9.72359e-07	THRB, CBX4, ZFP639, RORB, REST, CBX5, ZIC2, EPC1, DAB2, SIN3B, SIN3A, MDFIC, WWP1, GATA3, RARA, CRY1, PITX1, RBFOX2, PTPRK, STRN3, RCOR1, MECP2, PROX1, AHR, PPARGC1B, ZFP280C, JUN, HES2, FOXG1, TFAP2B, SMARCA2, SMARCA4, GCLC, CIART, SOX5, SOX6, SOX9, GREM1, SRC, NR2C1, TRIM66, HEXIM2, TFDP2, BHLHE40, TRAF6, RUNX1, BCOR, RUNX2, LHX9, EHMT1, BHLHE22, PHB, KLF10, KCTD1, SMAD4, SUV39H1, SMAD2, GM7942…	2773	579	18082	1.49785	0.00619605	0.000345236	0.00189828
GOTERM_BP_DIRECT	GO:0043065~positive regulation of apoptotic process	85	2.6455	2.00478e-06	CDK19, ZAK, PTGS2, PPARG, FOXO1, ANKRD1, FOXO3, REST, PAWR, PMAIP1, PTEN, LATS2, TGFB2, CASP6, BDNF, SLK, CASP8, POU4F1, FOSL1, CASP2, MAP2K6, CYR61, CCAR1, KCNMA1, ZFP622, RARG, PTPRF, ARHGEF7, TRPM7, HRK, JMY, NCOA1, ADRB2, PSEN1, JUN, SIAH1A, MAPK8, TRP73, NGFR, BIN1, DCUN1D3, CAMK1D, USP7, BCLAF1, TNF, ERBB4, TNFRSF12A, KLRK1, SOX4, SRC, TSC22D1, ALDH1A2, DDX3X, FASL, BCL6, INPP5D, TRAF6, APC…	2773	335	18082	1.65452	0.0127328	0.000640524	0.00391377
GOTERM_BP_DIRECT	GO:0006810~transport	349	10.8621	2.56743e-06	DYNC1LI2, SCN3B, PITPNA, PITPNB, AQP4, AQP1, VPS33B, RAB1A, SLC35A4, HOOK1, CUL3, ACBD3, RAB23, VPS4B, AAGAB, CHRNA4, VPS13A, HIGD1A, RAB21, CHRNA3, CHRNA2, MVB12B, CLCA2, ABCC12, ERGIC1, GCC2, RAB18, ABCB1A, ATP2C1, LCA5, RYR1, RYR2, RAB15, TMEM184B, TGFBRAP1, RAB10, SLC2A13, ORAI1, SDAD1, CCDC93, AHCTF1, RIMS1, ARFGEF1, RIMS3, KCNMB2, ATP6V0C, STX16, TMED10, STX11, TRAM1, SLC31A1, HAP1, TRPC4, …	2773	1822	18082	1.24903	0.0162771	0.000781172	0.00501215
GOTERM_BP_DIRECT	GO:0007507~heart development	68	2.1164	9.19336e-06	NRP2, MEF2C, PPARA, KDM6A, UTY, PPARG, GJA1, CXADR, GLI2, CCDC39, PTEN, GLI3, TGFB2, EDNRA, AP2B1, PSKH1, GATA5, CASP8, HEY2, GAB1, SEMA3C, SOX18, ROBO2, CALCRL, NRG1, PITX2, NODAL, EIF4G2, ADAMTS6, ACVR2B, CRKL, PSEN1, GNAQ, VCAN, ZFPM2, RIPPLY3, MED1, SMARCA4, PAM, ERBB4, COL3A1, SOX4, AKAP13, SOX9, DNAH5, GJC1, ALDH1A2, RB1CC1, TEK, TFDP2, PKD2, PBRM1, PKD1, BCOR, ASXL2, FLRT3, TGFBR1, NF1, TB…	2773	261	18082	1.69889	0.057071	0.00234781	0.0179463
GOTERM_BP_DIRECT	GO:0001568~blood vessel development	26	0.809213	2.86644e-05	MEF2C, CDX2, COL3A1, PAX6, FOXO1, TBX1, AHR, TGFB2, ATP7A, ALDH1A2, CHD7, CRKL, PSEN1, MAP3K3, MFSD7B, HEY2, VEGFA, CHM, PKD1, TGFBR3, SOX18, COL1A1, ANTXR1, RAPGEF2, RAPGEF1, SMARCA4	2773	71	18082	2.38788	0.167419	0.00629819	0.0559453
GOTERM_BP_DIRECT	GO:0018105~peptidyl-serine phosphorylation	40	1.24494	2.95509e-05	STK38, MKNK2, BRSK2, HK1, BRSK1, LATS2, SRC, PDPK1, SBK1, TTBK2, MORC3, BCL2, LMTK2, CAMK2D, PKD1, TLK2, CAB39, AKT3, AKT2, CDC7, CSNK1A1, TAF1, PDK2, CSNK1G1, CSNK1G2, TGFBR1, PKN2, RICTOR, PRKCB, MAST4, CSNK1D, ULK1, HIPK3, GSK3B, MAPK3, MAPK8, CSNK1G3, LRRK2, MAP3K12, PRKD3	2773	133	18082	1.96112	0.172124	0.00627663	0.0576752
GOTERM_BP_DIRECT	GO:0016337~single organismal cell-cell adhesion	34	1.0582	4.79758e-05	MPZL2, CTNND2, ASTN1, CTNND1, CDH1, ITGB2, CDH2, CBLL1, CXADR, SOX9, SRC, PNN, NRCAM, CDC42, CD93, ICOS, BCL2, TEK, EFR3A, PKD1, RAPGEF1, FNDC3A, NEGR1, CYR61, DLG1, COL13A1, CEP41, FBLIM1, CTNNA3, JUP, ARVCF, PKP1, PSEN1, LRP6	2773	108	18082	2.05282	0.264105	0.00984376	0.0936193
GOTERM_BP_DIRECT	GO:0051301~cell division	87	2.70775	5.25418e-05	CDK19, ITGB3BP, MAU2, CDC14A, TSG101, BORA, KNTC1, INO80, SENP5, SPICE1, LATS2, CCNE2, CCNE1, CDC42, RAD21, OIP5, SEH1L, MIS18A, KLHL9, RHOA, RALB, VPS4B, SPG20, NSMCE2, ACTR8, ASPM, KIF2A, CDC7, CCNK, ANAPC5, SGOL1, PKN2, DYNLT3, TPX2, NUSAP1, UBE2I, PPP1CC, TACC1, NCAPD3, ARL3, ZFYVE26, MAPRE2, ARL8B, DYNLT1A, DYNLT1B, HAUS4, 2610002M06RIK, GNAI2, ANAPC13, USP9X, HAUS2, BRSK2, CETN3, AHCTF1, AN…	2773	374	18082	1.51686	0.285274	0.0104406	0.102525
GOTERM_BP_DIRECT	GO:0001889~liver development	31	0.96483	5.27e-05	COBL, HNF1B, CADM1, FOXM1, GNPNAT1, ONECUT2, ALDH1A2, KRAS, RB1CC1, PKD2, HNRNPD, PIK3CA, PKD1, RARA, RUNX1, CEBPA, CEBPG, OTC, NODAL, DDX39B, NF1, ICMT, HGF, AHR, SOD2, MAN2A1, JUN, SP3, TGFBR3, MED1, SMARCA4	2773	95	18082	2.12782	0.285997	0.0101562	0.102834
GOTERM_BP_DIRECT	GO:0001822~kidney development	38	1.1827	9.35993e-05	SCHIP1, HNF1B, TIPARP, CTNND1, RRM2B, GLI2, PAX2, GLI3, TGFB2, ALDH1A2, FAT4, BCL2, GATA3, PKD2, PKD1, RGN, TMED10, ROBO2, APC, GM21949, TGFBR1, SOX11, ARID5B, SMAD4, MMP17, PROX1, ARL3, FMN1, TRAF3IP1, ACVR2B, TSC1, SIX1, VEGFA, TFAP2B, ADAMTS1, HAS2, TRP73, CUX1	2773	130	18082	1.90606	0.450263	0.0169494	0.182571
GOTERM_BP_DIRECT	GO:0071456~cellular response to hypoxia	32	0.995954	0.00010972	E2F1, PTGS2, CPEB2, FOXO3, ANKRD1, PMAIP1, AQP1, PTEN, SRC, SLC2A4, BCL2, PRKAA1, HIGD1A, SLC8A1, KCND2, TBL2, SUV39H1, NPEPPS, KCNK2, KCNK3, SUV39H2, PCK1, CCNB1, FMN2, HYOU1, ADRB2, S100B, GNB1, BNIP3L, VEGFA, MDM4, SLC9A1	2773	103	18082	2.02586	0.504094	0.0192939	0.213984
GOTERM_BP_DIRECT	GO:0007067~mitotic nuclear division	67	2.08528	0.000126177	ITGB3BP, MAU2, BORA, KNTC1, INO80, CLTC, SPICE1, LATS2, RAD21, OIP5, SEH1L, KLHL9, MIS18A, NSMCE2, ACTR8, ASPM, VCPIP1, KIF2A, CCNK, ANAPC5, SGOL1, TPX2, DYNLT3, NUSAP1, UBE2I, NCAPD3, DCTN2, MAPRE2, ARL8B, DYNLT1A, DYNLT1B, HAUS4, ANAPC13, USP9X, HAUS2, BRSK2, CETN3, AHCTF1, ANLN, CCNG1, SPC24, SPC25, FIGN, CENPC1, PPP1R12A, USP37, SKA2, CLASP1, PAFAH1B1, CLASP2, PPP2R2D, TERF1, CSNK1A1, CKAP5, …	2773	277	18082	1.57722	0.553616	0.0215635	0.246043
GOTERM_BP_DIRECT	GO:0007155~cell adhesion	105	3.26797	0.000177076	CTNNAL1, CADM3, MPZL2, CADM1, EDIL3, MEGF10, PNN, NRCAM, CD47, CDH20, FAP, TGFBI, NEGR1, ADAM9, PTPRK, CLCA2, PTPRM, PTPRF, PTPRS, AJAP1, CTNNA3, JUP, NCAM2, LAMC3, LSAMP, RELN, HAS2, LAMC1, DST, TNFRSF12A, PCDH20, ASTN1, ITGB2, CX3CL1, SRC, AGGF1, EMB, B4GALT1, PODXL, PCDH10, ITGA1, BMX, CELSR2, KITL, PCDH18, EPHA4, PKP1, DSG2, ITGA5, ABL1, PCDHA9, CLSTN2, PCDHA3, FERMT2, CXADR, MMP24, DGCR2, CD…	2773	485	18082	1.41171	0.677602	0.0259814	0.345131
GOTERM_BP_DIRECT	GO:0007179~transforming growth factor beta receptor signaling pathway	25	0.778089	0.000227593	PTPRK, LTBP1, SMAD9, NODAL, TGFBR1, NLK, USP9X, FERMT2, COL3A1, SMAD4, DUSP22, SMAD2, SMAD1, GDNF, SRC, TGFB2, MAP3K7, FOS, JUN, TGFBR3, SMURF2, ZYX, BAMBI, MTMR4, ADAM9	2773	75	18082	2.17358	0.766585	0.0311341	0.443384
GOTERM_BP_DIRECT	GO:0048705~skeletal system morphogenesis	20	0.622471	0.000256442	SCHIP1, ZFAND5, ARID5B, GM21949, TGFBR1, TIPARP, FMN1, ACVR2B, PSEN1, HOXB8, CSRNP1, SIX1, LRP6, COL1A1, HHIP, RUNX2, WNT7A, COL11A1, SIK3, PLEKHA1	2773	54	18082	2.41509	0.805901	0.0342792	0.499452
GOTERM_BP_DIRECT	GO:0060021~palate development	27	0.840336	0.00028665	FRAS1, MEF2C, SCHIP1, GABRB3, WNT3A, TIPARP, GLI3, TGFB2, SUMO1, CHD7, BCOR, SATB2, GM21949, TGFBR1, ARID5B, SMAD4, SMAD2, SKI, SNAI1, ACVR2B, DLX6, CSRNP1, BNC2, LRP6, TGFBR3, WNT7A, PLEKHA1	2773	85	18082	2.07129	0.839992	0.0374582	0.558132
GOTERM_BP_DIRECT	GO:0046777~protein autophosphorylation	47	1.46281	0.000362301	FGFR2, ERBB4, CAMK2G, PHKA1, PASK, PEAK1, MKNK2, STK17B, HK1, KIT, SRC, IGF1R, SLK, MAP3K3, CLK4, TEK, LMTK2, CAMK2D, CDK12, YES1, SIK1, SIK2, CSF1R, IRAK2, TAF1, FLT1, CSNK1G1, TRPM7, CSNK1G2, NLK, TGFBR1, BMX, PIM1, PIM3, WNK2, NTRK3, EPHA4, ULK1, GSK3B, NTRK2, JAK1, JAK2, CSNK1G3, LRRK2, ABL1, MAP3K13, MAP3K12	2773	183	18082	1.67472	0.901357	0.0461705	0.704935
GOTERM_BP_DIRECT	GO:0016569~covalent chromatin modification	63	1.96078	0.000374138	MORF4L1, ENY2, BMI1, KDM6A, UTY, EZH2, CBX4, CBX2, CBX6, KDM1B, EPC1, PRMT6, EED, H2AFY, TLK1, TLK2, TBL1XR1, SATB2, RBBP4, RBL2, DTX3L, RCOR1, PRKCB, UHRF1, SMARCA5, CARM1, SMARCA4, TDRD3, KMT2C, NR3C1, RAG2, CHD7, PBRM1, WAC, PRKAA1, KDM3B, BCOR, ASF1B, BAZ2A, CHD5, BAHD1, SETDB1, KAT7, EHMT1, BRD3, WDR5, FOXA1, ASXL1, SUV39H1, WHSC1, SFMBT1, SUV39H2, ATRX, TET3, PHF19, MSL1, KDM8, TDG, SETD7, …	2773	266	18082	1.54438	0.908548	0.0458179	0.727887
GOTERM_BP_DIRECT	GO:0017156~calcium ion regulated exocytosis	9	0.280112	0.000379771	STX1A, CHP1, SNAPIN, RAPGEF4, ARHGAP17, VAMP2, CACNA1C, CACNA1A, RIMS3	2773	14	18082	4.1919	0.911783	0.0456182	0.738808
GOTERM_BP_DIRECT	GO:0042787~protein ubiquitination involved in ubiquitin-dependent protein catabolic process	37	1.15157	0.00039964	UBE2Z, SYVN1, HECW2, CACUL1, DZIP3, UBE3A, ABTB2, CUL3, KLHL25, RNF165, BTBD1, WWP1, ANKIB1, HECTD3, RNF11, ITCH, KLHL20, RNF14, FBXO45, RNF146, RNF144A, TAF1, RNF19A, HERC6, UBE4B, GM15800, UHRF1, RNF7, NEDD4, KLHL15, SIAH1A, RNF139, SMURF2, SIAH2, TCEB1, CUL4B, RNF19B	2773	134	18082	1.8005	0.922309	0.0470642	0.777319
GOTERM_BP_DIRECT	GO:0071300~cellular response to retinoic acid	22	0.684718	0.000474616	MEF2C, RARG, RXRB, PPARG, SLC6A4, TBX1, RORB, PAX2, SOX9, AQP1, PCK1, EPHA3, NTRK3, ALDH1A2, ADNP2, ZFP105, BRINP2, CYP26B1, RARA, COL1A1, YES1, KLF4	2773	65	18082	2.20702	0.9519	0.0546441	0.92251
GOTERM_BP_DIRECT	GO:0035162~embryonic hemopoiesis	11	0.342359	0.000487121	TAL1, TNRC6C, GATA3, SH2B3, PBX1, KIT, RUNX1, KITL, AHR, KAT6A, MED1	2773	21	18082	3.41562	0.955597	0.0550527	0.946707
GOTERM_BP_DIRECT	GO:0032922~circadian regulation of gene expression	21	0.653595	0.000517973	NAMPT, PPARA, HNF1B, USP2, CIART, MTA1, PPP1CC, HNRNPU, AHR, NRIP1, TOP1, NPAS2, NCOA2, CSNK1D, PER2, CARTPT, PER3, BHLHE40, NGFR, BHLHE41, CRY1	2773	61	18082	2.24484	0.963547	0.0574235	1.00638
GOTERM_BP_DIRECT	GO:0032869~cellular response to insulin stimulus	27	0.840336	0.000521963	MYO5A, GCLC, CPEB2, PPARG, FOXO1, RHOQ, PDE3B, SRC, IGF1R, PDPK1, SLC2A4, AKT3, BGLAP2, PIK3R2, AKT2, GHR, RAB8A, WDTC1, KAT2B, PCK1, DENND4C, UCHL3, VAMP2, RAB10, HDAC9, GPAM, SLC9A1	2773	88	18082	2.00068	0.964466	0.0568674	1.01409
GOTERM_BP_DIRECT	GO:0006897~endocytosis	46	1.43168	0.000538352	CAV3, CD209A, LDLR, ITSN2, RAB1A, CDC42, AP2B1, DAB2, PICALM, PACSIN2, RABGEF1, EHD1, USP33, GHR, MRC1, SH3GL3, DNM3, DNM1L, CSNK1G1, RALBP1, CSNK1G2, BECN1, LRP1B, DPYSL2, MICALL1, EPS15, CSNK1D, ARRB1, LRP12, SH3KBP1, RIN2, LRP6, RAB5A, USP20, SORT1, LRP8, SNX33, CSNK1G3, LRRK2, LRP2, ABL1, STEAP2, BIN1, SCARA5, 3110043O21RIK, SH3GL2	2773	181	18082	1.6572	0.968002	0.0576194	1.04578
GOTERM_BP_DIRECT	GO:0051091~positive regulation of sequence-specific DNA binding transcription factor activity	31	0.96483	0.00054469	TNF, WNT3A, PPARG, KIT, PTEN, ATF2, ZIC2, BDNF, GTF2A2, PPP3CA, TRAF6, FOSL1, NKX2-2, IL6, ARID5B, NODAL, FOXA1, ESR1, TRIM27, UBE2I, NEUROG2, NEUROG3, ANKRD42, PPARGC1B, JMY, TRIM37, JUP, LRP6, NEUROD1, JAK2, SMARCA4	2773	107	18082	1.88919	0.969273	0.0573189	1.05803
GOTERM_BP_DIRECT	GO:0016567~protein ubiquitination	80	2.48988	0.000585066	BACH1, UBE2D2A, LTN1, DZIP3, KLHL4, RNF182, MED20, MKRN3, KLHL2, ZNRF2, CUL3, TRIM2, KLHL25, WWP1, KLHL9, NSMCE2, PELI2, KLHL24, ITCH, DCAF17, KLHL20, VCPIP1, RNF220, SOCS3, SOCS1, ENC1, HERC6, CDK8, SOCS6, UBE2B, UBR7, KLHL17, ARRB1, SIAH1A, MED8, KLHL15, KLHL14, FBXL5, RNF139, SIAH2, KBTBD11, ASB7, FBXL3, TRIM39, MED1, FBXO11, SYVN1, UBE2Z, UBE3A, RAB40C, NHLRC1, UBE2QL1, CBLL1, FEM1B, KBTBD2, …	2773	362	18082	1.44105	0.976266	0.0604434	1.13603
GOTERM_BP_DIRECT	GO:2000377~regulation of reactive oxygen species metabolic process	12	0.373483	0.000592991	TUSC2, PID1, MAP3K7, IER3, TNF, FOXM1, ARF4, PRCP, FOXO1, FOXO3, NGFR, BIRC2	2773	25	18082	3.12995	0.977439	0.0602639	1.15133
GOTERM_BP_DIRECT	GO:0048745~smooth muscle tissue development	10	0.311236	0.000599089	ZFAND5, SCHIP1, GM21949, TIPARP, NF1, AHR, FOXP1, IHH, DLG1, FOXP2	2773	18	18082	3.62263	0.978302	0.0599128	1.16311
GOTERM_BP_DIRECT	GO:0000209~protein polyubiquitination	30	0.933707	0.000620079	MKRN1, UBE2D2A, SYVN1, DZIP3, NHLRC1, CBFB, CUL3, ERCC8, G2E3, JADE2, MGRN1, RNF165, BCL2, ANKIB1, ITCH, TRAF6, RNF14, RNF144A, TAF1, RNF19A, UBE4B, SKP2, TOPORS, BIRC2, UBE2B, RNF180, RNF152, UBE2K, RNF139, RNF19B	2773	103	18082	1.89924	0.981028	0.0600697	1.20362
GOTERM_BP_DIRECT	GO:0003151~outflow tract morphogenesis	19	0.591348	0.000777654	MEF2C, SOX11, TBX20, BMPR2, TBX1, NPY1R, TGFB2, ATF2, NEDD4, JUN, VEGFA, HEY2, SIX1, RYR1, TGFBR3, SEMA3C, ZFPM2, THBS1, SMARCA4	2773	54	18082	2.29433	0.993076	0.0725756	1.5073
GOTERM_BP_DIRECT	GO:0008277~regulation of G-protein coupled receptor protein signaling pathway	14	0.43573	0.000973861	RGS18, RIC8B, KCTD8, RGS2, ARRB1, RGS7, KCTD12B, USP20, KCTD16, DYNLT1A, PLCB1, USP33, KCTD12, DYNLT1B	2773	34	18082	2.68501	0.998027	0.0863066	1.88417
GOTERM_BP_DIRECT	GO:0090630~activation of GTPase activity	23	0.715842	0.00101722	TBC1D2B, RABGAP1, TBC1D10B, EIF5, GPR65, DOCK7, ARHGAP24, TBC1D22B, TBC1D22A, NTRK3, CORO1C, RALGAPA1, TBC1D12, TSC1, SYDE1, TIAM1, CXCL13, TBC1D5, TBC1D1, IQSEC3, TBC1D30, TBC1D8B, AKT2	2773	73	18082	2.05448	0.998505	0.0887463	1.96727
GOTERM_BP_DIRECT	GO:0050796~regulation of insulin secretion	17	0.529101	0.00116089	STX1A, TNF, SYT5, RFX6, STXBP1, PDE3B, SYT7, SLC16A1, GNAQ, CHRM3, PER2, TFAP2B, CARTPT, RFX3, VAMP2, PLCB1, SNAP25	2773	47	18082	2.35856	0.999404	0.0967071	2.24215
GOTERM_BP_DIRECT	GO:0032870~cellular response to hormone stimulus	17	0.529101	0.00116089	C130060K24RIK, NCF2, GM14147, JUNB, HCRTR2, FOS, GPR22, NCOA1, NCOA2, DUSP1, JUN, AVPR1B, AVPR1A, ADRA2A, ROBO2, SIK1, GHR	2773	47	18082	2.35856	0.999404	0.0967071	2.24215
GOTERM_BP_DIRECT	GO:0001974~blood vessel remodeling	16	0.497977	0.00123589	MEF2C, CTS8, AXL, BMPR2, TBX1, AHR, TGFB2, ATP7A, ACVR2B, CHD7, RSPO3, VEGFA, CCR2, PBRM1, TGFBR3, SEMA3C	2773	43	18082	2.42632	0.999631	0.101313	2.38536
GOTERM_BP_DIRECT	GO:0018107~peptidyl-threonine phosphorylation	16	0.497977	0.00123589	TAF1, TGFBR1, NLK, HK1, CHEK1, PDPK1, SBK1, GSK3B, BCL2, HIPK3, CAMK2D, LMTK2, MAPK8, LRRK2, MAP3K12, AKT3	2773	43	18082	2.42632	0.999631	0.101313	2.38536
GOTERM_BP_DIRECT	GO:0008585~female gonad development	12	0.373483	0.00129037	SCHIP1, COL9A3, ARID5B, GM21949, FST, TIPARP, SMAD4, IDH1, LHX8, LHX9, PLEKHA1, PITX2	2773	27	18082	2.8981	0.99974	0.104206	2.48926
GOTERM_BP_DIRECT	GO:0007030~Golgi organization	24	0.746965	0.00133084	CSNK1A1, ATL2, HTT, ARHGEF7, CLTC, LMAN1, ARFGEF1, RAB1A, TJAP1, CDC42, CSNK1D, COG7, UBXN2B, GOLPH3, GORASP2, TMED10, CLASP1, CLASP2, ATP8B5, LRRK2, TRIP11, SEC23IP, TBC1D20, VCPIP1	2773	79	18082	1.98098	0.999799	0.10596	2.56636
GOTERM_BP_DIRECT	GO:0042593~glucose homeostasis	35	1.08932	0.00146363	CAV3, PPARG, SLC37A4, PAX6, FOXO1, SOX4, PDE3B, NMB, FOXO3, SESN3, CSMD1, SLC16A1, SLC2A4, C1QTNF3, ADRA2A, PRKAA1, CRY1, BGLAP2, CEBPA, PDK2, IL6, PTPN2, RFX6, FOXA1, PCK1, G6PC, PLSCR3, TFAP2B, PRCP, NEUROD1, CACNA1E, PTCH1, GK, NGFR, CACNA1C	2773	133	18082	1.71598	0.999914	0.113106	2.81897
GOTERM_BP_DIRECT	GO:0070373~negative regulation of ERK1 and ERK2 cascade	21	0.653595	0.00156957	PTPN2, PHB, SMAD4, WNK2, PTEN, SIRT3, RPS6KA6, SPRY2, SPRY1, DAB2, EIF3A, DUSP1, ARRB1, DMD, NDRG2, DYNLT1A, ABL1, RAPGEF1, KLF4, DLG1, DYNLT1B	2773	66	18082	2.07478	0.999956	0.119351	3.02006
GOTERM_BP_DIRECT	GO:0009880~embryonic pattern specification	11	0.342359	0.00174407	FGFR2, SATB2, ERBB4, PGAP1, NODAL, LRP6, SMAD2, SMAD1, RIPPLY3, IHH, SIM2	2773	24	18082	2.98867	0.999986	0.130183	3.35042
GOTERM_BP_DIRECT	GO:0007169~transmembrane receptor protein tyrosine kinase signaling pathway	28	0.87146	0.00185261	FRK, ERBB4, CSF1, CSPG4, EPHA10, KIT, GDNF, IGF1R, BDNF, TEK, ANGPT1, YES1, SHC2, PAG1, CSF1R, SHC4, PILRA, FLT1, BMX, PTPRT, EPHA3, NTRK3, EPHA4, EPHA7, NTRK2, GFRA1, JAK1, GFRA2	2773	100	18082	1.82581	0.999993	0.136129	3.55538
GOTERM_BP_DIRECT	GO:0006887~exocytosis	29	0.902583	0.00188686	SNX19, MYO5A, SYT4, EXOC8, BRSK2, SYT7, RIMS1, RIMS3, MIA3, RAB11A, RAPGEF4, EXOC6, EXOC5, CDK16, HAP1, STX1A, STX3, STXBP1, STXBP2, LIN7C, STXBP3, SNAPIN, LIN7A, CADPS, SYTL4, SYT16, VAMP1, UNC13C, TNFAIP2	2773	105	18082	1.80097	0.999994	0.136897	3.61996
GOTERM_BP_DIRECT	GO:0042493~response to drug	73	2.27202	0.00212152	SRP14, XPO1, ADCY1, HNF1B, PTGS2, PPARG, SLC6A4, AQP1, PTEN, TGFB2, FOS, TOP1, DGCR2, BDNF, GATA3, RHOA, FOSL1, CHRNA3, MAP2K6, PTPRM, HSP90AA1, CYP1A1, OTC, CDK9, UBE2B, JUNB, PRKCB, VEGFC, BLMH, JUN, TFAP2B, ABAT, TGIF1, COL1A1, TRP73, ADD3, PAM, ADCYAP1R1, CDH1, GCLM, SRC, ACSL1, BCL2, MAS1, DAD1, NFATC2, THBS1, TERF1, ACTC1, SLC8A1, IL6, MAT2A, BECN1, SLC6A11, PHB, MAOB, FZD3, IGF2, DPYSL2, S…	2773	339	18082	1.40417	0.999999	0.142954	4.06138
GOTERM_BP_DIRECT	GO:0009612~response to mechanical stimulus	20	0.622471	0.00216162	COL3A1, PPARG, KCNA5, SUN1, GLI2, MMP14, PSPH, KCNK2, SRC, JUNB, CCNB1, RETN, ETS1, JUN, P2RY1, RHOA, PTCH1, THBS1, FOSL1, KALRN	2773	63	18082	2.07007	0.999999	0.143941	4.1366
GOTERM_BP_DIRECT	GO:0006811~ion transport	116	3.61033	0.00234096	GABRB3, GRIK2, SCN3B, GRIK3, GABRB1, CHRNA4, NALCN, SLC4A4, CHRNA3, CHRNA2, SLC12A6, CLCA2, KCND2, STIM2, SLC34A2, ATP2C1, RYR1, RYR2, SLC38A1, SLC40A1, SLC38A4, ORAI1, PANX2, SLC38A7, KCNA6, PANX3, KCNA5, TMEM63C, KCNMB2, ATP6V0C, TTYH3, KCNS1, SLC30A1, SCN9A, SLC30A5, HCN4, SLC31A1, SLC30A7, TRPC4, KCNB2, GABRA6, SLC6A15, KCNK2, KCNK3, VDAC1, ATP7A, KCNJ4, KCNJ6, KCNJ9, LASP1, CACNA1E, HEPH, SC…	2773	584	18082	1.29521	1	0.153339	4.47241
GOTERM_BP_DIRECT	GO:0060173~limb development	14	0.43573	0.00238894	PAM, RARG, ZAK, BMPR2, EN1, GREM1, GLI3, FMN1, CHD7, RNF165, RARA, NR2F2, WNT7A, INTU	2773	37	18082	2.46731	1	0.154649	4.56205
GOTERM_BP_DIRECT	GO:0070498~interleukin-1-mediated signaling pathway	8	0.248988	0.00250191	EGR1, RPS6KA5, IRAK2, MAPK3, PLCB1, TRAF6, IKBKB, IL1A	2773	14	18082	3.72613	1	0.158168	4.77282
GOTERM_BP_DIRECT	GO:0030316~osteoclast differentiation	12	0.373483	0.00254988	GPR183, TNF, GAB2, CSF1, MITF, IREB2, GLO1, OSTM1, TRAF6, JUNB, FOXP1, CSF1R	2773	29	18082	2.69824	1	0.157841	4.8622
GOTERM_BP_DIRECT	GO:0051726~regulation of cell cycle	30	0.933707	0.00256023	E2F1, RAD51D, PRR11, DICER1, TXLNG, LEMD3, CCNG1, PTEN, SRC, CCNE2, CCNE1, TARDBP, BCL2, PUM1, PER2, PLCB1, APC, RBL2, FOXA1, SKP2, BIRC2, JUNB, DOT1L, TSC1, JUN, FOXG1, UBA3, ID3, ABL1, PES1	2773	112	18082	1.74663	1	0.156915	4.88146
GOTERM_BP_DIRECT	GO:0045597~positive regulation of cell differentiation	16	0.497977	0.00265711	CDX2, SMAD9, SOCS3, SMAD1, GDNF, JUNB, CCNE1, JUN, GATA3, NEUROD1, JAK2, NKX2-2, GHR, SMARCA4, CYR61, APC	2773	46	18082	2.26808	1	0.159316	5.06167
GOTERM_BP_DIRECT	GO:0006470~protein dephosphorylation	35	1.08932	0.00282821	PDP1, PHLPP2, CDC14A, SSH2, DUSP11, PTEN, MTMR3, BCL2, PPP2CB, PPP1R12A, PPP3CA, PP2D1, MTMR4, PPTC7, PTPRK, PTPRD, PTPRM, PTPRE, PTPRF, PTPN2, PTPN4, SMEK2, PTPRS, DUSP22, PTPRT, SMEK1, PPP1CC, PTPN12, CDC25A, PPM1F, PPM1G, PPM1D, DUSP1, PTP4A1, PPP2R2A	2773	138	18082	1.65381	1	0.165594	5.37912
GOTERM_BP_DIRECT	GO:0006366~transcription from RNA polymerase II promoter	35	1.08932	0.00282821	GLIS3, LCORL, LMO4, POU6F2, PAX6, BMPR2, EHF, NFXL1, USP50, FOS, GTF2A1, GTF2A2, NFAT5, ZFP831, ETV1, CHD5, EGR1, TRIP4, TAF4B, ESR1, GTF2A1L, MED13L, JUNB, AHR, GTF2H1, PRDM4, TCFL5, ARRB1, JUN, THRAP3, TFAP2B, HIF3A, LCOR, KLF4, MED1	2773	138	18082	1.65381	1	0.165594	5.37912
GOTERM_BP_DIRECT	GO:0007626~locomotory behavior	29	0.902583	0.0029462	OPRK1, ASTN1, STRN, PTEN, PAK6, TAL1, DDHD2, CHD7, NPAS3, FIGN, CHRNA4, VPS13A, NRG1, NEGR1, SNAP25, CHRNA3, HTT, NPY1R, LMX1A, ELAVL4, GRM1, SOD2, ATP7A, GMFB, ABAT, RELN, CACNA1E, SCN8A, HTR2C	2773	108	18082	1.75094	1	0.170334	5.59746
GOTERM_BP_DIRECT	GO:0033138~positive regulation of peptidyl-serine phosphorylation	22	0.684718	0.00297596	IL6, TNF, WNT3A, DOCK7, FNIP2, NTRK3, SPRY2, CDC42, PFN2, BDNF, ARRB1, GSK3B, BCL2, NTRK2, VEGFA, ARAF, TEK, PIK3CA, ANGPT1, BCAR3, CREBL2, AKT2	2773	74	18082	1.9386	1	0.170367	5.65245
GOTERM_BP_DIRECT	GO:0043161~proteasome-mediated ubiquitin-dependent protein catabolic process	37	1.15157	0.00308561	RAD23B, DZIP3, ABTB2, PPP2R5C, RNF187, RNF216, NHLRC1, ZNRF1, CUL3, FBXL19, ERCC8, TRIM9, UBXN2B, RNF165, BTBD1, WWP1, PPP2CB, HECTD3, PSMD7, KLHL20, FBXO45, TBL1XR1, UBE4B, MTA1, UBE2I, PCNP, TOPORS, KCTD5, UBE2B, BIRC2, RNF6, ATXN3, ARRB1, SIAH1A, RNF139, SIAH2, FBXL3	2773	149	18082	1.61924	1	0.174514	5.85481
GOTERM_BP_DIRECT	GO:0001933~negative regulation of protein phosphorylation	24	0.746965	0.00320192	PID1, ATG14, IMPACT, PAX6, DNAJC10, CHP1, PRR5L, MYADM, PTEN, NTRK3, CORO1C, CCNB1, TRAF3IP1, PSEN1, ARRB1, TARDBP, MAS1, RABGEF1, LRP6, RGN, ANGPT1, HSPA4, MICAL1, LRRK2	2773	84	18082	1.86307	1	0.177358	6.06903
GOTERM_BP_DIRECT	GO:0030324~lung development	32	0.995954	0.00333923	FGFR2, HMGB1, DICER1, CCDC39, GLI2, GLI3, ASAH1, SPRY2, ALDH1A2, FBXW7, WWP1, LHX3, CCBE1, PITX2, SIM2, CEBPA, LIPA, NODAL, FOXA1, SMAD2, MMP14, PROX1, FOXP1, MYCN, FOXP2, ACVR2B, SP3, VEGFA, ZFPM2, CUX1, ADAMTS2, NFIB	2773	124	18082	1.68277	1	0.182659	6.3213
GOTERM_BP_DIRECT	GO:0001666~response to hypoxia	45	1.40056	0.00344625	ALDOA, PPARA, PAM, CAMK2G, SLC6A4, SOX4, KCNA5, TGFB2, EDNRA, HMOX2, TEK, RHOA, CAMK2D, CHRNA4, TM9SF4, DPP4, EGR1, KCNMA1, SLC8A1, FLT1, CYP1A1, BECN1, NF1, NR4A2, SMAD4, MECP2, MMP14, BIRC2, ITPR1, PRKCB, ITPR2, SOD2, HYOU1, VEGFC, HSP90B1, CDKN1B, ETS1, VEGFA, RYR1, HIF3A, ABAT, RYR2, TGFBR3, HSPD1, PLAU	2773	192	18082	1.5283	1	0.186353	6.51748
GOTERM_BP_DIRECT	GO:0042149~cellular response to glucose starvation	12	0.373483	0.00347568	MTMR3, TBL2, NUAK2, BECN1, ATG14, CPEB4, IMPACT, BCL2, SLC2A1, PRKAA1, PMAIP1, HIGD1A	2773	30	18082	2.60829	1	0.186221	6.57136
GOTERM_BP_DIRECT	GO:0009954~proximal/distal pattern formation	11	0.342359	0.00352708	HOXC10, ALDH1A2, DLX1, CYP26B1, PBX1, EN1, SP8, GREM1, GLI2, GLI3, APC	2773	26	18082	2.75877	1	0.187144	6.66541
GOTERM_BP_DIRECT	GO:0048661~positive regulation of smooth muscle cell proliferation	23	0.715842	0.00367081	FGFR2, EGR1, NAMPT, IL6, TNF, PTGS2, SKP2, CX3CL1, FOXP1, RETN, IGF1R, S1PR1, GNAQ, JUN, GSK3B, VEGFA, ZFP143, RAB5A, CAMK2D, HBEGF, CALCRL, TRAF6, THBS1	2773	80	18082	1.87471	1	0.192409	6.92787
GOTERM_BP_DIRECT	GO:0006461~protein complex assembly	20	0.622471	0.00386458	PPP2R1A, TSPAN4, MITF, ZFP148, SOX9, AFG3L2, RIMS1, GCH1, CCNB1, MAX, PPID, SLC2A1, MAPK3, TGFBR3, VAMP2, MDM4, DLG5, LAMC1, TRAF6, APC	2773	66	18082	1.97598	1	0.199865	7.28062
GOTERM_BP_DIRECT	GO:0031069~hair follicle morphogenesis	13	0.404606	0.0043715	FGFR2, ATP7A, CDC42, BCL2, FST, DICER1, NGFR, RUNX1, INTU, SNAI1, GORAB, RUNX3, TGFB2	2773	35	18082	2.42199	1	0.219501	8.19743
GOTERM_BP_DIRECT	GO:0072659~protein localization to plasma membrane	19	0.591348	0.00439735	CAV3, FYB, MYO5A, GPR158, RAB8A, SCN3B, DPP10, STXBP1, CDH1, KCNIP4, P2RY1, DENND4C, LRP6, RAPGEF6, RAB11A, RAB10, RAPGEF2, AKT2, DLG1	2773	62	18082	1.99829	1	0.218941	8.24396
GOTERM_BP_DIRECT	GO:0006486~protein glycosylation	30	0.933707	0.00443288	GCNT4, FUT9, GALNT7, GALNT4, ST8SIA1, ST8SIA3, ST8SIA2, ALG9, NAGPA, GALNT10, B3GNT5, B3GALNT1, DAD1, FUT4, B4GALT6, GCNT1, TRIP11, DDOST, B4GALT4, B4GALT5, B4GALT1, DHDDS, B3GALT2, B3GALT1, FUT11, TMEM115, B3GAT1, MPI, PSEN1, COG7	2773	116	18082	1.6864	1	0.218812	8.30786
GOTERM_BP_DIRECT	GO:0009968~negative regulation of signal transduction	17	0.529101	0.00463598	SOCS3, SOCS1, SOCS6, RGS18, PRR5L, SEC14L1, RGS2, ARRB1, GSK3B, RGS7, RGS8, HHIP, INPP5D, DDIT4L, KIF26A, PMEPA1, IHH	2773	53	18082	2.09156	1	0.225899	8.67235
GOTERM_BP_DIRECT	GO:0043401~steroid hormone mediated signaling pathway	17	0.529101	0.00463598	PPARA, RARG, THRB, RXRB, PPARG, NR6A1, ESR1, NR3C2, NR4A2, ABHD2, RORB, NR3C1, NR2C2, NR2C1, RARA, NR2F2, NR5A2	2773	53	18082	2.09156	1	0.225899	8.67235
GOTERM_BP_DIRECT	GO:0000186~activation of MAPKK activity	12	0.373483	0.00465197	MAP3K7, ZAK, GNAI2, PSEN1, TGFBR1, CARTPT, JAK2, LRRK2, GRM1, MAP3K13, MAP3K12, ADAM9	2773	31	18082	2.52416	1	0.224883	8.70099
GOTERM_BP_DIRECT	GO:0000045~autophagosome assembly	15	0.466853	0.00467591	PACS2, GABARAPL1, ATG12, BECN1, ATG14, WIPI2, ATG3, RAB1A, PSEN1, ULK1, MAP1LC3B, RB1CC1, RAB23, TRP53INP2, ATG16L2	2773	44	18082	2.22298	1	0.22422	8.74386
GOTERM_BP_DIRECT	GO:0007519~skeletal muscle tissue development	18	0.560224	0.0049969	MEF2C, METTL8, MYOD1, ELN, NF1, MBNL1, GPCPD1, ZBTB18, FOXP1, FOXP2, SIN3B, CFL2, DMD, SIX1, KLHL31, RHOA, NR2F2, PITX2	2773	58	18082	2.02368	1	0.235916	9.31668
GOTERM_BP_DIRECT	GO:0007389~pattern specification process	18	0.560224	0.0049969	NRG3, CDX2, FST, MDGA2, TBX1, GRHL3, SMAD2, ZIC1, GLI2, GLI3, ACVR2B, CRKL, HEY2, SIX1, PTCH1, LFNG, IHH, APC	2773	58	18082	2.02368	1	0.235916	9.31668
GOTERM_BP_DIRECT	GO:0060325~face morphogenesis	14	0.43573	0.00516604	SCHIP1, GM21949, ARID5B, TIPARP, SKI, TBX1, TGFB2, PAX9, CRISPLD1, CSRNP1, LRP6, COL1A1, PLEKHA1, KAT6A	2773	40	18082	2.28226	1	0.241105	9.61716
GOTERM_BP_DIRECT	GO:0030326~embryonic limb morphogenesis	19	0.591348	0.00529164	FRAS1, DICER1, SKI, EN1, MBNL1, PRRX2, GREM1, GLI3, TGFB2, HOXC10, ALDH1A2, PSEN1, DLX6, CYP26B1, LRP6, PBX1, PTCH1, SP8, WNT7A	2773	63	18082	1.96657	1	0.242691	9.83967
GOTERM_BP_DIRECT	GO:0010634~positive regulation of epithelial cell migration	13	0.404606	0.00565789	PPM1F, CAPN7, DOCK1, GAB2, JUN, BMPR2, RAB11A, CLASP1, CLASP2, AQP1, SOX9, SRC, TGFB2	2773	36	18082	2.35471	1	0.255365	10.4856
GOTERM_BP_DIRECT	GO:0048008~platelet-derived growth factor receptor signaling pathway	13	0.404606	0.00565789	ZFAND5, SCHIP1, ARID5B, CSRNP1, GM21949, TIPARP, GAB1, JAK2, ABL1, RAPGEF1, PTEN, SRC, PLEKHA1	2773	36	18082	2.35471	1	0.255365	10.4856
GOTERM_BP_DIRECT	GO:0007032~endosome organization	12	0.373483	0.00612281	HOOK1, PLEKHJ1, RAB5B, LAMTOR1, RAB5C, EXOC8, FAM109B, VPS4B, RAB5A, A230046K03RIK, SNX33, VPS33B	2773	32	18082	2.44528	1	0.271371	11.2991
GOTERM_BP_DIRECT	GO:0045955~negative regulation of calcium ion-dependent exocytosis	6	0.186741	0.00618486	SYT4, TRIM9, ADRA2A, STXBP3, RAP1B, REST	2773	9	18082	4.34716	1	0.271852	11.4072
GOTERM_BP_DIRECT	GO:0098911~regulation of ventricular cardiac muscle cell action potential	6	0.186741	0.00618486	JUP, DSG2, RYR2, DSC2, CACNA1C, CTNNA3	2773	9	18082	4.34716	1	0.271852	11.4072
GOTERM_BP_DIRECT	GO:0030836~positive regulation of actin filament depolymerization	6	0.186741	0.00618486	SEMA5A, PLEK, CFL2, F2RL1, CFL1, DSTN	2773	9	18082	4.34716	1	0.271852	11.4072
GOTERM_BP_DIRECT	GO:0006814~sodium ion transport	31	0.96483	0.00637084	SLC5A3, SLC38A4, SLC9A5, SLC20A2, SCN3B, SLC38A7, ATP1B4, SCN9A, SLC22A4, SLC4A7, NALCN, SCNN1G, HCN4, SLC4A4, SCNN1A, SLC8A1, SLC8A2, SLC24A5, SLC6A15, SLC10A5, SLC34A2, SLC17A6, SLC17A4, SLC6A8, SLC17A1, SLC5A8, SLC5A9, SCN8A, SLC38A1, SLC5A12, SLC9A1	2773	124	18082	1.63018	1	0.276914	11.7303
GOTERM_BP_DIRECT	GO:0036124~histone H3-K9 trimethylation	5	0.155618	0.00637286	SETDB1, ARID4A, ARID4B, SUV39H1, SUV39H2	2773	6	18082	5.43395	1	0.27514	11.7338
GOTERM_BP_DIRECT	GO:0051647~nucleus localization	5	0.155618	0.00637286	CAV3, CDC42, DMD, BIN1, PABPC1L	2773	6	18082	5.43395	1	0.27514	11.7338
GOTERM_BP_DIRECT	GO:0007052~mitotic spindle organization	11	0.342359	0.00651445	CCNB1, STIL, SPC25, EML1, RALBP1, GPSM2, CLASP1, STMN1, CLASP2, KIF2A, DCTN2	2773	28	18082	2.56172	1	0.278469	11.979
GOTERM_BP_DIRECT	GO:0006338~chromatin remodeling	22	0.684718	0.00682602	MORF4L1, SATB2, KAT2B, RBBP4, CEBPG, TADA2B, FOXA1, INO80, NR3C1, SOX9, SUV39H2, ATRX, TOP1, BAZ1A, CHD7, GATA3, SMARCA5, ACTR8, PABPC1L, BAZ2A, SMARCA2, SMARCA4	2773	79	18082	1.8159	1	0.285935	12.5163
GOTERM_BP_DIRECT	GO:0098609~cell-cell adhesion	43	1.33831	0.00737699	ALDOA, VAPA, STK38, PDLIM5, EIF5, CAPZA1, HIST2H3C1, ABI1, ANLN, TAGLN2, MMP24, BZW2, PAK6, BZW1, SLK, PACSIN2, LRRC59, IDH1, LRRFIP1, EHD4, FLRT3, COBLL1, CKAP5, PPFIBP1, ARFIP2, DDX6, EPS15, EIF4G2, TJP1, TMEM47, CCNB2, UBFD1, CGN, PRDX6, LASP1, EIF4H, MB21D2, IST1, SPTBN2, DNAJB1, UBAP2, RAB10, ERC1	2773	189	18082	1.48355	1	0.303221	13.459
GOTERM_BP_DIRECT	GO:0032436~positive regulation of proteasomal ubiquitin-dependent protein catabolic process	19	0.591348	0.00752618	CSNK1A1, RNF144A, TAF1, GCLC, RNF19A, IL33, TRIB2, RNF180, SUMO2, DAB2, SUMO1, CSNK1D, PRICKLE1, PSEN1, GSK3B, ANKIB1, RNF19B, LRRK2, RNF14	2773	65	18082	1.90606	1	0.306378	13.7125
GOTERM_BP_DIRECT	GO:0006974~cellular response to DNA damage stimulus	84	2.61438	0.00787432	MORF4L1, RAD51D, XRCC4, RAD51C, ERCC6L2, E2F7, FOXO1, INO80, PMAIP1, RAD21, SUPT16, WDR76, PRMT6, NSMCE2, TLK1, TLK2, ACTR8, INO80D, PGAP2, POLK, CCNK, POLI, DTX3L, DDX39B, CDK9, RAD9A, TOPORS, STXBP4, UBE2B, GTF2H1, JMY, FMN2, DDX39, NABP1, UHRF1, PSEN1, ZFYVE26, MAPK3, TRP73, USP7, RAD23B, FOXM1, HUS1, CHEK1, MUM1, RRM2B, BRSK1, ATF2, ERCC8, ERCC5, FBXW7, NPAS2, SFR1, BCL2, RNF169, WAC, BCL6, T…	2773	420	18082	1.30415	1	0.314155	14.3015
GOTERM_BP_DIRECT	GO:0006469~negative regulation of protein kinase activity	25	0.778089	0.00792614	FLRT3, CAV3, ASPN, IL6, RTN4RL1, SOCS3, NF1, PRKAG2, SOCS1, SOCS6, TRIM27, CHP1, PKIB, LRRC15, PPM1F, SH3BP5, PDPK1, GNAQ, PSEN1, LRRTM4, LRRTM3, PPP1R1A, PRKAR1A, LRP6, RGN	2773	95	18082	1.71598	1	0.313935	14.3889
GOTERM_BP_DIRECT	GO:0010717~regulation of epithelial to mesenchymal transition	7	0.217865	0.00837231	TGFBR1, TBX20, CLASP1, CLASP2, GREM1, PHLDB2, EPHA3	2773	13	18082	3.51117	1	0.326424	15.1374
GOTERM_BP_DIRECT	GO:0043966~histone H3 acetylation	15	0.466853	0.00889188	ELP4, MYOD1, KAT7, KAT2B, WDR5, TADA1, MAP3K7, JADE2, JADE3, DR1, SUPT7L, IRF4, KAT6B, KAT6A, SMARCA4	2773	47	18082	2.08109	1	0.340797	16.0013
GOTERM_BP_DIRECT	GO:0010628~positive regulation of gene expression	80	2.48988	0.00896726	PTGES3, MEF2C, E2F1, HNF1B, KDM6A, LDLR, WNT3A, SLC6A4, DICER1, MITF, PAX6, GJA1, SGMS1, PAWR, FEV, TGFB2, SPRY2, CDC42, GATA3, RARA, POU4F1, NRG1, IL1A, AKT2, EGR1, PID1, RARG, SOX11, GRHL3, HNRNPU, VASH1, MYCN, PPM1F, VEGFA, MAPK8, EDA, MED1, FGFR2, WNT16, TNF, CSF1, RDX, IL33, KIT, SOX9, RIMS1, SRC, ARX, ALDH1A2, KRAS, DDX3X, CYP26B1, AGO1, HNRNPD, NFAT5, PKD2, AGO3, HSPA4, PRKAA1, PPP3CA, NFA…	2773	399	18082	1.30742	1	0.341128	16.1259
GOTERM_BP_DIRECT	GO:0016192~vesicle-mediated transport	47	1.46281	0.00898255	MYO5A, VPS33B, LMAN1, CLTC, ARFGEF1, RAB1A, RTN3, CUL3, SFT2D2, AP2B1, MIA3, PICALM, STX16, SEC22A, RAB11A, TMED10, RAB6B, SEC22C, RAB6A, CCZ1, STX11, SEC23A, KDELR2, RAB2B, STX1A, STX3, GOLT1B, STXBP1, STXBP2, STXBP3, SFT2D3, ERGIC1, STX1B, FMN2, NCK2, ARF1, ARF2, SCFD2, ARF3, ARF4, SPTBN2, MAPK8IP3, TGFBRAP1, VAMP2, VAMP1, RAB10, SEC23B	2773	213	18082	1.43885	1	0.339616	16.1512
GOTERM_BP_DIRECT	GO:0001503~ossification	25	0.778089	0.00906884	CSF1, LRRC17, SOX9, CBFB, BCL2, DHX36, RUNX1, TRAF6, COL11A1, RUNX3, IHH, COL13A1, NPR2, IGF2, SUN1, MMP14, ECM1, PPARGC1B, CHRDL1, SP3, RASSF2, SORT1, GDF10, MAPK8, SUCO	2773	96	18082	1.69811	1	0.340284	16.2936
GOTERM_BP_DIRECT	GO:0043087~regulation of GTPase activity	20	0.622471	0.00907286	RAB3GAP2, RAP1GAP, TBC1D10B, PLXNA1, RALBP1, NF1, RDX, DGKI, RICTOR, OCRL, PRKG1, EPHA3, EPHA4, ARHGAP6, TSC1, TIAM1, NTRK2, PAFAH1B1, BCL6, CRK	2773	71	18082	1.83683	1	0.338457	16.3002
GOTERM_BP_DIRECT	GO:0007528~neuromuscular junction development	13	0.404606	0.00911841	FGFR2, CALCA, COL4A1, FNTA, ZC4H2, NEDD4, NTRK2, UTRN, KY, LRRK2, AFG3L2, COL4A5, KALRN	2773	38	18082	2.23078	1	0.337901	16.3753
GOTERM_BP_DIRECT	GO:0000132~establishment of mitotic spindle orientation	10	0.311236	0.0091489	SPRY2, SPRY1, NUMA1, HTT, PAX6, GPSM2, PAFAH1B1, DYNLT1A, WDR43, DYNLT1B	2773	25	18082	2.60829	1	0.336901	16.4255
GOTERM_BP_DIRECT	GO:0006904~vesicle docking involved in exocytosis	10	0.311236	0.0091489	RAB8A, RAB8B, PLEK, SCFD2, STXBP1, STXBP2, STXBP3, EXOC6, VPS33B, STX1B	2773	25	18082	2.60829	1	0.336901	16.4255
GOTERM_BP_DIRECT	GO:0021772~olfactory bulb development	10	0.311236	0.0091489	ARX, FEZF1, CHD7, PAX6, SKI, TTC8, DPYSL2, SEMA3A, LRRK2, CSF1R	2773	25	18082	2.60829	1	0.336901	16.4255
GOTERM_BP_DIRECT	GO:0046580~negative regulation of Ras protein signal transduction	10	0.311236	0.0091489	MFN2, SPRY2, SPRY1, TRIM67, PPP2CB, NF1, RABGEF1, DGKZ, RAPGEF1, TGFB2	2773	25	18082	2.60829	1	0.336901	16.4255
GOTERM_BP_DIRECT	GO:0047496~vesicle transport along microtubule	8	0.248988	0.00930305	DYNC1I1, KIFC5B, KIF5B, HTT, PAFAH1B1, WDR43, HAP1, RAB1A	2773	17	18082	3.06858	1	0.339584	16.679
GOTERM_BP_DIRECT	GO:0007250~activation of NF-kappaB-inducing kinase activity	8	0.248988	0.00930305	MAP3K7, IRAK2, ZFP91, TNFSF15, MAS1, MALT1, COPS8, TRAF6	2773	17	18082	3.06858	1	0.339584	16.679
GOTERM_BP_DIRECT	GO:0008340~determination of adult lifespan	9	0.280112	0.00945191	ERCC5, BBC3, HTT, TFCP2L1, PRDM2, RAD54B, INPP5D, LRRK2, ANKLE1	2773	21	18082	2.7946	1	0.342064	16.9231
GOTERM_BP_DIRECT	GO:0031532~actin cytoskeleton reorganization	16	0.497977	0.00947767	PLEK, BRSK2, GPR65, KIT, RICTOR, CXADR, MKLN1, SMAP1, S1PR1, EPS8, ATP2C1, NPHS2, CDC42BPA, RHOA, ANTXR1, PARVB	2773	52	18082	2.00638	1	0.340926	16.9652
GOTERM_BP_DIRECT	GO:0009952~anterior/posterior pattern specification	28	0.87146	0.00977013	HNF1B, CDX2, WNT3A, PAX6, BMPR2, GLI2, GLI3, HOXC6, ALDH1A2, PCGF2, NR2F2, APC, RARG, HTT, TGFBR1, OTX1, NODAL, SMAD4, SMAD2, TBX1, HOXC10, ACVR2B, CRKL, HIPK1, HOXB8, LRP6, NEUROD1, PBX1	2773	112	18082	1.63018	1	0.347486	17.4425
GOTERM_BP_DIRECT	GO:0050821~protein stabilization	31	0.96483	0.0101434	USP7, SYVN1, TSPAN1, USP2, HPS4, SOX4, PTEN, SUMO1, PFN2, FBXW7, MORC3, PER3, CDC37L1, USP33, CREBL2, NLK, PHB, STXBP1, PIM1, CHP1, DNLZ, STXBP4, UBE2B, MTRR, GNAQ, TSC1, COG7, RASSF1, RASSF2, MDM4, HSPD1	2773	128	18082	1.57924	1	0.354266	18.048
GOTERM_BP_DIRECT	GO:0030855~epithelial cell differentiation	19	0.591348	0.010466	FGFR2, COL4A1, PPARG, TBX1, EHF, NEUROG3, TAGLN2, CBFA2T2, VDAC1, CASP6, HNRNPH3, DNPH1, TAGLN, DLX6, VEGFA, UPK1B, SIX1, ID3, NR5A2	2773	67	18082	1.84916	1	0.361315	18.5679
GOTERM_BP_DIRECT	GO:2000727~positive regulation of cardiac muscle cell differentiation	6	0.186741	0.0108191	MEF2C, GSK3B, WNT3A, NRG1, GREM1, FOXP1	2773	10	18082	3.91244	1	0.369019	19.1332
GOTERM_BP_DIRECT	GO:0001657~ureteric bud development	15	0.466853	0.0108219	FGFR2, SMAD9, SMAD2, SMAD1, PAX2, GDNF, SPRY1, BDNF, ARG2, BCL2, SIX1, VCAN, RARA, ROBO2, DLG1	2773	48	18082	2.03773	1	0.367181	19.1377
GOTERM_BP_DIRECT	GO:0043588~skin development	17	0.529101	0.0117997	FRAS1, PTGES3, SOX21, COL3A1, TCF7L1, SUFU, JUP, ATP7A, BCL11B, RYR1, TFAP2B, PKD1, NGFR, COL1A1, EDA, ADAMTS2, APC	2773	58	18082	1.91125	1	0.389012	20.6841
GOTERM_BP_DIRECT	GO:0002052~positive regulation of neuroblast proliferation	10	0.311236	0.0121252	VEGFC, FOXG1, VEGFA, PAX6, DMRTA2, FZD3, MAPK8, CX3CL1, GLI3, ASPM	2773	26	18082	2.50798	1	0.393383	21.1924
GOTERM_BP_DIRECT	GO:0006597~spermine biosynthetic process	4	0.124494	0.0127441	AMD1, SMS, GM14680, AMD2	2773	4	18082	6.52074	1	0.40678	22.1508
GOTERM_BP_DIRECT	GO:0042512~negative regulation of tyrosine phosphorylation of Stat1 protein	4	0.124494	0.0127441	SOCS3, PTPN2, SOCS1, IRF1	2773	4	18082	6.52074	1	0.40678	22.1508
GOTERM_BP_DIRECT	GO:0031629~synaptic vesicle fusion to presynaptic active zone membrane	7	0.217865	0.0127751	STX1A, STX3, STXBP1, SNAPIN, STX11, STX1B, SNAP25	2773	14	18082	3.26037	1	0.405572	22.1985
GOTERM_BP_DIRECT	GO:2000279~negative regulation of DNA biosynthetic process	7	0.217865	0.0127751	DUSP1, BMPR2, RGN, GJA1, CHEK1, ANKRD1, KCNK2	2773	14	18082	3.26037	1	0.405572	22.1985
GOTERM_BP_DIRECT	GO:0051895~negative regulation of focal adhesion assembly	7	0.217865	0.0127751	CORO1C, ARHGAP6, CLASP2, MMP14, PTEN, PHLDB2, SRC	2773	14	18082	3.26037	1	0.405572	22.1985
GOTERM_BP_DIRECT	GO:0006928~movement of cell or subcellular component	9	0.280112	0.0128927	ENAH, LYPD3, CFL1, ABI2, ABI1, PAFAH1B2, SIRPA, ELMO1, DSTN	2773	22	18082	2.66757	1	0.406473	22.3792
GOTERM_BP_DIRECT	GO:0032754~positive regulation of interleukin-5 production	5	0.155618	0.0130699	GATA3, IL1RAP, RARA, IL33, NLRP3	2773	7	18082	4.65767	1	0.40879	22.6508
GOTERM_BP_DIRECT	GO:2000300~regulation of synaptic vesicle exocytosis	5	0.155618	0.0130699	PFN2, RAB5A, LRRK2, RIMS1, RIMS3	2773	7	18082	4.65767	1	0.40879	22.6508
GOTERM_BP_DIRECT	GO:0035640~exploration behavior	8	0.248988	0.0132408	ATXN3, JPH3, HTR1A, CHRNA4, ABAT, LRRK2, SHANK2, CHL1	2773	18	18082	2.8981	1	0.410921	22.9118
GOTERM_BP_DIRECT	GO:0009966~regulation of signal transduction	13	0.404606	0.0140335	CNKSR2, NODAL, BIRC6, AFAP1L2, CDH2, FURIN, SPRY3, SPRY2, ACVR2B, SPRY1, MGLL, RUNX1, AFAP1	2773	40	18082	2.11924	1	0.425477	24.1118
GOTERM_BP_DIRECT	GO:0014068~positive regulation of phosphatidylinositol 3-kinase signaling	18	0.560224	0.0141574	WNT16, FLT1, ERBB4, UBE3A, F2RL1, HGF, PRR5L, SOX9, TGFB2, IGF1R, NEDD4, NTRK2, TEK, ANGPT1, RELN, JAK2, RARA, NRG1	2773	64	18082	1.83396	1	0.42635	24.2978
GOTERM_BP_DIRECT	GO:0045444~fat cell differentiation	21	0.653595	0.0141727	CEBPA, METTL8, LRRC8C, ARID5B, PPARG, SOCS1, NR4A2, BSCL2, CREB5, TTC8, PSMB8, ATF2, RETN, FAM120B, GSK3B, TFAP2B, MKKS, GDF10, PLCB1, KLF4, MED1	2773	79	18082	1.73336	1	0.424761	24.3208
GOTERM_BP_DIRECT	GO:0045746~negative regulation of Notch signaling pathway	11	0.342359	0.0142646	SLC35C1, 1810011O10RIK, FBXW7, DLX1, HIF1AN, CHAC1, HEY2, DLL3, BCL6, MMP14, CBFA2T2	2773	31	18082	2.31381	1	0.42491	24.4584
GOTERM_BP_DIRECT	GO:0072332~intrinsic apoptotic signaling pathway by p53 class mediator	11	0.342359	0.0142646	ZMAT1, E2F1, ZFP346, PDK2, BBC3, ZMAT4, SHISA5, EDA2R, PPP1R13B, PMAIP1, JMY	2773	31	18082	2.31381	1	0.42491	24.4584
GOTERM_BP_DIRECT	GO:0006874~cellular calcium ion homeostasis	25	0.778089	0.0150482	GRIK2, SLC37A4, CALCA, SLC30A1, BCL2, SLC24A2, SLC24A1, PKD2, TRPV5, RGN, SLC8A1, SLC8A2, SLC24A5, STIM2, PRKCB, TRDN, PSEN1, S100B, ATP2C1, CCR2, RYR1, RYR2, CACNA1C, HTR2C, GPR12	2773	100	18082	1.63018	1	0.4403	25.6222
GOTERM_BP_DIRECT	GO:0042476~odontogenesis	10	0.311236	0.0157663	MYO5A, FGFR2, PAM, PAX9, CSF1, RHOA, ID3, BCOR, AXIN2, PITX2	2773	27	18082	2.41509	1	0.451777	26.6737
GOTERM_BP_DIRECT	GO:0048538~thymus development	16	0.497977	0.0161048	TGFBR1, LMO4, ASXL1, TBX1, TYR, CRKL, CCNB2, PSEN1, BCL11B, BCL2, GATA3, MAPK3, SIX1, PBX1, ABL1, APC	2773	55	18082	1.89694	1	0.456905	27.1645
GOTERM_BP_DIRECT	GO:0009267~cellular response to starvation	17	0.529101	0.0163796	MYOD1, ATG14, PIK3C2B, KLF10, BMPR2, FOXO1, WRN, WNT2B, RRAGC, MAX, PPM1D, RALB, CARTPT, DSC2, LRRK2, USP33, ZFYVE1	2773	60	18082	1.84754	1	0.458683	27.5605
GOTERM_BP_DIRECT	GO:0071407~cellular response to organic cyclic compound	20	0.622471	0.0164188	MEF2C, CEBPA, TNF, SMAD9, CYP1A1, PPARG, SOCS1, TIPARP, ANKRD1, SMAD1, GLI2, CCNB1, SLC16A1, CDKN1B, PAK3, P2RY1, CASP8, RAP1B, AXIN2, AKT2	2773	75	18082	1.73886	1	0.45756	27.617
GOTERM_BP_DIRECT	GO:0032355~response to estradiol	25	0.778089	0.0169486	PAM, PTGS2, ADCYAP1R1, EZH2, SLC6A4, PTEN, ALDH1A2, CASP8, RARA, NQO1, NR2F2, IHH, STRN3, FOXA1, ESR1, MMP15, NCOA1, CDKN1B, DUSP1, ETS1, TFPI, PRDM2, PTCH1, COL1A1, WNT7A	2773	101	18082	1.61404	1	0.466317	28.3743
GOTERM_BP_DIRECT	GO:0031018~endocrine pancreas development	13	0.404606	0.0171414	RFX8, IL6, HNF1B, RFX6, ONECUT2, SOX4, PDE3B, NEUROG3, SOX9, NEUROD1, RFX3, NR5A2, NKX2-2	2773	41	18082	2.06755	1	0.468223	28.648
GOTERM_BP_DIRECT	GO:0006491~N-glycan processing	9	0.280112	0.0171669	MAN2A2, MAN2A1, MAN1A2, MAN1B1, MAN1A, ST8SIA3, ST8SIA2, EDEM1, MAN1C1	2773	23	18082	2.55159	1	0.466813	28.6841
GOTERM_BP_DIRECT	GO:0000042~protein targeting to Golgi	6	0.186741	0.0173602	GOLGA1, RAB6A, TRIP11, GOLGA4, GCC2, GCC1	2773	11	18082	3.55676	1	0.468704	28.9575
GOTERM_BP_DIRECT	GO:0031116~positive regulation of microtubule polymerization	8	0.248988	0.0182433	ARL2, CAV3, GDA, CDKN1B, RGS2, FAM179B, MAPK8, APC	2773	19	18082	2.74557	1	0.483752	30.1936
GOTERM_BP_DIRECT	GO:0031334~positive regulation of protein complex assembly	8	0.248988	0.0182433	TAL1, SUMO1, TNF, GSK3B, TPPP, VEGFA, FNIP2, FAM178A	2773	19	18082	2.74557	1	0.483752	30.1936
GOTERM_BP_DIRECT	GO:0048255~mRNA stabilization	8	0.248988	0.0182433	E2F1, RBM46, VEGFA, THRAP3, DICER1, HNRNPD, AXIN2, GDNF	2773	19	18082	2.74557	1	0.483752	30.1936
GOTERM_BP_DIRECT	GO:0034389~lipid particle organization	7	0.217865	0.0185754	DDHD2, RAB18, PPID, BSCL2, SPG20, PTGFRN, TBC1D20	2773	15	18082	3.04301	1	0.488065	30.6532
GOTERM_BP_DIRECT	GO:0060348~bone development	16	0.497977	0.0189637	FGFR2, SETDB1, RARG, SMAD9, CADM1, ASXL1, BBX, AKAP13, NPR2, WHSC1, SMAD1, MMP14, RARA, PAPSS2, TRIP11, PLS3	2773	56	18082	1.86307	1	0.493326	31.1868
GOTERM_BP_DIRECT	GO:0002053~positive regulation of mesenchymal cell proliferation	12	0.373483	0.0195887	FGFR2, HMGB1, ARHGAP5, VEGFA, LRP6, TBX1, PRRX2, SOX9, FOXP1, MYCN, IHH, FOXP2	2773	37	18082	2.11483	1	0.502738	32.0377
GOTERM_BP_DIRECT	GO:0001843~neural tube closure	24	0.746965	0.0195919	COBL, STIL, ENAH, KDM6A, RARG, OPA1, LMO4, FZD3, GRHL3, SKI, PAX2, SUFU, FZD6, TGFB2, ZIC2, PRICKLE1, TSC1, LRP6, RAB23, TGIF1, PTCH1, RARA, PRKACB, TRAF6	2773	97	18082	1.61338	1	0.500883	32.042
GOTERM_BP_DIRECT	GO:0001649~osteoblast differentiation	27	0.840336	0.0199348	MEF2C, CYP24A1, IFT80, PHB, WNT3A, NF1, GABBR1, GJA1, LRRC17, IGF2, GLI2, CLTC, SNAI1, JUNB, HNRNPU, CBFB, IARS, SEMA7A, TRP53INP2, GDF10, TGFBR3, VCAN, TMSB4X, COL1A1, RUNX2, IHH, CYR61	2773	113	18082	1.55805	1	0.505069	32.5045
GOTERM_BP_DIRECT	GO:0048791~calcium ion-regulated exocytosis of neurotransmitter	10	0.311236	0.0201488	SYT4, SYT5, SYT11, SYTL4, SYT7, RIMS1, STX1B, SNAP25, CACNA1A, RIMS3	2773	28	18082	2.32883	1	0.506928	32.7917
GOTERM_BP_DIRECT	GO:0048565~digestive tract development	13	0.404606	0.0207392	FGFR2, COBL, CLMP, CYP1A1, COL3A1, DICER1, KIT, CCNB1, GATA5, FAT4, GATA3, PKD1, NKX2-2	2773	42	18082	2.01832	1	0.51524	33.5778
GOTERM_BP_DIRECT	GO:0006909~phagocytosis	15	0.466853	0.0219718	CSNK1A1, TUSC2, CDC7, TUB, AXL, ITGB2, SYT7, MEGF10, ELMO1, CORO1C, DOCK1, RAB5A, PIK3CA, TM9SF4, ABL1	2773	52	18082	1.88098	1	0.532057	35.1911
GOTERM_BP_DIRECT	GO:0051865~protein autoubiquitination	15	0.466853	0.0219718	UBE2D2A, LTN1, RNF220, UBE3A, UBE4B, RNF187, UBE2B, TRIM37, ERCC8, JADE2, UHRF1, RNF11, RNF10, TRAF6, RNF146	2773	52	18082	1.88098	1	0.532057	35.1911
GOTERM_BP_DIRECT	GO:0007156~homophilic cell adhesion via plasma membrane adhesion molecules	36	1.12045	0.0222968	CADM3, PCDHA9, CADM1, CLSTN2, PCDHA3, PCDH20, CDH1, CDH2, PCDHAC2, PCDHAC1, CDH8, CDH20, PCDHB18, FAT4, PCDHB19, PCDHB16, PCDHA11, ROBO2, PCDHA12, PTPRM, PTPRF, PCDHB5, PCDH11X, PCDHB3, PCDH10, PCDH9, PCDH8, CELSR2, PTPRT, PCDH7, PCDH18, CDH12, DSG2, DSC2, CHL1, CDH11	2773	163	18082	1.44016	1	0.535442	35.6103
GOTERM_BP_DIRECT	GO:0007259~JAK-STAT cascade	9	0.280112	0.0223706	PRLR, SOCS3, SOCS1, PKD2, PKD1, IL15RA, JAK2, IL31RA, GHR	2773	24	18082	2.44528	1	0.534743	35.7051
GOTERM_BP_DIRECT	GO:0016236~macroautophagy	9	0.280112	0.0223706	ATG12, ULK1, BECN1, ATG14, PIK3C2B, NBR1, TRP53INP2, ATG3, ZFYVE1	2773	24	18082	2.44528	1	0.534743	35.7051
GOTERM_BP_DIRECT	GO:0071108~protein K48-linked deubiquitination	9	0.280112	0.0223706	ATXN3, OTUD7B, USP20, FAM188A, USP37, USP25, USP34, USP33, VCPIP1	2773	24	18082	2.44528	1	0.534743	35.7051
GOTERM_BP_DIRECT	GO:0032736~positive regulation of interleukin-13 production	5	0.155618	0.0229949	GATA3, IL1RAP, RARA, IL33, NLRP3	2773	8	18082	4.07546	1	0.542798	36.502
GOTERM_BP_DIRECT	GO:0048387~negative regulation of retinoic acid receptor signaling pathway	5	0.155618	0.0229949	CYP26B1, EZH2, ASXL1, TGIF1, CNOT1	2773	8	18082	4.07546	1	0.542798	36.502
GOTERM_BP_DIRECT	GO:0045986~negative regulation of smooth muscle contraction	5	0.155618	0.0229949	CALCA, ADRB2, PTGS2, CALCRL, PRKG1	2773	8	18082	4.07546	1	0.542798	36.502
GOTERM_BP_DIRECT	GO:0048729~tissue morphogenesis	5	0.155618	0.0229949	GCNT4, NODAL, SMAD4, GCNT1, DLG1	2773	8	18082	4.07546	1	0.542798	36.502
GOTERM_BP_DIRECT	GO:0060087~relaxation of vascular smooth muscle	5	0.155618	0.0229949	KCNMA1, ADORA2B, RGS2, GUCY1A3, PRKG1	2773	8	18082	4.07546	1	0.542798	36.502
GOTERM_BP_DIRECT	GO:0007015~actin filament organization	21	0.653595	0.0239153	CAV3, ENAH, ERMN, ARHGAP17, SIRPA, PPARGC1B, CCL11, NCK2, CDC42, ARHGAP6, ARF1, SORBS2, BCL2, CFL2, CFL1, TMOD2, TMOD3, TMSB4X, BRK1, LMOD1, DLG1	2773	83	18082	1.64982	1	0.555174	37.6596
GOTERM_BP_DIRECT	GO:0030318~melanocyte differentiation	8	0.248988	0.0244354	MYO5A, MEF2C, EDNRB, BCL2, HPS4, MITF, KIT, GLI3	2773	20	18082	2.60829	1	0.561151	38.305
GOTERM_BP_DIRECT	GO:0070507~regulation of microtubule cytoskeleton organization	8	0.248988	0.0244354	TRAF3IP1, RASSF1, WNT3A, RHOA, PAFAH1B1, CLASP1, PHLDB2, EPHA3	2773	20	18082	2.60829	1	0.561151	38.305
GOTERM_BP_DIRECT	GO:0031333~negative regulation of protein complex assembly	8	0.248988	0.0244354	CDC42, TRAF3IP1, DDX3X, ULK1, LMO4, IMPACT, GSK3B, STXBP1	2773	20	18082	2.60829	1	0.561151	38.305
GOTERM_BP_DIRECT	GO:0055085~transmembrane transport	71	2.20977	0.0244737	SLC5A3, SLC16A12, GJA1, SLC16A1, KCNQ3, SLC2A4, SLC2A3, SLC25A22, SLC2A1, SLC22A4, TRPV5, SLC22A3, SV2B, NALCN, TRPV6, NUP35, SLC43A2, SLC43A3, KCNMA1, KCND2, RALBP1, TRPM7, SLC24A5, ABCC12, TMEM245, ABCB1A, RYR1, RYR2, TMCO3, SLC2A13, SLC39A14, ABCA9, PANX2, SLC37A4, KCNA6, KCNA5, KCNS1, SLC30A1, MFSD7B, SLC39A9, ABCD2, SCN9A, SLC30A5, SLC39A6, HCN4, SLC30A7, TRPC4, SLC8A1, SLC8A2, KCNB2, ABCG3,…	2773	364	18082	1.2719	1	0.559846	38.3522
GOTERM_BP_DIRECT	GO:0043010~camera-type eye development	20	0.622471	0.0244762	SHROOM2, RARG, CYP1A1, MITF, PAX6, ABI2, SKI, PAX2, GLI3, AHR, FOXP2, ALDH1A2, CHD7, NEUROD1, CACNA1C, SLITRK6, TBC1D20, IHH, MED1, PITX2	2773	78	18082	1.67198	1	0.558019	38.3553
GOTERM_BP_DIRECT	GO:0007160~cell-matrix adhesion	20	0.622471	0.0244762	LYPD3, COL13A1, COL3A1, FERMT2, ITGA1, ITGA10, ITGB2, NID2, SIRPA, MKLN1, GP5, TSC1, TIAM1, TEK, RHOA, ZYX, ADAMTS12, EDA, OTOA, ADAM9	2773	78	18082	1.67198	1	0.558019	38.3553
GOTERM_BP_DIRECT	GO:0009749~response to glucose	20	0.622471	0.0244762	EGR1, COL4A3, SLC8A1, HNF1B, NCF2, PFKL, SLC37A4, GJA1, SMAD2, PTEN, CASP6, ACVR2B, CDKN1B, COL6A2, RHOA, NEUROD1, VAMP2, THBS1, GPAM, NKX2-2	2773	78	18082	1.67198	1	0.558019	38.3553
GOTERM_BP_DIRECT	GO:0002040~sprouting angiogenesis	10	0.311236	0.0253453	CDC42, FLT1, E2F7, RSPO3, VEGFA, CCBE1, E2F8, TEK, ANGPT1, THBS1	2773	29	18082	2.24853	1	0.568943	39.4187
GOTERM_BP_DIRECT	GO:0090102~cochlea development	10	0.311236	0.0253453	NTRK3, GABRB3, GATA3, HEY2, PAFAH1B1, CDH1, SLITRK6, PAX2, KCNK2, KCNK3	2773	29	18082	2.24853	1	0.568943	39.4187
GOTERM_BP_DIRECT	GO:0001570~vasculogenesis	18	0.560224	0.0253795	FOXM1, TIPARP, JUNB, GJC1, FBXW7, AGGF1, ZMIZ1, NTRK2, HEY2, TEK, AMOT, TGFBR3, ANGPT1, HAS2, SOX18, ZFPM2, SMARCA4, PITX2	2773	68	18082	1.72608	1	0.567584	39.4602
GOTERM_BP_DIRECT	GO:0001658~branching involved in ureteric bud morphogenesis	14	0.43573	0.0254772	SMAD4, SOX9, PAX2, GREM1, GDNF, GLI3, GZF1, FAT4, BCL2, SIX1, PKD2, PBX1, PTCH1, DLG1	2773	48	18082	1.90188	1	0.56715	39.5786
GOTERM_BP_DIRECT	GO:0070936~protein K48-linked ubiquitination	14	0.43573	0.0254772	UBE2D2A, RNF6, SYVN1, RNF152, UBE3A, UBE2K, RNF187, RNF216, ITCH, TOPORS, ZNRF1, UBE2Q2, UBE2B, RNF146	2773	48	18082	1.90188	1	0.56715	39.5786
GOTERM_BP_DIRECT	GO:0042542~response to hydrogen peroxide	16	0.497977	0.0258178	SLC8A1, KCNA5, SRC, SOD2, CASP6, DUSP1, JUN, BCL2, PPP2CB, MAPK8, PRKAA1, KPNA4, HSPD1, COL1A1, FOSL1, ADAM9	2773	58	18082	1.79882	1	0.570193	39.9895
GOTERM_BP_DIRECT	GO:0061028~establishment of endothelial barrier	7	0.217865	0.0259439	F2RL1, SOX18, RDX, RAP1B, RAPGEF2, RAPGEF1, MYADM	2773	16	18082	2.85282	1	0.570157	40.1409
GOTERM_BP_DIRECT	GO:0031023~microtubule organizing center organization	6	0.186741	0.0260653	HAUS2, PAFAH1B1, CLASP1, CLASP2, WDR43, GCC2	2773	12	18082	3.26037	1	0.570054	40.2864
GOTERM_BP_DIRECT	GO:0060674~placenta blood vessel development	6	0.186741	0.0260653	SOCS3, PKD2, PKD1, NR2F2, FOSL1, VASH1	2773	12	18082	3.26037	1	0.570054	40.2864
GOTERM_BP_DIRECT	GO:0048608~reproductive structure development	6	0.186741	0.0260653	FGFR2, RARG, DICER1, WNT7A, AHR, DLG1	2773	12	18082	3.26037	1	0.570054	40.2864
GOTERM_BP_DIRECT	GO:0010614~negative regulation of cardiac muscle hypertrophy	6	0.186741	0.0260653	CAV3, RGS2, GSK3B, MLIP, SMAD4, FBXO32	2773	12	18082	3.26037	1	0.570054	40.2864
GOTERM_BP_DIRECT	GO:0006417~regulation of translation	28	0.87146	0.0261453	EIF4E3, CPEB2, RBM3, IMPACT, MKNK2, CNOT2, CNOT1, FOXO3, CNOT6, CTIF, TNRC6C, DDX3X, KLHL25, PUM1, AGO1, PIWIL2, AGO3, UNK, AKT2, PAIP2, IREB2, SAMD4, DDX6, EIF4G2, NCK2, TSC1, RGS2, POLDIP3	2773	121	18082	1.50893	1	0.569372	40.3821
GOTERM_BP_DIRECT	GO:0050873~brown fat cell differentiation	11	0.342359	0.0274053	CEBPA, SCD1, ALDH6A1, ADRB2, PTGS2, RGS2, SLC2A4, MRAP, EBF2, PPARG, NUDT7	2773	34	18082	2.10965	1	0.583128	41.8701
GOTERM_BP_DIRECT	GO:0010718~positive regulation of epithelial to mesenchymal transition	11	0.342359	0.0274053	DAB2, TGFBR1, EZH2, SMAD4, SMAD2, COL1A1, AXIN2, BAMBI, SNAI1, OLFM1, TGFB2	2773	34	18082	2.10965	1	0.583128	41.8701
GOTERM_BP_DIRECT	GO:0009790~embryo development	20	0.622471	0.027739	EHMT1, HTT, TGFBR1, ZFX, HUS1, MECP2, UBR3, RICTOR, FOXP1, FOXP2, KIF1B, LRAT, PSEN1, TSC1, SMARCA5, TDG, TGFBR3, NRG1, IHH, SLC9A1	2773	79	18082	1.65082	1	0.585813	42.2582
GOTERM_BP_DIRECT	GO:0010574~regulation of vascular endothelial growth factor production	4	0.124494	0.0282319	IL6, CCR2, AQP4, NDRG2	2773	5	18082	5.21659	1	0.588775	42.827
GOTERM_BP_DIRECT	GO:0016048~detection of temperature stimulus	4	0.124494	0.0282319	TRPM3, PRRXL1, ANO3, NGFR	2773	5	18082	5.21659	1	0.588775	42.827
GOTERM_BP_DIRECT	GO:0003413~chondrocyte differentiation involved in endochondral bone morphogenesis	4	0.124494	0.0282319	AXIN2, SOX9, TRIP11, IHH	2773	5	18082	5.21659	1	0.588775	42.827
GOTERM_BP_DIRECT	GO:0042921~glucocorticoid receptor signaling pathway	4	0.124494	0.0282319	PTGES3, YWHAH, NEDD4, NR3C1	2773	5	18082	5.21659	1	0.588775	42.827
GOTERM_BP_DIRECT	GO:0043652~engulfment of apoptotic cell	4	0.124494	0.0282319	BECN1, XKR8, THBS1, MEGF10	2773	5	18082	5.21659	1	0.588775	42.827
GOTERM_BP_DIRECT	GO:0031077~post-embryonic camera-type eye development	4	0.124494	0.0282319	BCL11B, VEGFA, FZD5, KLF4	2773	5	18082	5.21659	1	0.588775	42.827
GOTERM_BP_DIRECT	GO:0007171~activation of transmembrane receptor protein tyrosine kinase activity	4	0.124494	0.0282319	PRLR, ANGPT1, NRG1, CHRNA3	2773	5	18082	5.21659	1	0.588775	42.827
GOTERM_BP_DIRECT	GO:0060676~ureteric bud formation	4	0.124494	0.0282319	GATA3, GREM1, GDNF, HS2ST1	2773	5	18082	5.21659	1	0.588775	42.827
GOTERM_BP_DIRECT	GO:0072643~interferon-gamma secretion	4	0.124494	0.0282319	GATA3, F2RL1, TRIM27, RNF19B	2773	5	18082	5.21659	1	0.588775	42.827
GOTERM_BP_DIRECT	GO:0060836~lymphatic endothelial cell differentiation	4	0.124494	0.0282319	ACVR2B, BMPR2, SOX18, PROX1	2773	5	18082	5.21659	1	0.588775	42.827
GOTERM_BP_DIRECT	GO:0043542~endothelial cell migration	9	0.280112	0.0285925	TGFBR1, FAP, VEGFA, RHOA, ITGB2, GREM1, PTEN, DPP4, STARD13	2773	25	18082	2.34746	1	0.591713	43.2398
GOTERM_BP_DIRECT	GO:0007214~gamma-aminobutyric acid signaling pathway	9	0.280112	0.0285925	PLCL2, PLCL1, BDNF, GABRB3, GNAI2, GABRA6, HTR4, GABBR1, CACNA1A	2773	25	18082	2.34746	1	0.591713	43.2398
GOTERM_BP_DIRECT	GO:0007585~respiratory gaseous exchange	9	0.280112	0.0285925	EDNRA, MAN2A1, MAN1A2, CCBE1, MECP2, CHRNA4, MAPK8IP3, PBX3, TRAF4	2773	25	18082	2.34746	1	0.591713	43.2398
GOTERM_BP_DIRECT	GO:0030199~collagen fibril organization	12	0.373483	0.0287577	ATP7A, MIA3, P4HA1, LUM, TGFBR1, COL3A1, NF1, COL1A1, GREM1, COL11A1, ADAMTS2, TGFB2	2773	39	18082	2.00638	1	0.592087	43.4279
GOTERM_BP_DIRECT	GO:0043433~negative regulation of sequence-specific DNA binding transcription factor activity	18	0.560224	0.0290169	IRAK2, CEBPG, EZH2, PIM1, ESR1, HR, PROX1, SUFU, TRIB2, FZD6, IGF1R, SUMO1, RNF2, PTCH1, ID3, BHLHE40, KLF4, KAT6A	2773	69	18082	1.70106	1	0.593664	43.7219
GOTERM_BP_DIRECT	GO:0009953~dorsal/ventral pattern formation	14	0.43573	0.0299598	TBX20, PAX6, EN1, GLI2, GLI3, AIDA, LHX3, FOXG1, TGIF1, PTCH1, HHIP, SP8, WNT7A, APC	2773	49	18082	1.86307	1	0.603809	44.7793
GOTERM_BP_DIRECT	GO:0001958~endochondral ossification	10	0.311236	0.0314231	MEF2C, IMPAD1, COL13A1, TEK, COL1A1, MMP14, RUNX2, SIK3, COL10A1, PEX7	2773	30	18082	2.17358	1	0.619855	46.383
GOTERM_BP_DIRECT	GO:0009314~response to radiation	10	0.311236	0.0314231	ZAK, JUN, OPRK1, COL3A1, RAD9A, KIT, DCUN1D3, CDC25A, JUNB, SOD2	2773	30	18082	2.17358	1	0.619855	46.383
GOTERM_BP_DIRECT	GO:0001829~trophectodermal cell differentiation	8	0.248988	0.0319272	CDX2, RBM46, SP3, NODAL, CNOT2, CDH1, CNOT1, JUNB	2773	21	18082	2.48409	1	0.624064	46.9252
GOTERM_BP_DIRECT	GO:0030500~regulation of bone mineralization	8	0.248988	0.0319272	S1PR1, NBR1, MATN1, BMP2K, TXLNG, GJA1, ECM1, BGLAP2	2773	21	18082	2.48409	1	0.624064	46.9252
GOTERM_BP_DIRECT	GO:0048514~blood vessel morphogenesis	11	0.342359	0.0332555	COL4A1, FLT1, NEDD4, VEGFA, GJA1, AMOT, TBX1, CDH2, THBS1, NR2F2, AHR	2773	35	18082	2.04937	1	0.637579	48.329
GOTERM_BP_DIRECT	GO:0030073~insulin secretion	11	0.342359	0.0332555	MYO5A, SNX19, ACVR2B, HNF1B, HTT, NEUROD1, STXBP3, SMAD2, RAPGEF4, CACNA1C, PCLO	2773	35	18082	2.04937	1	0.637579	48.329
GOTERM_BP_DIRECT	GO:0061025~membrane fusion	11	0.342359	0.0332555	DNM3, STX1A, DNM1L, STX3, UBXN2B, STX16, CHP1, VAMP2, STX11, VPS33B, STX1B	2773	35	18082	2.04937	1	0.637579	48.329
GOTERM_BP_DIRECT	GO:0018108~peptidyl-tyrosine phosphorylation	17	0.529101	0.0337583	FGFR2, FLT1, ERBB4, HK1, ABI2, ABI1, KIT, SRC, EPHA4, TEK, CLK4, JAK1, RELN, JAK2, DYRK2, ABL1, CSF1R	2773	65	18082	1.70542	1	0.64147	48.8511
GOTERM_BP_DIRECT	GO:0030097~hemopoiesis	21	0.653595	0.0340772	WNT3A, ASXL1, TIPARP, MKNK2, AHCTF1, KIT, SOX6, CIAPIN1, SOD2, TGFB2, TAL1, PICALM, BCL2, CCR2, TEK, SH2B3, ANGPT1, RUNX1, RUNX3, CSF1R, CDK13	2773	86	18082	1.59227	1	0.641568	49.1797
GOTERM_BP_DIRECT	GO:0001569~patterning of blood vessels	12	0.373483	0.0343427	EDNRA, SEMA5A, COL4A1, FLT1, VEGFA, TBX20, TEK, TBX1, ANGPT1, AHR, IHH, PITX2	2773	40	18082	1.95622	1	0.642773	49.4517
GOTERM_BP_DIRECT	GO:0009409~response to cold	12	0.373483	0.0343427	CDH8, FOS, ADRB2, IL6, HSP90AA1, DIO2, RBM3, PPARG, CASP8, HSPD1, PCSK1N, SOD2	2773	40	18082	1.95622	1	0.642773	49.4517
GOTERM_BP_DIRECT	GO:0050714~positive regulation of protein secretion	12	0.373483	0.0343427	VEGFC, DNM1L, ARF1, GOLPH3, PPID, EXPH5, SYTL4, RAPGEF4, ANKRD1, IL1A, TGFB2, ADAM9	2773	40	18082	1.95622	1	0.642773	49.4517
GOTERM_BP_DIRECT	GO:0019221~cytokine-mediated signaling pathway	32	0.995954	0.0345846	ASPN, RTN4RL1, CSF2RB2, EDN2, CX3CL1, KIT, LRRC15, GREM2, KRAS, LRRTM4, LRRTM3, IL1RAP, CSF2RB, TRAF6, IL1A, CSF1R, IFNLR1, CEBPA, FLRT3, KLF6, IL6, IL2RB, SOCS3, SOCS1, SOCS6, LIFR, IFNAR1, NUMBL, CCR2, JAK1, JAK2, EDA	2773	146	18082	1.4292	1	0.64371	49.6984
GOTERM_BP_DIRECT	GO:0048704~embryonic skeletal system morphogenesis	15	0.466853	0.0347909	BMI1, MEF2C, ASXL2, SATB2, TBX15, SOX11, PRRX2, GLI3, MYCN, PCGF2, HOXB8, MFSD7B, SIX1, COL11A1, DLG1	2773	55	18082	1.77838	1	0.644252	49.9077
GOTERM_BP_DIRECT	GO:0045429~positive regulation of nitric oxide biosynthetic process	13	0.404606	0.0348734	IL6, HSP90AA1, TNF, PTGS2, ESR1, KLRK1, ITGB2, SOD2, PKD2, JAK2, DDAH1, KLF4, AKT2	2773	45	18082	1.88377	1	0.643464	49.9913
GOTERM_BP_DIRECT	GO:0003222~ventricular trabecula myocardium morphogenesis	7	0.217865	0.0350208	CHD7, TGFBR1, HEY2, UBE4B, NRG1, TGFB2, MED1	2773	17	18082	2.68501	1	0.643375	50.1401
GOTERM_BP_DIRECT	GO:0014902~myotube differentiation	7	0.217865	0.0350208	MEF2C, CAV3, MYOD1, GSK3B, AVPR1A, SORT1, SKI	2773	17	18082	2.68501	1	0.643375	50.1401
GOTERM_BP_DIRECT	GO:0030224~monocyte differentiation	7	0.217865	0.0350208	MEF2C, JUN, SP3, PPARG, VEGFA, IL31RA, MED1	2773	17	18082	2.68501	1	0.643375	50.1401
GOTERM_BP_DIRECT	GO:0035994~response to muscle stretch	7	0.217865	0.0350208	FOS, SLC8A1, JUN, DMD, RYR2, ANKRD1, SLC9A1	2773	17	18082	2.68501	1	0.643375	50.1401
GOTERM_BP_DIRECT	GO:0051897~positive regulation of protein kinase B signaling	23	0.715842	0.035308	IL6, TNF, MTDH, TGFBR1, AXL, IGF2, RICTOR, ARFGEF1, SRC, SEMA5A, SPRY2, IGF1R, C1QTNF3, GATA3, VEGFA, TEK, HBEGF, ANGPT1, RARA, NGFR, THBS1, AI464131, NRG1	2773	97	18082	1.54615	1	0.644773	50.4291
GOTERM_BP_DIRECT	GO:0045475~locomotor rhythm	9	0.280112	0.0359114	KCNMA1, NPAS2, KCND2, NCOA2, USP2, CIART, MTA1, MAPK10, PTEN	2773	26	18082	2.25718	1	0.649463	51.0309
GOTERM_BP_DIRECT	GO:0035904~aorta development	9	0.280112	0.0359114	ADAMTS6, AP2B1, LTBP1, CHD7, PRICKLE1, PKD2, LRP2, SUFU, SMARCA4	2773	26	18082	2.25718	1	0.649463	51.0309
GOTERM_BP_DIRECT	GO:0010765~positive regulation of sodium ion transport	9	0.280112	0.0359114	CXCL1, ADRB2, SCN3B, FGF14, AHCYL1, IKBKB, MLLT6, AKT3, AKT2	2773	26	18082	2.25718	1	0.649463	51.0309
GOTERM_BP_DIRECT	GO:0010470~regulation of gastrulation	5	0.155618	0.036443	NODAL, TGIF1, CLASP1, CLASP2, PHLDB2	2773	9	18082	3.62263	1	0.653318	51.5553
GOTERM_BP_DIRECT	GO:0033129~positive regulation of histone phosphorylation	5	0.155618	0.036443	CCNB1, RPS6KA5, SLK, MAPK3, CDK9	2773	9	18082	3.62263	1	0.653318	51.5553
GOTERM_BP_DIRECT	GO:1903078~positive regulation of protein localization to plasma membrane	5	0.155618	0.036443	MYO5A, STX3, WNT3A, RAB11A, SPTBN1	2773	9	18082	3.62263	1	0.653318	51.5553
GOTERM_BP_DIRECT	GO:0045814~negative regulation of gene expression, epigenetic	5	0.155618	0.036443	BMI1, EPC1, EZH2, TRIM27, H2AFY	2773	9	18082	3.62263	1	0.653318	51.5553
GOTERM_BP_DIRECT	GO:0034332~adherens junction organization	5	0.155618	0.036443	CDC42, RAB8B, CDH1, SRC, NUMBL	2773	9	18082	3.62263	1	0.653318	51.5553
GOTERM_BP_DIRECT	GO:0060317~cardiac epithelial to mesenchymal transition	6	0.186741	0.0371234	WNT16, TGFBR1, HEY2, TGFBR3, OLFM1, TGFB2	2773	13	18082	3.00957	1	0.658603	52.2188
GOTERM_BP_DIRECT	GO:0001946~lymphangiogenesis	6	0.186741	0.0371234	ACVR2B, VEGFA, CCBE1, BMPR2, SOX18, PROX1	2773	13	18082	3.00957	1	0.658603	52.2188
GOTERM_BP_DIRECT	GO:0043268~positive regulation of potassium ion transport	6	0.186741	0.0371234	CXCL1, ADRB2, KIF5B, FHL1, HBP1, DLG1	2773	13	18082	3.00957	1	0.658603	52.2188
GOTERM_BP_DIRECT	GO:0003215~cardiac right ventricle morphogenesis	6	0.186741	0.0371234	GATA3, HEY2, TBX20, SOX4, SEMA3C, TGFB2	2773	13	18082	3.00957	1	0.658603	52.2188
GOTERM_BP_DIRECT	GO:0032880~regulation of protein localization	17	0.529101	0.0384345	RAB8A, SWAP70, BORA, CDH1, CELSR2, CDH2, TTC8, FBXW7, PICALM, TEX15, BCL2, SIX1, PTCH1, MAPK8, TBC1D1, SIK3, DLG1	2773	66	18082	1.67958	1	0.669944	53.4731
GOTERM_BP_DIRECT	GO:0042147~retrograde transport, endosome to Golgi	16	0.497977	0.0393276	PLEKHJ1, TBC1D10B, RAB9B, TRIM27, CLTC, GCC2, UBE2O, FAM109B, STX16, TBC1D5, RAB6B, VPS35, RAB6A, ERC1, VPS26B, VPS26A	2773	61	18082	1.71036	1	0.676894	54.3095
GOTERM_BP_DIRECT	GO:0009887~organ morphogenesis	25	0.778089	0.0397278	FGFR2, TNF, CDX2, THRB, WNT3A, GREM1, IGF1R, PAX9, GATA5, BCL2, HHIP, TRAF6, PITX2, ASXL1, IGF2, WNT2B, VEGFC, CRKL, GSK3B, MAPK3, PRKAR1A, PTCH1, PBX1, WNT7A, MED1	2773	109	18082	1.49558	1	0.67906	54.6797
GOTERM_BP_DIRECT	GO:0048754~branching morphogenesis of an epithelial tube	11	0.342359	0.0399255	SEMA5A, B4GALT1, SPRY2, HNF1B, VEGFA, DICER1, PKD1, GLI2, MMP14, GLI3, MYCN	2773	36	18082	1.99245	1	0.679311	54.8615
GOTERM_BP_DIRECT	GO:0035725~sodium ion transmembrane transport	11	0.342359	0.0399255	SLC8A1, SLC8A2, SLC17A4, SCN3B, SLC17A1, PKD2, SCN9A, SCNN1G, NALCN, HCN4, SCNN1A	2773	36	18082	1.99245	1	0.679311	54.8615
GOTERM_BP_DIRECT	GO:0051591~response to cAMP	14	0.43573	0.0405916	FOS, TYR, NDUFS4, DUSP1, MAT2A, JUN, TEK, COL1A1, CDO1, CARM1, FOSL1, BIRC2, JUNB, PPARGC1B	2773	51	18082	1.79001	1	0.683878	55.4689
GOTERM_BP_DIRECT	GO:0008286~insulin receptor signaling pathway	14	0.43573	0.0405916	IRS4, PDK2, KL, PTPN2, RHOQ, FOXO1, STXBP4, APPL1, SRSF3, PLCB1, PIK3R3, SIK2, AKT2, PIK3R2	2773	51	18082	1.79001	1	0.683878	55.4689
GOTERM_BP_DIRECT	GO:0001525~angiogenesis	48	1.49393	0.0406074	FGFR2, NRP2, SAT1, PTGS2, TNFRSF12A, DICER1, CSPG4, LEMD3, PDE3B, GREM1, PTEN, MAP3K7, NRCAM, TAL1, S1PR1, AGGF1, RSPO3, FAP, CASP8, TEK, TGFBI, CCBE1, PIK3CA, SOX18, ANGPT1, CALCRL, FLT1, COL4A1, BECN1, TGFBR1, TBX1, FZD5, ARHGAP24, MMP14, ECM1, VASH1, THSD7A, VEGFC, NUS1, JUN, CCR2, VEGFA, HIF3A, HBEGF, TNFAIP2, WNT7A, PLAU, MED1	2773	239	18082	1.3096	1	0.682444	55.4833
GOTERM_BP_DIRECT	GO:0030217~T cell differentiation	12	0.373483	0.0406498	EGR1, CHD7, PTPN2, GATA3, BCL2, SP3, WWP1, SOX4, KIT, RAG2, RUNX2, LFNG	2773	41	18082	1.90851	1	0.681258	55.5217
GOTERM_BP_DIRECT	GO:0008589~regulation of smoothened signaling pathway	8	0.248988	0.04081	FGFR2, TTBK2, ANKMY2, RAB23, PTCH1, GLI2, ZIC1, INTU	2773	22	18082	2.37118	1	0.681153	55.6664
GOTERM_BP_DIRECT	GO:0034644~cellular response to UV	13	0.404606	0.0408222	BCAT1, TAF1, PTPRK, FBXW7, N4BP1, PTGS2, PCNA, INO80, TRP73, AQP1, RHBDD1, ERCC4, CDC25A	2773	46	18082	1.84282	1	0.679704	55.6775
GOTERM_BP_DIRECT	GO:0002062~chondrocyte differentiation	13	0.404606	0.0408222	MEF2C, SNX19, IFT80, MATN1, SOX9, GLI2, WNT2B, TGFBI, RUNX1, WNT7A, RUNX2, RUNX3, NFIB	2773	46	18082	1.84282	1	0.679704	55.6775
GOTERM_BP_DIRECT	GO:0035023~regulation of Rho protein signal transduction	19	0.591348	0.040884	ARHGEF3, ARHGEF7, ARHGEF6, ARHGEF37, AKAP13, TRIO, MYO9B, CDH2, ITSN2, ARHGEF12, MCF2L, FARP1, ARHGEF11, MURC, PLEKHG1, TIAM1, ARHGEF40, SPATA13, KALRN	2773	77	18082	1.60901	1	0.678712	55.7332
GOTERM_BP_DIRECT	GO:0042472~inner ear morphogenesis	18	0.560224	0.0422485	FGFR2, OTX1, WNT3A, TBX1, FZD3, PRRX2, ZIC1, FRZB, PAX2, FZD6, SPRY2, CHD7, DLX6, GATA3, FOXG1, SIX1, SLITRK6, COL11A1	2773	72	18082	1.63018	1	0.689374	56.9466
GOTERM_BP_DIRECT	GO:0050680~negative regulation of epithelial cell proliferation	18	0.560224	0.0422485	FGFR2, MEF2C, IFT80, PAX6, CDH1, SOX9, PTEN, TGFB2, ATF2, DAB2, CDKN1B, LRP6, RGN, TGFBR3, PTCH1, RUNX3, DLG1, APC	2773	72	18082	1.63018	1	0.689374	56.9466
GOTERM_BP_DIRECT	GO:0043123~positive regulation of I-kappaB kinase/NF-kappaB signaling	32	0.995954	0.0442321	TNF, MTDH, VAPA, F2RL1, AKAP13, UBE2V1, GJA1, MAP3K7, ANKRD17, TMED4, TMEM9B, MAP3K3, CASP8, SHISA5, RHOA, TICAM2, TNFRSF19, FASL, TRAF6, IL1A, GOLT1B, EDA2R, UBE2I, MALT1, ECM1, BIRC2, CLEC4N, PRKCB, S100B, ATP2C1, ABL1, EDA	2773	149	18082	1.40043	1	0.704814	58.6544
GOTERM_BP_DIRECT	GO:0070301~cellular response to hydrogen peroxide	15	0.466853	0.0458861	OSER1, IL6, IMPACT, EZH2, AXL, FOXO1, AQP1, PAX2, PCGF2, ETS1, MAPK8, PRKAA1, ABL1, KLF4, PLEKHA1	2773	57	18082	1.71598	1	0.715283	60.0291
GOTERM_BP_DIRECT	GO:0042711~maternal behavior	7	0.217865	0.0459107	NPAS3, GNAQ, OPRK1, AVPR1A, NR3C1, PTEN, KALRN	2773	18	18082	2.53584	1	0.713986	60.0492
GOTERM_BP_DIRECT	GO:0051056~regulation of small GTPase mediated signal transduction	7	0.217865	0.0459107	RALGAPA1, RAP1GAP, CDC42BPA, SIPA1L2, AMOT, IQSEC3, ARHGAP26	2773	18	18082	2.53584	1	0.713986	60.0492
GOTERM_BP_DIRECT	GO:0002063~chondrocyte development	7	0.217865	0.0459107	IMPAD1, MIA3, RARG, BMPR2, SOX9, RUNX2, COL11A1	2773	18	18082	2.53584	1	0.713986	60.0492
GOTERM_BP_DIRECT	GO:0010923~negative regulation of phosphatase activity	14	0.43573	0.0467982	PPP1R37, PCDH11X, MYO1D, CHP1, SLC7A14, FARP1, ELFN2, RRP1B, CSRNP3, SH3RF2, URI1, DLG2, ZFYVE1, RBM26	2773	52	18082	1.75558	1	0.719506	60.7684
GOTERM_BP_DIRECT	GO:0006979~response to oxidative stress	29	0.902583	0.0471735	GCLC, PTGS2, CAMK2G, PTGS1, RRM2B, GCLM, ERCC8, HMOX2, BCL2, GAB1, PSIP1, CHRNA4, IDH1, GPX7, NQO1, DGKK, WRN, MMP14, SLC7A11, MSRB3, SOD2, HAO1, MTF1, PSEN1, BTG1, PON2, JAK2, ABL1, LRRK2	2773	133	18082	1.42181	1	0.719477	61.0689
GOTERM_BP_DIRECT	GO:0055007~cardiac muscle cell differentiation	11	0.342359	0.0474576	MEF2C, MYOD1, TSC1, CACYBP, AKAP13, SOX6, NRG1, SIK1, FOXP1, SLC9A1, PITX2	2773	37	18082	1.9386	1	0.720206	61.2949
GOTERM_BP_DIRECT	GO:0000910~cytokinesis	11	0.342359	0.0474576	BECN1, ZFYVE26, KLHL9, IST1, RALB, SPG20, AHCTF1, RAB11A, MAP9, DSTN, ARL3	2773	37	18082	1.9386	1	0.720206	61.2949
GOTERM_BP_DIRECT	GO:0031338~regulation of vesicle fusion	11	0.342359	0.0474576	TBC1D2B, RABGAP1, SYT4, TBC1D12, TBC1D10B, TBC1D5, TBC1D30, TBC1D1, TBC1D22B, TBC1D22A, TBC1D8B	2773	37	18082	1.9386	1	0.720206	61.2949
GOTERM_BP_DIRECT	GO:0008360~regulation of cell shape	30	0.933707	0.0487722	ALDOA, FERMT2, RHOQ, RDX, KIT, ARHGAP15, MKLN1, TTBK2, PALM2, CDC42EP3, CSF1R, DLG1, CSNK1A1, CDC7, IL6, CSNK1G1, CSNK1G2, ERMN, FBLIM1, GAS7, SYNE3, CCL11, MYO10, CSNK1D, S100B, EPS8, VEGFA, SH3KBP1, CSNK1G3, BAMBI	2773	139	18082	1.40735	1	0.727258	62.3245
GOTERM_BP_DIRECT	GO:0086073~bundle of His cell-Purkinje myocyte adhesion involved in cell communication	4	0.124494	0.050091	JUP, DSG2, DSC2, CTNNA3	2773	6	18082	4.34716	1	0.735489	63.3313
GOTERM_BP_DIRECT	GO:0072577~endothelial cell apoptotic process	4	0.124494	0.050091	COL4A3, TNF, HIPK1, BMPR2	2773	6	18082	4.34716	1	0.735489	63.3313
GOTERM_BP_DIRECT	GO:0003406~retinal pigment epithelium development	4	0.124494	0.050091	RARG, PAX2, IHH, MED1	2773	6	18082	4.34716	1	0.735489	63.3313
GOTERM_BP_DIRECT	GO:0072177~mesonephric duct development	4	0.124494	0.050091	HNF1B, PKD2, PKD1, PAX2	2773	6	18082	4.34716	1	0.735489	63.3313
GOTERM_BP_DIRECT	GO:2000324~positive regulation of glucocorticoid receptor signaling pathway	4	0.124494	0.050091	BDNF, NCOA2, NTRK2, NR3C1	2773	6	18082	4.34716	1	0.735489	63.3313
GOTERM_BP_DIRECT	GO:1990035~calcium ion import into cell	4	0.124494	0.050091	SLC8A2, TRPV5, PAWR, TRPV6	2773	6	18082	4.34716	1	0.735489	63.3313
GOTERM_BP_DIRECT	GO:2000766~negative regulation of cytoplasmic translation	4	0.124494	0.050091	CPEB2, CPEB4, UNK, HAP1	2773	6	18082	4.34716	1	0.735489	63.3313
GOTERM_BP_DIRECT	GO:0065004~protein-DNA complex assembly	4	0.124494	0.050091	HNF1B, HEY2, SOX12, TCF4	2773	6	18082	4.34716	1	0.735489	63.3313
GOTERM_BP_DIRECT	GO:0035166~post-embryonic hemopoiesis	4	0.124494	0.050091	SLC37A4, JAK2, AHR, KLF4	2773	6	18082	4.34716	1	0.735489	63.3313
GOTERM_BP_DIRECT	GO:2000010~positive regulation of protein localization to cell surface	6	0.186741	0.0506502	TNF, STX3, ERBB4, SNX33, NRG1, TM9SF4	2773	14	18082	2.7946	1	0.738073	63.7504
GOTERM_BP_DIRECT	GO:0031076~embryonic camera-type eye development	6	0.186741	0.0506502	ALDH1A2, TRAF3IP1, RARG, RARA, FZD5, PITX2	2773	14	18082	2.7946	1	0.738073	63.7504
GOTERM_BP_DIRECT	GO:0051893~regulation of focal adhesion assembly	6	0.186741	0.0506502	CORO1C, TSC1, SLK, CLASP1, GREM1, EPHA3	2773	14	18082	2.7946	1	0.738073	63.7504
GOTERM_BP_DIRECT	GO:0070509~calcium ion import	8	0.248988	0.0511538	ORAI1, SLC8A1, TRPC4, SLC30A1, CACNA1E, TRPV6, CACNA1C, CACNA1A	2773	23	18082	2.26808	1	0.740223	64.124
GOTERM_BP_DIRECT	GO:0046856~phosphatidylinositol dephosphorylation	8	0.248988	0.0511538	MTMR3, MTMR1, INPP5J, SYNJ1, INPP5D, OCRL, PTEN, INPP5A	2773	23	18082	2.26808	1	0.740223	64.124
GOTERM_BP_DIRECT	GO:0045778~positive regulation of ossification	8	0.248988	0.0511538	CALCA, THRB, SOX11, BMPR2, LRP6, RUNX2, TOB2, TGFB2	2773	23	18082	2.26808	1	0.740223	64.124
GOTERM_BP_DIRECT	GO:0090103~cochlea morphogenesis	8	0.248988	0.0511538	CTHRC1, SIX1, TBX1, GRHL3, GLI2, FRZB, PAX2, SOX9	2773	23	18082	2.26808	1	0.740223	64.124
GOTERM_BP_DIRECT	GO:0060045~positive regulation of cardiac muscle cell proliferation	8	0.248988	0.0511538	FGFR2, MEF2C, CCNB1, ERBB4, HEY2, TBX20, TGFBR3, ZFPM2	2773	23	18082	2.26808	1	0.740223	64.124
GOTERM_BP_DIRECT	GO:0007210~serotonin receptor signaling pathway	5	0.155618	0.0535256	HTR1A, HTR4, HTR3A, HTR2C, HTR3B	2773	10	18082	3.26037	1	0.755008	65.8348
GOTERM_BP_DIRECT	GO:0042403~thyroid hormone metabolic process	5	0.155618	0.0535256	GCNT4, KCNJ6, DIO2, RELN, CACNA1A	2773	10	18082	3.26037	1	0.755008	65.8348
GOTERM_BP_DIRECT	GO:0048730~epidermis morphogenesis	5	0.155618	0.0535256	FGFR2, CDC42, DICER1, KLF4, SMARCA4	2773	10	18082	3.26037	1	0.755008	65.8348
GOTERM_BP_DIRECT	GO:0045839~negative regulation of mitotic nuclear division	5	0.155618	0.0535256	FGFR2, TOM1L2, MTBP, ESR1, CHEK1	2773	10	18082	3.26037	1	0.755008	65.8348
GOTERM_BP_DIRECT	GO:0031110~regulation of microtubule polymerization or depolymerization	5	0.155618	0.0535256	STMN2, SKA2, STMN1, CLASP2, DST	2773	10	18082	3.26037	1	0.755008	65.8348
GOTERM_BP_DIRECT	GO:0060055~angiogenesis involved in wound healing	5	0.155618	0.0535256	B4GALT1, ETS1, PRCP, CX3CL1, STARD13	2773	10	18082	3.26037	1	0.755008	65.8348
GOTERM_BP_DIRECT	GO:0006886~intracellular protein transport	46	1.43168	0.0538942	XPO1, RABGAP1, GRIK2, CLTC, RIMS1, RAB1A, AP2B1, TBC1D12, STX16, TBC1D5, CHM, TMED10, VPS35, TLK1, RAB6A, TBC1D30, STX11, TBC1D1, EHD1, SEC23A, TBC1D2B, STX1A, STX3, TBC1D10B, EXPH5, SNAPIN, TBC1D22B, STX1B, TBC1D22A, YWHAH, COG7, CHML, TOM1L2, TOMM20, SYTL4, SLU7, TOMM22, TGFBRAP1, NGFR, SNX33, VPS26B, XPO7, RAB10, VPS26A, TBC1D8B, SEC23B	2773	232	18082	1.2929	1	0.756063	66.0936
GOTERM_BP_DIRECT	GO:0007205~protein kinase C-activating G-protein coupled receptor signaling pathway	9	0.280112	0.0540914	EDNRA, DGKQ, DGKE, DGKD, EDN2, DGKZ, DGKK, DGKI, GRM1	2773	28	18082	2.09595	1	0.755987	66.2313
GOTERM_BP_DIRECT	GO:0001892~embryonic placenta development	9	0.280112	0.0540914	CEBPA, SLC8A1, SP3, NODAL, PKD2, TFEB, TTPA, PKD1, MED1	2773	28	18082	2.09595	1	0.755987	66.2313
GOTERM_BP_DIRECT	GO:0045921~positive regulation of exocytosis	9	0.280112	0.0540914	CADPS, RAB2B, STX1A, EXPH5, RAB5A, STXBP1, SYTL4, CLASP1, CLASP2	2773	28	18082	2.09595	1	0.755987	66.2313
GOTERM_BP_DIRECT	GO:0030100~regulation of endocytosis	9	0.280112	0.0540914	PICALM, SYT4, RAB5B, RAB5C, RAB4B, RAB5A, BIN1, RAB21, EHD4	2773	28	18082	2.09595	1	0.755987	66.2313
GOTERM_BP_DIRECT	GO:0043547~positive regulation of GTPase activity	31	0.96483	0.0543339	RABGAP1, RAP1GAP, EZH2, RASGEF1B, MYO9B, CX3CL1, CCL22, ARHGAP6, S1PR1, RAPGEF6, RGN, RAPGEF4, RAPGEF2, RAPGEF1, ELMOD2, RALBP1, ARHGEF7, MEX3B, NF1, RAP1GDS1, GRHL3, ANKRD27, CCL11, RGS2, GSK3B, RGS7, RGS8, BIN1, TBC1D20, KALRN, SRGAP2	2773	146	18082	1.38454	1	0.756208	66.3999
GOTERM_BP_DIRECT	GO:0048286~lung alveolus development	13	0.404606	0.0547665	FGFR2, ATP7A, TNS3, MAN2A1, MAN1A2, ZFP157, EDN2, VEGFA, BMPR2, MAPK8IP3, ATXN1L, CIC, FOXP2	2773	48	18082	1.76603	1	0.757656	66.6987
GOTERM_BP_DIRECT	GO:0030218~erythrocyte differentiation	13	0.404606	0.0547665	PTPN2, RCOR1, SOX6, KIT, TAL1, MFSD7B, SP3, GATA3, EXOC6, HEPH, JAK2, TCEA1, PLCB1	2773	48	18082	1.76603	1	0.757656	66.6987
GOTERM_BP_DIRECT	GO:0001501~skeletal system development	24	0.746965	0.0550148	BMI1, IMPAD1, WDR5, SOX11, TGFBR1, COL3A1, FST, DLL3, SOX4, SOX9, ZIC1, GLI2, TGFB2, HOXC10, ACVR2B, CHD7, GNAQ, RASSF2, VCAN, COL1A1, RUNX1, RUNX2, PITX1, IHH	2773	107	18082	1.46259	1	0.757905	66.8691
GOTERM_BP_DIRECT	GO:0008344~adult locomotory behavior	17	0.529101	0.0552338	SNCG, FGF14, MECP2, NR4A2, CNP, EN1, EPS8, TSC1, HOXB8, PUM1, PAFAH1B1, ADAM22, SCN8A, PBX3, SLITRK6, CHL1, KALRN	2773	69	18082	1.60656	1	0.757964	67.0187
GOTERM_BP_DIRECT	GO:0019933~cAMP-mediated signaling	10	0.311236	0.0555035	ADCY1, NDUFS4, DGKQ, ADCYAP1R1, ADCY6, RAPGEF4, RAPGEF2, SOX9, KSR1, PCLO	2773	33	18082	1.97598	1	0.758346	67.202
GOTERM_BP_DIRECT	GO:0000086~G2/M transition of mitotic cell cycle	10	0.311236	0.0555035	TAF2, PPM1D, ABCB1A, FOXM1, KDM8, SKP2, BRSK2, CHEK1, BRSK1, PLCB1	2773	33	18082	1.97598	1	0.758346	67.202
GOTERM_BP_DIRECT	GO:0035116~embryonic hindlimb morphogenesis	10	0.311236	0.0555035	RARG, CHD7, DICER1, LRP6, AFF3, WNT7A, PITX1, SMARCA4, MED1, PITX2	2773	33	18082	1.97598	1	0.758346	67.202
GOTERM_BP_DIRECT	GO:0060412~ventricular septum morphogenesis	11	0.342359	0.0558874	TGFBR1, SOX11, HEY2, BMPR2, SMAD4, SOX4, TGFBR3, ZFPM2, PROX1, TGFB2, PITX2	2773	38	18082	1.88758	1	0.759447	67.4612
GOTERM_BP_DIRECT	GO:0016197~endosomal transport	11	0.342359	0.0558874	CDC42, PICALM, HTT, VPS4B, LRBA, A230046K03RIK, SNX33, LRP2, RAB10, EHD1, SNAP25	2773	38	18082	1.88758	1	0.759447	67.4612
GOTERM_BP_DIRECT	GO:0003281~ventricular septum development	11	0.342359	0.0558874	AP2B1, LTBP1, LMO4, GATA3, MDM4, LRP2, TRIP11, SUFU, MATR3, SMARCA4, CYR61	2773	38	18082	1.88758	1	0.759447	67.4612
GOTERM_BP_DIRECT	GO:0003007~heart morphogenesis	16	0.497977	0.0572655	ASXL2, KDM6A, SLC8A1, UTY, ASXL1, TBX1, TGFB2, ALDH1A2, CHD7, FAT4, ZMIZ1, VEGFA, PBRM1, PTCH1, COL11A1, KAT6A	2773	64	18082	1.63018	1	0.766685	68.3761
GOTERM_BP_DIRECT	GO:0051291~protein heterooligomerization	21	0.653595	0.057625	SYT1, GLRB, KCND2, MAGI2, MAT2A, GABRA6, HR, STXBP3, CDH2, BIRC2, NUPL1, GCH1, JUP, IGF1R, TSC1, CASP8, CHRNA4, PRKAA1, CAB39, CHRNA3, CHRNA2	2773	91	18082	1.50479	1	0.767565	68.6107
GOTERM_BP_DIRECT	GO:0051443~positive regulation of ubiquitin-protein transferase activity	7	0.217865	0.0586803	BMI1, FBXW7, ARRDC4, TOPORS, DCUN1D3, DCUN1D4, TRIB2	2773	19	18082	2.40238	1	0.772589	69.2899
GOTERM_BP_DIRECT	GO:0035855~megakaryocyte development	7	0.217865	0.0586803	TAL1, G6B, ABI1, KIT, PIP4K2A, VPS33B, MED1	2773	19	18082	2.40238	1	0.772589	69.2899
GOTERM_BP_DIRECT	GO:0043627~response to estrogen	18	0.560224	0.0593311	KCNMA1, ALDOA, HSP90AA1, OPRK1, TGFBR1, PPARG, IL4RA, ESR1, MMP14, AQP1, GLI3, SLC34A2, TGFB2, GATA3, TEK, HSPD1, WNT7A, TPH2	2773	75	18082	1.56498	1	0.775126	69.7017
GOTERM_BP_DIRECT	GO:0009636~response to toxic substance	20	0.622471	0.0603034	CHKA, CYP1A1, GABRB1, SLC6A4, MAOB, TTPA, CDH1, CNP, GJC2, SLC7A11, AHR, FOS, BLMH, GRIA1, BCL2, MAPK3, SCN9A, PON2, SCN8A, NEFL	2773	86	18082	1.51645	1	0.77946	70.3073
GOTERM_BP_DIRECT	GO:0030036~actin cytoskeleton organization	30	0.933707	0.0616664	SDAD1, ENAH, NUAK2, SSH2, RHOQ, DAAM1, CORO2B, CTTNBP2, PFN2, KRAS, PACSIN2, PAK3, RHOA, PAFAH1B1, BCL6, BRK1, IQSEC3, NF1, ARFIP2, ARHGAP26, ELMO1, CORO1C, CORO1B, ATXN3, KLHL17, AMOT, TMOD3, TESK2, TMSB4X, ABL1	2773	142	18082	1.37762	1	0.785854	71.1369
GOTERM_BP_DIRECT	GO:0006914~autophagy	30	0.933707	0.0616664	HMGB1, ATG12, ATG14, TFEB, FOXO1, NHLRC1, RAB1A, MAP1LC3B, RB1CC1, GOPC, TRP53INP2, TBC1D5, VPS13A, PRKAA1, HAP1, EVA1A, GABARAPL1, BECN1, WIPI2, ATG3, MFN2, FAM134B, DRAM2, PSEN1, ULK1, LRRK2, ABL1, DRAM1, ATG16L2, 3110043O21RIK	2773	142	18082	1.37762	1	0.785854	71.1369
GOTERM_BP_DIRECT	GO:0046330~positive regulation of JNK cascade	17	0.529101	0.0618133	ZFP622, WNT16, TNF, LMNB1, F2RL1, DUSP22, EDA2R, ANKRD6, MAP3K7, CDC42, RB1CC1, RASSF2, TNFRSF19, PLCB1, WNT7A, TRAF4, IL1A	2773	70	18082	1.58361	1	0.785416	71.225
GOTERM_BP_DIRECT	GO:0003148~outflow tract septum morphogenesis	8	0.248988	0.0630058	FGFR2, TBX20, BMPR2, SMAD4, TBX1, RARA, ZFPM2, TGFB2	2773	24	18082	2.17358	1	0.789438	71.9306
GOTERM_BP_DIRECT	GO:0000902~cell morphogenesis	19	0.591348	0.0630806	CSNK1A1, SHROOM2, LIPA, FRYL, TFCP2L1, ASXL1, SOX6, HGF, GREM1, AHR, TGFB2, CUL3, BCL2, GATA3, RHOA, BCL6, NRG1, MED1, SMARCA4	2773	81	18082	1.52956	1	0.788614	71.9744
GOTERM_BP_DIRECT	GO:0072179~nephric duct formation	3	0.0933707	0.0632836	HNF1B, GATA3, PAX2	2773	3	18082	6.52074	1	0.788481	72.0927
GOTERM_BP_DIRECT	GO:1901492~positive regulation of lymphangiogenesis	3	0.0933707	0.0632836	VEGFC, VEGFA, CCBE1	2773	3	18082	6.52074	1	0.788481	72.0927
GOTERM_BP_DIRECT	GO:1903690~negative regulation of wound healing, spreading of epidermal cells	3	0.0933707	0.0632836	CLASP1, CLASP2, PHLDB2	2773	3	18082	6.52074	1	0.788481	72.0927
GOTERM_BP_DIRECT	GO:0031587~positive regulation of inositol 1,4,5-trisphosphate-sensitive calcium-release channel activity	3	0.0933707	0.0632836	HTT, PKD2, HAP1	2773	3	18082	6.52074	1	0.788481	72.0927
GOTERM_BP_DIRECT	GO:0015888~thiamine transport	3	0.0933707	0.0632836	SLC35F3, SLC19A3, SLC19A2	2773	3	18082	6.52074	1	0.788481	72.0927
GOTERM_BP_DIRECT	GO:0090110~cargo loading into COPII-coated vesicle	3	0.0933707	0.0632836	MIA3, TBC1D20, RAB1A	2773	3	18082	6.52074	1	0.788481	72.0927
GOTERM_BP_DIRECT	GO:0086003~cardiac muscle cell contraction	3	0.0933707	0.0632836	UTY, CAMK2D, SLC9A1	2773	3	18082	6.52074	1	0.788481	72.0927
GOTERM_BP_DIRECT	GO:0021986~habenula development	3	0.0933707	0.0632836	PAX6, NR4A2, POU4F1	2773	3	18082	6.52074	1	0.788481	72.0927
GOTERM_BP_DIRECT	GO:0035264~multicellular organism growth	26	0.809213	0.0645288	FGFR2, PLAG1, TBL1XR1, STIL, WDTC1, KDM6A, RARG, ARID5B, KMT2C, DICER1, ZFX, ICMT, EN1, TTC8, ATRX, UNC79, CDC42, ERCC5, G6PC, MFSD7B, SPTBN2, RARA, SLITRK6, SIK3, PLEKHA1, IHH	2773	120	18082	1.41283	1	0.793856	72.8081
GOTERM_BP_DIRECT	GO:0006511~ubiquitin-dependent protein catabolic process	32	0.995954	0.0645329	USP7, CACUL1, UBE3A, USP2, USP9X, USP50, CUL3, TRP53INP2, RNF11, USP37, ITCH, USP34, USP33, UBE4B, SKP2, UBR3, TOPORS, UBE2B, USP29, RNF6, ATXN3, SIAH1A, USP20, USP46, UCHL3, FBXO32, SMURF2, SIAH2, CUL4B, TCEB1, USP25, USP45	2773	154	18082	1.35496	1	0.792672	72.8104
GOTERM_BP_DIRECT	GO:0048738~cardiac muscle tissue development	9	0.280112	0.0650423	ALDH1A2, SIN3B, CASP8, BMPR2, ZFPM2, NRG1, PTEN, GJC1, PITX2	2773	29	18082	2.02368	1	0.794121	73.098
GOTERM_BP_DIRECT	GO:0060999~positive regulation of dendritic spine development	9	0.280112	0.0650423	EIF4G2, ARF1, MAPK6, PSEN1, NLGN2, NR3C1, NRG1, ZMYND8, KALRN	2773	29	18082	2.02368	1	0.794121	73.098
GOTERM_BP_DIRECT	GO:0006513~protein monoubiquitination	9	0.280112	0.0650423	CUL3, UBE2O, MGRN1, TSG101, NEDD4, UBE4B, PEX12, TOPORS, UBE2B	2773	29	18082	2.02368	1	0.794121	73.098
GOTERM_BP_DIRECT	GO:0002088~lens development in camera-type eye	11	0.342359	0.0652424	MAF, MIP, GATA3, TGFBR1, PAX6, GJA1, SLITRK6, NHS, TBC1D20, DLG1, MED1	2773	39	18082	1.83918	1	0.793961	73.2102
GOTERM_BP_DIRECT	GO:0014911~positive regulation of smooth muscle cell migration	11	0.342359	0.0652424	EGR1, RETN, SEMA6D, BCL2, CAMK2D, RAB5A, TMSB4X, HAS2, RAPGEF4, SRC, PLAU	2773	39	18082	1.83918	1	0.793961	73.2102
GOTERM_BP_DIRECT	GO:0043085~positive regulation of catalytic activity	11	0.342359	0.0652424	ATP7A, CDC42, ARF1, APH1A, PSEN1, BTG1, BCL2, APH1B, SLC37A4, NR4A2, IGF2	2773	39	18082	1.83918	1	0.793961	73.2102
GOTERM_BP_DIRECT	GO:0051092~positive regulation of NF-kappaB transcription factor activity	24	0.746965	0.0656105	IRAK2, MTDH, TNF, EDA2R, UBE2V1, ITGB2, MALT1, GREM1, NLRP3, ANKRD42, PRKCB, TRIM37, RPS6KA5, KRAS, IL1RAP, TGFBR3, LRRFIP1, RIPK4, EDA, TRAF6, IKBKB, CARM1, MAP3K13, RHEBL1	2773	109	18082	1.43576	1	0.794666	73.4154
GOTERM_BP_DIRECT	GO:0000187~activation of MAPK activity	18	0.560224	0.0659511	TNF, MUC20, CSPG4, ITGA1, KIT, HGF, GRM1, NTRK3, MAP3K7, ARRB1, GAB1, TRP73, THBS1, LRRK2, NRG1, SHC2, MAP2K6, GHR	2773	76	18082	1.54438	1	0.795223	73.6039
GOTERM_BP_DIRECT	GO:0045665~negative regulation of neuron differentiation	18	0.560224	0.0659511	SOX21, RAP1GAP, SLC6A4, PAX6, FOXO3, LMX1A, REST, GLI3, DDX6, FOXG1, RHOA, CASZ1, CNTN4, PBX1, TRP73, ASPM, NKX2-2, MED1	2773	76	18082	1.54438	1	0.795223	73.6039
GOTERM_BP_DIRECT	GO:0043149~stress fiber assembly	6	0.186741	0.0666876	CUL3, ARRB1, ELN, RHOA, ZYX, SRC	2773	15	18082	2.60829	1	0.797771	74.0073
GOTERM_BP_DIRECT	GO:0006825~copper ion transport	6	0.186741	0.0666876	ATP7A, HEPHL1, HEPH, CP, SLC31A1, SCO1	2773	15	18082	2.60829	1	0.797771	74.0073
GOTERM_BP_DIRECT	GO:0050673~epithelial cell proliferation	6	0.186741	0.0666876	FGFR2, HNF1B, PSEN1, CBX4, EHF, KIT	2773	15	18082	2.60829	1	0.797771	74.0073
GOTERM_BP_DIRECT	GO:0031643~positive regulation of myelination	6	0.186741	0.0666876	NCMAP, DICER1, RNF10, HGF, NGFR, NRG1	2773	15	18082	2.60829	1	0.797771	74.0073
GOTERM_BP_DIRECT	GO:0060347~heart trabecula formation	6	0.186741	0.0666876	CAV3, HEY2, TEK, TGFBR3, ADAMTS1, SMARCA4	2773	15	18082	2.60829	1	0.797771	74.0073
GOTERM_BP_DIRECT	GO:0007268~chemical synaptic transmission	35	1.08932	0.0681303	MYO5A, SNCG, GRIK2, FGF14, OPRK1, SLC6A4, GJC1, KCNMB2, HCRTR2, CDH8, HTR1A, PCDHB16, PAFAH1B1, SV2B, DLG2, DLG1, KCNMA1, SLC12A6, GLRB, SLC6A11, HTR4, MECP2, PCDH8, SNAPIN, GRIA4, VDAC1, GRIA1, GRM7, LRP6, CARTPT, LRP8, UNC13C, CACNA1C, HTR2C, CACNA1A	2773	172	18082	1.32689	1	0.803733	74.7806
GOTERM_BP_DIRECT	GO:0007010~cytoskeleton organization	23	0.715842	0.0689719	ZMYM2, ZAK, ZMYM4, UGT8A, FTCD, DPYSL2, ZNRF1, SOX9, SIRPA, PCLO, QRICH1, SYNE3, CCL11, DOCK1, YWHAH, TAGLN, GSK3B, CFL1, CDC42BPA, RHOA, SH3KBP1, SH3D19, DST	2773	104	18082	1.44209	1	0.80664	75.2215
GOTERM_BP_DIRECT	GO:0035914~skeletal muscle cell differentiation	14	0.43573	0.0692619	EGR1, MEF2C, HLF, MYOD1, WNT3A, SOX11, FOXN2, LEMD3, DMRTA2, ANKRD1, MED20, FOS, ZFP689, GTF3C5	2773	55	18082	1.65982	1	0.806881	75.3718
GOTERM_BP_DIRECT	GO:0006813~potassium ion transport	27	0.840336	0.0718866	KCNJ15, ATP1B4, KCNA6, KCNA5, AQP1, KCNJ12, KCNIP1, KCNIP4, KCNMB2, KCNS1, KCNQ3, VPS4B, HCN4, KCNMA1, KCND2, KCNB2, SLC24A5, KCNK2, KCNK3, TMEM38B, KCNJ4, ABCC9, KCNJ6, CDKN1B, TSC1, KCNJ9, KCNF1	2773	127	18082	1.3863	1	0.817872	76.6928
GOTERM_BP_DIRECT	GO:0042733~embryonic digit morphogenesis	16	0.497977	0.0719303	IMPAD1, ZAK, SMAD4, GJA1, GLI2, GLI3, MYCN, TRAF3IP1, GNAQ, TTBK2, MFSD7B, LRP6, RAB23, WNT7A, INTU, IHH	2773	66	18082	1.58078	1	0.81696	76.7142
GOTERM_BP_DIRECT	GO:0030334~regulation of cell migration	18	0.560224	0.0730535	ERBB4, LMO4, PAX6, LDB2, EPHA3, SLK, CCR2, GAB1, TEK, RHOA, AMOT, TMSB4X, WDR44, DOCK10, SPATA13, APC, SMARCA4, PITX2	2773	77	18082	1.52433	1	0.820841	77.2583
GOTERM_BP_DIRECT	GO:0070588~calcium ion transmembrane transport	20	0.622471	0.0731391	ORAI1, SLC8A1, TRPC4, SLC8A2, TRPM7, ITPR1, ITPR2, ATP2C1, SLC24A2, SLC24A1, TRPV5, RYR1, PKD2, PKD1, RYR2, CACNA1E, NALCN, TRPV6, CACNA1C, CACNA1A	2773	88	18082	1.48199	1	0.820125	77.2993
GOTERM_BP_DIRECT	GO:0048278~vesicle docking	7	0.217865	0.0733567	SYT1, STX1A, STX3, NDRG4, STX16, EXOC5, STX11	2773	20	18082	2.28226	1	0.819989	77.4031
GOTERM_BP_DIRECT	GO:0060324~face development	7	0.217865	0.0733567	ALDH1A2, ZFAND5, RARG, CHD7, MAPK3, MKKS, RARA	2773	20	18082	2.28226	1	0.819989	77.4031
GOTERM_BP_DIRECT	GO:0006541~glutamine metabolic process	7	0.217865	0.0733567	ALDH5A1, CTPS, GLUD1, GFPT2, MECP2, CTPS2, GMPS	2773	20	18082	2.28226	1	0.819989	77.4031
GOTERM_BP_DIRECT	GO:0060384~innervation	7	0.217865	0.0733567	CHD7, SERPINE2, GABRB3, RNF165, POU4F1, SLITRK6, FBXO45	2773	20	18082	2.28226	1	0.819989	77.4031
GOTERM_BP_DIRECT	GO:0045907~positive regulation of vasoconstriction	12	0.373483	0.0737356	PTGS2, CYSLTR1, AVPR1B, PTGS1, RHOA, AVPR1A, GJA1, ALOX5, NPY1R, ABL1, HTR2C, ADRA1D	2773	45	18082	1.73886	1	0.820556	77.5828
GOTERM_BP_DIRECT	GO:0007097~nuclear migration	5	0.155618	0.0741915	CDC42, TMEM201, CDC42BPA, PAFAH1B1, WDR43	2773	11	18082	2.96397	1	0.82145	77.7972
GOTERM_BP_DIRECT	GO:0032940~secretion by cell	5	0.155618	0.0741915	STX1A, SERPINE2, AXL, AQP1, FURIN	2773	11	18082	2.96397	1	0.82145	77.7972
GOTERM_BP_DIRECT	GO:0051272~positive regulation of cellular component movement	5	0.155618	0.0741915	ETS1, TGFBR1, VEGFA, BCL6, STMN1	2773	11	18082	2.96397	1	0.82145	77.7972
GOTERM_BP_DIRECT	GO:0048103~somatic stem cell division	5	0.155618	0.0741915	BMI1, WNT3A, KIT, WNT7A, TGFB2	2773	11	18082	2.96397	1	0.82145	77.7972
GOTERM_BP_DIRECT	GO:1901652~response to peptide	5	0.155618	0.0741915	HCRTR2, GPR22, C130060K24RIK, AVPR1B, AVPR1A	2773	11	18082	2.96397	1	0.82145	77.7972
GOTERM_BP_DIRECT	GO:0060174~limb bud formation	5	0.155618	0.0741915	FGFR2, SOX11, SOX4, SEMA3C, SOX9	2773	11	18082	2.96397	1	0.82145	77.7972
GOTERM_BP_DIRECT	GO:0070365~hepatocyte differentiation	5	0.155618	0.0741915	HNF1B, CYP1A1, E2F7, E2F8, PROX1	2773	11	18082	2.96397	1	0.82145	77.7972
GOTERM_BP_DIRECT	GO:0014049~positive regulation of glutamate secretion	5	0.155618	0.0741915	SYT4, GABBR1, AVPR1A, DPYSL2, NR3C1	2773	11	18082	2.96397	1	0.82145	77.7972
GOTERM_BP_DIRECT	GO:0060013~righting reflex	5	0.155618	0.0741915	GLRB, USP46, AUTS2, AFG3L2, FOXP2	2773	11	18082	2.96397	1	0.82145	77.7972
GOTERM_BP_DIRECT	GO:0048568~embryonic organ development	11	0.342359	0.0755423	FGFR2, RAD23B, KDM6A, TNRC6C, UTY, GATA3, SYF2, PTCH1, PBX1, ZFPM2, GLI3	2773	40	18082	1.7932	1	0.826122	78.4212
GOTERM_BP_DIRECT	GO:0017157~regulation of exocytosis	8	0.248988	0.0763887	MYO5A, STX1A, RAPGEF4, VAMP2, STX1B, PCLO, HAP1, RAB21	2773	25	18082	2.08664	1	0.828583	78.8036
GOTERM_BP_DIRECT	GO:0045672~positive regulation of osteoclast differentiation	8	0.248988	0.0763887	ASXL2, FOS, TNF, KLF10, CSF1, TRAF6, PPARGC1B, CSF1R	2773	25	18082	2.08664	1	0.828583	78.8036
GOTERM_BP_DIRECT	GO:0051017~actin filament bundle assembly	10	0.311236	0.0768215	FMN2, CORO1B, CDC42, SHROOM2, EPS8, SWAP70, PLS1, PAWR, GAS7, PLS3	2773	35	18082	1.86307	1	0.829313	78.9967
GOTERM_BP_DIRECT	GO:0008625~extrinsic apoptotic signaling pathway via death domain receptors	10	0.311236	0.0768215	TNF, BLOC1S2, DDX3X, TNFRSF26, DEDD, BCL2, CASP8, NF1, SORT1, FASL	2773	35	18082	1.86307	1	0.829313	78.9967
GOTERM_BP_DIRECT	GO:0090307~mitotic spindle assembly	10	0.311236	0.0768215	KIFC5B, TPX2, MZT1, RHOA, RAB11A, MYBL2, MAP9, CLTC, SPICE1, KIF2A	2773	35	18082	1.86307	1	0.829313	78.9967
GOTERM_BP_DIRECT	GO:2000144~positive regulation of DNA-templated transcription, initiation	4	0.124494	0.0778568	BCLAF1, JUN, MITF, FOSL1	2773	7	18082	3.72613	1	0.832464	79.4518
GOTERM_BP_DIRECT	GO:0021957~corticospinal tract morphogenesis	4	0.124494	0.0778568	EPHA4, BHLHE22, FBXO45, CDH11	2773	7	18082	3.72613	1	0.832464	79.4518
GOTERM_BP_DIRECT	GO:0032808~lacrimal gland development	4	0.124494	0.0778568	FGFR2, IGSF3, PAX6, SOX9	2773	7	18082	3.72613	1	0.832464	79.4518
GOTERM_BP_DIRECT	GO:0036010~protein localization to endosome	4	0.124494	0.0778568	PACSIN2, ACAP2, TMEM30A, MICALL1	2773	7	18082	3.72613	1	0.832464	79.4518
GOTERM_BP_DIRECT	GO:2000394~positive regulation of lamellipodium morphogenesis	4	0.124494	0.0778568	CORO1C, CORO1B, ARHGEF7, SRC	2773	7	18082	3.72613	1	0.832464	79.4518
GOTERM_BP_DIRECT	GO:0032958~inositol phosphate biosynthetic process	4	0.124494	0.0778568	PPIP5K2, IPPK, IP6K1, IPMK	2773	7	18082	3.72613	1	0.832464	79.4518
GOTERM_BP_DIRECT	GO:1900042~positive regulation of interleukin-2 secretion	4	0.124494	0.0778568	CD276, BTNL2, SPTBN1, ABL1	2773	7	18082	3.72613	1	0.832464	79.4518
GOTERM_BP_DIRECT	GO:0060017~parathyroid gland development	4	0.124494	0.0778568	CRKL, GATA3, TGFBR1, TBX1	2773	7	18082	3.72613	1	0.832464	79.4518
GOTERM_BP_DIRECT	GO:0033135~regulation of peptidyl-serine phosphorylation	4	0.124494	0.0778568	PLCL2, PLCL1, PRKAA1, RICTOR	2773	7	18082	3.72613	1	0.832464	79.4518
GOTERM_BP_DIRECT	GO:0006975~DNA damage induced protein phosphorylation	4	0.124494	0.0778568	MAPK3, CHEK1, ABL1, CRY1	2773	7	18082	3.72613	1	0.832464	79.4518
GOTERM_BP_DIRECT	GO:0071168~protein localization to chromatin	4	0.124494	0.0778568	RAD21, EZH2, ESR1, CARM1	2773	7	18082	3.72613	1	0.832464	79.4518
GOTERM_BP_DIRECT	GO:0045630~positive regulation of T-helper 2 cell differentiation	4	0.124494	0.0778568	IL6, IL4RA, RARA, NLRP3	2773	7	18082	3.72613	1	0.832464	79.4518
GOTERM_BP_DIRECT	GO:0006919~activation of cysteine-type endopeptidase activity involved in apoptotic process	16	0.497977	0.0801139	COL4A3, TNF, PPARG, TNFSF15, PMAIP1, NLRP3, KHDC1B, RNF7, CDKN1B, SENP1, BBC3, CASP8, JAK2, FASL, NGFR, HSPD1	2773	67	18082	1.55719	1	0.840267	80.4117
GOTERM_BP_DIRECT	GO:0008217~regulation of blood pressure	15	0.466853	0.0838149	SLC8A1, PTGS2, EDN2, PPARG, PTGS1, NPY1R, AHR, SOD2, GCH1, EDNRA, CALCA, EDNRB, GUCY1A3, CACNA1C, AOC3	2773	62	18082	1.5776	1	0.852838	81.8943
GOTERM_BP_DIRECT	GO:0007266~Rho protein signal transduction	12	0.373483	0.0840798	CTNNAL1, EDNRA, MURC, CDC42, ARHGAP32, RHOA, MYO9B, BCL6, CDC42EP3, MCF2L, KALRN, ARHGEF11	2773	46	18082	1.70106	1	0.852803	81.9962
GOTERM_BP_DIRECT	GO:0050872~white fat cell differentiation	6	0.186741	0.0852074	CEBPA, SCD1, TBL1XR1, CTBP2, PPARG, PER2	2773	16	18082	2.44528	1	0.855757	82.424
GOTERM_BP_DIRECT	GO:0032418~lysosome localization	6	0.186741	0.0852074	BLOC1S2, LAMTOR1, SNAPIN, MAP6, ARL8B, VPS33B	2773	16	18082	2.44528	1	0.855757	82.424
GOTERM_BP_DIRECT	GO:0061036~positive regulation of cartilage development	6	0.186741	0.0852074	SOX5, BMPR2, SOX6, SMAD1, SOX9, CYR61	2773	16	18082	2.44528	1	0.855757	82.424
GOTERM_BP_DIRECT	GO:0010971~positive regulation of G2/M transition of mitotic cell cycle	6	0.186741	0.0852074	CDC7, RAD51C, SIN3A, VPS4B, RAB11A, PBX1	2773	16	18082	2.44528	1	0.855757	82.424
GOTERM_BP_DIRECT	GO:0035729~cellular response to hepatocyte growth factor stimulus	6	0.186741	0.0852074	IL6, GCLC, GSK3B, HGF, GCLM, MED1	2773	16	18082	2.44528	1	0.855757	82.424
GOTERM_BP_DIRECT	GO:0090303~positive regulation of wound healing	6	0.186741	0.0852074	HMGB1, ADRA2A, HBEGF, REG3G, ARFGEF1, MYLK	2773	16	18082	2.44528	1	0.855757	82.424
GOTERM_BP_DIRECT	GO:0045793~positive regulation of cell size	6	0.186741	0.0852074	ATP7A, HSP90AA1, RB1CC1, TRP73, AHR, AKT3	2773	16	18082	2.44528	1	0.855757	82.424
GOTERM_BP_DIRECT	GO:0010508~positive regulation of autophagy	11	0.342359	0.086798	MTDH, RNF152, ULK1, BECN1, ATG14, TBC1D5, TFEB, TRP53INP2, FOXO1, PRKAA1, LRRK2	2773	41	18082	1.74947	1	0.860179	83.0111
GOTERM_BP_DIRECT	GO:0010595~positive regulation of endothelial cell migration	11	0.342359	0.086798	ETS1, GATA3, VEGFA, CCBE1, TEK, BMPR2, ANGPT1, THBS1, WNT7A, PROX1, FOXP1	2773	41	18082	1.74947	1	0.860179	83.0111
GOTERM_BP_DIRECT	GO:0045727~positive regulation of translation	14	0.43573	0.0876027	IL6, RBM3, DDX39B, SOX4, LIN28A, SAMD4, EIF4G2, DDX3X, POLDIP3, MAPK3, HNRNPD, RHOA, PIWIL2, THBS1	2773	57	18082	1.60158	1	0.861901	83.301
GOTERM_BP_DIRECT	GO:0071805~potassium ion transmembrane transport	20	0.622471	0.0876916	KCNMA1, KCND2, SLC9A5, KCNB2, KCNA6, KCNA5, KCNK2, KCNIP1, KCNK3, KCNIP4, KCNMB2, TMEM38B, KCNK10, ABCC9, KCNS1, KCNQ3, KCNF1, NALCN, HCN4, SLC9A1	2773	90	18082	1.44905	1	0.861269	83.3327
GOTERM_BP_DIRECT	GO:0032092~positive regulation of protein binding	16	0.497977	0.088876	CTHRC1, ARHGEF7, WNT3A, DACT1, ARRB1, MAP1LC3B, TIAM1, GSK3B, RALB, PKD1, HSPA4, RAPGEF2, BAMBI, LRRK2, LFNG, USP33	2773	68	18082	1.53429	1	0.864184	83.7502
GOTERM_BP_DIRECT	GO:0071364~cellular response to epidermal growth factor stimulus	10	0.311236	0.0891202	ZFP36, DAB2, PDPK1, ERBB4, BECN1, COL1A1, PAX2, SOX9, PTPN12, MED1	2773	36	18082	1.81132	1	0.864055	83.835
GOTERM_BP_DIRECT	GO:0002931~response to ischemia	10	0.311236	0.0891202	EGR1, MEF2C, HYOU1, PANX2, CPEB4, BCL2, PER2, HK1, HSPD1, MAP2K6	2773	36	18082	1.81132	1	0.864055	83.835
GOTERM_BP_DIRECT	GO:0070374~positive regulation of ERK1 and ERK2 cascade	37	1.15157	0.0897159	FGFR2, DCC, HMGB1, GPR183, ERBB4, F2RL1, CX3CL1, PTEN, SRC, EDNRA, SPRY2, CCL22, FBXW7, C1QTNF3, NDRG4, SEMA7A, P2RY1, TEK, CAMK2D, ANGPT1, RARA, RAPGEF2, RAPGEF1, IL1A, CSF1R, IL6, PHB, NODAL, ESR1, CCL11, ARRB1, JUN, VEGFA, MAPK3, RAP1B, ABL1, HTR2C	2773	188	18082	1.28334	1	0.865043	84.0401
GOTERM_BP_DIRECT	GO:0048557~embryonic digestive tract morphogenesis	7	0.217865	0.0899285	FGFR2, TCF7, HNF1B, SOX11, GLI3, IHH, PITX2	2773	21	18082	2.17358	1	0.864814	84.1127
GOTERM_BP_DIRECT	GO:0043153~entrainment of circadian clock by photoperiod	7	0.217865	0.0899285	USP2, MTA1, BHLHE40, CRY1, SIK1, PPP1CC, FBXL3	2773	21	18082	2.17358	1	0.864814	84.1127
GOTERM_BP_DIRECT	GO:0045879~negative regulation of smoothened signaling pathway	7	0.217865	0.0899285	SERPINE2, PTCH1, HHIP, RUNX2, GLI3, SUFU, KCTD11	2773	21	18082	2.17358	1	0.864814	84.1127
GOTERM_BP_DIRECT	GO:0000226~microtubule cytoskeleton organization	21	0.653595	0.0906963	DYNC1LI2, MAP1A, NUSAP1, CNP, DOCK7, MARK3, TACC1, ATXN3, EML1, CGN, CAMSAP2, CDC42BPA, PAFAH1B1, CLASP1, MAP6, CLASP2, NEFL, MAP7D2, PHLDB2, NEFM, RANBP10	2773	96	18082	1.42641	1	0.866324	84.3723
GOTERM_BP_DIRECT	GO:0051482~positive regulation of cytosolic calcium ion concentration involved in phospholipase C-activating G-protein coupled signaling pathway	9	0.280112	0.0907718	EDNRA, CALCA, S1PR1, LPAR6, RXFP3, F2RL1, GPR65, GRM1, HTR2C	2773	31	18082	1.89312	1	0.865669	84.3977
GOTERM_BP_DIRECT	GO:1903146~regulation of mitophagy	8	0.248988	0.0913014	FBXW7, DNM1L, MAP1LC3B, BNIP3L, POLR3A, WBP11, FZD5, VDAC1	2773	26	18082	2.00638	1	0.866426	84.5741
GOTERM_BP_DIRECT	GO:0001836~release of cytochrome c from mitochondria	8	0.248988	0.0913014	ATP7A, DNM1L, BBC3, JUN, BCL2, PMAIP1, TRP73, SOD2	2773	26	18082	2.00638	1	0.866426	84.5741
GOTERM_BP_DIRECT	GO:0043488~regulation of mRNA stability	8	0.248988	0.0913014	ZFP36, PUM1, HNRNPD, YTHDF2, ELAVL4, SAMD4, RC3H1, SAMD4B	2773	26	18082	2.00638	1	0.866426	84.5741
GOTERM_BP_DIRECT	GO:0050905~neuromuscular process	8	0.248988	0.0913014	HOXC10, OPA3, GLRB, FGF14, MECP2, SPG20, SCN8A, CACNA1A	2773	26	18082	2.00638	1	0.866426	84.5741
GOTERM_BP_DIRECT	GO:0051457~maintenance of protein location in nucleus	5	0.155618	0.0982546	ARL2, MORC3, TAF8, SUPT7L, TOPORS	2773	12	18082	2.71697	1	0.885534	86.7223
GOTERM_BP_DIRECT	GO:0045792~negative regulation of cell size	5	0.155618	0.0982546	CAV3, TSC1, CFL1, RDX, PTEN	2773	12	18082	2.71697	1	0.885534	86.7223
GOTERM_BP_DIRECT	GO:0050927~positive regulation of positive chemotaxis	5	0.155618	0.0982546	NTRK3, S1PR1, F2RL1, VEGFA, AKT2	2773	12	18082	2.71697	1	0.885534	86.7223
GOTERM_BP_DIRECT	GO:0045722~positive regulation of gluconeogenesis	5	0.155618	0.0982546	PPARA, PTPN2, SMEK2, FOXO1, SMEK1	2773	12	18082	2.71697	1	0.885534	86.7223
GOTERM_BP_DIRECT	GO:0035970~peptidyl-threonine dephosphorylation	5	0.155618	0.0982546	PDP1, PPM1F, PPM1G, PPM1D, DUSP1	2773	12	18082	2.71697	1	0.885534	86.7223
GOTERM_BP_DIRECT	GO:0036503~ERAD pathway	5	0.155618	0.0982546	SYVN1, BRSK2, RNF139, RHBDD1, SEL1L	2773	12	18082	2.71697	1	0.885534	86.7223
GOTERM_BP_DIRECT	GO:0032233~positive regulation of actin filament bundle assembly	5	0.155618	0.0982546	PFN2, PLEK, LIMK1, SWAP70, SYNPO2	2773	12	18082	2.71697	1	0.885534	86.7223
GOTERM_BP_DIRECT	GO:0045056~transcytosis	5	0.155618	0.0982546	CHP1, VPS35, MFSD2A, LRP2, SRC	2773	12	18082	2.71697	1	0.885534	86.7223
GOTERM_BP_DIRECT	GO:0042391~regulation of membrane potential	21	0.653595	0.0985388	KCNMA1, CAV3, GLRB, KIF5B, GRIK2, GRIK3, KCNA5, FAM19A4, KCNK2, RIMS1, RIMS3, NEDD4, DMD, CHRNA4, LRRK2, HCN4, PIEZO1, CACNA1A, CHRNA3, DLG1, CHRNG	2773	97	18082	1.41171	1	0.885477	86.8037
GOTERM_BP_DIRECT	GO:0006865~amino acid transport	11	0.342359	0.0990114	SLC38A4, SLC6A9, SLC17A5, SLC7A2, SLC38A7, SLC6A15, SLC36A4, SLC38A1, SLC7A14, SLC7A11, SLC7A6	2773	42	18082	1.70781	1	0.885918	86.9381
GOTERM_BP_DIRECT	GO:0055072~iron ion homeostasis	11	0.342359	0.0990114	HMOX2, PICALM, HTT, IREB2, FBXL5, SLC25A37, HEPH, STEAP2, SCARA5, SLC40A1, SOD2	2773	42	18082	1.70781	1	0.885918	86.9381
