# Supplementary material for: Hippocampal MicroRNAs Respond to Administration of Antidepressant Fluoxetine in Adult Mice
Source: Int J Mol Sci. 2018 Feb 27;19(3):671. doi: 10.3390/ijms19030671 (PMC5877532; doi:10.3390/ijms19030671)
Supplement: Supplementary file 1 [file ijms-19-00671-s001.zip › ijms-271078-supplementary materials/Table S11 The GO analysis of down-regulated miRNAs in cellular componant.xlsx]

## Sheet: GO-MF-chart
Category	Term	Count	%	PValue	Genes	List Total	Pop Hits	Pop Total	Fold Enrichment	Bonferroni	Benjamini	FDR
GOTERM_MF_DIRECT	GO:0005515~protein binding	927	28.8515	1.78422e-45	MEF2C, CTHRC1, RORB, REST, ITSN2, AMOTL1, WTAP, AMOTL2, MED20, CUL3, MAP3K7, MAMSTR, VPS4B, PIK3CA, DHX36, PTBP2, TBPL1, CCAR1, SH3GL3, KIF5B, NODAL, ANKS3, KIF5C, MECP2, LIFR, PROX1, JUP, MAPK6, JUN, FOXG1, BACE1, MAPK3, RYR2, MAPK8, SH3GL2, RAD23B, ORAI1, NFKBIB, PFN2, ASXL1, DUSP22, NXF3, VDAC1, SRSF2, NOLC1, AIDA, RGS2, ARF1, PKP1, LASP1, ARF4, RGS7, TREML4, SMURF2, BACH1, LDLR, TSG101, GRIP1…	2692	4092	17446	1.46813	3.30437e-42	3.30437e-42	3.0401e-42
GOTERM_MF_DIRECT	GO:0003700~transcription factor activity, sequence-specific DNA binding	227	7.06505	6.77955e-16	MEF2C, CDX2, ZFP738, ZFP639, RORB, REST, ZFP935, ZFP934, SIN3A, ZFP831, RARA, PITX1, PITX2, RARG, RCOR3, RXRB, TAF4B, RCOR1, TADA2B, MECP2, ZSCAN4C, PROX1, MTF1, JUN, FOXG1, ST18, TFCP2L1, AHCTF1, MYBL2, ZFP619, ZFP758, TAL1, LHX6, TCF4, NKX2-2, PLAG1, KLF6, TCF7, IKZF2, SMAD9, KLF12, ZFP600, SMAD4, SMAD2, SMAD1, KLF15, ZFP445, ZFP446, ZFP808, FOXI2, ZFP442, DMRTC2, CSRNP3, ETS1, CSRNP1, KLF4, BA…	2692	883	17446	1.66604	1.23368e-12	6.1684e-13	1.13243e-12
GOTERM_MF_DIRECT	GO:0046872~metal ion binding	668	20.7905	5.88728e-15	PDP1, GDA, PLEKHM3, MASP1, PTGS2, PTGS1, RORB, ITSN2, REST, NMRK1, CIAPIN1, MAP3K7, CDH20, PLS1, DDAH1, PLS3, ADAM9, CLCA2, CYP1A1, RXRB, ZSCAN4C, PCLO, ZFP280C, EIF2S2, ABAT, ZZZ3, ADAMTS1, ST18, UNC13C, ADAMTS2, GNAI2, DIDO1, DAGLA, ARG2, CASZ1, SEC23IP, LFNG, ASXL2, KLF12, TGFBR1, KLF10, ASXL1, EME1, KLF15, DMRTC2, LASP1, UBA2, SYTL4, CDC42BPA, TLL2, TLL1, NUAK2, RNF187, RNF182, LATS2, MMP24, …	2692	3355	17446	1.29034	1.08975e-11	3.63254e-12	1.00253e-11
GOTERM_MF_DIRECT	GO:0003677~DNA binding	400	12.4494	5.11227e-14	MEF2C, XRCC4, RORB, REST, USP50, WDR76, PHTF2, PHTF1, DHX36, TIGD5, HIST1H2BQ, TBPL1, LUC7L3, HIST1H2BR, RCOR3, RXRB, RCOR1, TAF4B, TADA2B, MECP2, ZSCAN4C, PROX1, ZFP280C, JUN, FOXG1, ZZZ3, TGIF1, ST18, AHCTF1, MYBL1, MYBL2, ARX, CASZ1, TCF4, ASXL2, TCF7, KLF12, KLF10, EME1, ASXL1, KLF15, E130308A19RIK, FOXI2, DMRTC2, PCNA, BACH1, HLF, HNF1B, ERCC6L2, ELF4, ELF5, FBXL19, HSF5, SPIC, BHLHE41, CSDC…	2692	1847	17446	1.4035	9.45821e-11	2.36455e-11	8.70193e-11
GOTERM_MF_DIRECT	GO:0000981~RNA polymerase II transcription factor activity, sequence-specific DNA binding	63	1.96078	3.84562e-11	MEF2C, ELF4, ELF5, FOXK2, PAX6, REST, FEV, SOX18, POU4F1, SPIC, BHLHE41, PITX2, GRHL3, FOXJ3, SIX6, PROX1, FOXR2, JUN, FOXG1, TFAP2B, TFAP2D, TRP73, MED1, FOXM1, SOX5, SOX4, EHF, MYBL1, SOX9, MYBL2, ARX, TAL1, NPAS3, ZKSCAN17, TFDP2, ETV1, BHLHE40, NFATC2, RUNX1, FOXD2, ZSCAN29, RUNX3, SIM2, PLAG1, MAF, ZMYM2, ERG, BHLHE22, ZMYM4, PHB, ZMYM5, E130308A19RIK, QRICH1, ZFP446, FOXI2, DLX1, ZFP770, ET…	2692	174	17446	2.34645	7.12207e-08	1.42441e-08	6.55248e-08
GOTERM_MF_DIRECT	GO:0000978~RNA polymerase II core promoter proximal region sequence-specific DNA binding	99	3.08123	4.24255e-09	MEF2C, MYOD1, JDP2, ZFP639, ZIC1, ZIC2, EED, PITX1, PITX2, SATB2, GABPA, GRHL1, JUNB, MTF1, JUN, SIX1, TGIF1, TRP73, SMARCA4, ONECUT2, TFEB, MYEF2, MYBL1, MYBL2, NR2C1, LHX3, TEF, TCF4, RUNX2, RFX8, PLAG1, RFX4, RFX6, SMAD4, NR4A2, SMAD2, SKI, EN1, SMAD1, NEUROG3, ZFP148, FOXP1, FOXP2, FEZF1, NRF1, EBF2, EBF1, DLX4, ZFP773, RFX3, RFX2, BMI1, PPARA, KDM6A, UTY, ELF4, E2F8, FOXK2, MITF, NR6A1, TBX2…	2692	359	17446	1.78715	7.85718e-06	1.30953e-06	7.22882e-06
GOTERM_MF_DIRECT	GO:0016301~kinase activity	161	5.01089	5.7169e-09	ZAK, STK38, PASK, SGMS1, PRKG1, NMRK1, MAP3K7, PSKH1, PACSIN2, CLK4, PIK3CA, TLK1, TLK2, PRKACB, ITPK1, MAP2K6, CSNK1G1, CSNK1G2, MYLK3, MYLK4, SKP2, PKIB, PIM3, WNK2, MARK3, MAP4K5, MAPK6, RIOK3, PI4K2A, MAPK3, BMP2K, TESK2, MAPK8, RIPK4, CSNK1G3, LRRK2, KALRN, NEK7, FGFR2, CHKA, ERBB4, PHKA1, PEAK1, STK17B, BMPR2, CHEK1, EPHA10, ZMYND8, SRC, CMPK1, CMPK2, SBK1, TEK, LMTK2, DYRK2, CSF1R, TAF1, T…	2692	674	17446	1.54806	1.05876e-05	1.51253e-06	9.74094e-06
GOTERM_MF_DIRECT	GO:0004842~ubiquitin-protein transferase activity	90	2.80112	2.15576e-08	BACH1, MKRN1, UBE2D2A, LTN1, HECW2, DZIP3, RNF216, RNF187, ZNRF1, KLHL4, RNF182, KLHL2, ZNRF2, ZYG11B, CUL3, TRIM5, ZFP91, G2E3, TRIM2, MGRN1, TRIM9, WWP1, KLHL9, NSMCE2, KLHL24, ITCH, KLHL20, RNF146, RNF220, DTX3L, HERC6, SKP2, UBR3, UBE2I, TOPORS, UBE2B, TRIM37, UBE2O, RNF130, UHRF1, KLHL17, UBE2K, KLHL15, SIAH1A, KLHL14, RNF139, FBXL4, SIAH2, KBTBD11, ZER1, FBXL3, FBXO11, XIAP, UBE3A, NHLRC1, …	2692	326	17446	1.78915	3.99239e-05	4.99058e-06	3.67317e-05
GOTERM_MF_DIRECT	GO:0044212~transcription regulatory region DNA binding	70	2.17865	2.64879e-08	E2F1, MEF2C, HNF1B, ARID4A, PPARG, ARID4B, CBX4, PAX6, ZFP639, REST, GLI2, PAX2, FOS, GATA5, GATA3, H2AFY, ZFP831, SOX18, RARA, DHX36, GABPB2, ELMSAN1, EGR1, TBL1XR1, RCOR3, RXRB, RCOR1, ARID5B, GABPA, CDK9, GRHL1, PROX1, AHR, ARRB1, JUN, SIX1, TRP73, CARM1, SMARCA2, TNF, ERBB4, FOXM1, SOX5, TFEB, NFYB, SOX6, MYBL1, NFYA, SOX9, MYBL2, TCF7L1, TAL1, AGO1, RNF10, BCOR, NFATC2, RUNX2, TAF2, CEBPA, T…	2692	233	17446	1.94699	4.90544e-05	5.4506e-06	4.51323e-05
GOTERM_MF_DIRECT	GO:0003682~chromatin binding	118	3.67258	2.70359e-08	MORF4L1, MEF2C, MKRN1, MYOD1, JDP2, CBX4, CBX2, REST, CBX5, TOP1, SIN3B, SIN3A, RAD21, GATA5, GATA3, EED, PSIP1, H2AFY, PITX2, SATB2, TADA2B, GABPA, MECP2, MTA1, NCAPD3, TRIM37, JUN, SIX1, TFAP2B, TGIF1, TRP73, SMARCA2, SMARCA4, TDRD3, SOX9, ZMYND8, ATF2, ARX, TAL1, TRIM66, HNRNPD, PBRM1, AUTS2, TCF4, RUNX2, NKX2-2, TAF2, SETDB1, BHLHE22, RFX4, SMAD4, ATAD2, SMAD2, WHSC1, SKI, WRN, FOXP1, SUV39H2…	2692	466	17446	1.64103	5.00693e-05	5.00704e-06	4.60661e-05
GOTERM_MF_DIRECT	GO:0008134~transcription factor binding	93	2.89449	2.7134e-08	E2F1, PPARA, MYOD1, LMO4, PPARG, PAX6, GABBR1, FOXO1, RORB, ANKRD1, REST, PAX2, FOS, SIN3A, GTF2A1, MDFIC, GATA3, GTF2A2, HEY2, TPT1, RARA, CRY1, CSDC2, PITX2, ELMSAN1, EGR1, RBFOX2, RCOR3, RCOR1, TAF4B, MECP2, PIM1, ESR1, CDK9, UBE2I, NLRP3, GTF2B, HMGA1, PURB, AHR, PPARGC1B, JUNB, NCOA1, NCOA2, ARRB1, JUN, HES2, ZFPM2, TRP73, LCOR, MED1, SMARCA4, USP7, ABI1, NFYA, NR3C1, SUFU, TRIB2, ATF2, SUMO…	2692	342	17446	1.76229	5.0251e-05	4.56837e-06	4.62332e-05
GOTERM_MF_DIRECT	GO:0008270~zinc ion binding	232	7.22067	3.02317e-08	GDA, DZIP3, PDLIM5, UTRN, RORB, ZNRF1, RNF214, USP50, ZNRF2, G2E3, RARA, DDAH1, ZFP622, RARG, RNF220, RXRB, TADA2B, UBR3, ADAMTS6, ADAMTS9, UHRF1, BAZ1A, UBR7, MLLT10, SIAH1A, ZZZ3, ADAMTS1, ST18, ADAMTS2, MYO9B, DIDO1, DMD, LHX3, LHX6, LHX8, LHX9, ZFP346, AGBL5, RNF207, SKI, AFG3L2, RNF6, RNF7, LASP1, RNF2, SYTL4, KAT6B, TLL2, KAT6A, TLL1, ZMAT1, PPARA, ZMAT4, PPARG, RNF187, GLI2, RNF182, MMP24,…	2692	1075	17446	1.39862	5.59876e-05	4.66575e-06	5.15113e-05
GOTERM_MF_DIRECT	GO:0004672~protein kinase activity	129	4.01494	7.69185e-08	FASTKD2, STK38, ZAK, PASK, PRKG1, MAP3K7, PSKH1, CLK4, TLK1, TLK2, PRKACB, MAP2K6, CSNK1G1, CSNK1G2, MYLK3, MYLK4, PIM1, PIM3, SCYL3, WNK2, MARK3, MAP4K5, MAPK6, MAPK3, BMP2K, TESK2, MAPK8, RIPK4, CSNK1G3, LRRK2, FASTKD5, NEK7, KALRN, FGFR2, ERBB4, PEAK1, STK17B, BMPR2, CHEK1, EPHA10, SOX9, SRC, CAMKV, SBK1, TTBK2, TEK, LMTK2, DYRK2, CSF1R, TGFBR1, BMX, TRIO, EPHA3, NTRK3, EPHA4, EPHA7, ULK1, DYR…	2692	531	17446	1.5744	0.000142443	1.09579e-05	0.00013106
GOTERM_MF_DIRECT	GO:0001077~transcriptional activator activity, RNA polymerase II core promoter proximal region sequence-specific binding	76	2.36539	1.27229e-07	MEF2C, PPARA, MYOD1, HLF, ELF4, TBX20, FOXK2, MITF, NR6A1, PAX6, ZFP639, ZIC1, GLI2, ZIC2, FOS, GATA3, SOX18, POU4F1, FOSL1, PITX1, PITX2, EGR1, SATB2, SOX11, OTX1, SOX12, GABPA, ESR1, GRHL1, HMGA1, JUNB, MTF1, JUN, SIX1, TFAP2B, TRP73, GLIS3, ONECUT2, TFEB, SOX4, EHF, MYBL1, NFYA, NR3C1, SOX9, MYBL2, ATF2, BCL11B, LHX3, TEF, NFAT5, ETV1, NFATC2, TCF4, RUNX2, PLAG1, CEBPA, RFX4, CEBPG, FOXA1, SMA…	2692	270	17446	1.82419	0.000235601	1.68305e-05	0.000216784
GOTERM_MF_DIRECT	GO:0043565~sequence-specific DNA binding	147	4.57516	1.76907e-07	MEF2C, MYOD1, JDP2, CDX2, THRB, FOXO1, RORB, FOXO3, HOXC6, GATA5, GATA3, ZFP831, RARA, PITX1, PITX2, SATB2, RARG, RXRB, GABPA, MTA1, FOXN2, GRHL3, GRHL1, PROX1, AHR, JUNB, SLTM, JUN, FOXG1, SIX1, TFAP2B, TRP73, TFCP2L1, MYBL1, SOX6, MYBL2, SOX9, NR2C2, NR2C1, ATF2, ARX, LHX3, TEF, LHX6, LHX8, LHX9, NKX2-2, CREBL2, MAFG, TAF2, TAF1, TCF7, FOXA1, NR4A2, SMAD4, EN1, NEUROG2, WHSC1, ZFP148, FOXP1, FO…	2692	633	17446	1.50499	0.000327578	2.18419e-05	0.000301429
GOTERM_MF_DIRECT	GO:0046982~protein heterodimerization activity	124	3.85932	2.13003e-07	MEF2C, MYOD1, SYT1, RAB3GAP2, JDP2, SYT4, VAPA, SYT5, TGFB2, CUL3, H2AFV, CHRNA4, H2AFY, RARA, CHRNA3, GABPB2, KCND2, SUCLG2, RXRB, TAF4B, GABPA, LIFR, AHR, RALGAPA1, MAPK6, JUN, VEGFA, TFAP2B, BIN1, GCLC, PANX2, TFEB, SOX5, SOX4, ITGB2, SOX6, SOX9, GCLM, NR2C2, RRAGC, ATF2, TAL1, QTRTD1, P2RY1, TEF, ADRA2A, BHLHE40, TCF4, GAD1, MAFG, TAF1, IKZF2, KCNB2, TGFBR1, TAF8, NR4A2, SMAD4, SMAD2, HGF, SM…	2692	514	17446	1.56343	0.000394404	2.46548e-05	0.000362932
GOTERM_MF_DIRECT	GO:0003713~transcription coactivator activity	56	1.74292	2.15277e-07	ENY2, MYOD1, WNT3A, MED20, CBFB, GTF2A1, GATA3, GTF2A2, RARA, CCAR1, CTBP2, RAP2C, TAF4B, ARID5B, TADA2B, MTA1, MED14, MED13, LPIN2, JUNB, NRIP1, JMY, JUP, NCOA1, NCOA2, JUN, TFAP2B, RBM39, CARM1, MED1, SMARCA4, DCC, TDRD3, MTDH, UBE3A, TADA1, NR3C1, NPAT, PER2, SUPT7L, NKX2-2, CEBPA, TAF1, TRIP4, KAT2B, MAML1, ASXL1, GTF2A1L, NEUROG3, BIRC2, DYRK1B, SP4, THRAP3, HIF3A, NEUROD1, KAT6A	2692	180	17446	2.01621	0.000398614	2.34523e-05	0.000366807
GOTERM_MF_DIRECT	GO:0000166~nucleotide binding	375	11.6713	5.30468e-07	RAD51D, RAD51C, ADCY1, DYNC1LI2, TRMT2A, ADCY6, LEMD3, PRKG1, NMRK1, RAB1A, MAP3K7, ACTG1, PSKH1, CLK4, RAB23, VPS4B, PIK3CA, TLK1, DHX36, RAPGEF4, PTBP2, MRPL39, TLK2, CRY1, NUP35, MAP2K6, RAB21, GTPBP2, YARS, OPA1, KIF5B, SUCLG2, MYLK3, MYLK4, PIM3, ABCC12, WNK2, MARK3, PPARGC1B, CARNS1, RND3, MAPK6, RAB18, ABCB1A, ATP2C1, MAPK3, RAB15, MAPK8, ARL8B, KIF26A, RAB10, NEK7, GATC, CHKA, RALYL, ERBB…	2692	1936	17446	1.2553	0.000981944	5.45778e-05	0.000903852
GOTERM_MF_DIRECT	GO:0004674~protein serine/threonine kinase activity	105	3.26797	8.55748e-07	STK38, ZAK, PASK, PRKG1, MAP3K7, PSKH1, CLK4, PIK3CA, TLK1, CAB39, TLK2, PRKACB, MAP2K6, CSNK1G1, CSNK1G2, MYLK3, MYLK4, PIM1, PIM3, WNK2, MARK3, MAP4K5, MAPK6, RIOK3, MAPK3, BMP2K, TESK2, MAPK8, RIPK4, CSNK1G3, LRRK2, NEK7, KALRN, BMPR2, STK17B, CHEK1, TTBK2, SBK1, GM6729, LMTK2, DYRK2, TAF1, TGFBR1, TRIO, ULK1, DYRK1B, CDC42BPA, GRK6, CPNE3, IKBKB, MYLK, CDK19, CDK17, CDK18, NUAK2, LATS2, PAK6,…	2692	428	17446	1.58989	0.00158359	8.34094e-05	0.00145808
GOTERM_MF_DIRECT	GO:0061630~ubiquitin protein ligase activity	58	1.80517	1.37579e-06	LTN1, DZIP3, RNF216, ZNRF1, MED20, ZNRF2, CUL3, CDC42, JADE2, TRIM2, G2E3, MGRN1, WWP1, RABGEF1, ITCH, RNF146, RNF220, HERC6, SKP2, CDK8, UBR3, UBE2F, TOPORS, UBE2B, RNF180, TRIM37, UBE2O, UHRF1, UBE2K, SIAH1A, RNF139, SIAH2, MED1, SYVN1, UBE2Z, XIAP, CACUL1, UBE3A, UBE2V1, NHLRC1, RAG2, CBLL1, RNF165, ANKIB1, TRAF6, RNF14, RNF144A, RNF19A, UBE4B, MSL2, RNF6, RNF7, NEDD4, RNF152, RNF2, SMURF2, CU…	2692	199	17446	1.88884	0.00254472	0.00012739	0.00234416
GOTERM_MF_DIRECT	GO:0016740~transferase activity	291	9.05696	2.3075e-06	TRMT2A, CMTR2, SGMS1, PRKG1, NMRK1, HS2ST1, MAP3K7, G2E3, PSKH1, AGPS, WWP1, CLK4, GXYLT2, PIK3CA, TLK1, TLK2, GPT2, MAP2K6, POLK, ESCO1, POLI, GATM, MYLK3, MYLK4, UGCG, PIM3, WNK2, MARK3, MAPK6, PRDM4, NAA20, MAPK3, ABAT, MAPK8, HAS2, HS3ST3B1, NEK7, GCNT4, CHKA, ERBB4, OAS3, STK17B, CHEK1, SULT4A1, NAA30, LFNG, GCNT1, OSGEP, TGFBR1, TRIO, DLAT, EPHA3, NTRK3, EPHA4, EPHA7, GGT7, GBE1, NTRK2, GRK…	2692	1472	17446	1.28117	0.00426437	0.000203479	0.00393163
GOTERM_MF_DIRECT	GO:0042826~histone deacetylase binding	37	1.15157	7.261e-06	MEF2C, HR, ANKRD1, GLI3, RFXANK, CBX5, NR2C1, HIC1, TAL1, HEY2, PER2, HNRNPD, RARA, DHX36, BCOR, SIK1, CRY1, TRAF6, BHLHE41, RUNX2, CHD5, RUNX3, CEBPA, WDTC1, HSP90AA1, RBBP4, KAT2B, SMG5, PHB, PKN2, MECP2, RAD9A, NRIP1, DACT1, MAPK8, HDAC9, KLF4	2692	112	17446	2.14094	0.0133574	0.00061106	0.0123712
GOTERM_MF_DIRECT	GO:0042803~protein homodimerization activity	169	5.25988	8.69845e-06	GNPTG, CADM3, THRB, MASP1, CADM1, PTGS2, SYT4, GRIK2, SLC6A4, PRKG1, GDNF, KLHL2, CBX5, TGFB2, GLDC, CUL3, SLC16A1, FAP, VPS4B, NUP35, IZUMO3, GABPB2, MTUS2, CARS, RXRB, OLFML2B, GM21949, TBC1D22A, TRIM37, JUN, SIAH1A, VEGFA, CCR2, TFAP2B, ABAT, LRRK2, DST, FGFR2, CHKA, ERBB4, KLRK1, GREM2, BANF1, NR2C1, TRIM66, QTRTD1, CACYBP, ADRA2A, EFR3A, TEF, IDH1, PCYT1A, BHLHE40, TCF4, CSF1R, GPD1, IKZF2, …	2692	798	17446	1.37248	0.0159805	0.000700172	0.0148201
GOTERM_MF_DIRECT	GO:0005524~ATP binding	290	9.02583	2.20202e-05	RAD51D, RAD51C, ADCY1, DYNC1LI2, ADCY6, PRKG1, NMRK1, MAP3K7, ACTG1, PSKH1, CLK4, VPS4B, PIK3CA, TLK1, DHX36, DHX35, TLK2, MAP2K6, YARS, KIF5B, SUCLG2, MYLK3, MYLK4, KIF5C, PIM1, PIM3, ABCC12, WNK2, SCYL3, NAV3, MARK3, CARNS1, MAPK6, ABCB1A, ATP2C1, MAPK3, MAPK8, KIF26A, NEK7, GATC, CHKA, ERBB4, OAS3, STK17B, CHEK1, MYO9B, CAMKV, TGFBR1, TRIO, ABCG3, AFG3L2, ABCG4, DDX6, EPHA3, NTRK3, HYOU1, EPHA…	2692	1507	17446	1.24711	0.0399614	0.0016978	0.0375132
GOTERM_MF_DIRECT	GO:0017124~SH3 domain binding	37	1.15157	2.6358e-05	ENAH, SYNJ1, GJA1, ASAP1, ABI2, ARHGAP17, AFAP1L2, RIMS1, CTTNBP2, ARHGAP6, PICALM, DOCK1, INPP5J, PAK3, MICAL1, INPP5D, AFAP1, ADAM9, KHDRBS1, KHDRBS2, ADAM10, RAD9A, SHANK2, SIRPA, PTPN12, ELMO1, EPS15, SH3BP5, FMN1, ARHGAP31, SH2D2A, PLSCR3, SH3KBP1, SH3BGRL2, ADAM12, LRP2, ABL1	2692	118	17446	2.03208	0.0476433	0.00195072	0.0449014
GOTERM_MF_DIRECT	GO:0032403~protein complex binding	85	2.6455	3.71089e-05	PDP1, PPARA, HNF1B, SYNJ1, TSNAX, STRN, REST, LZTFL1, CCNE1, TOP1, MAX, SIN3A, CASP8, SLC25A3, RAPGEF4, ATP6V0D1, KCNMA1, KHDRBS1, TUB, MAGI2, PTPRF, STRN3, DDX39B, STRN4, ESR1, PPP1CC, NCK2, NCOA1, ADRB2, NCOA2, NPTXR, GNAQ, LCA5, GNB1, MB21D2, PI4K2A, PDCL, VAMP2, ERC2, LRRK2, BIN1, DYNC1I2, MED1, SMARCA4, PPP2R2A, CAV3, HK1, ABI2, ITGB2, NFYB, ABI1, CDH2, NR3C1, SRC, PCSK2, ERCC8, KRAS, TMED10…	2692	358	17446	1.53871	0.0664184	0.00263985	0.0632104
GOTERM_MF_DIRECT	GO:0019901~protein kinase binding	99	3.08123	4.4729e-05	ADCY6, UTRN, CSPG4, FOXO3, H2AFY, CRY1, RAPGEF2, MAP2K6, PTPRK, PRKAB2, SOCS1, RAD9A, JUP, MAPK6, RYR2, TRP73, PAM, CACUL1, ITGB2, KCNA5, RIMS1, SRC, ATF2, ADRA2A, AXIN2, TRAF6, TRAF4, CNKSR2, B4GALT1, RAB8A, TBL2, PTPN2, MAML1, SKI, SMAD1, VDAC1, ULK1, IKBKB, ABL1, E2F1, PRKAG2, BORA, PAX6, CLTC, PTEN, SPAG16, CCNE2, CCNE1, CDC42, TRIM5, SPRY2, PDPK1, FAM83A, KCNQ3, CDK12, SIK1, DLG1, CDK13, GHR…	2692	434	17446	1.47831	0.0795016	0.00306345	0.0761857
GOTERM_MF_DIRECT	GO:0000976~transcription regulatory region sequence-specific DNA binding	21	0.653595	6.28999e-05	EGR1, TBX15, SOX11, SOX12, CIART, HR, SUV39H1, SOX4, ZFP148, SOX9, SUV39H2, ATF6, TAL1, SIN3A, GATA3, PER2, PSPC1, KDM3B, NFATC2, BAHD1, PITX2	2692	53	17446	2.56782	0.109965	0.00415187	0.10712
GOTERM_MF_DIRECT	GO:0005096~GTPase activator activity	60	1.86741	7.22246e-05	RAB3GAP2, ARHGAP17, ARHGAP15, ARHGAP6, SMAP2, ARHGAP5, ARHGAP20, SMAP1, TBC1D12, DEPDC1B, PLCB1, RAPGEF2, RALBP1, SIPA1L2, ARHGEF12, RIC8B, ARHGAP24, TBC1D22B, TBC1D22A, ARHGAP26, ARHGAP25, ANKRD27, ARHGAP31, MURC, ARHGAP32, RALGAPA1, GNAQ, ARRB1, JUN, ACAP2, SRGAP3, RIN2, LRRK2, TBC1D8B, SRGAP2, RABGAP1, RAP1GAP, ASAP2, ASAP1, MYO9B, OCRL, STARD13, DOCK1, TBC1D5, CHM, TBC1D30, TBC1D1, AXIN2, CDC…	2692	235	17446	1.65464	0.125204	0.00460196	0.122991
GOTERM_MF_DIRECT	GO:0000977~RNA polymerase II regulatory region sequence-specific DNA binding	57	1.77404	8.32658e-05	MEF2C, HLF, MYOD1, HNF1B, CDX2, ELF5, E2F7, TBX20, ZIC1, NFXL1, GLI3, ZIC2, GATA5, PAX9, CGGBP1, GATA3, H2AFY, RARA, FOSL1, NFX1, EGR1, RARG, RXRB, ARID5B, ZFX, PURB, JUNB, TFAP2D, CUX1, SMARCA4, ZFP711, GLIS3, NFIX, ZMYND8, ATF2, TEF, BCL6, RUNX1, BCOR, RUNX3, KAT2B, KLF12, RFX6, SUV39H1, SMAD4, NR4A2, LMX1A, SNAI1, SUV39H2, ATF6, DLX1, ZBED6, SP3, PHF21B, ZBTB4, BCL6B, NHLH2	2692	221	17446	1.67149	0.142912	0.0051273	0.141781
GOTERM_MF_DIRECT	GO:0003690~double-stranded DNA binding	39	1.21382	0.000132322	RAD51D, HMGB1, RAD51C, JDP2, CDX2, THRB, NR3C2, PAX6, NR3C1, FEV, FOS, ERCC5, CGGBP1, TARDBP, TEF, TCF4, CRY1, EGR1, MAF, KLF6, CEBPG, FOXA1, AFF3, SMAD2, ZFP148, NEUROG3, PURB, JUNB, SLTM, JUN, SP3, HES2, TDG, NEUROD1, TRP73, NR5A2, IFI203, KLF4, NFIB	2692	136	17446	1.85843	0.217355	0.00787453	0.225222
GOTERM_MF_DIRECT	GO:0000149~SNARE binding	23	0.715842	0.000139987	MYO5A, SYT1, STX1A, STX3, SYT4, SYT5, SYT11, ADCY6, STXBP1, SNAPIN, SYT7, STX1B, ANKRD27, TRIM9, STX16, SEC22A, SEC22C, VAMP2, LRRK2, VAMP1, STX11, TNFAIP2, SNAP25	2692	64	17446	2.329	0.228389	0.0080696	0.238255
GOTERM_MF_DIRECT	GO:0019003~GDP binding	22	0.684718	0.000147305	ARL2, RAB8A, RAB8B, RAP2C, RAB5B, RAB9B, RAB5C, SUCLG2, RAB40C, PCK1, RRAGC, ARL3, KRAS, ARF1, RAB18, RALB, RAB5A, RHOA, RAP1B, ARL8B, RAB10, RAB21	2692	60	17446	2.37625	0.238778	0.00823349	0.250695
GOTERM_MF_DIRECT	GO:0003714~transcription corepressor activity	43	1.33831	0.000174989	CDX2, TSG101, E2F7, E2F8, HR, ANKRD1, CBFA2T2, SUFU, SIN3B, SIN3A, NPAT, RARA, BHLHE40, TCF4, BCOR, BHLHE41, LHX9, CCAR1, RBFOX2, INSM2, TBL1XR1, CTBP2, RCOR3, RCOR1, ASXL1, KCTD1, MTA1, SKI, IRF2BP2, SPEN, PROX1, NRIP1, HIPK1, HIPK3, JAZF1, TFAP2B, HIF3A, ZFPM2, HDAC9, TOB2, C1D, TOB1, SMARCA4	2692	157	17446	1.77496	0.276828	0.00948729	0.297743
GOTERM_MF_DIRECT	GO:0001046~core promoter sequence-specific DNA binding	18	0.560224	0.000216573	MEF2C, KLF10, PPARG, CIART, ESR1, MTA1, SOX4, NFYA, REST, SOX9, PROX1, NRIP1, TOP1, NRF1, GATA3, THRAP3, H2AFY, CRY1	2692	45	17446	2.59227	0.330441	0.0113956	0.368374
GOTERM_MF_DIRECT	GO:0015293~symporter activity	33	1.02708	0.000279292	SLC5A3, SLC38A4, SLC20A2, SLC15A2, SLC6A4, SLC16A12, MFSD2A, SLC1A4, SLC16A1, SLC25A22, SLC22A4, SLC25A3, SLC4A7, SLC4A4, SLC1A1, SLC6A11, SLC24A5, SLC6A15, SLC10A5, SLC34A2, SLC16A2, SLC17A5, SLC6A9, SLC17A6, SLC16A4, SLC17A4, SLC6A8, SLC17A1, SLC5A8, SLC5A9, SLC36A4, SLC38A1, SLC5A12	2692	112	17446	1.90949	0.403885	0.0142673	0.474818
GOTERM_MF_DIRECT	GO:0044325~ion channel binding	34	1.0582	0.0004852	CAV3, PACS2, SCN3B, FHL1, RIMS1, KCNIP1, SRC, RIMS3, SUMO1, KCNQ3, GOPC, PKD2, CAMK2D, PKD1, YES1, SNAP25, HAP1, DLG1, STX1A, SLC8A1, HSP90AA1, KCNB2, HTT, RNF207, HOMER1, VDAC1, TRDN, ABCC9, YWHAH, ARRB1, GRINA, VAMP2, LRRK2, CACNA1C	2692	120	17446	1.83619	0.592945	0.0239994	0.823515
GOTERM_MF_DIRECT	GO:0001047~core promoter binding	24	0.746965	0.000657644	E2F1, MYOD1, TCF7, E2F7, E2F8, EZH2, MTA1, FOXO3, NEUROG3, REST, GTF2B, HNRNPU, NPAS2, MTF1, PER2, PSPC1, AGO1, DHX36, CRY1, IFI203, RUNX1, KLF4, MED1, CCAR1	2692	75	17446	2.07382	0.704285	0.0315535	1.11466
GOTERM_MF_DIRECT	GO:0016874~ligase activity	80	2.48988	0.000700925	MKRN1, LTN1, HECW2, DZIP3, CTPS, CBX4, RNF216, TTLL6, HLCS, RNF187, TTLL7, ZNRF1, RNF182, MKRN3, ACSF2, ZNRF2, ZFP91, G2E3, TRIM2, MGRN1, TRIM9, WWP1, NSMCE2, PELI2, ITCH, RNF146, NFX1, CARS, YARS, RNF220, SUCLG2, DTX3L, UBR3, UBE2F, UBE2I, TOPORS, GMPS, CARNS1, RNF180, TRIM37, RNF130, UHRF1, UBR7, SIAH1A, RNF139, SIAH2, TRIM39, GATC, SYVN1, GCLC, XIAP, UBE3A, CTPS2, NHLRC1, CBLL1, IARS, ACSL1, R…	2692	362	17446	1.4322	0.727077	0.0327484	1.1876
GOTERM_MF_DIRECT	GO:0019904~protein domain specific binding	66	2.05415	0.000890291	PPARA, XPO1, OSBP, VAPA, WNT3A, DICER1, GJA1, STRN, CNOT1, DYNLL1, GAB2, MAP1LC3B, RHOA, RARA, RAB6A, CASP2, SHC4, IRS4, CASKIN1, STX1A, STRN4, MECP2, STXBP1, PPP1CC, STX1B, TACC1, SLC34A2, SHROOM2, CTNND1, CDH1, RDX, CCNG1, ANGEL1, SRC, MLF1, SORBS2, TFDP2, PKD1, IPCEF1, ZFP521, BHLHE40, SNAP25, RUNX2, NEFL, HAP1, CEBPA, DLGAP2, DLGAP4, MYO1D, FOXA1, NFASC, ARFIP2, LIN7C, SKI, DDX6, TJP1, YWHAH,…	2692	289	17446	1.48002	0.807864	0.0404001	1.50617
GOTERM_MF_DIRECT	GO:0008017~microtubule binding	49	1.52505	0.000950388	VAPA, HOOK1, FNTA, MAP1LC3B, TIAM1, CAMSAP2, TPT1, KIF2A, MTUS2, JAKMIP1, DYNC1I1, OPA1, KIF5B, CHP1, NUSAP1, ARL3, FMN1, FMN2, KIF1B, EML1, CGN, TPPP, CLIP2, MAPRE2, KIF26A, WDR43, DST, CETN3, NUMA1, RAB11A, CCSER2, PAFAH1B1, CLASP1, SKA2, CLASP2, APPBP2, KIF21B, APC, DNM3, DNM1L, CKAP5, MAP1A, NF1, DPYSL5, FTCD, DPYSL2, TRAF3IP1, MAP6, KATNAL1	2692	200	17446	1.58777	0.828119	0.0420408	1.60707
GOTERM_MF_DIRECT	GO:0031624~ubiquitin conjugating enzyme binding	14	0.43573	0.00103272	RNF144A, PPARA, ZMYM2, RNF19A, GRIK2, UBE2V1, RNF180, ANKIB1, SIAH2, RNF19B, DCUN1D3, TRAF6, DCUN1D4, RNF14	2692	34	17446	2.66852	0.852449	0.0445391	1.74513
GOTERM_MF_DIRECT	GO:0017137~Rab GTPase binding	35	1.08932	0.00122986	MYO5A, RAB3GAP2, RABGAP1, SLC6A4, HPS4, RIMS1, CCDC64, TBC1D12, CHM, RABGEF1, TBC1D5, MICAL1, TBC1D30, TBC1D1, EHD1, RAB8A, TBC1D2B, DNM1L, TBC1D10B, EXPH5, TBC1D22B, BICD2, TBC1D22A, MICALL1, ANKRD27, CHML, ULK1, ACAP2, SYTL4, NGFR, WDR44, ERC1, TBC1D20, TBC1D8B, 3110043O21RIK	2692	131	17446	1.73148	0.897624	0.0516223	2.075
GOTERM_MF_DIRECT	GO:0017075~syntaxin-1 binding	11	0.342359	0.00123649	MYO5A, SYT1, SYT4, SLC6A4, STXBP1, STXBP2, STXBP3, VAMP2, LRRK2, UNC13C, SNAP25	2692	23	17446	3.09946	0.898875	0.0507445	2.08608
GOTERM_MF_DIRECT	GO:0005516~calmodulin binding	45	1.40056	0.00129328	MYO5A, SYT1, ORAI1, ADCY1, ARPP21, CAMK2G, PHKA1, MKNK2, STRN, RRAD, MYO9B, SYT7, MIP, CAMKV, KCNQ3, CAMSAP2, CAMK2D, TRPV5, SNTB2, PCYT1A, PPP3CA, TRPV6, PLCB1, ASPM, SLC8A1, SLC8A2, STRN3, STRN4, MYO1D, MYO10, TJP1, GRM7, RYR1, SPTBN1, RYR2, MARCKS, MAP6, VAMP2, CACNA1C, UNC13C, ADD3, MYLK, CACNA1A, SLC9A1, CAMK1D	2692	182	17446	1.60237	0.908983	0.0518668	2.1809
GOTERM_MF_DIRECT	GO:0008013~beta-catenin binding	25	0.778089	0.00153422	SHROOM2, CTNND2, FOXO1, CDH1, CDH2, FOXO3, CXADR, SOX9, GLI3, SUFU, TCF7L1, DLG5, AXIN2, APC, PTPRK, TBL1XR1, TRPC4, TCF7, ESR1, PTPRT, CTNNA3, DACT1, PSEN1, GSK3B, KLF4	2692	84	17446	1.92877	0.941782	0.0599446	2.58222
GOTERM_MF_DIRECT	GO:0004722~protein serine/threonine phosphatase activity	18	0.560224	0.0018628	PDP1, PPP2R1A, PHLPP2, CDC14A, PPP1R3A, PPP1CC, PTEN, PPM1F, MTMR3, PPM1G, PPM1D, PPP2CB, PPP3CA, PP2D1, PPP2R2D, MTMR4, PPP2R2A, PPTC7	2692	53	17446	2.20099	0.968354	0.0708368	3.12703
GOTERM_MF_DIRECT	GO:0031625~ubiquitin protein ligase binding	63	1.96078	0.0024542	MYOD1, TSG101, GRIK2, PAX6, FOXO1, CUL3, ACTG1, KCNQ3, MAP1LC3B, BTBD1, CASP8, RALB, PRKACB, UBE2F, UBE2B, TRIM37, MFN2, UBE2O, ARRB1, PRDX6, UBE2K, AICDA, NGFR, USP25, USP7, UBE2Z, CACUL1, USP2, ABTB2, UBE2V1, ABI2, TRIB2, ATP6V0C, SUMO2, FBXW7, SUMO1, BCL2, PER3, AXIN2, TRAF6, TRAF4, APC, GABARAPL1, DNM1L, BECN1, SMG5, SYT11, TGFBR1, NLK, SKI, SMAD2, PRR5L, FZD5, FAM178A, FZD6, ATF6, ATXN3, DIO…	2692	284	17446	1.43762	0.989441	0.090452	4.10037
GOTERM_MF_DIRECT	GO:0004402~histone acetyltransferase activity	15	0.466853	0.00307133	ELP4, METTL8, TAF1, KAT7, KAT2B, TADA2B, TADA1, ATF2, EPC1, NCOA1, NCOA2, MGEA5, SUPT7L, KAT6B, KAT6A	2692	42	17446	2.31453	0.996643	0.109758	5.10625
GOTERM_MF_DIRECT	GO:0031490~chromatin DNA binding	20	0.622471	0.00343522	MYOD1, KDM6A, THRB, EZH2, MECP2, HR, LEMD3, GRHL3, FOXO3, NEUROG3, GRHL1, ANKLE1, ZIC2, TOP1, H2AFY, BCL6, RARA, KDM3B, MED1, PITX2	2692	65	17446	1.99406	0.998293	0.119671	5.69472
GOTERM_MF_DIRECT	GO:0001078~transcriptional repressor activity, RNA polymerase II core promoter proximal region sequence-specific binding	33	1.02708	0.00363085	BACH1, GLIS3, PPARA, JDP2, E2F8, FOXO1, MYEF2, REST, NFXL1, NR2C1, GATA3, BHLHE40, NFATC2, BHLHE41, NFX1, BATF3, TBX15, RCOR1, EN1, SKI, ZFP148, NEUROG3, MXD1, PROX1, SNAI1, FOXP1, GZF1, FOXP2, SP3, DLX4, TGIF1, ZFPM2, IFI203	2692	129	17446	1.65785	0.998813	0.123737	6.00965
GOTERM_MF_DIRECT	GO:0098641~cadherin binding involved in cell-cell adhesion	61	1.89854	0.00405362	VAPA, STK38, PDLIM5, EIF5, CAPZA1, RAB1A, BZW2, PAK6, BZW1, PICALM, SLK, PACSIN2, LRRC59, LRRFIP1, DLG1, KIF5B, PKN2, JUP, EIF4G2, CRKL, UBFD1, PRDX6, CGN, MB21D2, UBAP2, ERC1, RAB10, ALDOA, CTNND1, ASAP1, CDH1, ABI1, RDX, HIST2H3C1, ANLN, TAGLN2, SRC, DDX3X, IDH1, EHD1, EHD4, COBLL1, SWAP70, CKAP5, PPFIBP1, ARFIP2, DDX6, MICALL1, EPS15, CORO1B, TJP1, CCNB2, CSNK1D, LASP1, EIF4H, IST1, SPTBN2, SP…	2692	279	17446	1.41692	0.999459	0.134688	6.68687
GOTERM_MF_DIRECT	GO:0045499~chemorepellent activity	11	0.342359	0.00506503	SEMA5A, FLRT3, SEMA6A, EPHA7, SEMA6B, NRG3, SEMA6D, SEMA4F, SEMA3C, SEMA3A, NRG1	2692	27	17446	2.64028	0.999918	0.162588	8.28842
GOTERM_MF_DIRECT	GO:0030742~GTP-dependent protein binding	11	0.342359	0.00506503	RAB32, CDC42, DNM1L, RAB5B, RAPGEF6, ARFIP2, RAPGEF5, RAB38, DYNLT1A, GCH1, DYNLT1B	2692	27	17446	2.64028	0.999918	0.162588	8.28842
GOTERM_MF_DIRECT	GO:0042974~retinoic acid receptor binding	9	0.280112	0.00700295	NCOA1, CTBP2, NCOA2, RXRB, ASXL1, CNOT1, HMGA1, MED1, NRIP1	2692	20	17446	2.91631	0.999998	0.214174	11.2851
GOTERM_MF_DIRECT	GO:0030276~clathrin binding	15	0.466853	0.00764654	SYT1, AFTPH, SYT4, SYT5, NCALD, SYT11, SYT7, AP2B1, DAB2, SMAP1, PICALM, TOM1L2, SYTL4, SYT16, LRRK2	2692	46	17446	2.11327	0.999999	0.227767	12.2597
GOTERM_MF_DIRECT	GO:0030971~receptor tyrosine kinase binding	16	0.497977	0.00828109	PTPRF, PTPN2, NR3C1, EIF3A, FNTA, TIAM1, NTRK2, PCNA, ANGPT1, CPNE3, NRG1, SHC2, FIZ1, SHC4, TOB1, PIK3R2	2692	51	17446	2.03316	1	0.240434	13.2108
GOTERM_MF_DIRECT	GO:0042169~SH2 domain binding	12	0.373483	0.00830915	KHDRBS2, ADAM10, ARHGAP5, NLK, AFAP1L2, JAK2, CRK, AFAP1, SRC, SYNGR3, PAG1, GHR	2692	33	17446	2.35661	1	0.237462	13.2526
GOTERM_MF_DIRECT	GO:0019905~syntaxin binding	22	0.684718	0.00851562	SYT1, SYT4, PTPN2, SYT5, SYT11, STXBP1, TXLNG, STXBP2, STXBP3, SYT7, STXBP4, ABCC9, GOPC, STX16, SYTL4, TMED10, HECTD3, SYT16, VAMP2, ABL1, UNC13C, CACNA1A	2692	80	17446	1.78219	1	0.238966	13.5598
GOTERM_MF_DIRECT	GO:0003707~steroid hormone receptor activity	17	0.529101	0.00878712	PPARA, RARG, THRB, RXRB, PPARG, NR6A1, ESR1, NR3C2, NR4A2, ABHD2, RORB, NR3C1, NR2C2, NR2C1, RARA, NR2F2, NR5A2	2692	56	17446	1.96735	1	0.24198	13.9622
GOTERM_MF_DIRECT	GO:0030374~ligand-dependent nuclear receptor transcription coactivator activity	14	0.43573	0.0105926	ENY2, TSG101, PPARG, NCOA7, HMGA1, PPARGC1B, PRKCB, SFR1, NCOA1, NCOA2, WDR77, CARM1, CCAR1, MED1	2692	43	17446	2.10999	1	0.280143	16.5939
GOTERM_MF_DIRECT	GO:0030331~estrogen receptor binding	14	0.43573	0.0105926	TRIP4, PPARG, STRN, CNOT1, GRM1, SRC, PPARGC1B, NRIP1, NCOA1, NCOA2, ARRB1, PPID, PCNA, MED1	2692	43	17446	2.10999	1	0.280143	16.5939
GOTERM_MF_DIRECT	GO:0017022~myosin binding	10	0.311236	0.0126081	ACTC1, STX1A, TRIM2, TRPM7, DMD, SLC6A4, RHOA, VAMP2, SNAP25, ARFGEF1	2692	26	17446	2.49257	1	0.319702	19.4421
GOTERM_MF_DIRECT	GO:0008948~oxaloacetate decarboxylase activity	4	0.124494	0.0129707	FAHD1, ME1, ME3, ME2	2692	4	17446	6.48068	1	0.322931	19.9446
GOTERM_MF_DIRECT	GO:0030332~cyclin binding	9	0.280112	0.0133646	CUL3, FBXW7, USP2, MDFIC, HERC6, CDK12, FBXO31, PTCH1, CDK13	2692	22	17446	2.65119	1	0.326675	20.4873
GOTERM_MF_DIRECT	GO:0048306~calcium-dependent protein binding	19	0.591348	0.0151243	MYO5A, SYT1, STX1A, CD209A, MASP1, TSG101, STMN2, ALG2, MYO1D, CHP1, S100B, SYN1, GRM7, PLSCR3, CPNE3, LRP8, VAMP2, SNAP25, SLC9A1	2692	69	17446	1.78454	1	0.356609	22.8693
GOTERM_MF_DIRECT	GO:0005525~GTP binding	76	2.36539	0.0156903	ATL2, RAB9B, RAB5B, RAB5C, EIF5, EIF5B, RRAD, RHOQ, RAB1A, CDC42, ARL5A, ARHGAP5, MFHAS1, ARL15, GM4841, RHOA, RALB, RAB23, GUCY1A3, RAB6B, RAB6A, RAB21, ARL2, GTPBP2, OPA1, HSP90AA1, RAP2C, RABL3, SUCLG2, RAB4B, ARL3, MFN2, RND3, RAB18, GNAQ, RAB5A, RAB15, ARL8B, LRRK2, RAB10, RASD1, GNAI2, GLUD1, SRL, RAB40C, URGCP, RRAGC, GCH1, KRAS, RAB11A, TUBE1, RHOBTB1, EHD1, EHD4, RHEBL1, DNM3, RAB2B, RAB…	2692	383	17446	1.28598	1	0.362753	23.6211
GOTERM_MF_DIRECT	GO:0004713~protein tyrosine kinase activity	29	0.902583	0.0162094	FGFR2, FRK, ERBB4, PEAK1, EPHA10, KIT, SRC, EDNRA, IGF1R, CLK4, TEK, DYRK2, YES1, MAP2K6, CSF1R, FLT1, HSP90AA1, BMX, AXL, EPHA3, NTRK3, EPHA4, EPHA7, DYRK1B, NTRK2, JAK1, TESK2, JAK2, ABL1	2692	121	17446	1.55322	1	0.367814	24.3045
GOTERM_MF_DIRECT	GO:0030165~PDZ domain binding	28	0.87146	0.0167097	CADM1, GRIK2, GJA1, CXADR, KCNJ12, PTEN, SHISA9, SLC22A4, RAPGEF2, DLG2, CRIM1, DLG1, MAGI2, NOS1AP, LIN7C, FZD3, KCNJ4, NCOA2, PSEN1, KCNJ9, GRIA1, GRM7, TGFBR3, ERC2, ERC1, LRP2, PLEKHA2, PLEKHA1	2692	116	17446	1.5643	1	0.372361	24.9579
GOTERM_MF_DIRECT	GO:0004143~diacylglycerol kinase activity	6	0.186741	0.0178072	DGKQ, DGKE, DGKD, DGKZ, DGKK, DGKI	2692	11	17446	3.53492	1	0.386978	26.3722
GOTERM_MF_DIRECT	GO:0001105~RNA polymerase II transcription coactivator activity	13	0.404606	0.0179383	SOX11, SOX12, TBX20, SOX4, ANKRD1, MYT1L, PSIP1, TFAP2B, NEUROD1, CARM1, SMARCA2, PITX2, SMARCA4	2692	41	17446	2.05485	1	0.384822	26.5395
GOTERM_MF_DIRECT	GO:0048365~Rac GTPase binding	13	0.404606	0.0179383	CORO1C, ATP7A, NCF2, EPS8, RALBP1, TIAM1, SRGAP3, ABI2, DOCK7, BRK1, OCRL, FARP1, SRGAP2	2692	41	17446	2.05485	1	0.384822	26.5395
GOTERM_MF_DIRECT	GO:0005085~guanyl-nucleotide exchange factor activity	35	1.08932	0.021199	RALGPS2, HPS4, RASGEF1B, AKAP13, DENND2C, ARFGEF1, MCF2L, DOCK1, TIAM1, RAPGEF6, RAPGEF5, ARHGEF40, RAPGEF4, DOCK10, CCZ1, RAPGEF2, RAPGEF1, ARHGEF3, LAMTOR1, ARHGEF7, ARHGEF6, ARHGEF37, TRIO, DOCK7, RIC8B, ARHGEF12, FARP1, ELMO1, ANKRD27, CHRM3, DENND4C, DENND3, SPATA13, KALRN, BCAR3	2692	156	17446	1.454	1	0.432717	30.5866
GOTERM_MF_DIRECT	GO:0030145~manganese ion binding	14	0.43573	0.0225339	B4GALT1, GALNT3, ME1, PIM1, WRN, SOD2, PCK1, PAPOLA, ATP2C1, SLC24A2, NUDT7, DYRK2, ABL1, B4GALT7	2692	47	17446	1.93042	1	0.448167	32.1821
GOTERM_MF_DIRECT	GO:0046983~protein dimerization activity	41	1.27607	0.0229665	MYO5A, MEF2C, E2F1, MYOD1, HPS4, MITF, TFEB, NR3C1, PEX3, GLDC, TAL1, MAX, NPAS2, NPAS3, SYN1, SLC24A2, GATA3, HEY2, ANO3, ANO4, PPP3CA, BHLHE40, TCF4, BHLHE41, SIM2, BHLHE22, NEUROG2, NEUROG3, MXD1, MYCL, AHR, MYCN, NCOA1, NCOA2, ZBED6, HES2, TFAP2B, HIF3A, NHLH2, NEUROD1, ID3	2692	190	17446	1.39846	1	0.449891	32.6917
GOTERM_MF_DIRECT	GO:0004571~mannosyl-oligosaccharide 1,2-alpha-mannosidase activity	5	0.155618	0.0234874	MAN1A2, MAN1B1, MAN1A, EDEM1, MAN1C1	2692	8	17446	4.05043	1	0.452822	33.3005
GOTERM_MF_DIRECT	GO:0019903~protein phosphatase binding	22	0.684718	0.0247821	HSP90AA1, ANAPC5, PPARG, ITGA1, CTNND1, CDH1, PPP6R3, CDH2, PPP1CC, CDC27, ITPR1, JUP, HSP90B1, NPTXR, CDKN1B, BCL2, JAK1, VCAN, DLG2, CSF1R, PIK3R2, GHR	2692	88	17446	1.62017	1	0.466361	34.7913
GOTERM_MF_DIRECT	GO:0001228~transcriptional activator activity, RNA polymerase II transcription regulatory region sequence-specific binding	25	0.778089	0.0254287	MYOD1, ELF5, PPARG, PAX6, NFIX, REST, FOXO3, SOX9, RAD21, PAX9, GATA5, RUNX1, CEBPA, MAF, MAFG, RXRB, RFX6, GABPA, FOXA1, NR4A2, SMAD4, GRHL3, TBX1, CSRNP3, CSRNP1	2692	104	17446	1.55786	1	0.470616	35.5241
GOTERM_MF_DIRECT	GO:0048018~receptor agonist activity	6	0.186741	0.0267139	CXCL13, WNT3A, NODAL, VEGFA, GREM1, WNT7A	2692	12	17446	3.24034	1	0.48306	36.9577
GOTERM_MF_DIRECT	GO:0051010~microtubule plus-end binding	6	0.186741	0.0267139	CKAP5, CLASP1, CLIP2, CLASP2, DST, APC	2692	12	17446	3.24034	1	0.48306	36.9577
GOTERM_MF_DIRECT	GO:0001227~transcriptional repressor activity, RNA polymerase II transcription regulatory region sequence-specific binding	16	0.497977	0.0271342	TCF7, CDX2, KLF12, E2F7, ARID5B, PAX6, FOXO1, FOXO3, SNAI1, PURB, FEZF1, CGGBP1, ZFP280C, BCL6B, ZBTB4, BCL6	2692	58	17446	1.78777	1	0.483999	37.4199
GOTERM_MF_DIRECT	GO:0005216~ion channel activity	37	1.15157	0.0274079	GABRB3, GRIK2, GRIK3, GABRB1, KCNA6, KCNA5, GJC1, KCNS1, KCNQ3, SCN9A, TRPV5, CHRNA4, NALCN, SCNN1G, TRPV6, HCN4, CHRNA3, CHRNA2, KCNMA1, TRPC4, KCND2, KCNB2, TRPM7, GABRA6, GRIA4, ITPR1, KCNK3, ITPR2, GRIA1, RYR1, KCNF1, RYR2, CACNA1E, SCN8A, CACNA1C, CACNA1A, CHRNG	2692	170	17446	1.4105	1	0.483069	37.7192
GOTERM_MF_DIRECT	GO:0008499~UDP-galactose:beta-N-acetylglucosamine beta-1,3-galactosyltransferase activity	4	0.124494	0.0287115	B3GAT1, B3GALT2, B3GALT1, B3GALNT1	2692	5	17446	5.18455	1	0.494869	39.1264
GOTERM_MF_DIRECT	GO:0047485~protein N-terminus binding	27	0.840336	0.0321382	MORF4L1, MAU2, PDLIM5, ALG2, BANF1, ZMYND8, KCNIP1, TGFB2, ERCC5, NPAT, EXOC5, TRAF6, ERCC4, SNAP25, GAD1, TBL1XR1, STX1A, STXBP1, MECP2, SUV39H1, PPP1CC, BIRC2, SYNGR3, NCOA1, TSC1, CACNA1E, SMARCA4	2692	117	17446	1.49554	1	0.530561	42.6839
GOTERM_MF_DIRECT	GO:0050699~WW domain binding	10	0.311236	0.0325591	ENAH, FAM189B, PPARG, WBP11, SCNN1G, DAZAP2, RAPGEF2, SCNN1A, PMEPA1, TRAF4	2692	30	17446	2.16023	1	0.530847	43.1073
GOTERM_MF_DIRECT	GO:0003779~actin binding	66	2.05415	0.0327092	ENAH, IMPACT, PDLIM5, CAPZA2, UTRN, CAPZA1, INO80, PAWR, KLHL2, DSTN, HOOK1, PLS1, SNTB2, MICAL1, LMOD1, KLHL20, PLS3, KCNMA1, CLMN, NCALD, TRPM7, ERMN, ENC1, JMY, FMN1, FMN2, KLHL17, CGN, CFL2, ARPC5L, CFL1, TMSB4X, LRRK2, DST, ADD3, PARVB, MYO5A, COBL, SHROOM2, SSFA2, SSH2, GCSAM, MYO9B, RDX, ANLN, DAAM1, CORO2B, PFN2, DMD, SCNN1A, AFAP1, MAP1A, MYO1D, SYNPO2, GMFB, CORO1C, CORO1B, MYO10, YWHAH…	2692	338	17446	1.26546	1	0.528153	43.2574
GOTERM_MF_DIRECT	GO:0005267~potassium channel activity	20	0.622471	0.0331142	KCNMA1, KCNJ15, KCND2, KCNB2, KCNA6, KCNA5, AQP1, KCNK2, KCNIP1, KCNIP4, KCNK3, KCNMB2, TMEM38B, KCNK10, ABCC9, KCNS1, KCNQ3, PKD2, KCNF1, HCN4	2692	80	17446	1.62017	1	0.528293	43.6609
GOTERM_MF_DIRECT	GO:0042802~identical protein binding	114	3.54809	0.0359268	GRIK2, AMOTL1, LZTFL1, AMOTL2, 2310057M21RIK, HOOK1, ACTG1, PICALM, PACSIN2, TARDBP, SLC2A1, EED, VPS4B, ROBO2, NQO1, SH3GL3, PTPRM, GM21949, PRKAB2, DDX39B, SKP2, GCC2, UHRF1, JUN, SIAH1A, VEGFA, ABAT, RYR2, TRP73, COL1A1, LRRK2, BIN1, TRIM39, SH3GL2, RALYL, ORAI1, MRAP2, PRRC1, DAAM1, LMAN1, FBXW7, TRAF6, HCN4, TCF4, TRAF4, YIPF6, HTT, SMAD4, SMAD1, ATF6, TMEM115, CORO1B, S100B, ETS1, CDC42BPA,…	2692	625	17446	1.18208	1	0.553662	46.3891
GOTERM_MF_DIRECT	GO:0005487~nucleocytoplasmic transporter activity	7	0.217865	0.0359795	XPO1, NUP133, NUP98, POM121, POM121L2, NUP35, NUPL1	2692	17	17446	2.66852	1	0.549942	46.439
GOTERM_MF_DIRECT	GO:0016702~oxidoreductase activity, acting on single donors with incorporation of molecular oxygen, incorporation of two atoms of oxygen	7	0.217865	0.0359795	ADO, PTGS2, P4HA2, P4HA1, ALOX5, CDO1, ALOX8	2692	17	17446	2.66852	1	0.549942	46.439
GOTERM_MF_DIRECT	GO:0051287~NAD binding	15	0.466853	0.0364261	ME1, GPD1, ME3, ME2, CTBP2, ALDH5A1, IDH3A, SIRT3, IDH2, AOX2, IDH1, AHCYL1, AOX4, AHCYL2, ALDH9A1	2692	55	17446	1.76746	1	0.550256	46.8603
GOTERM_MF_DIRECT	GO:0001085~RNA polymerase II transcription factor binding	15	0.466853	0.0364261	MTDH, TBX20, SMAD4, ANKRD1, SPEN, TAL1, DACT1, GATA5, GSK3B, GATA3, LHX3, ZFPM2, HSPA4, KLF4, PITX1	2692	55	17446	1.76746	1	0.550256	46.8603
GOTERM_MF_DIRECT	GO:0000287~magnesium ion binding	42	1.30719	0.0370622	PDP1, IMPAD1, GCLC, NUAK2, ATP10B, STK38, ZAK, FOXK2, BRSK2, BRSK1, PSPH, CLYBL, PTEN, MAP3K7, NUDT7, ENO2, IDH2, PRPS1L3, IDH1, PRKACB, CERK, DYRK2, ATP8B5, ITPK1, SIK1, SIK2, SIK3, CSNK1A1, CSNK1G1, CSNK1G2, NLK, WRN, IDH3A, PCK1, RPS6KA5, RPS6KA6, MAST4, PAPOLA, ARF1, CDC42BPA, CSNK1G3, ABL1	2692	202	17446	1.34747	1	0.552442	47.4548
GOTERM_MF_DIRECT	GO:0000900~translation repressor activity, nucleic acid binding	5	0.155618	0.0371934	CPEB2, PAIP2, CPEB4, RARA, PURB	2692	9	17446	3.60038	1	0.549627	47.5766
GOTERM_MF_DIRECT	GO:0042054~histone methyltransferase activity	6	0.186741	0.0380156	DOT1L, EZH2, PRMT6, SUV39H1, EED, CARM1	2692	13	17446	2.99108	1	0.55358	48.3343
GOTERM_MF_DIRECT	GO:0019900~kinase binding	22	0.684718	0.0388734	CEBPA, STX1A, MOB1B, DGKQ, PFKL, HTT, SGOL1, KLRK1, CHP1, SNAI1, SRC, SLC2A3, TIAM1, SLC2A1, PER2, PRKAA1, PER3, CAB39, CRY1, DLG2, DLG1, JAKMIP1	2692	92	17446	1.54973	1	0.557755	49.1137
GOTERM_MF_DIRECT	GO:0008022~protein C-terminus binding	43	1.33831	0.04061	USP7, CAV3, SYT1, XRCC4, GRIP1, SYNJ1, PRRC2C, CLTC, BANF1, SRC, DAB2, DYNLL1, BLOC1S2, FIGN, GOPC, PPP2CB, NPAT, VPS4B, PRKAA1, PEX12, TCF4, NEFL, ERCC4, DLG2, DLG1, NCF2, CEP135, PHB, UBE2I, PPP1CC, SHANK2, ECM1, ITPR1, KCNK3, TJP1, NEDD4, SIAH1A, FBLN5, JAK2, VAMP2, KPNA3, KSR1, ABL1	2692	209	17446	1.33335	1	0.569897	50.6577
GOTERM_MF_DIRECT	GO:0004879~RNA polymerase II transcription factor activity, ligand-activated sequence-specific DNA binding	11	0.342359	0.0414219	PPARA, RXRB, PPARG, NR6A1, NR4A2, ESR1, RARA, RORB, NR2F2, NR5A2, AHR	2692	36	17446	1.98021	1	0.57327	51.3644
GOTERM_MF_DIRECT	GO:0005080~protein kinase C binding	15	0.466853	0.0419126	PLEK, PDLIM5, PAWR, SRC, PRKCB, SRSF2, DACT1, TDG, MARCKS, ABL1, HDAC9, ADD3, AKT3, AKT2, ADAM9	2692	56	17446	1.7359	1	0.573713	51.7869
GOTERM_MF_DIRECT	GO:0050998~nitric-oxide synthase binding	8	0.248988	0.0420249	CAV3, DNM3, NOS1AP, ARG2, DMD, SLC6A4, CAMK2D, CDH2	2692	22	17446	2.35661	1	0.570821	51.8832
GOTERM_MF_DIRECT	GO:0003676~nucleic acid binding	213	6.62932	0.0428654	ZFP738, ZFP639, REST, ZFP87, ZFP935, ZFP91, ZFP934, ZFP94, ZFP933, ZFP931, ZFP473, DHX36, TIGD5, DHX35, PTBP2, FIZ1, KRR1, ZFP622, ZSCAN4C, PPARGC1B, ZFP827, PRDM4, MTF1, PRDM2, ZFP825, RALYL, MYEF2, ZFP619, ZFP758, ZFP617, HNRNPA3, ZFP953, ZFP951, AGGF1, ZFP958, ZFP811, ZFP810, PLAG1, ZFP346, KLF6, KLF8, IKZF2, KLF12, ZFP600, KLF10, SREK1, ZFP97, ZBTB41, KLF15, ZFP445, DDX6, ZFP748, ZBTB42, ZFP4…	2692	1237	17446	1.11591	1	0.574329	52.5974
GOTERM_MF_DIRECT	GO:0000979~RNA polymerase II core promoter sequence-specific DNA binding	17	0.529101	0.0457082	EGR1, TAF1, SOX11, MITF, EZH2, PAX6, NR4A2, CDK9, SMAD1, FOS, TAL1, MTF1, SP3, GATA3, TFAP2B, H2AFY, RUNX2	2692	67	17446	1.64435	1	0.594476	54.94
GOTERM_MF_DIRECT	GO:0061631~ubiquitin conjugating enzyme activity	10	0.311236	0.0480514	UBE2D2A, UBE2O, TAF1, UBE2Z, UBE2K, BIRC6, UBE2V1, UBE2QL1, UBE2Q2, UBE2B	2692	32	17446	2.02521	1	0.609454	56.7886
GOTERM_MF_DIRECT	GO:0035091~phosphatidylinositol binding	21	0.653595	0.0497536	SNX19, TUB, ZCCHC2, PLD1, SNX29, EXOC8, PITPNA, PIK3C2B, PASK, PXDC1, RAG2, MCF2L, ITPR1, ITPR2, DAB2, ARHGAP32, AIDA, SBF2, SNX24, SNX33, PLEKHA1	2692	89	17446	1.52915	1	0.618802	58.0864
GOTERM_MF_DIRECT	GO:0035014~phosphatidylinositol 3-kinase regulator activity	4	0.124494	0.0509029	RARA, PIK3R3, KLF4, PIK3R2	2692	6	17446	4.32046	1	0.623687	58.9418
GOTERM_MF_DIRECT	GO:0004721~phosphoprotein phosphatase activity	30	0.933707	0.0521151	PDP1, PHLPP2, CDC14A, SSH2, PTEN, MTMR3, PPP2CB, PPP1R12A, PPP3CA, MTMR4, PPTC7, PTPRK, PTPRD, PTPRM, PTPRE, PTPRF, PTPN2, PTPN4, PTPRS, DUSP22, PTPRT, PPP1CC, PTPN12, CDC25A, PPM1F, PPM1G, PPM1D, DUSP1, PTP4A1, SSU72	2692	139	17446	1.39871	1	0.62888	59.8262
GOTERM_MF_DIRECT	GO:0016757~transferase activity, transferring glycosyl groups	42	1.30719	0.0554094	GALNT3, NAMPT, GCNT4, FUT9, GALNT7, ALG2, GALNT4, TIPARP, ST8SIA1, ST8SIA3, ST8SIA2, DPY19L2, EXTL2, DPY19L1, ALG9, COLGALT2, GALNT10, B3GNT5, B3GALNT1, PIGH, DAD1, FUT4, GXYLT2, B4GALT6, GCNT1, LFNG, B4GALT7, DDOST, B4GALT4, B4GALT5, PIGA, B4GALT1, GLT1D1, B3GALT2, B3GALT1, UGT8A, FUT11, UGCG, POGLUT1, GBE1, HAS2, ALG11	2692	208	17446	1.3086	1	0.648398	62.1401
GOTERM_MF_DIRECT	GO:0001965~G-protein alpha-subunit binding	10	0.311236	0.0573615	IGF1R, ADRB2, HTR1A, KCNJ6, RGS2, GRIA1, F2RL1, GPSM2, RGS8, RIC8B	2692	33	17446	1.96384	1	0.657872	63.4514
GOTERM_MF_DIRECT	GO:0001104~RNA polymerase II transcription cofactor activity	10	0.311236	0.0573615	MED8, THRAP3, MED9, TDG, MED14, MED13, MED13L, MED20, PPARGC1B, MED1	2692	33	17446	1.96384	1	0.657872	63.4514
GOTERM_MF_DIRECT	GO:0005509~calcium ion binding	124	3.85932	0.0598737	ASPN, PDP1, SYT1, LTBP1, SYT4, MASP1, SYT5, ITSN2, EDIL3, SYT7, CDH20, CCBE1, TPT1, PLS1, RGN, CAB39, PLS3, NCALD, LRP1B, MATN1, DLL3, STIM2, CHP1, TC2N, PCLO, ATP2C1, RYR1, RYR2, DST, TBC1D8B, PAM, PCDH20, PCDHAC2, CALU, PCDHAC1, CAPS2, PLCH1, EFCAB1, EFCAB2, PCDHA11, PCDHA12, PCDH10, CELSR2, PCDH18, EPS15, DSG2, S100B, RHOT1, SYTL4, SYT16, CACNA1E, TLL2, TLL1, PCDHA9, LDLR, CLSTN2, OCM, PCDHA3,…	2692	699	17446	1.14965	1	0.670487	65.076
GOTERM_MF_DIRECT	GO:1990841~promoter-specific chromatin binding	7	0.217865	0.0601865	BMI1, EGR1, SETDB1, CHD7, RBL2, EZH2, RUNX1	2692	19	17446	2.38762	1	0.668919	65.2735
GOTERM_MF_DIRECT	GO:0008234~cysteine-type peptidase activity	30	0.933707	0.0609313	USP7, CTS8, CTS3, USP2, USP9X, OTUD6B, SENP5, USP50, SENP7, PIGK, CASP6, CASP8, OTUD7B, USP37, USP34, CASP2, USP33, VCPIP1, CAPN7, CAPN5, FAM188A, USP29, BLMH, ATXN3, SENP1, USP20, USP46, UCHL3, USP25, USP45	2692	141	17446	1.37887	1	0.670061	65.7394
GOTERM_MF_DIRECT	GO:0004714~transmembrane receptor protein tyrosine kinase activity	14	0.43573	0.0636339	FGFR2, FLT1, ERBB4, AXL, EPHA10, KIT, EPHA3, NTRK3, EPHA4, IGF1R, EPHA7, TEK, NTRK2, CSF1R	2692	54	17446	1.68018	1	0.682965	67.3812
GOTERM_MF_DIRECT	GO:0004725~protein tyrosine phosphatase activity	22	0.684718	0.063815	PTPRK, PTPRD, PTPRE, PTPRM, PTPRF, CDC14A, PTPN2, PTPN4, SSH2, DUSP22, PTPRS, PTPRT, DUSP11, PTEN, CDC25A, PTPN12, TPTE, MTMR3, MTMR1, DUSP1, PTP4A1, MTMR4	2692	97	17446	1.46985	1	0.680614	67.4885
GOTERM_MF_DIRECT	GO:0004470~malic enzyme activity	3	0.0933707	0.0640215	ME1, ME3, ME2	2692	3	17446	6.48068	1	0.678439	67.6105
GOTERM_MF_DIRECT	GO:0097016~L27 domain binding	3	0.0933707	0.0640215	LIN7C, DLG1, LIN7A	2692	3	17446	6.48068	1	0.678439	67.6105
GOTERM_MF_DIRECT	GO:0035651~AP-3 adaptor complex binding	3	0.0933707	0.0640215	RAB32, PI4K2A, RAB38	2692	3	17446	6.48068	1	0.678439	67.6105
GOTERM_MF_DIRECT	GO:0004471~malate dehydrogenase (decarboxylating) (NAD+) activity	3	0.0933707	0.0640215	ME1, ME3, ME2	2692	3	17446	6.48068	1	0.678439	67.6105
GOTERM_MF_DIRECT	GO:0030348~syntaxin-3 binding	3	0.0933707	0.0640215	SYT1, SYT4, STXBP2	2692	3	17446	6.48068	1	0.678439	67.6105
GOTERM_MF_DIRECT	GO:0035257~nuclear hormone receptor binding	8	0.248988	0.0647727	MYOD1, NCOA1, NCOA2, PER2, NCOA7, CRY1, MED1, NRIP1	2692	24	17446	2.16023	1	0.679477	68.0506
GOTERM_MF_DIRECT	GO:0008139~nuclear localization sequence binding	8	0.248988	0.0647727	NUP98, POM121, RANBP6, KPNA6, KPNA4, KPNA3, POM121L2, NUPL1	2692	24	17446	2.16023	1	0.679477	68.0506
GOTERM_MF_DIRECT	GO:0000987~core promoter proximal region sequence-specific DNA binding	9	0.280112	0.0670163	MEF2C, UHRF1, DMRTC2, GATA3, SP3, SMAD4, DMRTA2, PAX2, KLF4	2692	29	17446	2.01125	1	0.68898	69.3318
GOTERM_MF_DIRECT	GO:0046875~ephrin receptor binding	9	0.280112	0.0670163	ANKS1B, EPHA4, EPHA7, TIAM1, ANKS1, EFNA3, AQP1, CRK, SRC	2692	29	17446	2.01125	1	0.68898	69.3318
GOTERM_MF_DIRECT	GO:0045296~cadherin binding	9	0.280112	0.0670163	CTNNAL1, JUP, TRPC4, PTPRM, PSEN1, CTNND1, PTPRT, CTNNA3, MMP24	2692	29	17446	2.01125	1	0.68898	69.3318
GOTERM_MF_DIRECT	GO:0051020~GTPase binding	9	0.280112	0.0670163	MFN2, IARS, HSP90AA1, GNB1, PAK3, SPTBN1, POU4F1, BIN1, GOLGA4	2692	29	17446	2.01125	1	0.68898	69.3318
GOTERM_MF_DIRECT	GO:0070888~E-box binding	10	0.311236	0.067758	MYOD1, TAL1, GATA3, CIART, NEUROD1, NEUROG2, BHLHE40, TCF4, BHLHE41, AHR	2692	34	17446	1.90608	1	0.689833	69.7446
GOTERM_MF_DIRECT	GO:0005521~lamin binding	6	0.186741	0.0681793	PKP1, TMEM201, BNIP3L, SUN1, PLCB1, PPP1CC	2692	15	17446	2.59227	1	0.688908	69.9767
GOTERM_MF_DIRECT	GO:0015464~acetylcholine receptor activity	7	0.217865	0.0751781	CHRM3, CHRNA4, HTR3A, HTR3B, CHRNA3, CHRNA2, CHRNG	2692	20	17446	2.26824	1	0.722212	73.596
GOTERM_MF_DIRECT	GO:0008378~galactosyltransferase activity	7	0.217865	0.0751781	B4GALT1, B3GNT5, B3GALT2, B3GALT1, B3GALNT1, B4GALT6, B4GALT7	2692	20	17446	2.26824	1	0.722212	73.596
GOTERM_MF_DIRECT	GO:0042301~phosphate ion binding	5	0.155618	0.0755996	G6PC, PTPRF, PNP2, OTC, SLC34A2	2692	11	17446	2.94577	1	0.721146	73.8003
GOTERM_MF_DIRECT	GO:0070410~co-SMAD binding	5	0.155618	0.0755996	USP9X, PAX6, TGIF1, SMAD2, SMAD1	2692	11	17446	2.94577	1	0.721146	73.8003
GOTERM_MF_DIRECT	GO:0001012~RNA polymerase II regulatory region DNA binding	5	0.155618	0.0755996	ATXN3, NCOA1, PPARG, RARA, NR3C1	2692	11	17446	2.94577	1	0.721146	73.8003
GOTERM_MF_DIRECT	GO:0050321~tau-protein kinase activity	5	0.155618	0.0755996	CSNK1D, GSK3B, BRSK2, PRKAA1, BRSK1	2692	11	17446	2.94577	1	0.721146	73.8003
GOTERM_MF_DIRECT	GO:0070411~I-SMAD binding	5	0.155618	0.0755996	TGFBR1, SMAD4, SMAD2, SMAD1, AXIN2	2692	11	17446	2.94577	1	0.721146	73.8003
GOTERM_MF_DIRECT	GO:0015276~ligand-gated ion channel activity	5	0.155618	0.0755996	CLCA2, GABRB1, HTR3A, HTR3B, CHRNG	2692	11	17446	2.94577	1	0.721146	73.8003
GOTERM_MF_DIRECT	GO:0036459~thiol-dependent ubiquitinyl hydrolase activity	18	0.560224	0.0764685	USP7, USP2, USP9X, OTUD6B, FAM188A, USP50, USP29, ATXN3, OTUD7B, USP37, USP20, USP46, UCHL3, USP34, USP25, USP33, USP45, VCPIP1	2692	77	17446	1.51496	1	0.72227	74.2168
GOTERM_MF_DIRECT	GO:0005543~phospholipid binding	20	0.622471	0.0767849	SYT1, PITPNA, OTC, PITPNB, PSD2, ARHGAP26, PICALM, TIAM1, SPTBN2, TICAM2, SYTL4, SPTBN1, SYT16, VAMP2, NUP35, NR5A2, BDH1, PLCB2, NBEAL1, PLEKHA2	2692	88	17446	1.47288	1	0.720718	74.3669
GOTERM_MF_DIRECT	GO:0070097~delta-catenin binding	4	0.124494	0.0790595	DACT1, PLEKHA7, PTPRT, ABL1	2692	7	17446	3.70325	1	0.728469	75.4219
GOTERM_MF_DIRECT	GO:0004559~alpha-mannosidase activity	4	0.124494	0.0790595	MAN2A2, MAN2A1, MANEA, EDEM1	2692	7	17446	3.70325	1	0.728469	75.4219
GOTERM_MF_DIRECT	GO:0005004~GPI-linked ephrin receptor activity	4	0.124494	0.0790595	NTRK3, EPHA4, EPHA7, EPHA3	2692	7	17446	3.70325	1	0.728469	75.4219
GOTERM_MF_DIRECT	GO:0031402~sodium ion binding	6	0.186741	0.0870442	SLC24A2, SLC24A1, SLC24A5, SCN9A, SCN8A, SLC34A2	2692	16	17446	2.43026	1	0.760524	78.811
GOTERM_MF_DIRECT	GO:0019789~SUMO transferase activity	6	0.186741	0.0870442	SUMO3, SUMO2, CBX4, NSMCE2, UBE2I, TOPORS	2692	16	17446	2.43026	1	0.760524	78.811
GOTERM_MF_DIRECT	GO:0000975~regulatory region DNA binding	6	0.186741	0.0870442	EZH2, IRF1, RARA, IRF4, RUNX1, KLF4	2692	16	17446	2.43026	1	0.760524	78.811
GOTERM_MF_DIRECT	GO:0005123~death receptor binding	6	0.186741	0.0870442	PRDM4, CASP8, TNFSF15, FASL, EDA, FEM1B	2692	16	17446	2.43026	1	0.760524	78.811
GOTERM_MF_DIRECT	GO:0005201~extracellular matrix structural constituent	11	0.342359	0.0896678	COL4A3, COL4A1, MATN1, COL3A1, IMPG2, ELN, VCAN, COL1A1, LAMC1, COL11A1, COL4A5	2692	41	17446	1.73872	1	0.768246	79.825
GOTERM_MF_DIRECT	GO:0004860~protein kinase inhibitor activity	14	0.43573	0.0909804	FLRT3, ASPN, RTN4RL1, SOCS3, SOCS1, SOCS6, CHP1, PKIB, LRRC15, TRIB2, SH3BP5, CDKN1B, LRRTM4, LRRTM3	2692	57	17446	1.59175	1	0.770572	80.315
GOTERM_MF_DIRECT	GO:0016922~ligand-dependent nuclear receptor binding	7	0.217865	0.0920871	NCOA1, TRIP4, NCOA2, UBA3, PROX1, C1D, MED1	2692	21	17446	2.16023	1	0.772053	80.7193
GOTERM_MF_DIRECT	GO:0030215~semaphorin receptor binding	7	0.217865	0.0920871	SEMA5A, SEMA6A, SEMA6B, SEMA6D, SEMA4F, SEMA3C, SEMA3A	2692	21	17446	2.16023	1	0.772053	80.7193
GOTERM_MF_DIRECT	GO:0046965~retinoid X receptor binding	7	0.217865	0.0920871	SUMO2, NCOA1, RARG, NCOA2, PPARG, HMGA1, NRIP1	2692	21	17446	2.16023	1	0.772053	80.7193
GOTERM_MF_DIRECT	GO:0001158~enhancer sequence-specific DNA binding	8	0.248988	0.0937079	ZFP395, GATA5, LMO4, GATA3, SOX11, TFAP2B, SOX9, ATF2	2692	26	17446	1.99406	1	0.775448	81.2975
GOTERM_MF_DIRECT	GO:0019899~enzyme binding	70	2.17865	0.094531	PTGES3, CDK19, MYOD1, NDUFAF7, THRB, PTGS2, EHHADH, PPARG, CBX4, HLCS, PAWR, PTEN, GLDC, PEX7, DYNLL1, H2AFY, CNTNAP2, RARA, PLCB1, ZFP36, RCOR3, CYP1A1, RCOR1, PRKAB2, MECP2, ESR1, LDB2, UBE2I, RAD9A, HMGA1, ADRB2, NCOA1, BTG1, MLEC, JUN, BACE1, RYR1, SORT1, RYR2, MAPK8, MDM4, KALRN, CAV3, GLUD1, CDH2, BANF1, SRC, CALU, TAL1, PPP3CA, YES1, AXIN2, ZFP346, PHB, ANKMY2, UBE4B, TRIO, ILF3, ECM1, ATG…	2692	384	17446	1.18137	1	0.775793	81.5848
GOTERM_MF_DIRECT	GO:0051219~phosphoprotein binding	13	0.404606	0.0947757	CSNK1A1, TBL2, CSNK1G1, CSNK1G2, ARRB1, THRAP3, PKD2, CBX4, PDE3B, PAFAH1B1, CSNK1G3, URI1, SRC	2692	52	17446	1.62017	1	0.773987	81.6695
GOTERM_MF_DIRECT	GO:0008081~phosphoric diester hydrolase activity	13	0.404606	0.0947757	PLCXD3, PDE3B, GPCPD1, GDPD4, GDPD1, PLCL2, PLCL1, PDE7A, PDE4A, PLCH1, PLCB1, PLCB2, PLCXD2	2692	52	17446	1.62017	1	0.773987	81.6695
GOTERM_MF_DIRECT	GO:0005089~Rho guanyl-nucleotide exchange factor activity	17	0.529101	0.097365	ARHGEF3, ARHGEF7, ARHGEF6, ARHGEF37, AKAP13, TRIO, ITSN2, ARHGEF12, MCF2L, FARP1, ARHGEF11, PLEKHG1, TIAM1, ARHGEF40, DOCK10, SPATA13, KALRN	2692	74	17446	1.48881	1	0.780786	82.5426
