# Supplementary material for: Hippocampal MicroRNAs Respond to Administration of Antidepressant Fluoxetine in Adult Mice
Source: Int J Mol Sci. 2018 Feb 27;19(3):671. doi: 10.3390/ijms19030671 (PMC5877532; doi:10.3390/ijms19030671)
Supplement: Supplementary file 1 [file ijms-19-00671-s001.zip › ijms-271078-supplementary materials/Table S12 The GO analysis of down-regulated miRNAs in molecular function.xlsx]

## Sheet: GO-CC-chart
Category	Term	Count	%	PValue	Genes	List Total	Pop Hits	Pop Total	Fold Enrichment	Bonferroni	Benjamini	FDR
GOTERM_CC_DIRECT	GO:0043005~neuron projection	127	3.95269	3.87e-15	SYT1, SYT4, CADM1, PTGS2, SYT5, PDLIM5, SLC6A4, AQP1, RARA, RAPGEF2, RAB21, KCND2, MAGI2, KIF5B, PTPRF, ANKS1, STMN2, KIF5C, PCLO, FARP1, PI4K2A, ABAT, RYR2, RELN, VAMP2, STMN1, ERC2, LRRK2, VAMP1, KALRN, PAM, HMGB1, ADCYAP1R1, SRC, HNRNPA3, CACYBP, HCN4, HAP1, CNKSR2, CPNE5, SLC6A11, SYT11, MYO1D, ITGA1, LIN7C, WRN, HOMER1, KCNK2, SHANK2, LIN7A, ATP7A, MYO10, ARF1, RGS2, EPS8, ULK1, TMOD2, ADAM2…	2970	420	19662	2.00182	3.68e-12	9.21e-13	6.1e-12
GOTERM_CC_DIRECT	GO:0030054~cell junction	177	5.50887	1.24e-11	SYT1, XRCC4, ENAH, CADM3, GABRB3, CADM1, SYT4, VAPA, GRIK2, SYT5, GABRB1, GRIK3, PDLIM5, SYT7, AMOTL1, ZNRF1, IL31RA, ZNRF2, PNN, TIAM1, FAP, CHRNA4, TMUB1, TLK2, RAPGEF2, LGI1, CHRNA3, CHRNA2, CLCA2, KCND2, MAGI2, AJAP1, PCLO, FARP1, JUP, CBLN3, TNS3, CGN, PI4K2A, VAMP2, TRP73, ERC2, LRRK2, VAMP1, UNC13C, DST, KAZN, PANX2, PEAK1, SSH2, PANX3, AFAP1L1, RIMS1, TJAP1, RIMS3, DMD, TEK, EMB, OLFM3, T…	2970	718	19662	1.632	1.18e-08	1.68e-09	1.95e-08
GOTERM_CC_DIRECT	GO:0045202~synapse	132	4.10831	1.11e-10	SYT1, ENAH, GABRB3, SYT4, CADM1, GRIK2, SYT5, GABRB1, PDLIM5, GRIK3, UTRN, SYT7, ZNRF1, IL31RA, ZNRF2, NRCAM, PICALM, TIAM1, CHRNA4, TMUB1, RAPGEF2, LGI1, CHRNA3, CHRNA2, NMNAT2, KCND2, MAGI2, PCLO, FARP1, CBLN3, PI4K2A, VAMP2, ERC2, LRRK2, VAMP1, UNC13C, ERC1, SH3GL2, RIMS1, RIMS3, DMD, ADRA2A, EMB, OLFM3, GAD1, HAP1, OLFM1, FBXO45, LRFN2, GABRA6, SYT11, LIN7C, SNAPIN, HOMER1, SHANK2, SYNGR3, LI…	2970	505	19662	1.73043	1.06e-07	1.32e-08	1.75e-07
GOTERM_CC_DIRECT	GO:0014069~postsynaptic density	76	2.36539	1.44e-10	CLSTN2, GRIK2, PDLIM5, CPEB4, STRN, MAP3K7, PDPK1, PLCB4, PICALM, TIAM1, GOPC, DLG2, CHRNA3, DLG1, ANKS1B, KCND2, MAGI2, ADAM10, SIGMAR1, GRM1, PCLO, NCK2, GRM3, ARHGAP32, NCOA2, KLHL17, ARRB1, NGFR, ERC2, DST, ADD3, SRGAP2, KALRN, ERBB4, CAMK2G, CTNND2, BMPR2, ABI1, NR3C1, RIMS1, SRC, SORCS3, SYN1, SORBS2, P2RY1, VPS35, AXIN2, NEFM, FBXO45, CNKSR2, DNM3, RAB8A, HTT, DLGAP2, MAP1A, SYT11, NF1, LI…	2970	239	19662	2.10517	1.36e-07	1.51e-08	2.26e-07
GOTERM_CC_DIRECT	GO:0043025~neuronal cell body	131	4.07719	9.59e-09	SNCG, LTBP1, SYT4, GRIK2, SYT5, STRN, SYT7, RAB1A, TGFB2, BDNF, HTR1A, PICALM, BRINP2, SERPINE2, TIAM1, CHRNA4, RARA, RAPGEF4, PTBP2, RAPGEF2, NQO1, NEGR1, CHRNA3, PTPRK, KCND2, PTPRF, STMN2, STRN3, ENC1, PSD2, PCLO, PI4K2A, CCR2, RELN, ERC2, LRRK2, KALRN, PAM, COBL, SLC38A7, BMPR2, CCNG1, HCN4, SLC31A1, OLFM1, CNKSR2, RAB8A, KCNB2, CPNE5, HTT, MYO1D, HOMER1, KCNK2, SHANK2, ATP7A, EIF4B, KCNJ4, M…	2970	534	19662	1.62406	9.09e-06	8.26e-07	1.5e-05
GOTERM_CC_DIRECT	GO:0045211~postsynaptic membrane	66	2.05415	4.83e-08	CLSTN2, GABRB3, GRIP1, GRIK2, GABRB1, GRIK3, PDLIM5, GABBR1, STRN, PTEN, PICALM, GOPC, TMUB1, CHRNA4, DLG2, CHRNA3, DLG1, SHC4, CHRNA2, KCNMA1, ANKS1B, KCND2, PCDH8, SIGMAR1, GRM1, GRM3, ARHGAP32, CHRM3, KLHL17, ARRB1, SEMA4F, GRM7, SRGAP2, ZC4H2, ABI1, LRRTM4, LRRTM3, DMD, PCDHB16, P2RY1, HTR3A, IQSEC3, HTR3B, FBXO45, LRFN2, CNKSR2, GLRB, DLGAP2, COL13A1, GABRA6, LIN7C, NLGN2, GRIA4, HOMER1, SHA…	2970	222	19662	1.96817	4.58e-05	3.82e-06	7.58e-05
GOTERM_CC_DIRECT	GO:0030425~dendrite	116	3.61033	5.27e-07	LTBP1, SYT4, CADM1, GRIK2, GRIK3, RBM3, GABRB1, SYT7, BDNF, HTR1A, BRINP2, CHRNA4, RARA, RAPGEF4, NEGR1, CHRNA3, PTPRK, KCND2, OPA1, MAGI2, STRN3, PSD2, PCLO, FARP1, PI4K2A, CCR2, RELN, ATXN1L, LRRK2, COBL, GNAI2, BMPR2, CCNG1, P2RY1, HAP1, RAB8A, BECN1, HTT, KCNB2, GABRA6, HOMER1, EIF4B, KCNJ4, EPHA4, EPHA7, KCNJ6, NTRK2, RGS8, SCN8A, CACNA1C, CACNA1A, GRIP1, CPEB4, DICER1, GABBR1, TTLL7, KCNJ12…	2970	490	19662	1.56723	0.0005	3.57e-05	0.000828
GOTERM_CC_DIRECT	GO:0030424~axon	89	2.77	6.28e-06	NRP2, SYT1, SNCG, SYT4, CADM1, GRIK2, GRIK3, DICER1, PAWR, AQP1, CANX, IL31RA, TGFB2, NRCAM, FAM168B, BDNF, MAP1LC3B, RHOA, MGLL, KLHL24, RAPGEF4, SEMA3A, NRG1, KLHL20, SLC12A6, PTPRK, STMN2, HMBS, GRM1, PCLO, NCAM2, EIF4G2, GRM3, ADRB2, PSEN1, GRM7, BACE1, RAB5A, MAPK8, RELN, SLC38A1, LRRK2, BIN1, MAP3K12, DCC, MYO5A, TNFRSF21, COBL, RAP1GAP, SLC38A7, CDH1, KCNA6, CALCA, IGF1R, SYN1, RAB11A, PAF…	2970	370	19662	1.59243	0.00593758	0.000313	0.00985723
GOTERM_CC_DIRECT	GO:0005938~cell cortex	43	1.33831	1.19e-05	FGFR2, COBL, SHROOM2, FRYL, USP2, FERMT2, AKAP13, MYO9B, SPINK5, CTTNBP2, MKLN1, NUMA1, RHOA, GPSM2, PAFAH1B1, CLASP1, CLASP2, ITCH, TRAF6, AXIN2, GAD1, APC, COL10A1, AKT2, ARHGEF7, ERMN, ARFIP2, FBLIM1, RIC8B, ITPR2, FMN2, ARHGAP32, MYO10, TSC1, EPS8, NEDD4, GRM7, RYR1, MARCKS, WDR43, ADD3, DST, PLEKHA2	2970	144	19662	1.97687	0.0112146	0.000537	0.0186666
GOTERM_CC_DIRECT	GO:0008021~synaptic vesicle	39	1.21382	1.32e-05	MYO5A, SYT1, CADM1, SYT4, GABBR1, BRSK1, SYT7, CTTNBP2, SYNPR, BDNF, PICALM, SYN1, TRIM9, SV2B, ATP6V0D1, STX11, CDK16, SNAP25, HAP1, RAB8A, STX1A, STX3, WDR7, SYT11, SNAPIN, DGKI, NPY1R, STX1B, SYNGR3, VDAC1, SLC17A6, GRIA1, SPTBN2, RAB5A, SYPL, VAMP2, LRRK2, BIN1, SLC40A1	2970	126	19662	2.04911	0.012393	0.000567	0.0206401
GOTERM_CC_DIRECT	GO:0030027~lamellipodium	47	1.46281	1.45e-05	ENAH, ABI2, CTNND1, RDX, CDH1, ABI1, MYO9B, CDH2, AMOTL1, MCF2L, KLHL2, SORBS2, FAP, RHOA, PKD2, PIK3CA, BRK1, SNAP25, DPP4, APC, PLD1, ACTC1, PTPRM, STX3, ARHGEF7, SWAP70, STMN2, ARHGEF6, PODXL, PKN2, STXBP2, SCYL3, KITL, CTNNA3, CORO1C, ARHGAP31, CORO1B, MYO10, TSC1, CFL1, DGKZ, TMOD3, AMOT, SPATA13, PARVB, MYLK, SRGAP2	2970	164	19662	1.89725	0.0136191	0.000596	0.0226959
GOTERM_CC_DIRECT	GO:0042734~presynaptic membrane	27	0.840336	2.09e-05	SYT1, GRIK2, GABBR1, SYT7, RIMS1, IL31RA, ZNRF2, PICALM, FOSL1, SNAP25, FBXO45, DLG1, STX1A, STX3, GABRA6, NLGN2, PCDH8, GRM1, STX1B, KCTD8, GRM3, GRM7, PI4K2A, KCTD16, ERC2, UNC13C, KCTD12	2970	75	19662	2.38327	0.0196609	0.000827	0.0328633
GOTERM_CC_DIRECT	GO:0048786~presynaptic active zone	15	0.466853	4.1e-05	FZD3, DGKI, PCLO, SHANK2, RIMS1, RIMS3, GRM3, NCOA2, SYN1, GRM7, NTRK2, ERC2, ERC1, UNC13C, GAD1	2970	30	19662	3.3101	0.0380903	0.00149253	0.0642621
GOTERM_CC_DIRECT	GO:0030672~synaptic vesicle membrane	21	0.653595	0.000425	SYT1, STX1A, DNM1L, SYT4, SYT5, TRPM7, SYT11, SNAPIN, SYT7, ZNRF1, SYNGR3, SLC17A5, SLC17A6, SYN1, SLC2A3, PI4K2A, SV2B, VAMP2, LRRK2, UNC13C, VAMP1	2970	61	19662	2.27909	0.331427	0.0108224	0.66422
GOTERM_CC_DIRECT	GO:0005911~cell-cell junction	48	1.49393	0.00122169	CADM3, SHROOM2, CADM1, CAPZA1, BMPR2, GJA1, AQP4, CTNND1, CDH1, CDH2, 9430020K01RIK, KIT, CXADR, PNN, CDC42, TIAM1, PACSIN2, SLC2A1, TEK, PKD2, RAPGEF2, DLG1, FLRT3, PTPRK, TRPC4, PTPRM, STX3, COL13A1, ARHGEF6, CEP41, LIN7C, MYADM, LIN7A, JUP, TJP1, TMEM47, ITGA5, NPHS2, CFL1, CDC42BPA, SH3KBP1, TMOD3, RAP1B, NGFR, PDZD2, RAB10, ADD3, MYLK	2970	201	19662	1.58094	0.686158	0.0243552	1.89998
GOTERM_CC_DIRECT	GO:0044295~axonal growth cone	11	0.342359	0.00584436	FLRT3, COBL, EPHA4, GPM6A, KIF5B, TIAM1, LIMK1, PTCH1, SNAP25, OLFM1, APC	2970	28	19662	2.60079	0.996139	0.0898824	8.78763
GOTERM_CC_DIRECT	GO:0043197~dendritic spine	35	1.08932	0.0071376	GABBR1, STRN, ASAP1, CTNND1, NR3C1, ZMYND8, CANX, PTEN, CTTNBP2, GPM6A, TIAM1, RAPGEF4, ANKS1B, DNM3, SLC8A1, KCND2, SLC8A2, SYT11, STRN4, FRMPD4, DGKI, PPP1CC, GRM1, SHANK2, FARP1, EPHA4, GRM3, ARHGAP32, ADRB2, NCOA2, ARRB1, GRIA1, GSK3B, ARF4, NTRK2	2970	148	19662	1.56559	0.998876	0.10535	10.6319
GOTERM_CC_DIRECT	GO:0098793~presynapse	18	0.560224	0.0104523	STX1A, STX3, SYT4, SYT11, SYNJ1, SLC6A4, NF1, LIN7C, STX1B, LIN7A, CADPS, SLC6A9, PSEN1, SYDE1, SYTL4, UNC13C, WNT7A, CACNA1A	2970	63	19662	1.89149	0.999953	0.140087	15.2007
GOTERM_CC_DIRECT	GO:0036477~somatodendritic compartment	5	0.155618	0.0218258	KCNQ3, SYT4, TIAM1, RAB5A, SNAP25	2970	8	19662	4.13763	1	0.227614	29.269
GOTERM_CC_DIRECT	GO:0001726~ruffle	22	0.684718	0.0435376	MYO5A, COBL, TNFRSF12A, ARHGEF7, TRPM7, PODXL, ARFIP2, RDX, MYO9B, MYADM, GAS7, KLHL2, MKLN1, MYO10, S100B, INPP5J, ACAP2, FRMD4B, RAB5A, TMOD3, AMOT, ABL1	2970	95	19662	1.5331	1	0.34426	50.2678
GOTERM_CC_DIRECT	GO:0044306~neuron projection terminus	7	0.217865	0.0690417	SYT1, SYT4, SCRG1, DMD, VAMP2, GAD1, APC	2970	20	19662	2.31707	1	0.439913	67.4577
GOTERM_CC_DIRECT	GO:0005737~cytoplasm	1296	40.3361	1.01e-34	MEF2C, CTHRC1, ITSN2, AMOTL1, MAP3K7, CUL3, TECRL, BTBD1, VPS4B, ARHGEF40, DHX36, CAB39, DHX35, TBPL1, CCAR1, SH3GL3, CYP1A1, KIF5B, ANKS1, TAF4B, MYLK3, KIF5C, MECP2, ZSCAN4C, SCYL3, PROX1, JUP, TAGLN, MAPK6, MAPK3, RYR1, RYR2, MAPK8, ARL8B, UNC13C, SH3GL2, RAD23B, RALGPS2, NFKBIB, AHCTF1, ARFGEF1, TPGS2, SULT4A1, PFN2, EFR3A, KBTBD8, CASZ1, UBASH3A, PPP2R2D, PHYHIPL, PAIP2, ARHGEF37, DUSP22, NX…	2970	6631	19662	1.29389	9.62e-32	9.62e-32	1.59e-31
GOTERM_CC_DIRECT	GO:0005634~nucleus	1163	36.1967	1.42e-27	MEF2C, PPP2R5C, RORB, SGMS1, REST, WTAP, MED20, CUL3, MAMSTR, EPC1, VPS4B, DHX36, PTBP2, HIGD1A, TBPL1, VWA5A, TAF4B, MECP2, MED14, ZSCAN4C, MED13, PROX1, NCAPD3, JUP, RETN, MAPK6, ZFP280C, JUN, MAPK3, FOXG1, MAPK8, RAD23B, SDAD1, NFKBIB, AHCTF1, DUSP11, MYBL1, MYBL2, ARFGEF1, ARX, CASZ1, UBASH3A, SERF2, ASXL2, ASXL1, DUSP22, NXF3, SFMBT1, FNIP2, VDAC1, TMEM115, SRSF3, SRSF2, FOXI2, RGS2, DMRTC2,…	2970	6019	19662	1.27917	1.35e-24	6.73e-25	2.23e-24
GOTERM_CC_DIRECT	GO:0005654~nucleoplasm	427	13.2898	3.64e-18	MEF2C, XRCC4, WTAP, MED20, CIAPIN1, EPC1, CDCA7, WDR77, HIST1H2BQ, LUC7L3, HIST1H2BR, OPA1, VWA5A, ANKS1, RCOR1, TAF4B, MED14, MED13, JUN, MAPK3, RAD23B, GNAI2, MYEF2, AHCTF1, MYBL1, MYBL2, DIDO1, ARFGEF1, HEXIM2, CACYBP, CASZ1, ASXL2, KLF12, PHB, NXF3, SFMBT1, FAM131B, E130308A19RIK, FNIP2, PKP1, NOLC1, UBA2, FNBP4, PCNA, SYTL4, SLC9A1, HNF1B, ELF4, EZH2, PWWP2B, RNF187, CCNE1, SMAP2, DPP8, BHLH…	2970	1935	19662	1.46089	3.45e-15	1.15e-15	5.71e-15
GOTERM_CC_DIRECT	GO:0016020~membrane	1246	38.78	4.92e-15	SCN3B, SGMS1, FAM210B, MAP3K7, CUL3, CLPTM1L, CDH20, SERPINE2, TECRL, VMA21, VPS4B, HIGD1A, SH3GL3, CYP1A1, KIF5B, GATM, UGCG, LIFR, MED14, MED13, MARK3, NCAPD3, TMPRSS11G, JUP, TMPRSS11F, BACE1, RYR1, RYR2, ARL8B, UNC13C, SH3GL2, DCBLD1, ORAI1, RALGPS2, CSF2RB2, TMEM121, ARFGEF1, TMEM125, UPK1B, IMPG2, EFR3A, LFNG, ACER1, VDAC1, TMEM115, TMEM117, AIDA, RGS2, ARF1, ARF4, TREML4, RGS7, RGS8, SMURF…	2970	6998	19662	1.17873	4.63e-12	9.26e-13	7.66e-12
GOTERM_CC_DIRECT	GO:0005829~cytosol	381	11.8581	1.27e-13	MEF2C, XRCC4, EHHADH, PITPNA, PDLIM5, REST, SYT7, GPCPD1, ZNRF1, PRKG1, RAB1A, HOOK1, ACTG1, GAB2, SERPINE2, WDR77, RAPGEF6, VPS4B, AAGAB, PELI2, RAPGEF4, RAPGEF2, CRY1, MAP2K6, MVB12B, BCL2L15, KIF5B, NCF2, MYLK3, MECP2, RAP1GDS1, WNK2, RIC8B, GCC2, FARP1, JUP, SIAH1A, JUN, MAPK3, CCR2, MAPK8, FBXL3, GNAI2, NFKBIB, ASZ1, AKAP13, ASAP1, ARFGEF1, ANGEL1, PFN2, STX16, IDH2, EFR3A, IDH1, UBASH3A, SE…	2970	1784	19662	1.41384	1.2e-10	2.01e-11	1.99e-10
GOTERM_CC_DIRECT	GO:0005794~Golgi apparatus	255	7.93651	1.86e-09	SYT1, AU040320, SYT4, PITPNB, PTGS1, SGMS1, PRKG1, RAB1A, SLC35A4, HS2ST1, CUL3, ACBD3, PICALM, PSKH1, WDR77, RAB21, PLD1, ZFP622, STRN3, UGCG, SCYL3, ERGIC1, GCC2, GCC1, RND3, ATP2C1, MAPK3, BACE1, RAB10, HS3ST3B1, GCNT4, ASAP2, PRRC1, OCRL, ARFGEF1, TJAP1, CALU, ATP6V0C, GORASP2, STX16, KBTBD8, TMED10, STX11, OLFM3, GCNT1, LFNG, CNKSR2, LAMTOR1, BECN1, TMEM115, EPHA4, KCNJ6, ARF1, ARF2, ARF3, A…	2970	1190	19662	1.41861	1.76e-06	1.76e-07	2.92e-06
GOTERM_CC_DIRECT	GO:0048471~perinuclear region of cytoplasm	155	4.82415	2.43e-07	SNCG, RAD51C, TSPAN1, LTBP1, SYT4, VAPA, SYT5, CNP, VPS33B, DAB2, BDNF, PICALM, SLC2A4, PDE4A, RARA, PRKACB, TLK2, RAPGEF2, RAPGEF1, CCAR1, PLD1, PTPRM, MAGI2, KIF5B, STMN2, PCLO, TRIM37, PNPLA8, ANKRD13C, LRAT, CCR2, FBXL5, RAB15, VAMP2, DCUN1D3, RAB10, DST, KALRN, PAM, COBL, RAB40C, AKAP13, MYO9B, KCNA5, CX3CL1, CCNG1, ANGEL1, ARFGEF1, CTIF, SRC, FBXW7, KCNS1, AGGF1, STX16, TEK, LMTK2, HECTD3, …	2970	692	19662	1.48285	0.00023	1.77e-05	0.000381
GOTERM_CC_DIRECT	GO:0005622~intracellular	312	9.71055	5.42e-07	ADCY1, ZFP738, EDN2, PITPNA, PITPNB, ADCY6, RAB1A, ZFP87, MAP3K7, ZFP935, ZFP934, ZFP94, ZFP933, PICALM, GAB2, STAC, ZFP931, PPP1R1A, ZFP473, RAB23, PIK3CA, TLK1, RAPGEF4, DEPDC1B, RAPGEF2, MAP2K6, RAB21, GTPBP2, PLD1, POLI, NUDT10, GCC2, RND3, MAPK6, RAB18, NAA20, MAPK3, RAB15, MAPK8, ARL8B, RAB10, ZFP825, TBC1D8B, RALGPS2, RTP1, AKAP13, RAB40C, ZFP758, ZFP619, RIMS1, ZFP617, ZFP953, ZFP951, KRA…	2970	1599	19662	1.29175	0.000514	3.43e-05	0.000851
GOTERM_CC_DIRECT	GO:0005769~early endosome	63	1.96078	1.18e-06	RAB5B, LDLR, TSG101, RAB5C, F2RL1, RASGEF1B, GJA1, RAB1A, MGRN1, PACSIN2, FAM109B, RABGEF1, TICAM2, CNTNAP2, ATP6V0D1, TM9SF4, RAPGEF1, RAB21, AKT2, MVB12B, SH3GL3, PARM1, A230046K03RIK, ARRDC4, VPS8, ANKRD27, ADRB2, ANKRD13B, SIAH1A, MAPK3, RAB5A, SORT1, TGFBRAP1, SIAH2, STEAP2, VPS26B, VPS26A, AOC3, MYO5A, HMGB1, RAP1GAP, CCDC93, ST8SIA2, OCRL, LMTK2, RNF11, VPS35, EHD1, GPR107, KIFC5B, PLEKHJ1…	2970	226	19662	1.84545	0.00112113	7.01e-05	0.00185682
GOTERM_CC_DIRECT	GO:0043234~protein complex	140	4.3573	1.27e-06	MEF2C, RAB3GAP2, CDX2, LTBP1, PTGS2, UTRN, STRN, AQP4, REST, CBFB, ZNRF2, SIN3A, GAB2, BTBD1, RAPGEF4, PELI2, CAB39, RAPGEF2, RAPGEF1, DDOST, HIGD1A, IRS4, MAGI2, SUCLG2, STRN3, DDX39B, STRN4, MECP2, NUPL1, MAPK6, MLLT10, PI4K2A, MAPK3, RYR1, RYR2, ERC2, SMARCA4, CAV3, ALDOA, ORAI1, UBE2V1, SOX9, TAL1, BLOC1S2, RNF165, DMD, TRAF6, ASF1B, RUNX1, AXIN2, RUNX2, TRPC4, CKAP5, BECN1, HTT, TGFBR1, SMAD…	2970	628	19662	1.47584	0.00119878	7.06e-05	0.00198549
GOTERM_CC_DIRECT	GO:0005856~cytoskeleton	225	7.0028	2.04e-06	SNCG, DYNC1LI2, HOOK1, ACTG1, PSKH1, TMUB1, TLK2, MAP2K6, KIF5B, CTNNA3, FARP1, DCTN2, JUP, NAV1, LCA5, MAPK3, ARL8B, KIF26A, ADD3, NEK7, KAZN, GNAI2, AKAP13, CHEK1, MYO9B, DIDO1, TPGS2, PFN2, CEP170, DMD, KBTBD8, SKA2, CDC42EP3, HAP1, BECN1, AGBL5, LASP1, TMOD2, TMOD3, MARCKS, MAP6, MAP9, ERCC6L2, MYBPC1, FERMT2, TTLL6, TTLL7, LATS2, GTSE1, SPAG16, DYNLL1, RSPH4A, MAP1LC3B, MICAL1, LMOD1, CEP170…	2970	1113	19662	1.33832	0.00193419	0.000108	0.00320469
GOTERM_CC_DIRECT	GO:0005768~endosome	121	3.76595	8e-06	SYT5, ADCY6, SLC6A4, RASGEF1B, ZNRF1, VPS33B, AMOTL2, RAB1A, ZNRF2, TGFB2, WDR72, S1PR1, PICALM, TMEM9B, SLC2A4, PACSIN2, RABGEF1, VPS4B, RAB23, TMUB1, RAPGEF2, RAB21, MVB12B, SH3GL3, PLD1, MAGI2, PTPRF, STMN2, HTR4, ANKRD13D, ANKRD13B, LRAT, ACAP2, BACE1, PI4K2A, TGFBRAP1, ARL8B, LRRK2, RAB10, VPS26B, VPS26A, MAMDC4, CCDC93, ADCYAP1R1, ASTN1, OCRL, TJAP1, RNF11, DOPEY1, MRC1, RAB8A, LAMTOR1, BEC…	2970	544	19662	1.47251	0.00755569	0.000379	0.0125536
GOTERM_CC_DIRECT	GO:0005802~trans-Golgi network	46	1.43168	3.24e-05	PAM, LRBA, CDH1, OCRL, ARFGEF1, TJAP1, TGFB2, AP2B1, PACSIN2, FAM109B, STX16, TGFBI, GOLGA1, RAB11A, RAB6A, CLASP2, DOPEY1, GCNT1, SNAP25, KLHL20, RAB21, NMNAT2, ADAM10, PLEKHJ1, YIPF6, BECN1, CHAC1, CHST2, SLC24A5, BIRC6, SCOC, FURIN, PCLO, GCC2, ATP7A, RAB32, NCK2, ARF1, ATP2C1, GOLPH3, BACE1, RAB38, VAMP2, LRRK2, RAB10, PCSK1N	2970	164	19662	1.85689	0.0302723	0.00122884	0.0508706
GOTERM_CC_DIRECT	GO:0030315~T-tubule	22	0.684718	4.57e-05	CAV3, SLC8A1, KCND2, NOS1AP, ESR1, AQP4, RDX, CDH2, CLTC, KCNJ12, EDNRA, IGF1R, ABCC9, STAC, SLC2A4, SLC30A1, RYR1, CAMK2D, BIN1, CACNA1C, SLC9A1, DLG1	2970	57	19662	2.55517	0.0424213	0.00160417	0.0717268
GOTERM_CC_DIRECT	GO:0016605~PML body	31	0.96483	4.94e-05	USP7, ELF4, CIART, MKNK2, PTEN, NR2C1, CBX5, SUMO3, SUMO2, MAX, SUMO1, N4BP1, MORC3, MLIP, TRP53INP2, NSMCE2, KLHL20, ZMYM2, SP100, TRIM27, CDK9, UBE2I, SKI, TOPORS, ATRX, RNF6, HIPK1, HIPK3, SP3, TDG, KAT6A	2970	96	19662	2.13777	0.0457623	0.00167155	0.0775079
GOTERM_CC_DIRECT	GO:0005874~microtubule	77	2.39651	5.95e-05	DYNC1LI2, SYNJ1, FAM179B, INO80, TTLL6, TTLL7, GTSE1, HOOK1, SPRY2, DYNLL1, MAP1LC3B, TIAM1, CAMSAP2, SNTB2, CEP170B, ASPM, JAKMIP1, MTUS2, DLG1, KIF2A, DYNC1I1, KIF5B, KIF5C, TPX2, DYNLT3, MTA1, NUSAP1, EML6, EML5, DCTN2, WDR47, EML1, KIF1B, NCOA2, NAV1, TPPP, CLIP2, MAPRE2, STMN1, KIF26A, WDR44, BIN1, DST, WDR43, DYNC1I2, HAUS4, SHROOM2, HAUS2, KLC4, DNAH5, TPGS2, EIF3A, FIGN, CEP170, TUBE1, SK…	2970	327	19662	1.55889	0.0548075	0.00194179	0.0932597
GOTERM_CC_DIRECT	GO:0005901~caveola	28	0.87146	0.000106	CAV3, PTGS2, LDLR, ERBB4, ADCYAP1R1, BMPR2, HK1, AQP1, SRC, IGF1R, S1PR1, SLC2A3, PACSIN2, SLC2A1, FASL, KCNMA1, TRPC4, KCND2, NOS1AP, TGFBR1, ADRB2, GNAQ, MAPK3, LRP6, JAK2, PTCH1, LRP8, LRRK2	2970	86	19662	2.15541	0.0952651	0.00333155	0.165579
GOTERM_CC_DIRECT	GO:0000776~kinetochore	35	1.08932	0.000145	ITGB3BP, XPO1, NUP98, KNTC1, AHCTF1, CBX5, SPC24, SPC25, SIN3A, DYNLL1, SEH1L, CENPC1, MTBP, PPP1R12A, PBRM1, PAFAH1B1, SKA2, CLASP1, CLASP2, ZFP276, APC, DYNC1I1, CSNK1A1, NUP133, KAT2B, CKAP5, SGOL1, DYNLT3, CENPI, DCTN2, TEX14, PSEN1, RASSF2, CENPV, WDR43	2970	120	19662	1.93089	0.128405	0.00442344	0.227229
GOTERM_CC_DIRECT	GO:0005783~endoplasmic reticulum	248	7.71864	0.000148	PTGS2, VAPA, PTGS1, SGMS1, RAB1A, PSKH1, BRINP2, PHTF2, VMA21, PHTF1, RAB21, PLD1, CYP1A1, RAP1GDS1, ERGIC1, VASH1, MLEC, TXNDC5, BACE1, RYR2, RAB10, FAM172A, SUCO, ANGEL1, TMCC1, CALU, SERINC1, TMED10, TRAM1, SEC23IP, HAP1, OLFM1, SCD1, BECN1, OSBPL6, ACER1, KCNK2, SYNE3, EPHA4, HYOU1, TMEM117, TGFBR3, ALG11, SLC9A1, JPH4, JPH3, ATP10B, GRIP1, CPEB4, ORMDL1, BSCL2, DNAJC10, GJA1, PDIA6, PDIA5, C…	2970	1323	19662	1.24098	0.130563	0.00436264	0.231323
GOTERM_CC_DIRECT	GO:0000139~Golgi membrane	89	2.77	0.000177	GNPTG, OSBP, NDST3, VAPA, CLSTN2, AU040320, GNPNAT1, RAB1A, HS2ST1, SLC35A4, RTN3, CUL3, ACBD3, CDC42, B3GALNT1, GOPC, RAB6B, RAB6A, FNDC3A, GOLGA4, SEC23A, PGAP2, PLD1, PARM1, MAN1A2, GOLT1B, FUT11, ZDHHC7, UGCG, CHST2, CHP1, ERGIC1, CHPT1, GCC1, ARL3, CHST1, MAN2A2, RND3, PNPLA8, MAN2A1, ARHGAP32, 1190002N15RIK, PSEN1, ATP2C1, ERC1, CUX1, SEC23B, PMEPA1, HS3ST3B1, CAV3, GCNT4, FUT9, GALNT7, RAP…	2970	403	19662	1.46203	0.154363	0.00506786	0.277149
GOTERM_CC_DIRECT	GO:0005667~transcription factor complex	63	1.96078	0.000278	E2F1, MYOD1, HNF1B, LMO4, E2F7, E2F8, NR6A1, PAX6, ANKRD1, PAX2, FOS, SIN3A, GATA5, PAX9, GATA3, HEY2, PITX1, PITX2, ELMSAN1, SATB2, RARG, RCOR3, RBL2, TAF4B, RCOR1, LDB2, AHR, JUNB, JUN, SIX1, TFAP2D, TRP73, TFCP2L1, TFEB, NFYB, SOX6, SOX9, DAZAP2, TCF7L1, TAL1, NPAS2, LHX3, TFDP2, NFATC2, TCF4, RUNX2, CEBPA, TAF1, TCF7, SMAD9, TRIP4, SMAD4, SKI, SMAD2, SMAD1, NRF1, DACH2, ETS1, RFX3, PBX1, PBX3…	2970	267	19662	1.56207	0.231846	0.00772777	0.435656
GOTERM_CC_DIRECT	GO:0031410~cytoplasmic vesicle	131	4.07719	0.000287	SYT1, SYT4, RAB9B, AU040320, SYT5, SYT7, AMOTL1, ZNRF1, VPS33B, AMOTL2, CHIC1, DAB2, BDNF, PICALM, PACSIN2, RAB23, VMA21, IL15RA, ITCH, FNDC3A, RAB21, SOCS1, BICD2, UHRF1, ARRB1, NBR1, BACE1, PI4K2A, ADAMTS1, VAMP2, LRRK2, VAMP1, RAB10, DST, FGFR2, ORAI1, PAM, LRBA, ASTN1, IL33, OCRL, CAMKV, ENTPD7, TMED10, AXIN2, SH3TC2, SEC23IP, HAP1, TMEM30A, SLC30A7, RAB8A, GABARAPL1, RAB8B, BECN1, HTT, SYT11…	2970	646	19662	1.34249	0.238554	0.0077565	0.45011
GOTERM_CC_DIRECT	GO:0045121~membrane raft	62	1.92966	0.000288	ADCY1, GRIP1, SLC6A4, ADCY6, GABBR1, GJA1, RHOQ, CXADR, EDNRA, EDNRB, KCNQ3, SLC2A4, SLC2A1, CASP8, ANGPT1, PAG1, DPP4, DLG1, RFTN2, MYADM, PSEN1, PI4K2A, BACE1, RAB5A, NGFR, LRRK2, DCC, CAV3, TNF, RTN4RL1, ERBB4, GNAI2, HK1, ITGB2, KCNA5, KRAS, DMD, TEK, FASL, INPP5D, SNAP25, TRPC4, LAMTOR1, PODXL, TGFBR1, ITGA1, MAL, BIRC2, FURIN, ITPR1, VDAC1, ATP7A, CD55, NEDD4, NPHS2, GSK3B, SMURF2, JAK2, HS…	2970	262	19662	1.56661	0.238741	0.00754865	0.450516
GOTERM_CC_DIRECT	GO:0016323~basolateral plasma membrane	50	1.55618	0.000459	CLDN8, ORAI1, CLDN19, LDLR, ERBB4, CADM1, AQP4, CDH1, CDH2, MEGF11, AQP1, CXADR, MEGF10, SLC7A6, P2RY4, NDRG4, TEK, P2RY1, SLC2A1, SLC4A7, PKD1, PCMT1, RAPGEF4, SLC4A4, HCN4, ADAM9, DLG1, CNNM2, B4GALT1, SLC12A6, TRPC4, SLC8A1, HSP90AA1, SLC8A2, TGFBR1, MYO1D, LIN7C, STXBP3, AJAP1, LIN7A, ATP7A, KCNJ4, TJP1, CHRM3, ARRB1, HEPH, SLC14A1, SLC40A1, PIANP, SLC9A1	2970	203	19662	1.63059	0.352803	0.0113848	0.717637
GOTERM_CC_DIRECT	GO:0005913~cell-cell adherens junction	71	2.20977	0.000502	CADM3, STK38, VAPA, CADM1, PDLIM5, CAPZA1, EIF5, RAB1A, BZW2, PAK6, BZW1, PICALM, SLK, PACSIN2, LRRC59, LRRFIP1, DLG5, ZYX, DLG1, PTPRM, KIF5B, PKN2, JUP, EIF4G2, CRKL, UBFD1, PRDX6, CGN, MB21D2, UBAP2, RAB10, ERC1, ALDOA, SHROOM2, CTNND1, ABI2, ASAP1, CDH1, ABI1, RDX, HIST2H3C1, ANLN, CDH2, TAGLN2, SRC, DDX3X, IDH1, EHD1, EHD4, APC, COBLL1, SWAP70, CKAP5, ARFIP2, PPFIBP1, DDX6, MICALL1, EPS15, C…	2970	316	19662	1.48745	0.378786	0.012133	0.784952
GOTERM_CC_DIRECT	GO:0016324~apical plasma membrane	73	2.27202	0.000554	CSPG4, GJA1, AMOTL1, AQP1, AMOTL2, PTEN, DAB2, SLC2A1, SLC22A4, TRPV5, RAPGEF6, RAPGEF4, ATP6V0D1, RAPGEF2, ITPK1, SLC1A1, DPP4, KCNMA1, SLC12A6, PLD1, STX3, HSP90AA1, PRKAB2, STXBP2, STXBP3, AJAP1, SLC34A2, ADRB2, ABCB1A, RAB18, OTOA, SHROOM2, MTDH, BMPR2, RDX, CDH2, MIP, P2RY4, SORBS2, P2RY1, UPK1B, TEK, SLC4A7, SLC30A5, PRKAA1, SLCO3A1, SCNN1G, SCNN1A, TMEM30A, KL, PODXL, TGFBR1, MUC20, FZD3, …	2970	328	19662	1.4734	0.408518	0.0130423	0.865466
GOTERM_CC_DIRECT	GO:0031965~nuclear membrane	54	1.68067	0.000579	XPO1, TMEM18, VAPA, ELF4, AQP1, WTAP, EDNRA, EPC1, EDNRB, RANBP6, IL15RA, PLCB1, NUP35, ZFP354C, NUP133, NOS1AP, TMEM201, MYCT1, NUPL1, SENP1, GNAQ, PSEN1, SORT1, PRPF38A, NUP98, MTDH, LMNB1, TXLNG, AHCTF1, CERS5, GCH1, SUMO1, CEPT1, POM121, SLC30A1, RB1CC1, BCL2, CEP170, SHISA5, PAFAH1B1, AI464131, GTF3C3, APC, OSBPL6, TRIM27, FAM188A, SUN1, NUP155, RNF6, PRICKLE1, ALOX5, TBC1D20, PHF8, REPIN1	2970	226	19662	1.58182	0.422306	0.013294	0.904164
GOTERM_CC_DIRECT	GO:0030426~growth cone	41	1.27607	0.000617	ORAI1, EXOC8, USP9X, UTRN, DICER1, CTNND1, ABI1, CXADR, INPP5J, PAFAH1B1, RAPGEF4, PTBP2, NDRG2, SNAP25, NEFL, HAP1, APC, STX3, PTPRF, ARHGEF7, STMN2, PCDH9, DPYSL2, ELAVL4, SIGMAR1, SHANK2, PCLO, DCTN2, EPS8, TSC1, PSEN1, GSK3B, NTRK2, TMOD2, MAPK8IP3, ERC2, LRRK2, DYNLT1A, ABL1, MAP3K12, DYNLT1B	2970	159	19662	1.7071	0.442991	0.0138361	0.963958
GOTERM_CC_DIRECT	GO:0005884~actin filament	22	0.684718	0.000758	PTGES3, MYO5A, COBL, ACTC1, AKAP13, RHOQ, MYO9B, PAWR, GAS7, SRC, FMN1, FMN2, CORO1B, TSC1, TEK, PLS1, AMOT, LMOD1, INPP5D, YES1, AFAP1, PLS3	2970	68	19662	2.14183	0.512721	0.01658	1.18297
GOTERM_CC_DIRECT	GO:0005813~centrosome	91	2.83224	0.000965	RAD51D, XRCC4, ZFP12, STIL, DYNC1LI2, CDC14A, VPS37A, ITSN2, SPICE1, SLC1A4, PCGF5, CCNE1, SLC16A1, DYNLL1, ACTR1A, CAMSAP2, VPS4B, H2AFY, MKKS, ACTR8, PRKACB, ATP6V0D1, MTUS2, KIF2A, ARL2, ZFP365, IFT80, SGOL1, PKN2, CEP41, MBNL1, RIC8B, CEP44, ARL3, DCTN2, PRKCB, FOPNL, PSEN1, CEP350, ZFYVE26, USP20, WDR43, DYNC1I2, HAUS4, GNAI2, USP2, HAUS2, CCDC15, BRSK2, CETN3, CHEK1, BRSK1, TTC8, CCDC64, NU…	2970	435	19662	1.38492	0.599662	0.0205906	1.5039
GOTERM_CC_DIRECT	GO:0005925~focal adhesion	83	2.58326	0.00104894	ENAH, TSPAN4, FERMT2, CSPG4, GJA1, CLTC, ACTG1, CDC42, DAB2, PDPK1, PACSIN2, FAP, RHOA, SNTB2, ZYX, RAB21, DPP4, ADAM9, ADAM10, ARHGEF7, LIMK1, FBLIM1, CHP1, MMP14, PPP1CC, ARHGAP24, HMGA1, ARHGAP26, JUP, ARHGAP31, TNS3, RND3, SENP1, ARPC5L, CFL1, MAPK3, SH3KBP1, RAB10, DST, PARVB, FHL1, PPFIA1, PEAK1, SSH2, TADA1, CDH1, RDX, CDH2, ATP6V0C, KRAS, SORBS2, STX16, TEK, PPP1R12A, CLASP1, CLASP2, YES1…	2970	391	19662	1.40531	0.630246	0.0218667	1.63339
GOTERM_CC_DIRECT	GO:0000792~heterochromatin	14	0.43573	0.00115691	BMI1, MECP2, SUV39H1, CBX2, CBX6, DDX6, CBX5, ATRX, SUMO1, UHRF1, RRP1B, RNF2, CHD5, SMARCA4	2970	35	19662	2.64808	0.666257	0.0235739	1.80009
GOTERM_CC_DIRECT	GO:0043235~receptor complex	35	1.08932	0.00129616	LDLR, ERBB4, GABRB1, GPR63, ADCYAP1R1, IL4RA, NR3C2, NT5DC3, ITGB2, GDNF, IGF1R, IMPG2, ADRA2A, COL10A1, GHR, FLT1, GABRA6, TGFBR1, LRP1B, LIFR, ITPR2, NTRK3, KCTD8, ACVR2B, ADRB2, GRM7, NTRK2, LRP6, KCTD12B, TGFBR3, GFRA1, LRP8, KCTD16, LRP2, KCTD12	2970	134	19662	1.72916	0.707577	0.0252904	2.0147
GOTERM_CC_DIRECT	GO:0030140~trans-Golgi network transport vesicle	9	0.280112	0.00180732	ATP7A, RAB8A, LYZ1, SLC2A4, GOPC, TMED10, SORT1, STEAP2, FURIN	2970	17	19662	3.50481	0.820017	0.0343925	2.79873
GOTERM_CC_DIRECT	GO:0005790~smooth endoplasmic reticulum	12	0.373483	0.00225496	HYOU1, JPH4, HSP90B1, PLCB4, SYVN1, PSEN1, MYO1D, RYR1, RYR2, PDIA6, MAPK8IP3, CANX	2970	29	19662	2.73939	0.882359	0.0418993	3.48051
GOTERM_CC_DIRECT	GO:0000151~ubiquitin ligase complex	25	0.778089	0.00314871	BMI1, RNF144A, UBE2D2A, SYVN1, RNF19A, UBE4B, CDK8, UBR3, UBE2V1, RNF216, TOPORS, MED20, NEDD4, RNF2, ANKIB1, RNF11, SMURF2, DYRK2, RNF19B, ITCH, DCUN1D3, DCUN1D4, RNF14, MED1, FBXO11	2970	90	19662	1.83895	0.949697	0.0569362	4.82835
GOTERM_CC_DIRECT	GO:0000785~chromatin	32	0.995954	0.00343907	MAU2, ATP1B4, HR, AHCTF1, HIST2H3C1, HLCS, CHEK1, REST, HIC1, ANKRD17, SIN3A, RAD21, OIP5, MIS18A, MTBP, H2AFY, KDM3B, ASF1B, CHD5, BAHD1, ESCO1, RBL2, PDS5A, HMGA1, UBE2B, SUV39H2, FAM178A, ARRB1, NEDD4, TRP73, KLF4, MED1	2970	126	19662	1.68132	0.961836	0.0608733	5.26241
GOTERM_CC_DIRECT	GO:0017053~transcriptional repressor complex	18	0.560224	0.00427537	TBL1XR1, CDX2, CTBP2, RCOR3, ARID4A, RCOR1, SKI, SPEN, REST, GLI3, CBX5, SIN3A, JUN, SP3, HEY2, JAZF1, BHLHE41, C1D	2970	58	19662	2.05455	0.982781	0.0737737	6.50233
GOTERM_CC_DIRECT	GO:0042995~cell projection	134	4.17056	0.00469871	ASPN, ENAH, RBM3, ADCY6, CSPG4, STRN, CNP, D1ERTD622E, MEGF10, KLHL2, IL31RA, NRCAM, CTTNBP2, PACSIN2, FAP, KCND2, STMN2, STRN4, SCYL3, FARP1, FOPNL, ARRB1, LCA5, PI4K2A, ATXN1L, LRRK2, RAB10, DST, SPATA13, COBL, TTC8, CX3CL1, AFAP1L1, OCRL, SCN9A, NDRG2, CLASP2, HAP1, OLFM1, B4GALT1, RAB8A, KCNB2, CPNE5, SLC6A11, PODXL, ANKMY2, DOCK7, KITL, SHANK2, PTPN12, CORO1C, EPHA4, TRAF3IP1, RNF6, MYO10, E…	2970	712	19662	1.24594	0.988494	0.079357	7.12417
GOTERM_CC_DIRECT	GO:0043195~terminal bouton	29	0.902583	0.00472439	SYT1, GABRB3, GRIK2, GRIK3, SYNJ1, SYT7, CLTC, CALCA, BDNF, PFN2, SYN1, SV2B, HCN4, SNAP25, KCNMA1, SYT11, ESR1, STXBP1, GRIA4, DPYSL2, PCLO, GRM7, NTRK2, RAB5A, VAMP2, ERC2, LRRK2, UNC13C, VAMP1	2970	113	19662	1.69899	0.988772	0.0783819	7.16176
GOTERM_CC_DIRECT	GO:0009986~cell surface	120	3.73483	0.00477666	CD209A, WNT3A, CSPG4, IL17RB, TGFB2, GP5, SLC2A4, FAP, ROBO2, IL1A, ISLR2, ADAM9, PTPRK, TMEM206, PTPRT, HNRNPU, CCR9, ADAMTS9, ABCB1A, BACE1, IGSF3, VEGFA, TFPI, PTGFRN, VAMP1, SLITRK6, INTU, CAV3, FGFR2, PAM, ADORA2B, TNFRSF12A, ADCYAP1R1, RTP1, KLRK1, BMPR2, ITGB2, CX3CL1, GREM1, DMD, TEK, P2RY1, CSF1R, LRFN2, B4GALT1, MRC1, TRPC4, PHB, CKAP4, TGFBR1, ITGA1, FURIN, KCNK2, EPHA4, CD55, KCNJ6, D…	2970	629	19662	1.263	0.989317	0.0778578	7.23824
GOTERM_CC_DIRECT	GO:0005776~autophagosome	19	0.591348	0.00540093	ORAI1, GABARAPL1, HTT, BECN1, ATG14, WIPI2, TBC1D12, MAP1LC3B, ULK1, NBR1, RALB, TBC1D5, RAB23, TRP53INP2, PIP4K2A, USP33, 3110043O21RIK, ZFYVE1, HAP1	2970	64	19662	1.96537	0.994107	0.0861323	8.14712
GOTERM_CC_DIRECT	GO:0032593~insulin-responsive compartment	6	0.186741	0.00578524	MYO5A, SLC2A4, RAB4B, DENND4C, RAB10, AKT2	2970	9	19662	4.41347	0.995915	0.0904754	8.70247
GOTERM_CC_DIRECT	GO:0044233~ER-mitochondrion membrane contact site	6	0.186741	0.00578524	RAB32, ATG14, TOMM20, RAB38, CANX, ZFYVE1	2970	9	19662	4.41347	0.995915	0.0904754	8.70247
GOTERM_CC_DIRECT	GO:0000790~nuclear chromatin	50	1.55618	0.00596255	E2F1, MYOD1, THRB, EZH2, PAX6, PAWR, PCGF2, H2AFV, GATA3, H2AFY, POU4F1, RARA, SOX18, PLCB1, SATB2, RARG, RBBP4, GABPA, ENC1, ESR1, MECP2, MXD1, UBE2B, JUNB, NRIP1, KLHDC3, UHRF1, NCOA1, JUN, SMARCA2, SMARCA4, TAL1, ASF1B, TCF4, NFATC2, RUNX2, RUNX3, POLR3G, SETDB1, ASXL2, TAF1, KAT2B, ASXL1, EME1, SMAD4, SMAD2, POLR3D, IRF1, RFX3, KLF4	2970	228	19662	1.4518	0.99655	0.0901635	8.95765
GOTERM_CC_DIRECT	GO:0030877~beta-catenin destruction complex	7	0.217865	0.00776712	CSNK1A1, DACT1, GSK3B, SIAH1A, CACYBP, AXIN2, APC	2970	13	19662	3.56472	0.999384	0.112392	11.5169
GOTERM_CC_DIRECT	GO:0005887~integral component of plasma membrane	200	6.22471	0.00830056	ADCY1, CADM3, CADM1, AQP4, SGMS1, AQP1, CD47, HTR1A, KCNK5, SLC12A6, TMEM150C, CLCA2, HTR4, SIRPA, TMPRSS11G, ATP2C1, LPAR6, CCR2, BACE1, TMPRSS11F, HAS2, HS3ST3B1, SLC2A13, ORAI1, KCNMB2, HCRTR2, UPK1B, EMB, TRPC4, PHB, PCDH10, KCNK2, KCNK3, PCDH18, EPHA3, NTRK3, SEMA6A, KCNJ4, EPHA4, EPHA7, SEMA6B, KCNJ6, KCNJ9, SEMA6D, AVPR1B, NTRK2, AVPR1A, TGFBR3, KLRB1C, SLC9A1, KCNJ15, C130060K24RIK, SLC15…	2970	1126	19662	1.17588	0.99963	0.117878	12.2604
GOTERM_CC_DIRECT	GO:0043204~perikaryon	35	1.08932	0.00881152	PAM, GRIK2, GRIK3, OPRK1, CTNND2, ASTN1, TTLL7, PCSK2, TOP1, PDPK1, BDNF, ENO2, PCMT1, KLHL24, OLFM1, BGLAP2, NEFM, KCND2, KCNB2, CPNE5, ESR1, ITGA1, MAPK10, ATP7A, EPHA4, PI4K2A, CCR2, NTRK2, MAPK8, RGS8, RELN, CACNA1E, NGFR, LRRK2, CACNA1A	2970	150	19662	1.54471	0.999773	0.122869	12.9671
GOTERM_CC_DIRECT	GO:0070062~extracellular exosome	446	13.8811	0.00962537	GDA, PTGS1, ITSN2, CUL3, ACTG1, VPS4B, PLS1, DHX36, CAB39, GNG4, DDAH1, HIST1H2BQ, HIST1H2BR, ADAM9, ITFG1, SH3GL3, GATM, PTPRF, MYLK4, LIFR, PTPRS, MARK3, PCLO, SIRPA, PDCD1LG2, JUP, RETN, MAPK3, RYR1, ABAT, RYR2, ARL8B, SH3GL2, GNAI2, AHCTF1, ATP6V0C, PFN2, UPK1B, CACYBP, EFR3A, FGL2, UBASH3A, GPD1, PHB, MAOB, ASXL1, VDAC1, SRSF2, PKP1, ARF1, LASP1, CD300A, ARF3, HEBP2, ARF4, CDC42BPA, PCNA, TG…	2970	2674	19662	1.10419	0.999896	0.131565	14.0818
GOTERM_CC_DIRECT	GO:0031234~extrinsic component of cytoplasmic side of plasma membrane	19	0.591348	0.0105442	FRK, FERMT2, BMX, KCNIP1, SRC, FARP1, ESYT3, KRAS, TIAM1, MYZAP, RHOA, RYR1, JAK1, RYR2, RGS8, JAK2, YES1, CDK16, ABL1	2970	68	19662	1.84976	0.999957	0.139279	15.3242
GOTERM_CC_DIRECT	GO:0031982~vesicle	37	1.15157	0.0119882	MYO5A, CAV3, TSPAN1, SYT4, VAPA, TSPAN4, TAGLN2, RIMS1, PICALM, SLC2A4, SLC2A1, RHOA, RABGEF1, RAB11A, PAFAH1B1, CCZ1, SNAP25, BGLAP2, SLC30A7, MVB12B, AKT2, DYNC1I1, PLD1, KIF5B, STMN2, SYT11, SLC34A2, DCTN2, CORO1C, EPS8, VEGFA, CFL1, MAPK8, RAB38, VAMP2, VPS26A, DYNC1I2	2970	164	19662	1.49358	0.999989	0.154764	17.2427
GOTERM_CC_DIRECT	GO:0043231~intracellular membrane-bounded organelle	137	4.26393	0.0121153	MEF2C, GNPTG, XPO1, SYT4, PTGS2, PTGS1, CNOT1, ANKRD6, DAB2, AGPS, SLC2A4, PACSIN2, CISD3, LRRC59, NUP35, DDOST, GTPBP2, POLK, PLD1, POLI, CYP1A1, PTPRF, MTA1, FOXN2, GRHL1, ANKRD13B, LRAT, ATP2C1, PI4K2A, SLU7, VAMP2, TRP73, LRRK2, EDA, SMARCA2, VPS26A, CAV3, FGFR2, AFTPH, ME2, ANLN, CHEK1, LMAN1, CALU, RRAGC, MIA3, PLCH1, STX16, CASZ1, TMED10, RUNX1, NOVA1, SETDB1, SCD1, LAMTOR1, PODXL, MAML1, …	2970	751	19662	1.20768	0.99999	0.154198	17.4096
GOTERM_CC_DIRECT	GO:0000159~protein phosphatase type 2A complex	8	0.248988	0.0122117	PPP2R1A, STRN3, PPP2CB, PPP2R5C, STRN4, STRN, PPP2R2D, PPP2R2A	2970	18	19662	2.94231	0.999991	0.153292	17.536
GOTERM_CC_DIRECT	GO:0016604~nuclear body	15	0.466853	0.0138101	BMI1, USP7, NACC1, MTDH, CBX4, SF1, HR, SKI, UBE2I, SUMO3, PCGF2, SUMO1, ZKSCAN17, RNF2, CELF3	2970	50	19662	1.98606	0.999998	0.16946	19.6051
GOTERM_CC_DIRECT	GO:0072372~primary cilium	15	0.466853	0.0138101	CSNK1A1, RAB8A, IFT80, CEP41, FAM179B, GLI2, GLI3, SUFU, ARL3, TRAF3IP1, RAB15, PKD1, PTCH1, RAB10, TBC1D30	2970	50	19662	1.98606	0.999998	0.16946	19.6051
GOTERM_CC_DIRECT	GO:0016607~nuclear speck	44	1.36944	0.014409	MEF2C, 1810011O10RIK, BCLAF1, CRNKL1, CBX4, CBX2, WBP11, CBLL1, DUSP11, WTAP, GLI2, GLI3, PNN, SMNDC1, AKAP17B, SUMO1, PSKH1, DDX3X, AGGF1, TARDBP, CDK12, WAC, PLCB1, PRPF40B, LUC7L3, CDK13, CSNK1A1, DGKQ, MAML1, DDX39B, TOPORS, PPP1CC, NRIP1, SRSF3, SRSF2, PPIH, PPIG, HIPK1, POLDIP3, ZMIZ1, THRAP3, HIF3A, PSPC1, SLU7	2970	205	19662	1.42092	0.999999	0.173949	20.3679
GOTERM_CC_DIRECT	GO:0008328~ionotropic glutamate receptor complex	6	0.186741	0.0163062	SHISA9, GRIK2, GRIA1, SHANK2, DLG2, DLG1	2970	11	19662	3.61102	1	0.19225	22.7396
GOTERM_CC_DIRECT	GO:0015629~actin cytoskeleton	43	1.33831	0.0164358	ALDOA, ENAH, PDLIM5, PEAK1, ONECUT2, KNTC1, STK17B, AKAP13, CDH1, ANLN, PAWR, IVNS1ABP, KLHL2, DSTN, CORO2B, ACTG1, CTTNBP2, ARHGAP6, TCERG1, PPP1R12A, ORC4, RARA, NFATC2, SNAP25, CDC42EP3, FYB, MYLK3, SPPL2B, SYNPO2, JUP, CORO1C, FMN2, CORO1B, ARHGAP32, KLHL17, CFL2, ARPC5L, CFL1, RAB5A, ABL1, DST, CRK, 3110043O21RIK	2970	201	19662	1.41626	1	0.191283	22.8992
GOTERM_CC_DIRECT	GO:0005789~endoplasmic reticulum membrane	129	4.01494	0.0166954	PTGS2, VAPA, PTGS1, RAB1A, PSKH1, GM4841, LRRC59, VMA21, DDOST, RAB21, PLD1, CYP1A1, SLC33A1, SMIM14, STIM2, ERGIC1, MOXD1, PNPLA8, TRAM1L1, ANKRD13C, LRAT, MLEC, PTGFRN, RAB10, EDA, DST, MRAP, CERS5, MRAP2, LMAN1, EXTL2, TMCC1, CALU, CEPT1, MIA3, NDRG4, SERINC1, TMED10, PCYT1A, TRAM1, SCD1, DHDDS, BECN1, OSBPL6, CKAP4, ACER1, ICMT, REEP3, FURIN, ATF6, B3GAT1, ALG11, TBC1D20, GM4951, CYP2C39, NAT…	2970	710	19662	1.20283	1	0.191692	23.2179
GOTERM_CC_DIRECT	GO:0031258~lamellipodium membrane	8	0.248988	0.0168613	FAP, FERMT2, CFL1, CSPG4, SLC39A6, ANTXR1, PIEZO1, DPP4	2970	19	19662	2.78745	1	0.191129	23.421
GOTERM_CC_DIRECT	GO:0043296~apical junction complex	8	0.248988	0.0168613	SHROOM2, TJP1, CLDN19, FRMD6, CGN, PKN2, RHOA, CDH1	2970	19	19662	2.78745	1	0.191129	23.421
GOTERM_CC_DIRECT	GO:0005635~nuclear envelope	35	1.08932	0.019042	NUP98, LMNB1, LMNB2, GABRB1, PTGS1, ATP1B4, LEMD3, AGPAT5, SHISA5, PGRMC2, LRRC59, MLIP, TFDP2, PAFAH1B1, PCYT1A, MTA1, UBE2I, SUN1, NAV3, ELAVL4, SIGMAR1, NUP155, NUPL1, ITPR1, RNF180, SYNE3, IST1, BNIP3L, MAPK3, POLR2M, RYR2, NGFR, ALOX5, BIN1, DST	2970	158	19662	1.4665	1	0.210772	26.0434
GOTERM_CC_DIRECT	GO:0031463~Cul3-RING ubiquitin ligase complex	18	0.560224	0.0192939	BACH1, ENC1, KLHL4, KCTD5, KLHL2, CUL3, KBTBD2, RNF7, KLHL17, KLHL25, KLHL15, KLHL9, KLHL14, KLHL31, KBTBD8, KLHL24, KBTBD11, KLHL20	2970	67	19662	1.77856	1	0.21084	26.3408
GOTERM_CC_DIRECT	GO:0005770~late endosome	30	0.933707	0.0200458	MYO5A, LDLR, TSG101, EXOC8, GNPNAT1, TTPA, RASGEF1B, GJA1, VPS33B, SRC, TICAM2, VPS35, RAPGEF2, SLC31A1, MVB12B, NMNAT2, PARM1, MAGI2, HTT, IFNAR1, MICALL1, ATP7A, ANKRD27, ANKRD13D, ANKRD13B, ARF1, NBR1, MAPK3, BACE1, VPS26B	2970	131	19662	1.51608	1	0.215723	27.2221
GOTERM_CC_DIRECT	GO:0031674~I band	9	0.280112	0.0205589	ACTC1, TJP1, KAT2B, CFL2, MYZAP, FERMT2, RYR1, ANKRD1, BIN1	2970	24	19662	2.48258	1	0.218204	27.8177
GOTERM_CC_DIRECT	GO:0030132~clathrin coat of coated pit	5	0.155618	0.0218258	EPS15, DAB2, PICALM, SYNJ1, CLTC	2970	8	19662	4.13763	1	0.227614	29.269
GOTERM_CC_DIRECT	GO:0030314~junctional membrane complex	5	0.155618	0.0218258	TRDN, JPH4, JPH3, RYR1, JPH1	2970	8	19662	4.13763	1	0.227614	29.269
GOTERM_CC_DIRECT	GO:0030864~cortical actin cytoskeleton	13	0.404606	0.0223194	SHROOM2, LASP1, MYZAP, SLC2A1, UTRN, CFL1, AKAP13, CDH1, RDX, CDH2, SCNN1A, MYADM, DSTN	2970	43	19662	2.00146	1	0.229686	29.8271
GOTERM_CC_DIRECT	GO:0008076~voltage-gated potassium channel complex	20	0.622471	0.0240921	KCNMA1, STX1A, KCND2, KCNB2, DPP10, KCNA6, KCNA5, KCNK2, KCNIP1, KCNIP4, KCNMB2, ABCC9, SUMO1, KCNS1, KCNQ3, CNTNAP2, KCNF1, VAMP2, SNAP25, DLG2	2970	79	19662	1.676	1	0.243113	31.7972
GOTERM_CC_DIRECT	GO:0016592~mediator complex	11	0.342359	0.0249117	MED8, THRAP3, MED9, CDK8, MED14, MED13, MED13L, MED20, GLI3, PPARGC1B, MED1	2970	34	19662	2.14183	1	0.247766	32.6906
GOTERM_CC_DIRECT	GO:0042470~melanosome	24	0.746965	0.0261743	MYO5A, STX3, HSP90AA1, RAB5B, RAB5C, HPS4, SLC24A5, PDIA6, CNP, MMP14, CLTC, CANX, RAB1A, CALU, ANKRD27, SLC1A4, RAB32, TYR, HSP90B1, SLC2A1, RAB5A, TMED10, SYPL, RAB38	2970	101	19662	1.57312	1	0.256071	34.0453
GOTERM_CC_DIRECT	GO:0030018~Z disc	28	0.87146	0.0294307	ALDOA, CAV3, SCN3B, PDLIM5, KCNA5, SORBS2, DMD, MYZAP, PPP1R12A, PPP3CA, JPH1, SLC8A1, NOS1AP, SYNPO2, KY, HOMER1, JUP, MURC, NEB, CFL2, RYR1, RYR2, FBXO32, SCN8A, BIN1, CACNA1C, DST, PARVB	2970	124	19662	1.49488	1	0.280567	37.4224
GOTERM_CC_DIRECT	GO:0005730~nucleolus	148	4.60629	0.0297924	XPO1, LMO1, RBM3, ANKRD1, CIAPIN1, CBX5, ESF1, TOP1, DAB2, G2E3, SIN3A, AGPS, DDX23, MDFIC, GATA3, PHTF1, EED, ORC4, H2AFY, TMUB1, SAP30L, PITX1, KRR1, ZFP622, NCF2, RBL2, TAF4B, ENC1, SKP2, CCDC137, PPP1CC, SIX1, SMARCA5, ZZZ3, ATXN1L, SMARCA4, FBXO11, SDAD1, HUS1, LIN28A, ARFGEF1, SPC24, EIF3A, FBXW7, TCERG1, SLC30A5, BHLHE40, TRAF6, NOVA1, ZFP346, UTP23, TAF1, RAB8A, FOXA1, EME1, SNAPIN, MALT1…	2970	842	19662	1.16365	1	0.280766	37.7874
GOTERM_CC_DIRECT	GO:0031519~PcG protein complex	9	0.280112	0.0331429	BMI1, PCGF5, PCGF2, PCGF3, RNF2, CBX4, CBX2, BCOR, CBX6	2970	26	19662	2.29161	1	0.304476	41.0746
GOTERM_CC_DIRECT	GO:0005923~bicellular tight junction	29	0.902583	0.0336305	CLDN8, SHROOM2, CLDN19, MTDH, VAPA, ADCYAP1R1, CTNND1, STRN, ARHGAP17, CLDN12, AMOTL1, CXADR, AMOTL2, TJAP1, RAPGEF2, TRAF4, DLG1, APC, RAP2C, CLMP, MAGI2, TGFBR1, LIN7C, FZD5, LIN7A, TJP1, CGN, CLDN2, AMOT	2970	131	19662	1.46554	1	0.305375	41.5391
GOTERM_CC_DIRECT	GO:0005652~nuclear lamina	5	0.155618	0.0346582	LMNB1, PCNA, SUV39H1, HLCS, NUP35	2970	9	19662	3.67789	1	0.31033	42.5072
GOTERM_CC_DIRECT	GO:0043194~axon initial segment	6	0.186741	0.0350114	NRCAM, KCNQ3, NFASC, CAMK2D, SCN8A, BIN1	2970	13	19662	3.05548	1	0.310144	42.8364
GOTERM_CC_DIRECT	GO:0031252~cell leading edge	15	0.466853	0.0358266	LMO4, LDB2, ABI1, RAPH1, JMY, ATP7A, CORO1B, SLK, ARF1, CFL1, CDC42BPA, PAFAH1B1, CLASP2, ABL1, PHLDB2	2970	56	19662	1.77327	1	0.31336	43.5895
GOTERM_CC_DIRECT	GO:0030175~filopodium	19	0.591348	0.0359182	B4GALT1, ACTC1, ENAH, PODXL, ERMN, UTRN, ABI2, RDX, ABI1, CXADR, KITL, FARP1, EPHA4, CDC42, MYO10, GPM6A, DMD, SPATA13, SNAP25	2970	77	19662	1.63356	1	0.311246	43.6735
GOTERM_CC_DIRECT	GO:0014704~intercalated disc	14	0.43573	0.0364808	CAV3, SLC8A1, GJA1, KCNA5, CDH2, CXADR, JUP, TJP1, YWHAH, DSG2, CAMK2D, DSC2, DST, SLC9A1	2970	51	19662	1.81731	1	0.312567	44.1871
GOTERM_CC_DIRECT	GO:0045335~phagocytic vesicle	12	0.373483	0.0369133	RAB32, RAB8A, RAB8B, RAB9B, BECN1, ATG14, SYT11, RAB23, RAB5A, RAB11A, RAB38, SRGAP2	2970	41	19662	1.93762	1	0.312935	44.5789
GOTERM_CC_DIRECT	GO:0010008~endosome membrane	27	0.840336	0.0407814	MRC1, TM9SF2, PARM1, TSG101, BECN1, GNPNAT1, SLC6A4, SPPL2B, CD164, APPL1, MICALL1, ZNRF2, ARHGAP32, ACAP2, NTRK2, RAB23, RAB5A, TBC1D5, VPS4B, RAB15, SORT1, VPS35, EHD1, WDR44, STEAP2, VPS26A, PMEPA1	2970	122	19662	1.46513	1	0.337118	47.9707
GOTERM_CC_DIRECT	GO:0005694~chromosome	65	2.02303	0.0423685	ITGB3BP, RAD51D, PPP2R5C, EZH2, KNTC1, CBX5, TOP1, MEI4, RAD21, SUPT16, H2AFV, OIP5, SEH1L, MIS18A, EED, H2AFY, NSMCE2, DHX36, ACTR8, ZFP276, NOL6, DYNC1I1, PPP2R1A, NUP133, ESCO1, SGOL1, DYNLT3, NUSAP1, CCDC137, ZSCAN4C, ZFR, HORMAD1, FBXO11, HMGB1, HMGB3, AHCTF1, IL33, BANF1, SPC24, SPC25, CENPC1, PPP2CB, SKA2, CLASP1, CLASP2, TERF1, BAHD1, CSNK1A1, SETDB1, EHMT1, SUV39H1, WHSC1, SMC2, CENPI, S…	2970	344	19662	1.25091	1	0.344989	49.3053
GOTERM_CC_DIRECT	GO:0009898~cytoplasmic side of plasma membrane	13	0.404606	0.0429507	JUP, RGS2, PTP4A1, PTPN4, CDH1, KIT, TRAF6, IKBKB, BIRC2, PTEN, DST, RAB21, DLG1	2970	47	19662	1.83112	1	0.346014	49.7868
GOTERM_CC_DIRECT	GO:0060076~excitatory synapse	11	0.342359	0.0434156	FGFR2, SYT1, SLC17A6, PTPRF, GRIA1, SYT11, NTRK2, NLGN2, RAPGEF4, DGKI, HOMER1	2970	37	19662	1.96817	1	0.346251	50.1682
GOTERM_CC_DIRECT	GO:0032587~ruffle membrane	19	0.591348	0.045122	HSP90AA1, PLEK, BMX, SRC, SPRY2, EPS8, ITGA5, PACSIN2, TIAM1, FAP, ARF4, CFL1, RHOA, CLASP2, KSR1, SPATA13, APC, PLEKHA1, AKT2	2970	79	19662	1.5922	1	0.351682	51.5449
GOTERM_CC_DIRECT	GO:0030141~secretory granule	25	0.778089	0.0452768	MYO5A, PAM, SYT1, STX1A, LYZ1, TNF, STX3, STXBP2, SNAPIN, TGFB2, ATP7A, PCSK2, CDC42, BDNF, ATP2C1, VEGFA, SYTL4, CARTPT, SYPL, SLC30A5, VAMP2, COL1A1, HSPD1, PCSK1N, THBS1	2970	112	19662	1.47772	1	0.349902	51.668
GOTERM_CC_DIRECT	GO:0031045~dense core granule	6	0.186741	0.047864	CADPS, SYT1, SYT4, SYT5, VPS13A, SYT7	2970	14	19662	2.83723	1	0.363281	53.6829
GOTERM_CC_DIRECT	GO:0019898~extrinsic component of membrane	20	0.622471	0.0479684	BECN1, PTPN4, RDX, MAL, WIPI2, FARP1, MCF2L, MICALL1, MTMR3, INPP5J, PACSIN2, SYTL4, GFRA1, MGLL, VPS13A, SNX33, NBEAL1, ALOX8, JAKMIP1, GHR	2970	85	19662	1.55769	1	0.36115	53.7626
GOTERM_CC_DIRECT	GO:0044322~endoplasmic reticulum quality control compartment	4	0.124494	0.0481468	SYVN1, MAN1B1, RHBDD1, EDEM1	2970	6	19662	4.41347	1	0.359503	53.8984
GOTERM_CC_DIRECT	GO:0005672~transcription factor TFIIA complex	4	0.124494	0.0481468	GTF2A1, GTF2A2, GTF2A1L, TBPL1	2970	6	19662	4.41347	1	0.359503	53.8984
GOTERM_CC_DIRECT	GO:0070765~gamma-secretase complex	4	0.124494	0.0481468	APH1A, PSEN1, APH1B, TMED10	2970	6	19662	4.41347	1	0.359503	53.8984
GOTERM_CC_DIRECT	GO:0000775~chromosome, centromeric region	30	0.933707	0.0486012	ITGB3BP, PPP2R5C, KNTC1, AHCTF1, CBX5, SPC24, SPC25, RAD21, OIP5, SEH1L, CENPC1, MIS18A, PPP2CB, CLASP1, SKA2, CLASP2, ZFP276, DYNC1I1, CSNK1A1, PPP2R1A, NUP133, SGOL1, DYNLT3, SUV39H1, CENPI, SUV39H2, TEX14, RASSF2, CENPV, MIS18BP1	2970	141	19662	1.40855	1	0.359546	54.2425
GOTERM_CC_DIRECT	GO:0031594~neuromuscular junction	16	0.497977	0.0512785	CAV3, TRIP4, UTRN, PCLO, SYNGR3, COL4A5, EPHA4, EPHA7, SERPINE2, PSEN1, GRIA1, PRKAR1A, CAMK2D, NRG1, NEFM, DLG1	2970	64	19662	1.65505	1	0.372732	56.2219
GOTERM_CC_DIRECT	GO:0012505~endomembrane system	25	0.778089	0.0541129	TBC1D2B, RABGAP1, TBC1D10B, SLC6A4, PIP5K1B, TMEM167, PANX3, TBC1D22B, TBC1D22A, RTN3, ARF1, SLC2A4, MAP1LC3B, CDAN1, PGRMC2, SPTBN1, JAK1, JAK2, TBC1D1, TBC1D30, CDC42EP3, TBC1D8B, SEC23B, NBEAL1, RHEBL1	2970	114	19662	1.4518	1	0.386347	58.2298
GOTERM_CC_DIRECT	GO:0030673~axolemma	7	0.217865	0.0551189	MYO1D, GABBR1, CNTNAP2, MAPK8IP3, SPTBN1, ROBO2, NRG1	2970	19	19662	2.43902	1	0.38927	58.9215
GOTERM_CC_DIRECT	GO:0032580~Golgi cisterna membrane	17	0.529101	0.0551954	B4GALT1, GALNT3, FUT9, FUT11, ASAP2, TMEM115, NAGPA, ATP2C1, GOLPH3, GOLGA1, SORT1, FUT4, B4GALT6, B4GALT7, B4GALT4, RAB21, B4GALT5	2970	70	19662	1.60776	1	0.386954	58.9737
GOTERM_CC_DIRECT	GO:0030659~cytoplasmic vesicle membrane	26	0.809213	0.0557997	SNX19, ZNRF2, CAMKV, SLC2A4, PACSIN2, ENTPD7, APPBP2, SNX24, RAB21, RNF144A, GABARAPL1, HTT, FZD6, ANKRD27, CADPS, FMN2, KCNJ4, KIF1B, YWHAH, ULK1, BACE1, SH3KBP1, DENND4C, SNX33, VAMP2, VOPP1	2970	120	19662	1.43438	1	0.387601	59.3835
GOTERM_CC_DIRECT	GO:0005905~clathrin-coated pit	15	0.466853	0.0602563	DNM1L, LDLR, OCRL, CLTC, EPS15, AP2B1, DAB2, PICALM, SLC2A4, ARRB1, LRP12, CEMIP, SORT1, HSPD1, LRP2	2970	60	19662	1.65505	1	0.409059	62.2897
GOTERM_CC_DIRECT	GO:0097629~extrinsic component of omegasome membrane	3	0.0933707	0.0615049	ULK1, ATG14, ZFYVE1	2970	3	19662	6.6202	1	0.412887	63.0684
GOTERM_CC_DIRECT	GO:0030139~endocytic vesicle	14	0.43573	0.0627787	KIFC5B, PLD1, RAB5B, KIF5B, RAB5C, PIK3C2B, RAB5A, RAPGEF6, SH3KBP1, AMOT, EHD1, RAPGEF2, LRP2, DPP4	2970	55	19662	1.68514	1	0.416763	63.8471
GOTERM_CC_DIRECT	GO:0044798~nuclear transcription factor complex	6	0.186741	0.0631431	SOX5, SOX4, SOX18, NFATC2, SOX9, KLF4	2970	15	19662	2.64808	1	0.415898	64.0671
GOTERM_CC_DIRECT	GO:0031091~platelet alpha granule	6	0.186741	0.0631431	SERPINE2, STXBP1, STXBP3, THBS1, VPS33B, THBS2	2970	15	19662	2.64808	1	0.415898	64.0671
GOTERM_CC_DIRECT	GO:0055037~recycling endosome	25	0.778089	0.0641161	MYO5A, TNF, GRIP1, ST8SIA2, VPS33B, AMOTL2, BLOC1S2, TBC1D12, FAM109B, RABGEF1, LMTK2, RNF11, RAB11A, TMUB1, SH3TC2, SLC31A1, DYNC1I1, RAB8A, RAP2C, PLEKHJ1, SYT11, RAB4B, GRIA1, RAB5A, RAB10	2970	116	19662	1.42677	1	0.418146	64.6483
GOTERM_CC_DIRECT	GO:0005657~replication fork	7	0.217865	0.0690417	RAD51D, RAD51C, UHRF1, PCNA, CHEK1, BCL6, UBE2B	2970	20	19662	2.31707	1	0.439913	67.4577
GOTERM_CC_DIRECT	GO:0005876~spindle microtubule	11	0.342359	0.0695409	TBL1XR1, NUMA1, CSNK1D, HAUS2, TPX2, NUSAP1, CLASP1, SKA2, CDC27, KIF2A, ARL3	2970	40	19662	1.82056	1	0.439575	67.7304
GOTERM_CC_DIRECT	GO:0031226~intrinsic component of plasma membrane	10	0.311236	0.0710969	TNFRSF21, SLC8A1, KCND2, S1PR1, XPR1, SLC24A2, ADCY6, SLC24A1, TRPV5, HCN4	2970	35	19662	1.89149	1	0.444301	68.5669
GOTERM_CC_DIRECT	GO:0015630~microtubule cytoskeleton	32	0.995954	0.0727236	VAPA, ZBTB18, RELL1, HOOK1, DGCR8, ACTR1A, CCSER2, PAFAH1B1, AXIN2, CDK16, JAKMIP1, CDC7, DNM1L, TPX2, CHP1, TACC1, MFN2, FMN1, TRAF3IP1, CCNB2, NAV1, RASSF1, SP4, MAPK3, AAMP, CENPV, RBM39, ID3, MAP9, KATNAL1, MAP7D2, DST	2970	158	19662	1.3408	1	0.449252	69.4197
GOTERM_CC_DIRECT	GO:0032045~guanyl-nucleotide exchange factor complex	4	0.124494	0.0749715	DOCK1, PDE3B, DGKI, ELMO1	2970	7	19662	3.78297	1	0.456956	70.5625
GOTERM_CC_DIRECT	GO:0045180~basal cortex	4	0.124494	0.0749715	PKD2, CLASP1, CLASP2, PHLDB2	2970	7	19662	3.78297	1	0.456956	70.5625
GOTERM_CC_DIRECT	GO:0000777~condensed chromosome kinetochore	19	0.591348	0.0752297	DYNC1I1, ITGB3BP, CSNK1A1, NUP133, SGOL1, DYNLT3, KNTC1, AHCTF1, PPP1CC, SPC24, SPC25, TEX14, SEH1L, CENPC1, RASSF2, CENPV, CLASP1, CLASP2, ZFP276	2970	84	19662	1.49743	1	0.455414	70.6912
GOTERM_CC_DIRECT	GO:0035098~ESC/E(Z) complex	6	0.186741	0.0808351	TRIM37, RBBP4, PHF19, EZH2, EED, H2AFY	2970	16	19662	2.48258	1	0.47777	73.3582
GOTERM_CC_DIRECT	GO:0033268~node of Ranvier	6	0.186741	0.0808351	KCNQ3, NFASC, CDH1, SCN8A, BIN1, DLG1	2970	16	19662	2.48258	1	0.47777	73.3582
GOTERM_CC_DIRECT	GO:0016363~nuclear matrix	21	0.653595	0.0875967	CEBPA, SATB2, LMNB1, ENC1, DDX39B, AHCTF1, HLCS, ARFGEF1, ERCC8, NUMA1, UHRF1, PPIG, TCERG1, FIGN, MORC3, CFL2, CFL1, PSPC1, JAK2, ALOX5, MATR3	2970	97	19662	1.43324	1	0.50384	76.2728
GOTERM_CC_DIRECT	GO:0005815~microtubule organizing center	31	0.96483	0.0879552	SNCG, ERCC6L2, RABGAP1, NR3C1, PAX2, LATS2, SLC1A4, DDHD2, CDC42, EIF3A, PSKH1, FIGN, CASP8, TUBE1, TMUB1, PAFAH1B1, CLASP2, NDRG2, YES1, TRIP4, KIF5B, SUCLG2, BIRC6, SMEK1, TACC1, FNIP2, FOPNL, CEP68, RASSF1, RBM39, NEK7	2970	155	19662	1.32404	1	0.502535	76.4187
GOTERM_CC_DIRECT	GO:0005791~rough endoplasmic reticulum	16	0.497977	0.0888807	ADCYAP1R1, LIN28A, CANX, SLC7A11, SYNE3, TRAM1L1, LRAT, NCOA2, PSEN1, GRM7, NTRK2, NGFR, HSPD1, TRAM1, BGLAP2, SUCO	2970	69	19662	1.53512	1	0.503577	76.7914
GOTERM_CC_DIRECT	GO:0043679~axon terminus	19	0.591348	0.0903286	FLRT3, SNCG, OPRK1, CDH1, KCNA6, DGKI, SYT7, AQP1, KCNK2, CDH8, EPHA4, CHRM3, GRM7, NTRK2, RAB5A, BIN1, ATP6V0D1, GAD1, HAP1	2970	86	19662	1.4626	1	0.506723	77.3635
GOTERM_CC_DIRECT	GO:0009925~basal plasma membrane	11	0.342359	0.0915174	EPS15, CLCA2, RAB18, TEK, MUC20, PKD2, BMPR2, AQP4, SLCO3A1, AQP1, DLG1	2970	42	19662	1.73386	1	0.508773	77.8233
GOTERM_CC_DIRECT	GO:0043209~myelin sheath	37	1.15157	0.0961821	ALDOA, CNRIP1, PITPNA, RDX, CNP, CLTC, GJC2, CANX, ACTG1, CDC42, SYN1, ACTR1A, BCL2, ENO2, SLC25A3, PLCB1, EHD1, SNAP25, NEFL, NEFM, HSP90AA1, CAR13, PHB, ERMN, CYCS, MYO1D, NFASC, STXBP1, DLAT, DPYSL2, IDH3A, ITPR2, SOD2, VDAC1, GNB1, TPPP, HSPD1	2970	192	19662	1.27577	1	0.524395	79.5442
GOTERM_CC_DIRECT	GO:0016023~cytoplasmic, membrane-bounded vesicle	30	0.933707	0.0993607	FGFR2, GRIP1, FAM3C, HPS4, LRBA, PDPK1, CHIC1, BDNF, CD93, DGKD, RAB6B, FASL, AXIN2, HAP1, PHLDA1, SLC30A7, BECN1, HTT, SOCS1, ARRDC4, SIGMAR1, SLC17A5, ARRB1, PRDX6, IST1, MAPK8IP3, SORT1, SNX33, COMMD7, DST	2970	151	19662	1.31527	1	0.533801	80.6445
