# Supplementary material for: Hippocampal MicroRNAs Respond to Administration of Antidepressant Fluoxetine in Adult Mice
Source: Int J Mol Sci. 2018 Feb 27;19(3):671. doi: 10.3390/ijms19030671 (PMC5877532; doi:10.3390/ijms19030671)
Supplement: Supplementary file 1 [file ijms-19-00671-s001.zip › ijms-271078-supplementary materials/Table S13 The GO items associated with neural system development in down-regulated miRNAs targets.xlsx]

## Sheet: Sheet1
Cellular Component
GOTERM_CC_DIRECT	GO:0014069~postsynaptic density	139	2.06017	1.89761e-17	ALS2, SRCIN1, GRIK2, RUSC1, PDLIM5, STRN, ADORA1, MAP3K7, MYD88, DAB1, ANK2, TIAM1, HOMER3, PDE4B, DNAJC6, GNG3, LRRC7, DBNL, BCR, MAGI2, BAIAP2, FMR1, PICK1, PSD3, TANC1, MYLK2, BSN, PCLO, CTNNA2, MIB1, ARRB1, SIPA1L1, ERC2, DBN1, ADD2, KALRN, PALM, CDK5R1, CRIPT, BMPR2, SRC, SORCS3, P2RY1, ENTPD1, RAB8A, HTT, LIN7C, HOMER1, HOMER2, CAMK2N1, SHANK3, LIN7A, EPHA4, ARF1, ITGA8, NTRK2, PKP4, MAP2, …	6178	239	19662	1.85096	2.224e-14	2.78e-15	3.05879e-14
GOTERM_CC_DIRECT	GO:0043005~neuron projection	211	3.12732	9.65777e-16	ALS2, SYT1, SYT4, PTGS2, PDLIM5, LPAR1, ITSN1, ATCAY, ATP2B4, RARA, FAS, OGT, LRRC7, RAB21, MAGI2, BRAF, KIF5B, KIF5A, ANKS1, KIF5C, SCN2A, BSN, PCLO, FARP1, SIPA1L1, ZWINT, ABAT, MAPK9, AHCY, RIC3, RIMS2, HNRNPA3, SLC32A1, CACYBP, RAP1GAP2, HAP1, GIT1, KIF3A, PTPN13, HOMER1, KCNK2, NPY5R, CAMK2N1, ARF1, RGS2, EPHA8, MAP2, TMOD2, MAP4, NSMF, GHSR, CPEB2, GRIP1, CPEB3, SYNJ1, NAP1L1, NFKB1, CPEB1,…	6178	420	19662	1.59887	1.17106e-12	1.17129e-13	1.60982e-12
GOTERM_CC_DIRECT	GO:0043025~neuronal cell body	245	3.63124	1.8354e-12	ALS2, SYT4, SNCB, SCN3A, STRN, L1CAM, LPAR1, ADORA1, ATP2B2, HTR1A, BRINP2, ILK, CHRNA4, RARA, PTBP2, FAS, OGT, LSM1, PTPRK, DAB2IP, KIF5A, STRN3, TANC1, MYLK2, BSN, PCLO, PPARGC1A, VTI1A, RPTOR, CCR4, SIPA1L1, DBN1, MOB4, CDK5R1, SCN1A, CRIPT, RIC3, KCNJ2, CAPZB, EPHB2, ALCAM, CRMP1, OLFM1, TUBB4A, GNAT1, KIF3A, TRPC5, DENND1A, HOMER1, KIF3C, KCNK2, HOMER2, CAMK2N1, EPHA5, CYP17A1, EPHA7, NTRK2,…	6178	534	19662	1.46017	2.15111e-09	1.34445e-10	2.95854e-09
GOTERM_CC_DIRECT	GO:0030425~dendrite	223	3.30517	4.96405e-11	ALS2, SLC9A6, SYT4, CRHBP, L1CAM, RANGAP1, ADORA1, ATCAY, ATP2B2, HTR1A, BRINP2, CHRNA4, RARA, GNG3, D230025D16RIK, LSM1, DBNL, PTPRK, DAB2IP, MAGI2, STRN3, TANC1, MYLK2, BSN, PCLO, FARP1, RPTOR, THY1, PIAS3, ZWINT, ATXN1L, CDK5R1, CLCN2, GNAI2, CRIPT, IGF2BP1, MME, KCNJ2, PEX5L, EPHB1, EPHB2, SLC32A1, ALCAM, CRMP1, HAP1, TAOK2, MAP2K1, TRPC5, DENND1A, FXR2, KCNK1, HOMER1, KIF3C, HOMER2, CAMK2N1,…	6178	490	19662	1.4484	5.81787e-08	3.06204e-09	8.00164e-08
GOTERM_CC_DIRECT	GO:0030424~axon	174	2.57892	3.52419e-10	KCNC2, ALS2, SYT1, KCNC4, SRCIN1, SLC6A1, SCN3A, SYT4, GRIK2, CADM2, GRIK3, SLC6A3, SYT2, SNCA, L1CAM, IQGAP1, NRCAM, ATCAY, ATAT1, ROBO1, ANK3, ILK, LSM1, SLC12A6, PTPRK, DAB2IP, RET, MYO6, KIF5A, STMN2, STMN4, FMR1, SCN2A, BSN, NTSR1, PCLO, CTNNA2, NCAM1, NCAM2, MAPK1, IGSF8, HEPACAM, PDGFRA, RELN, MAPK8, PALM, SCN1A, CDK5R1, SLC38A2, NEK3, KCNA2, ALDOC, KCNA1, KCNA4, IGF2BP1, MME, KCNA6, EPHB1…	6178	370	19662	1.49667	4.13035e-07	2.06517e-08	5.6807e-07
GOTERM_CC_DIRECT	GO:0043197~dendritic spine	84	1.245	4.27867e-10	ALS2, LZTS3, HIP1R, GABBR1, STRN, LPAR1, ADORA1, PTEN, CANX, PRKAR2B, CTTNBP2, CTTN, SLC1A2, SLC1A3, TIAM1, PDE4B, DLG4, LRRC7, LRRC4, ANKS1B, BAIAP2, FMR1, MYLK2, NTSR1, PTPRO, GRM1, FARP1, ARHGAP32, GRM3, ADRB2, ARRB1, SIPA1L1, DBN1, SEZ6, PALM, CDK5R1, MOB4, CNN3, CRIPT, CALD1, STX4A, IGF2BP1, ASAP1, CTNND1, GIPC1, PALMD, NR3C1, ARFGEF2, KCNJ2, CAPZB, ITGB1, MTMR2, RGS10, NR1D1, GPM6A, ARPC2, …	6178	148	19662	1.80633	5.01459e-07	2.3879e-08	6.89686e-07
GOTERM_CC_DIRECT	GO:0045211~postsynaptic membrane	114	1.68964	1.03812e-09	KCNC2, SRCIN1, GRIK2, GABRB2, RUSC1, PDLIM5, GRIK3, GABRB1, STRN, LRRC4C, ADORA1, ANK1, ANK2, ANK3, HOMER3, GRIN2D, NSG1, CHRNA4, CHRNA6, CHRNA1, LRRC7, GRID1, LRRC4, BCR, PICK1, FMR1, PSD3, TANC1, SSPN, GABRR1, ARRB1, SIPA1L1, DBN1, DAG1, SCRIB, PRR7, DMD, P2RY1, GRID2IP, LRFN3, GPR156, GABRA1, GABRA4, KCNB1, LIN7C, HOMER1, HOMER2, CAMK2N1, ATAD1, SHANK3, LIN7A, KCTD8, EPHA4, SYNE1, EPHA7, ARF1,…	6178	222	19662	1.6343	1.21667e-06	5.06948e-08	1.67336e-06
GOTERM_CC_DIRECT	GO:0000790~nuclear chromatin	101	1.49696	4.8483e-05	MEF2A, THRB, CBX7, CITED2, H2AFV, SMARCD2, GATA3, H2AFZ, TRP63, H2AFY, H2AFX, RARA, CCAR2, H1F0, PHOX2A, DFFA, YY1, RELA, GABPA, ENC1, MECP2, ARID1A, H2AFJ, UHRF1, SMARCE1, JUN, MCMBP, AKAP8, RAD17, SMARCA4, HMGB2, TIPIN, RCC1, SRF, SLX4, TAL1, JUND, HNRNPC, TCF4, RUNX2, ASF1A, RUNX3, ASXL2, SETDB1, TRP53, TAF5, EME1, CREBBP, ASXL1, SMAD4, SMAD2, TRPS1, SMARCC1, RFX3, TCF12, NCOR1, KLF4, E2F1, EZ…	6178	228	19662	1.40983	0.0552391	0.00118312	0.0781219
GOTERM_CC_DIRECT	GO:0008021~synaptic vesicle	61	0.904106	0.000100704	SYT1, KCNC4, SYT4, SYT2, SNCA, COPS4, GABBR1, MFF, CTTNBP2, TMEM230, TRIM9, PDE4B, DLG4, SV2B, DNAJC5, SV2A, CDK16, SCAMP5, SCAMP1, DDC, STX3, MYLK2, RPH3A, STX1B, VTI1A, SYPL, VAMP2, SLC40A1, MYO5A, STON2, RAB3A, RAB3B, CLCN3, RAB3C, STX4A, MME, GIPC1, ATP6V1G1, SYPL2, MTMR2, SLC32A1, SYN2, TOR1A, RAB11B, ENTPD1, SNAP25, APBA1, HAP1, RAB8A, SNAPIN, SLC6A17, PARK2, DGKI, KIF3C, SYNGR3, VDAC1, LAM…	6178	126	19662	1.54077	0.111332	0.00235784	0.162203
GOTERM_CC_DIRECT	GO:0043198~dendritic shaft	34	0.503928	0.000195009	JPH4, CRIPT, PREX1, GABBR1, GIPC1, LPAR1, PRKAR2B, SLC1A2, ARPC2, KIRREL, ILK, DLG3, KIRREL3, HCN1, ARHGEF2, SLC8A1, FMR1, SLC12A5, NLGN1, NLGN2, GRIA3, GPER1, ASIC1, NTSR1, HOMER1, GRIA2, GSK3B, MAP2, GRIP2, SYNGAP1, CACNA1C, DBN1, SEZ6, CACNA1B	6178	61	19662	1.7739	0.204332	0.00430341	0.313875
GOTERM_CC_DIRECT	GO:0044295~axonal growth cone	19	0.281607	0.000345984	FLRT3, PARD3, NIN, KIF5B, LIMK1, L1CAM, NRXN1, EPHA4, SMO, GPM6A, TIAM1, MAPT, PTCH1, BOC, DBN1, SNAP25, OLFM1, AATK, APC	6178	28	19662	2.15961	0.333399	0.00721605	0.556242
GOTERM_CC_DIRECT	GO:0043194~axon initial segment	11	0.163035	0.000976861	NRCAM, SCN1A, KCNQ3, CCK, ANK3, SCN2A, SPTBN4, NFASC, SCN8A, KCNQ2, LRRC7	6178	13	19662	2.69296	0.681916	0.0169508	1.56305
GOTERM_CC_DIRECT	GO:0031594~neuromuscular junction	32	0.474285	0.00324697	KCNC4, CDK5R1, EFNA2, UTRN, SPOCK1, ITGB1, ANK3, SV2A, CHRNA1, NEFM, DLG1, PDZRN3, MYH9, PCLO, SYNGR3, COL4A5, TBC1D24, HDAC4, PRKCQ, EPHA4, P2RX7, PPP1R9A, EPHA7, COLQ, KCNN3, PRKAR1A, DOK7, FCHSD2, FCHSD1, LRP4, MYH10, F2R	6178	64	19662	1.59129	0.977888	0.0423895	5.10733
GOTERM_CC_DIRECT	GO:0016442~RISC complex	9	0.133393	0.00588288	TARBP2, EIF4E, DCP2, SND1, DICER1, AGO1, LIMD1, AGO3, AGO4	6178	11	19662	2.60393	0.999007	0.0674658	9.07246
GOTERM_CC_DIRECT	GO:0005720~nuclear heterochromatin	16	0.237142	0.00793779	SATB1, DNMT3A, BEND3, EME1, SIRT1, CBX5, SUV39H2, VDR, UHRF1, UHRF2, A1CF, PSIP1, H2AFZ, FOXC1, IGFBP3, DNMT3B	6178	27	19662	1.88598	0.999912	0.0866916	12.0552
GOTERM_CC_DIRECT	GO:0032809~neuronal cell body membrane	16	0.237142	0.0180319	KCNC2, KCNC1, FLRT1, DAB2IP, CADM2, KCNB1, KCNA2, IL6RA, ATP2B1, ATP2B2, ADRB2, KCNJ6, UNC5A, SLC4A8, RGS8, NGFR	6178	29	19662	1.75591	1	0.16038	25.4211
GOTERM_CC_DIRECT	GO:0032839~dendrite cytoplasm	13	0.192678	0.0204127	MAP2K1, HIP1R, KCNAB1, GRIK2, GRIK3, MAP2K4, CANX, UHMK1, MAPK1, GRIA2, DLG4, MAPK8, CAMK2A	6178	22	19662	1.88062	1	0.174557	28.2828
GOTERM_CC_DIRECT	GO:0030672~synaptic vesicle membrane	28	0.414999	0.0235289	SYT1, SYT4, SYT2, SYT6, BCL2L1, SYN2, RAB11B, SV2B, SLC30A3, SV2A, D230025D16RIK, SCAMP5, SCAMP1, TRPM7, PTPRN2, SNAPIN, PARK2, SLC6A17, RPH3A, SYNGR3, SLC17A5, GRIA2, OTOF, PI4K2A, SLC18A2, SEMA4C, VAMP2, UNC13C	6178	61	19662	1.46086	1	0.194523	31.8732
GOTERM_CC_DIRECT	GO:0044309~neuron spine	6	0.0889284	0.0351201	LRRC4, PALM, DLG4, NTSR1, DBN1, SHANK3	6178	7	19662	2.72793	1	0.265154	43.8019
GOTERM_CC_DIRECT	GO:0097060~synaptic membrane	16	0.237142	0.0634172	FLRT3, HIP1R, HTT, SYNJ1, DGKI, ITGB1, ITPR1, MTMR2, GRIA2, SYDE1, DLG4, ENO2, ENTPD1, NT5E, OLFM1, LRP4	6178	33	19662	1.54307	1	0.392627	65.2185
GOTERM_CC_DIRECT	GO:0043679~axon terminus	35	0.518749	0.0676011	KCNC4, CLCN3, SLC9A6, SNCB, CRHBP, KCNA2, SNCA, KCNA1, ELK1, KCNA6, KCNIP3, CDH8, RGS10, PACSIN1, GOT1, ARPC2, GAD1, HAP1, HCN1, FLRT3, DIXDC1, FMR1, TANC1, ITGA2, GPER1, DGKI, NTSR1, KCNK2, HNRNPR, EPHA4, NTS, CHRM2, NTRK2, SLC18A2, CACNA1B	6178	86	19662	1.29524	1	0.406968	67.6402
GOTERM_CC_DIRECT	GO:0071598~neuronal ribonucleoprotein granule	5	0.074107	0.082251	HTT, FMR1, HNRNPA2B1, KIF3C, UHMK1	6178	6	19662	2.65215	1	0.460517	74.9308

## Sheet: Sheet2
Biological Process	Biological Proces
GOTERM_BP_DIRECT	GO:0007275~multicellular organism development	427	6.32874	4.68566e-11	MEF2C, RBPMS2, MEF2A, PGF, NAA15, RORC, L1CAM, WTAP, HOXD10, HOXD11, CITED2, TLK2, PHOX2A, INA, TMEFF1, WNT10B, RREB1, BTBD7, EOMES, MARK2, CTNNA2, DCAF7, FOXG1, AHCTF1, SCRIB, CASZ1, TCF4, NUDC, UNC45B, DMBX1, DVL2, ESRRG, GAS7, FXR1, AIDA, D1PAS1, MAB21L1, MAB21L2, TLL1, SPIN1, FGF9, FAM3C, LSM14A, LSM14B, ZFP354A, TMEM100, FGF1, ANGPT2, FGF4, IHH, FMNL3, PKDCC, GM2825, WDR47, FMN2, WNT9B, SORT…	5792	1029	18082	1.29548	3.94205e-07	2.81575e-08	9.40538e-08
GOTERM_BP_DIRECT	GO:0030154~cell differentiation	307	4.55017	8.23353e-06	MEF2C, SYT1, MEF2A, CDX1, CDX2, SYT4, PGF, SYT2, NELL1, NAA15, RORC, L1CAM, ITSN2, PRKX, CITED2, HOOK1, SHB, CTGF, 4932411N23RIK, PTBP3, TLK2, TWIST2, BCL7B, TWIST1, INA, BRAF, EFNB3, YY1, TAF4B, MDGA1, PIK3CD, EOMES, PTPRU, MECOM, BOLL, MARK2, CTNNA2, UHRF2, NAV1, TRAPPC9, VEGFA, CAMK1, EFNA5, TGFB1I1, PMP22, DBN1, TDRD5, TDRD7, ARF6, PRRC2B, MYBL1, RIMS2, MYT1, SCRIB, SEMA5A, TAL1, LHX1, LHX3, …	5792	780	18082	1.22874	0.0669243	0.00138442	0.0165256
GOTERM_BP_DIRECT	GO:0007049~cell cycle	245	3.63124	2.49129e-05	CHMP3, CROCC, AURKB, ANKLE2, WTAP, CD2AP, KIF13A, BRINP2, PPP1R1C, INCENP, MAP3K8, VPS4B, ZFP830, TLK1, H2AFX, TLK2, CCNA2, STAG2, CCAR2, CCAR1, ESCO1, DAB2IP, LIG1, PIM2, MAPK1, UHRF1, UHRF2, MAPK6, HEPACAM, MCIDAS, ZWINT, MAPK4, NEK9, CAMK1, ARL8A, TMPRSS11A, FBXL7, ARL8B, PMP22, MCTS1, NEK6, BLCAP, GNAI3, GNAI2, NEK3, GNAI1, AHCTF1, CEP164, ARF6, CDC34, RCC1, URGCP, NCAPG2, NUDC, PPP2R2D, IKZF…	5792	614	18082	1.24571	0.189087	0.00360719	0.049995
GOTERM_BP_DIRECT	GO:0007399~nervous system development	192	2.84571	2.74161e-14	MEF2C, MTSS1, FGF18, MEF2A, ENAH, PLXNA4, SCN3B, L1CAM, MYLIP, ZIC1, ZIC3, ATCAY, DAB1, SRRM4, ROBO1, GATA3, SMARCD1, BTBD3, ROBO2, ATOH8, OLIG2, ISLR2, RBFOX1, INA, RET, TNIK, MAGI2, EFNB3, CHAC1, MDGA1, ENC1, FMR1, SCN2A, DLL3, ARID1A, NUMBL, PRDM8, ASCL1, SLITRK1, SMARCE1, NAV1, NAV2, VEGFA, CAMK1, TFAP2A, EFNA5, NRSN1, INTU, DBN1, PRPS1, SMARCA4, KALRN, SOX1, DSCAML1, ARF6, DCDC2A, MYT1, EPHB…	5792	377	18082	1.58993	2.30706e-10	2.56339e-11	5.50449e-11
GOTERM_BP_DIRECT	GO:0008285~negative regulation of cell proliferation	155	2.29732	0.000453156	PTGS2, FGFRL1, PPP2R5C, FGF10, STRN, REST, FOXO4, CNOT7, ADORA1, KANK2, BAK1, MYOCD, ROBO1, KIFAP3, CDKN2D, GATA3, WDR77, RARA, ZFP503, TWIST2, PTPRJ, PTPRK, DAB2IP, MAGI2, PIM2, PTPRU, WNK2, STK4, STK3, JUN, TFAP2B, TGIF1, TFAP2A, PMP22, CAV2, CYP1B1, SOX4, SOX7, BDKRB2, SRF, ITGB1, WT1, VDR, TMEM127, BCHE, PBRM1, RUNX1, B4GALT1, TRP53, BMP2, MAP2K1, IL1RL1, KLF13, SMAD6, TGFBR2, KLF11, WDR6, SM…	5792	384	18082	1.26014	0.977924	0.0343792	0.905685
GOTERM_BP_DIRECT	GO:0001701~in utero embryonic development	144	2.13428	7.24844e-09	GNA13, ALS2, MTSS1, GDF3, RAD51B, ZFP335, PITPNB, ARNT2, EDN1, TTN, PRKCSH, CITED2, CUL3, DAB2, SIN3A, GATA6, COL4A3BP, GATA3, TWIST1, PITX2, C2CD3, LRP1B, GABPA, DLL3, PTPRR, UBR3, MECOM, MYH9, GRHL2, BCL2L11, SLC34A2, MGAT1, MIB1, TANC2, VEGFA, PDGFRA, PYGO2, PDGFRB, PRDM1, SMARCA4, TSHZ3, FGFR1, ZFAND5, SYVN1, ELL, SOX5, BCL2L1, SOX6, OCRL, SRF, SOX8, ITGB1, SLC30A1, BTF3, AMD1, RUNX1, PALB2, …	5792	299	18082	1.50352	6.09792e-05	3.38783e-06	1.45496e-05
GOTERM_BP_DIRECT	GO:0030335~positive regulation of cell migration	104	1.54143	2.11037e-08	PDGFB, FAM110C, EDN1, MMP2, CXCL10, DAB2, S1PR1, TIAM1, ILK, PDGFC, PDGFD, CCAR1, IKBKAP, RET, PLD1, PIK3CD, TNFAIP6, MAPK1, SPAG9, FGFR1OP, VEGFA, PDGFRA, TFAP2A, SDCBP, PDGFRB, MAPK8, HAS2, C3AR1, HMGB1, GCNT2, SSH2, ONECUT2, ITGB1, PTK2, ITGAV, NUMB, FN1, BMP2, NTF3, MYO1C, MAP2K1, PODXL, TGFBR1, MYO1F, HGF, FURIN, NTRK3, NOTCH1, SEMA6B, ITGA6, ETS1, ITGA5, GRB7, MYLK, PLAU, PREX1, CPEB1, LRRC…	5792	203	18082	1.59939	0.00017753	8.45451e-06	4.23608e-05
GOTERM_BP_DIRECT	GO:0016055~Wnt signaling pathway	103	1.5266	9.1564e-07	BTRC, STRN, AMOTL1, AMOTL2, ZNRF3, CUL3, CSNK2A2, WNT1, DAB2, CSNK2A1, CD44, CCAR2, RNF146, PITX2, BCL7B, WNT10B, TNIK, CSNK1G1, TRABD2B, VAX2, MARK1, TNKS2, MARK2, PYGO2, CSNK1G3, TGFB1I1, WNT5A, CXXC4, AMER3, AMER1, AMER2, DDX3X, FBXW4, DVL2, DIXDC1, TCF7, RYK, NXN, SFRP2, GRK5, SPIN1, ZBTB33, LZTS2, MITF, FERMT2, APCDD1, LGR4, RSPO4, WISP1, RSPO1, RSPO3, CCNY, RTF1, RSPO2, FRAT1, LRRFIP2, CDK1…	5792	213	18082	1.50965	0.00767369	0.00022007	0.00183792
GOTERM_BP_DIRECT	GO:0007420~brain development	102	1.51178	3.96698e-06	SYT1, SYT4, TSPAN2, ZFP335, ARNT2, ZIC1, ATP2B1, BAK1, CTTNBP2, S1PR1, ROBO2, FAS, UNC5C, PITX2, BCR, C2CD3, PTPRG, SIX3, EOMES, MECP2, GRHL2, BCL2L11, DDIT4, RAB18, PYGO2, EFNA5, RELN, FGFR1, CDK5R1, SLC38A3, BBS7, POMK, PFKFB3, KCNA1, BMPR2, HMGCS1, DSCAML1, NAPA, ACAT1, LLGL1, NIPBL, B3GNT5, NDRG4, LHX2, NKX2-1, DMBX1, ABR, NTF3, HTT, TGFBR2, RPGRIP1L, SLC6A17, KCNK3, ATM, PCDH19, PCDH18, EPHA…	5792	216	18082	1.47423	0.0328235	0.000709839	0.00796249
GOTERM_BP_DIRECT	GO:0016477~cell migration	96	1.42285	2.45676e-07	PVR, CTHRC1, NRP1, TMEM18, SORL1, RPS6KB1, ENPEP, MMP2, CD2AP, PTEN, SDC2, SDC3, CUL3, CD47, PDPK1, S1PR1, GAB2, CD44, CTGF, CXCR4, TIAM1, GPC6, DEPDC1B, CSK, FNDC3B, ADAM9, SPECC1L, PTPRK, FMNL3, CCDC88A, AVL9, MMP14, SIRPA, ELMO2, ELMO1, JUP, TYK2, NCK2, TNS3, STYK1, SDC1, VEGFA, PDGFRA, SH3KBP1, PDGFRB, RELN, FOXC1, LAMC1, USP24, SPATA13, EMP2, SRGAP1, WNT5A, SHROOM2, FUT8, APC2, NANOS1, PEAK1…	5792	191	18082	1.56912	0.00206474	7.38142e-05	0.000493137
GOTERM_BP_DIRECT	GO:0007568~aging	77	1.14125	0.000650568	SLC6A3, SNCA, EIF5A, CNP, RPS6KB1, FOXO3, AURKB, PAX2, FOXO4, CANX, PTEN, ATP2B1, FOS, EDNRB, BAK1, SIN3A, CASP9, CTGF, CASP7, SHC1, RPN2, CAT, CASP2, KRT83, RELA, PDE4D, CTNNA1, PPARGC1A, NCAM1, CD86, CAPN10, ADM, EIF2S1, JUN, DLD, KRT14, ABAT, CTSC, NFE2L2, GCLC, LITAF, GRB2, ALDOC, NPY2R, COL3A1, KCNMB1, GLRX2, SLC32A1, TYMS, ADRB3, TNFRSF1B, DMD, CNR1, CACYBP, JUND, P2RY1, NOX4, SREBF1, DNMT3…	5792	173	18082	1.38951	0.99581	0.0453384	1.29779
GOTERM_BP_DIRECT	GO:0031175~neuron projection development	75	1.11161	1.70219e-07	L1CAM, PTEN, EFHD1, ATCAY, CD44, UNC5A, CAMSAP2, CAMSAP1, CNTNAP2, CNTNAP1, SHC1, POU4F1, CDK16, PTPRK, STX3, LYN, CLMN, STMN2, STMN4, MECP2, CAMSAP3, RB1, FRY, NCAM1, NPTXR, ZFYVE27, BTG2, CNTN2, MAPK9, CNTN1, CNTN4, MAPK8, LAMC1, CHL1, NGF, FGFR1, CDK5R1, FRYL, TNC, SRF, CAPZB, ARFGEF1, ITGB1, UHMK1, BLOC1S6, LINGO1, IGF1R, BLOC1S4, BLOC1S2, BLOC1S3, PTK2B, TOR1A, RAB11A, EHD1, RUNX3, APC, FLRT…	5792	139	18082	1.68447	0.00143103	5.96672e-05	0.000341676
GOTERM_BP_DIRECT	GO:0001764~neuron migration	65	0.963391	4.51786e-06	MEF2C, NRP1, TBX20, PAX6, GJA1, PRKG1, GATA2, NDE1, DAB1, CXCR4, GATA3, MAPT, SEMA3A, TOP2B, NR2F2, KIRREL3, PITX2, TWIST1, ELP3, PRRXL1, BARHL1, MDGA1, ESR2, PCM1, NDNF, MARK1, DDIT4, MARK2, BBS1, ASCL1, NAV1, CCR4, CNTN2, RELN, MAPK8, CHL1, DCC, CDK5R1, CCK, POMK, SOX1, USP9X, ASTN1, DCDC2A, SPOCK1, NEO1, SRF, PTK2, FAT3, GPM6A, NKX2-1, PAFAH1B1, UNK, DCX, DCLK1, NR4A2, CELSR3, FZD3, CELSR1, YW…	5792	124	18082	1.63648	0.0372955	0.000791537	0.00906816
GOTERM_BP_DIRECT	GO:0030182~neuron differentiation	64	0.94857	2.71951e-05	MEF2C, COPS2, CORIN, ATP2B2, GATA2, HOXC8, CASP3, S1PR1, GATA3, SNPH, POU4F2, SHC1, POU4F1, OLIG2, PITX2, PRRXL1, RET, WNT10B, LDB1, OTX2, MECP2, RB1, TBR1, DDIT4, ASCL1, TRAPPC9, HIPK1, BTG2, HIPK2, WNT9B, WNT9A, CDK5R1, BRSK2, NAPA, ITM2C, TAL1, ALDH1A2, LHX2, RUNX1, ACSL4, RUNX2, TLX1, WNT8B, DNMT3A, PTPRD, TRPC6, MAP2K1, BHLHE22, TRPC5, VHL, RYK, NR4A2, NEUROG1, EN1, LMX1A, ELAVL4, ISL1, GAS7…	5792	127	18082	1.57324	0.204509	0.003806	0.0545737
GOTERM_BP_DIRECT	GO:0010976~positive regulation of neuron projection development	63	0.933748	0.000988568	PPP2R5D, CPEB1, CBFA2T2, RRN3, TIAM1, RAPGEF1, NEGR1, LRRC7, DAB2IP, RET, MAGI2, LYN, STMN2, PTBP1, ENC1, KIDINS220, NDNF, MARK2, QK, PRKD1, FAM134C, GRN, CAMK1, CNTN1, ADAMTS1, RELN, NGFR, NFE2L2, DBN1, CAMK1D, NGF, DCC, WNT5A, FGFR1, SCN1B, CXCL5, MOB2, UBE2V2, SNX3, GPRC5B, ITGB1, TRIM67, NDRG4, PTK2B, DMD, P2RY2, CNR1, CAMK2B, HSPA5, HAP1, CFLAR, KAT2B, PTPRZ1, DPYSL3, FIG4, SIRT1, KIF3C, EPH…	5792	138	18082	1.42521	0.999757	0.0634189	1.96573
GOTERM_BP_DIRECT	GO:0009791~post-embryonic development	61	0.904106	3.94156e-06	SCHIP1, IMPAD1, DICER1, SZT2, DLK1, DDX17, GATA3, CHST11, RC3H2, SEPP1, KDM5B, GABRG2, ALDH5A1, INPPL1, GM21949, ARID5B, ZFX, MECP2, CCDC47, MECOM, BCL2L11, ACVR2B, GNAQ, ASH1L, NPPC, PYGO2, GNAS, PRDM1, TRP73, GIGYF2, SERP1, TAPT1, RAB3A, KMT2A, USP9X, TIPARP, SOX6, MYT1, TCF7L2, MUT, LHX1, MORC3, BCL2, BCL11B, SCN9A, ETNK2, NKX2-3, PLAGL2, SLC8A1, FLT3, TGFBR1, NR4A2, SMAD2, TET2, ITPR1, ATM, F…	5792	114	18082	1.67049	0.0326166	0.000720619	0.00791147
GOTERM_BP_DIRECT	GO:0030336~negative regulation of cell migration	57	0.84482	7.03509e-06	PDGFB, PTEN, CITED2, ROBO1, SERPINE1, DPEP1, RECK, RAP2B, PTPRJ, RAP2A, TMEFF2, PTPRK, MAGI2, RAP2C, BCR, STK24, SCAI, PTPRU, SLC9A3R1, LDLRAD4, SLIT2, THY1, SRGAP3, STC1, RNF20, SRGAP1, ADAM15, SRGAP2, CYP1B1, ABHD6, DAG1, ABHD2, SRF, TPM1, ARID2, MIA3, PTK2, BCL2, ACAN, NKX2-1, CNN2, ARHGDIA, ADARB1, ABR, OSBPL8, EPPK1, IL1RN, DPYSL3, DACH1, FAM60A, SFRP2, PKP2, CHRD, ENG, KLF4, IGFBP5, RNF41	5792	106	18082	1.67875	0.0574689	0.00120716	0.0141204
GOTERM_BP_DIRECT	GO:0007409~axonogenesis	55	0.815177	5.46291e-05	ALS2, ADCY1, PITPNA, LRTM2, PAX6, CNP, PAK3, ANK3, MAPT, POU4F2, LRRC55, PAK1, TOP2B, PRRXL1, FLOT1, VAX2, SLIT2, CTNNA2, NUMBL, SLITRK2, SLITRK1, SLITRK4, CNTN2, SLITRK6, SEMA4A, SPAST, KALRN, WNT5A, RAB3A, CCK, BRSK2, LLGL1, LINGO1, IGF1R, RNF165, BCL2, BCL11B, NUMB, LRFN3, DCLK1, APC, ACTB, RAB8A, PTPRZ1, RYK, CREB1, MAP1B, SPTBN4, NTNG1, NOTCH1, ULK1, ULK2, GSK3B, MAP2, MYH10	5792	107	18082	1.60471	0.368468	0.00654431	0.109598
GOTERM_BP_DIRECT	GO:0007417~central nervous system development	49	0.726249	1.51065e-05	PAM, ARNT2, DSCAML1, COL2A1, ZEB2, SZT2, ZEB1, ZBTB16, ZIC1, ANKLE2, PAX2, PTEN, CITED2, NRCAM, ACVR1B, CHD7, DAB1, B3GNT5, TPP1, PAX8, ACAN, CASZ1, CSK, SHC3, RUNX1, TLX1, TRP53, DMBX1, ELP3, HAPLN1, HAPLN4, LYN, GABRA4, ALDH5A1, HTT, FMR1, OTX2, GRHL3, CELSR1, LMX1A, STK4, STK3, SMO, CNTN2, RELN, VCAN, NGFR, NCAN, CHRD	5792	89	18082	1.71879	0.119347	0.0023081	0.0303185
GOTERM_BP_DIRECT	GO:0045666~positive regulation of neuron differentiation	49	0.726249	0.00137507	MEF2C, GDF6, GDF5, ZEB1, ACTR3, GATA2, DAB1, BRINP2, RARA, SOCS2, SOX11, ECT2, EIF4G1, SPAG9, ASCL1, NCOA1, BNIP2, HOXD3, FOXG1, TGIF1, NGFR, NGF, FGFR1, MMD, LIN28A, GPRC5B, ITGB1, VWC2, ADRA2B, TCF4, DNMT3B, NKX2-2, BMP2, TRPC6, TRPC5, MAP1B, FOXA1, NEUROG1, GDPD5, NBL1, CDON, SALL1, NEUROD2, CPNE1, MAPK8IP3, KDM4A, BMP7, TCF12, BMP6	5792	103	18082	1.48517	0.999991	0.07991	2.72424
GOTERM_BP_DIRECT	GO:0007179~transforming growth factor beta receptor signaling pathway	48	0.711427	4.67383e-08	WFIKKN2, GCNT2, FUT8, PDGFB, USP9X, FERMT2, COL3A1, PML, ITGB1, CDH5, SRC, PXN, CITED2, MAP3K7, FOS, PTK2, MAP3K1, ZYX, USP15, MTMR4, ADAM9, TRP53, PTPRK, BMP2, SMAD9, SMAD7, CREB1, TGFBR1, SMAD6, NLK, TGFBR2, SMAD4, MSTN, DUSP22, SMAD2, SMAD1, TAB1, DCP1A, JUN, HIPK2, COL1A2, TGFBR3, SMURF2, SMURF1, BMPR1B, PARP1, ENG, ACVR1	5792	75	18082	1.99801	0.000393132	1.7873e-05	9.38163e-05
GOTERM_BP_DIRECT	GO:0001843~neural tube closure	44	0.652142	0.00729885	WNT5A, SEC24B, KDM6A, ENAH, SHROOM3, ZEB2, PAX2, TRIM71, SCRIB, SUFU, CITED2, IFT122, TMED2, LHX2, RALA, RARA, PRKACB, TRAF6, ALX1, HECTD1, TWIST1, DVL2, ROCK2, VANGL2, MED12, ARID1A, FZD3, GRHL3, SKI, CELSR1, GRHL2, TULP3, SALL4, TSC1, ADM, SFRP2, SALL1, IFT57, LRP6, SEMA4C, TFAP2A, TGIF1, PTCH1, APAF1	5792	97	18082	1.41612	1	0.248231	13.6745
GOTERM_BP_DIRECT	GO:0030900~forebrain development	42	0.622499	0.00174423	E2F1, TWSG1, SOX1, NDST1, PAX6, CNP, PRKG1, SRF, SRC, ALDH1A2, NDE1, TTBK2, NUMB, POU3F1, TOP2B, NR2F2, FRS2, DCLK1, GNAO1, GSC, RFX4, IKZF1, OTX2, PCDH9, ARID1A, VAX2, MECOM, PPARGC1A, NUMBL, ATRX, NOTCH1, DKK1, KDM2B, FOXG1, LRP6, MAPK8IP3, RELN, APAF1, TRP73, CHRD, SMARCA4, NFIB	5792	86	18082	1.52465	1	0.0932726	3.44351
GOTERM_BP_DIRECT	GO:0007612~learning	38	0.563213	4.62176e-05	JPH4, PTGS2, SLC6A1, SYNJ1, CTNND2, UBA6, SORCS3, EPHB2, PAK6, PRKAR2B, GPR21, CHST10, HRH3, BCHE, SLC24A2, CNTNAP2, SLC8A2, NRXN3, HTT, SLC12A5, MECP2, NLGN3, NRXN1, PARK2, NTSR1, ELAVL4, RGS14, ATAD1, SHANK3, VDAC1, GMFB, JUN, ARF4, NTRK2, CNTN2, RELN, CHRNB2, ABL2	5792	66	18082	1.79745	0.322156	0.00578674	0.0927302
GOTERM_BP_DIRECT	GO:0009790~embryo development	38	0.563213	0.00415997	WNT5A, TWSG1, CDK5R1, NDST1, HUS1, DLK1, TPM1, MEN1, ACVR1B, SLC4A8, PDGFC, HMGCL, AKIRIN2, TRIP12, RASA1, IHH, NANOG, BMP2, HTT, TGFBR1, ZFX, COLEC10, MECP2, UBR3, CCDC47, RICTOR, AMBRA1, FOXP1, FOXP2, PGM3, KIF1B, TSC1, RAB14, SMARCA5, TDG, TGFBR3, ACVR1, SLC9A1	5792	79	18082	1.50167	1	0.167746	8.02708
GOTERM_BP_DIRECT	GO:0048812~neuron projection morphogenesis	37	0.548392	3.34081e-05	WNT5A, ALS2, SLC9A6, PLXNA4, NEK3, ZFP335, DICER1, BRSK2, GJA1, CTTN, PACSIN1, GPM6A, DMD, ILK, CNTNAP1, PAK1, NEFL, KIRREL3, DBNL, DAB2IP, SGK1, MAP2K1, UGT8A, LIFR, ITGA1, ZSWIM6, GAS7, SLIT2, ATP7A, ANKRD27, NBL1, ATXN2, NYAP2, SLITRK6, BMP7, SRGAP2, NGF	5792	63	18082	1.83349	0.245022	0.00459705	0.0670376
GOTERM_BP_DIRECT	GO:0021766~hippocampus development	37	0.548392	0.00154429	CDK5R1, PHLPP2, USP9X, EZH1, EZH2, KCNA1, BCAN, UBA6, ZEB2, OGDH, SRF, MDK, ZBTB18, SLC32A1, ATP2B4, MAS1, LHX5, NKX2-1, PAFAH1B1, SRD5A1, RARA, DCX, NEFL, KIRREL3, KIF14, LMX1A, YWHAE, EPHA5, BBS1, NCOA1, TSC1, GSK3B, ID4, LRP8, RELN, TRP73, KDM6B	5792	73	18082	1.58233	0.999998	0.0857671	3.05457
GOTERM_BP_DIRECT	GO:0060070~canonical Wnt signaling pathway	37	0.548392	0.0575021	WNT5A, KDM6A, NDP, SOX4, TCF7L2, PTEN, TCF7L1, ZNRF3, WNT1, CDC42, RSPO1, BCL9, APC, DVL2, DIXDC1, FZD8, TBL1XR1, TCF7, WNT10B, MED12, FZD1, FZD3, FZD2, PTPRU, FZD5, FZD4, WNT2B, CCND1, SDC1, MGAT3, DACT1, GSK3B, WNT9B, LRP6, PYGO2, WNT9A, KLF4	5792	89	18082	1.29787	1	0.754257	69.5394
GOTERM_BP_DIRECT	GO:0051384~response to glucocorticoid	36	0.53357	0.00561164	CALCR, GPR83, CCL1, HMGB1, PAM, ALAD, PTGS2, CXCL2, MDK, GHRHR, TYMS, KRAS, GOT1, BCHE, PAPPA, BCL2, GM21596, FAS, AGL, PIK3R1, ADAM9, MAP2K1, CRYAA, IL1RN, MSTN, SPARC, PTPRU, TRIM63, TAT, PPARGC1B, SLCO1B2, CTSL, SDC1, S100B, ADM, BMP6	5792	75	18082	1.49851	1	0.207115	10.6812
GOTERM_BP_DIRECT	GO:0050885~neuromuscular process controlling balance	35	0.518749	2.64357e-05	MYO5A, CAMTA1, JPH4, IGDCC3, GM2A, ADCY5, GPR88, ATP2B2, BLOC1S4, SLC1A3, AP1S2, TPP1, TNR, ALDH1A3, DLG4, POU4F2, PAFAH1B1, PDE8B, CAMK2B, CNTNAP1, NEFL, RBFOX1, RBFOX2, CLRN1, ABR, BCR, AARS, NLGN2, NRXN1, SHANK3, CLIC5, ABL1, ABL2, GIGYF2, MYH10	5792	58	18082	1.8839	0.19941	0.00376251	0.0530502
GOTERM_BP_DIRECT	GO:0019827~stem cell population maintenance	35	0.518749	0.00378754	NKAP, FGFR1, DICER1, SETD1A, MED24, CDC73, LIN28A, PRDM16, NIPBL, TRIM8, MED28, RTF1, LSM1, STAG2, APC, FGF4, NANOG, ZCCHC11, ESRRB, MED12, EOMES, ARID1A, TET1, SMC3, STAT3, EIF4E, SALL4, PHF19, MED15, RIF1, MTF2, MED17, KLF4, SMARCA4, BMPR1A	5792	71	18082	1.53896	1	0.156179	7.33418
GOTERM_BP_DIRECT	GO:0045665~negative regulation of neuron differentiation	35	0.518749	0.0135429	SOX21, PTCHD2, SLC6A4, PAX6, FOXO3, REST, JAG1, CALR, ITGB1, MEIS1, HOXA2, HEY1, CASZ1, CTDSP1, OLIG2, LSM1, NKX2-2, DIXDC1, SIX3, HMG20A, LMX1A, ISL1, MIB1, ASCL1, NOTCH1, EIF4E, FOXG1, GDF11, CNTN2, ID4, CNTN4, PBX1, TRP73, BMP7, MED1	5792	76	18082	1.43771	1	0.371509	23.944
GOTERM_BP_DIRECT	GO:0045165~cell fate commitment	34	0.503928	0.00975548	WNT5A, MEF2C, MITF, ONECUT2, SOX5, PML, PAX6, SOX6, SOX8, TAL1, SPRY2, CASP3, HOXA2, GATA5, GFI1, TLX1, WNT8B, BMP2, WNT10B, SOX12, OTX2, NEUROG1, SMAD2, WNT2B, NOTCH1, EYA1, TRPS1, WNT9B, TGFB1I1, PRDM1, WNT9A, RBPJ, GAP43, KDM6B	5792	72	18082	1.47423	1	0.302433	17.8629
GOTERM_BP_DIRECT	GO:0008542~visual learning	33	0.489106	0.00148987	KMT2A, DCDC2A, KIT, ITGB1, NETO1, DDHD2, MEIS2, KRAS, AP1S2, PDE1B, NDRG4, HRH2, PDE8B, SGK1, BRAF, LRRN4, HTT, CREB1, MECP2, TANC1, NLGN3, ATP1A2, RGS14, ATXN1, HIF1A, NTS, CACNA1E, CHRNB2, PIAS1, SYNGAP1, CACNA1C, CTNS, ABL2	5792	63	18082	1.63528	0.999996	0.0845461	2.94845
GOTERM_BP_DIRECT	GO:0010977~negative regulation of neuron projection development	33	0.489106	0.00207445	GFAP, H2-D1, SPOCK1, LRIG2, LPAR1, PRKCSH, ITM2C, CBFA2T2, DAB2, CRMP1, TNR, TRPV4, IL15RA, PAFAH1B1, SEMA3A, GFI1, RAP1GAP2, INPPL1, STMN2, PTPRG, RUNX1T1, SNAPIN, DPYSL3, STX1B, EPHA3, MAP4K4, GSK3B, ADAM17, MDM2, NGFR, THOC2, RBPJ, PMP22	5792	64	18082	1.60973	1	0.102832	4.08263
GOTERM_BP_DIRECT	GO:0021987~cerebral cortex development	33	0.489106	0.00676603	SLC38A2, CEP120, COL3A1, DICER1, MDK, ZBTB18, NDE1, FAT4, LHX2, BTBD3, PAFAH1B1, SRD5A1, H2AFX, PLCB1, NEFL, KIF14, YWHAE, TACC1, TACC2, FOXP2, BBS1, SMO, ASCL1, NCOA1, HIF1A, TRAPPC9, TSC1, CDON, FOXG1, NTRK2, LRP6, RELN, LRP8	5792	68	18082	1.51504	1	0.234248	12.7396
GOTERM_BP_DIRECT	GO:0051965~positive regulation of synapse assembly	33	0.489106	0.0113207	CLSTN2, CLSTN3, LRTM2, CLSTN1, OXTR, UBE2V2, EPHB1, EPHB2, ACTR3, LINGO2, LRRTM3, LRRTM2, LRRTM1, EEF2K, THBS2, FLRT3, FLRT2, FLRT1, NRXN3, LRRN3, NLGN1, MECP2, NLGN2, NLGN3, NRXN1, NTRK3, SLITRK2, SLITRK1, SLITRK4, NTRK2, EFNA5, CUX2, SLITRK6	5792	70	18082	1.47175	1	0.332458	20.43
GOTERM_BP_DIRECT	GO:0022008~neurogenesis	31	0.459463	0.011898	WNT5A, COPS2, CEP120, SPOCK1, PRDM16, LLGL1, EPHB1, PRDM13, WNT1, DAGLA, FAT4, CXCR4, LHX2, BCL11A, ZFP217, ETV6, HAP1, BHLHE22, HTT, CHAC1, NEUROG1, TACC1, TACC2, PRDM8, ASCL1, SMARCE1, PRDM6, FOXG1, SIX1, MESP1, SMARCA4	5792	65	18082	1.4889	1	0.342674	21.3574
GOTERM_BP_DIRECT	GO:0030178~negative regulation of Wnt signaling pathway	30	0.444642	0.00166279	LZTS2, NKD1, APC2, FGF9, CXXC4, APCDD1, ZNRF3, HIC1, SHISA2, APC, MDFI, GSC, NLK, TRABD2B, MED12, SIX3, HMGA2, DKK2, CTNNBIP1, DKK3, GRB10, CCND1, DKK1, DACT1, NXN, AIDA, DACT3, SFRP2, LRP6, LRP4	5792	56	18082	1.67244	0.999999	0.0902625	3.28526
GOTERM_BP_DIRECT	GO:0045599~negative regulation of fat cell differentiation	29	0.429821	0.000151172	E2F1, WNT5A, JDP2, ENPP1, FOXO1, JAG1, DLK1, RORA, TCF7L2, TRIB2, FAM57B, GATA2, ZFP36L2, WNT1, GATA3, INSIG1, WNT10B, ASXL1, RUNX1T1, GPER1, WWTR1, SIRT1, ANKRD26, VEGFA, NUCB2, LRP6, SORT1, ID4, TGFB1I1	5792	48	18082	1.88614	0.719703	0.0148522	0.303006
GOTERM_BP_DIRECT	GO:0021549~cerebellum development	28	0.414999	0.00104942	CDK5R1, CCR1, GLUD1, NFIX, LPAR1, ZBTB18, NR2C2, WNT1, ATP2B2, LHX1, LHX5, PTBP2, HAP1, TRP53, LDB1, ATRN, RPGRIP1L, MECP2, EN1, LMX1A, PPARGC1A, FOXP2, NCOA1, SEMA4C, CNTN1, ABAT, CEND1, FAIM2	5792	50	18082	1.74826	0.999854	0.0656919	2.08551
GOTERM_BP_DIRECT	GO:0001558~regulation of cell growth	27	0.400178	0.0277163	IGFBPL1, CLSTN3, IGFBP7, NANOS1, CLSTN1, CDC73, POT1B, WISP1, FAM107A, CD44, CTGF, ILK, HTRA4, HTRA3, 4932438A13RIK, CRIM1, KIF14, SGK1, SOCS2, SGK3, LMX1A, RB1, FBLN5, WFDC1, IGFBP3, IGFBP4, IGFBP5	5792	58	18082	1.45329	1	0.550169	43.1183
GOTERM_BP_DIRECT	GO:0001558~regulation of cell growth	27	0.400178	0.0277163	IGFBPL1, CLSTN3, IGFBP7, NANOS1, CLSTN1, CDC73, POT1B, WISP1, FAM107A, CD44, CTGF, ILK, HTRA4, HTRA3, 4932438A13RIK, CRIM1, KIF14, SGK1, SOCS2, SGK3, LMX1A, RB1, FBLN5, WFDC1, IGFBP3, IGFBP4, IGFBP5	5792	58	18082	1.45329	1	0.550169	43.1183
GOTERM_BP_DIRECT	GO:0048666~neuron development	26	0.385356	0.0498627	MEF2C, NRP1, GABRB2, ZBTB18, MTMR2, PACSIN1, ATAT1, NR2F6, MTURN, HS6ST1, RUNX1, IHH, NTF3, HTT, EN1, SKI, DPYSL3, FIG4, TENM4, NCAM1, ASCL1, VEGFA, NEUROD2, TRP73, PBX3, THOC2	5792	58	18082	1.39947	1	0.715844	64.1811
GOTERM_BP_DIRECT	GO:0021915~neural tube development	25	0.370535	0.0176255	WNT5A, KDM6A, PLXNA2, TRIM71, TCF7L2, ZFP36L1, ALDH1A2, TTBK2, PKD1, TCF7, C2CD3, KIF3A, MED12, AMBRA1, GRHL2, EPHA2, SALL2, NOTCH1, TULP3, SALL4, DACT1, SFRP2, SALL1, LRP6, INTU	5792	51	18082	1.53034	1	0.433819	30.0189
GOTERM_BP_DIRECT	GO:0021915~neural tube development	25	0.370535	0.0176255	WNT5A, KDM6A, PLXNA2, TRIM71, TCF7L2, ZFP36L1, ALDH1A2, TTBK2, PKD1, TCF7, C2CD3, KIF3A, MED12, AMBRA1, GRHL2, EPHA2, SALL2, NOTCH1, TULP3, SALL4, DACT1, SFRP2, SALL1, LRP6, INTU	5792	51	18082	1.53034	1	0.433819	30.0189
GOTERM_BP_DIRECT	GO:0050808~synapse organization	24	0.355714	0.000155672	LRRC4, MYO5A, SLC9A6, SNCB, RAB39B, SNCA, NFASC, NLGN1, CTNND2, NLGN2, PCDHGC5, NLGN3, PCDHGC4, PCDHGC3, LMX1A, ELFN1, ATP2B2, DACT1, TSC1, ANK3, TNR, LRRTM2, LRRTM1, LRP4	5792	37	18082	2.02501	0.730119	0.0151145	0.312013
GOTERM_BP_DIRECT	GO:0007416~synapse assembly	24	0.355714	0.00599154	FLRT3, DBNL, DNM3, MYO6, NRXN2, PDGFB, NRXN3, CLSTN3, MECP2, NLGN1, BSN, NLGN2, NLGN3, NRXN1, PCLO, PTEN, FARP1, SHANK3, GPM6A, SPTBN2, GNPAT, PLXND1, SLITRK6, KIRREL3	5792	45	18082	1.66501	1	0.215783	11.3636
GOTERM_BP_DIRECT	GO:0060291~long-term synaptic potentiation	24	0.355714	0.0206051	GFAP, SLC8A2, STX3, BRAF, SNCA, STX4A, MECP2, NLGN1, NLGN3, PTEN, RGS14, SHANK3, MAPK1, S100B, PTK2B, TNR, SLC24A2, LRRTM2, NTRK2, LRRTM1, RELN, CAMK2B, VAMP2, SNAP25	5792	49	18082	1.52909	1	0.471098	34.1586
GOTERM_BP_DIRECT	GO:0060291~long-term synaptic potentiation	24	0.355714	0.0206051	GFAP, SLC8A2, STX3, BRAF, SNCA, STX4A, MECP2, NLGN1, NLGN3, PTEN, RGS14, SHANK3, MAPK1, S100B, PTK2B, TNR, SLC24A2, LRRTM2, NTRK2, LRRTM1, RELN, CAMK2B, VAMP2, SNAP25	5792	49	18082	1.52909	1	0.471098	34.1586
GOTERM_BP_DIRECT	GO:0007611~learning or memory	24	0.355714	0.0343942	MEF2C, EGR1, VIP, EGR2, GM2A, POMK, HTT, PTPRZ1, KCNAB1, AFF2, ESR2, GPI1, PTEN, SHANK3, SLC11A2, NCAM1, CASP3, S100B, PRKAR1B, CNR1, TMOD2, PAFAH1B1, MAN2B1, SHC3	5792	51	18082	1.46913	1	0.609661	50.4673
GOTERM_BP_DIRECT	GO:0006836~neurotransmitter transport	23	0.340892	0.013526	CPLX3, CPLX2, CPLX1, STX3, SLC6A1, SLC6A20B, SLC6A3, SYNJ1, SLC6A4, STX4A, SLC6A14, SLC6A17, SLC6A18, RIMS2, STX1B, SLC6A19, SLC32A1, SLC6A9, SLC6A8, SLC6A6, SLC18A2, SV2B, SV2A	5792	45	18082	1.59563	1	0.373518	23.9178
GOTERM_BP_DIRECT	GO:0007528~neuromuscular junction development	21	0.311249	0.00666836	ALS2, COL4A1, ZC4H2, TNC, UTRN, CACNB1, RER1, CACNB2, KY, PDZRN3, CACNB4, CACNG2, CACNA2D2, COL4A5, NEDD4, ANK3, NTRK2, DOK7, PAK1, CHRNA1, KALRN	5792	38	18082	1.72526	1	0.233188	12.5672
GOTERM_BP_DIRECT	GO:0021762~substantia nigra development	21	0.311249	0.00666836	INA, ACTB, PLP1, FGF9, MAOB, PADI2, CNP, ZFP148, BASP1, SYPL2, YWHAE, SYNGR3, CKB, CDC42, YWHAH, MAPKAP1, COX6B1, YWHAQ, HSPA5, SUDS3, CALM1	5792	38	18082	1.72526	1	0.233188	12.5672
GOTERM_BP_DIRECT	GO:0008045~motor neuron axon guidance	20	0.296428	0.00010687	PLXNA4, EGR2, NRP1, KIF5C, FOXP1, SLIT2, MYCBP2, EPHA3, ALCAM, HOXA1, EPHA4, HOXA2, LHX1, CXCR4, RNF165, LHX3, LHX4, SEMA3A, LHX9, ETV4	5792	28	18082	2.22992	0.593082	0.0111764	0.214298
GOTERM_BP_DIRECT	GO:0045664~regulation of neuron differentiation	20	0.296428	0.000749673	NTF3, EFNA3, DICER1, PAX6, NLGN1, EOMES, NEUROG1, DPYSL2, YWHAG, EYA1, NREP, BCL11B, CDON, NUMB, SIX1, NEUROD2, TFAP2A, MAPK8, ZFHX3, NGF	5792	31	18082	2.01412	0.998181	0.0512197	1.49409
GOTERM_BP_DIRECT	GO:0048167~regulation of synaptic plasticity	20	0.296428	0.0500239	MEF2C, JPH4, MYO6, HTT, CPEB3, BAIAP2, MECP2, CTNND2, GIPC1, ADORA1, SHANK3, NCAM1, ATP2B2, YWHAG, EIF4EBP2, HRH2, P2RX3, SIPA1L1, RARA, SYNGAP1	5792	42	18082	1.48662	1	0.715983	64.3028
GOTERM_BP_DIRECT	GO:0021983~pituitary gland development	18	0.266785	0.00455252	CREB1, SIX3, PAX6, FGF10, HMGA2, ISL1, TCF7L2, ALDH1A2, GATA2, ETS1, SALL1, LHX3, NKX2-1, SRD5A1, RBPJ, PITX1, BMPR1A, PITX2	5792	30	18082	1.87314	1	0.180369	8.75208
GOTERM_BP_DIRECT	GO:0060996~dendritic spine development	17	0.251964	9.03819e-07	GIT1, SLC9A6, FMR1, SLC12A5, UBA6, SPIRE1, ARID1B, EPHB1, EPHB2, NCK2, PAK2, PAK3, PAK4, ARF4, PAK1, ACSL4, SRGAP2	5792	18	18082	2.94845	0.007575	0.000223617	0.00181419
GOTERM_BP_DIRECT	GO:0030511~positive regulation of transforming growth factor beta receptor signaling pathway	17	0.251964	0.000516787	NPNT, SMAD4, GIPC1, FURIN, CITED2, MEN1, CDKN1C, DAB2, MYOCD, ITGA8, HIPK2, SDCBP, TGFBR3, ADAM17, TGFB1I1, THBS1, RNF111	5792	24	18082	2.21134	0.987078	0.0380848	1.03223
GOTERM_BP_DIRECT	GO:0048863~stem cell differentiation	17	0.251964	0.0478614	NANOG, SOX21, JARID2, KIT, PAX2, LIN28A, FOXO4, TCF7L1, PHF19, GPM6A, OSR1, MTF2, PSMD11, HOXA7, PUM1, RUNX2, ETV4	5792	34	18082	1.56095	1	0.702864	62.6358
GOTERM_BP_DIRECT	GO:0016079~synaptic vesicle exocytosis	16	0.237142	3.53666e-05	CPLX3, RAB3A, SYT1, CPLX2, CPLX1, STX4A, SNAPIN, RPH3A, CADPS, P2RX7, TRIM9, OTOF, SPTBN2, SV2B, VAMP2, UNC13C	5792	19	18082	2.62896	0.25736	0.00471179	0.0709663
GOTERM_BP_DIRECT	GO:0007269~neurotransmitter secretion	16	0.237142	0.0146923	PPFIA3, SYT1, SYT4, NRXN2, NRXN3, PTPRN2, SYT2, STXBP1, LIN7C, NRXN1, DGKI, RIMS2, LIN7A, SYN2, SNAP25, CACNA1B	5792	28	18082	1.78394	1	0.391104	25.7031
GOTERM_BP_DIRECT	GO:0060999~positive regulation of dendritic spine development	16	0.237142	0.0215687	PALM, CPEB3, FMR1, NLGN1, NLGN2, NLGN3, LPAR1, NR3C1, SHANK3, EIF4G2, PPP1R9A, ARF1, MAPK6, GRN, CAMK1, KALRN	5792	29	18082	1.72242	1	0.483079	35.4466
GOTERM_BP_DIRECT	GO:0060999~positive regulation of dendritic spine development	16	0.237142	0.0215687	PALM, CPEB3, FMR1, NLGN1, NLGN2, NLGN3, LPAR1, NR3C1, SHANK3, EIF4G2, PPP1R9A, ARF1, MAPK6, GRN, CAMK1, KALRN	5792	29	18082	1.72242	1	0.483079	35.4466
GOTERM_BP_DIRECT	GO:0050767~regulation of neurogenesis	16	0.237142	0.0421372	HMGB2, ZFP335, DICER1, EZH2, PAX6, EOMES, ASCL1, JADE2, NOTCH1, CHD7, TNR, PER2, BCL6B, POU4F1, GFI1, YAP1	5792	31	18082	1.6113	1	0.666307	57.8588
GOTERM_BP_DIRECT	GO:1990090~cellular response to nerve growth factor stimulus	16	0.237142	0.0421372	E2F1, MAGI2, STMN2, CREB1, CBL, TAC1, FOXO3, KIDINS220, RPS3, MICALL1, CSNK1D, BPTF, ACAP2, RAP1A, EHD1, RAPGEF1	5792	31	18082	1.6113	1	0.666307	57.8588
GOTERM_BP_DIRECT	GO:0035249~synaptic transmission, glutamatergic	15	0.222321	0.0498211	ALS2, PLAT, CLCN3, GRIK2, CLSTN3, NAPA, PARK2, CACNB4, NAPB, CDH8, ADRB2, GRM3, P2RX1, GRIN2D, SHC3	5792	29	18082	1.61477	1	0.716584	64.1496
GOTERM_BP_DIRECT	GO:1900006~positive regulation of dendrite development	14	0.2075	0.00122822	DAB2IP, PTPRZ1, CRP, EZH2, ELAVL4, IQGAP1, TMEM106B, PACSIN1, CLIP1, LRP8, BMP7, ABL1, SEZ6, VLDLR	5792	19	18082	2.30034	0.999968	0.0742576	2.4367
GOTERM_BP_DIRECT	GO:0007274~neuromuscular synaptic transmission	14	0.2075	0.0590125	RAB3A, EGR3, NTF3, STXBP1, MYLK2, KIF1B, P2RX3, FCHSD2, CHRNA4, CHRND, CHRNA6, FCHSD1, SLC5A7, CHRNA1	5792	27	18082	1.61876	1	0.760547	70.5044
GOTERM_BP_DIRECT	GO:0048814~regulation of dendrite morphogenesis	13	0.192678	0.0355506	RAP2A, TNIK, PTPRZ1, SDC2, SYNE1, SARM1, ROBO1, NEDD4, SIPA1L1, GSK3B, NSMF, CHRNB2, SEMA4D	5792	23	18082	1.76455	1	0.617364	51.6444
GOTERM_BP_DIRECT	GO:0006306~DNA methylation	13	0.192678	0.0355506	BMI1, KMT2E, DNMT3A, BEND3, KMT2A, EZH2, CTCF, MBD4, GATAD2A, GNAS, DNMT3B, BAZ2A, HELLS	5792	23	18082	1.76455	1	0.617364	51.6444
GOTERM_BP_DIRECT	GO:0001841~neural tube formation	12	0.177857	0.00568068	MAP3K7, MIB1, TULP3, SOX11, NUP50, SOX4, PTCH1, IFT52, STK4, IPMK, STK3, CITED2	5792	17	18082	2.20369	1	0.208475	10.8056
GOTERM_BP_DIRECT	GO:0007413~axonal fasciculation	12	0.177857	0.0104083	SEMA5A, WNT5A, NCAM2, CDK5R1, NRP1, PTPRZ1, CRTAC1, CNR1, CNTN2, CELSR3, SEMA3A, EPHB2	5792	18	18082	2.08126	1	0.315738	18.943
GOTERM_BP_DIRECT	GO:0048485~sympathetic nervous system development	11	0.163035	0.0204541	PHOX2A, ASCL1, PLXNA4, NRP1, HAND2, GATA3, SOX11, TRP63, TFAP2B, SOX4, TFAP2A	5792	17	18082	2.02005	1	0.469821	33.9544
GOTERM_BP_DIRECT	GO:0048485~sympathetic nervous system development	11	0.163035	0.0204541	PHOX2A, ASCL1, PLXNA4, NRP1, HAND2, GATA3, SOX11, TRP63, TFAP2B, SOX4, TFAP2A	5792	17	18082	2.02005	1	0.469821	33.9544
GOTERM_BP_DIRECT	GO:0001709~cell fate determination	11	0.163035	0.0330112	GATA2, NOTCH2, HOXA2, HAND1, GATA3, EBF2, NKX6-3, PAX6, DLL3, PTCH1, PAX2	5792	18	18082	1.90782	1	0.599063	49.0236
GOTERM_BP_DIRECT	GO:0048699~generation of neurons	10	0.148214	0.00655433	FGFR1, ASCL1, TAL1, NTF3, CXCR4, SIX1, LRP6, SIX4, THOC2, DBN1	5792	13	18082	2.40146	1	0.230639	12.3656
GOTERM_BP_DIRECT	GO:0048489~synaptic vesicle transport	10	0.148214	0.0131609	RAB3A, SYT4, SYNJ1, TOR1A, SNCA, NLGN1, MYLK2, SNAPIN, DPYSL2, LIN7A	5792	14	18082	2.22992	1	0.367879	23.3506
GOTERM_BP_DIRECT	GO:0061351~neural precursor cell proliferation	10	0.148214	0.0236432	BBS1, KIF3A, CXCR4, GRN, PAX6, ZFP503, DBN1, IFT88, MELK, EPHB1	5792	15	18082	2.08126	1	0.50532	38.1391
GOTERM_BP_DIRECT	GO:0061351~neural precursor cell proliferation	10	0.148214	0.0236432	BBS1, KIF3A, CXCR4, GRN, PAX6, ZFP503, DBN1, IFT88, MELK, EPHB1	5792	15	18082	2.08126	1	0.50532	38.1391
GOTERM_BP_DIRECT	GO:0048488~synaptic vesicle endocytosis	10	0.148214	0.0596871	STON2, SYT1, PACSIN1, SYT2, GRN, SYNJ1, SNCA, DENND1A, CANX, SCRIB	5792	17	18082	1.83641	1	0.763598	70.9259
GOTERM_BP_DIRECT	GO:0014032~neural crest cell development	10	0.148214	0.0596871	TAPT1, ALDH1A2, MAPK1, RDH10, HAND2, SOX11, EDN1, TFAP2A, FOXC1, BMPR1A	5792	17	18082	1.83641	1	0.763598	70.9259
GOTERM_BP_DIRECT	GO:0060292~long term synaptic depression	10	0.148214	0.0596871	ARF1, PTK2B, SLC24A2, ABHD6, PICK1, STXBP1, GRID2IP, PTEN, SRF, SHANK3	5792	17	18082	1.83641	1	0.763598	70.9259
GOTERM_BP_DIRECT	GO:0050771~negative regulation of axonogenesis	9	0.133393	0.00670963	GDI1, PTK2, DAB1, SYNGAP1, PTEN, LRP4, RUFY3, EPHB2, THY1	5792	11	18082	2.55428	1	0.23349	12.6401
GOTERM_BP_DIRECT	GO:2000637~positive regulation of gene silencing by miRNA	9	0.133393	0.00670963	AJUBA, FMR1, PUM1, NFKB1, LIMD1, PUM2, TRIM71, STAT3, FXR1	5792	11	18082	2.55428	1	0.23349	12.6401
GOTERM_BP_DIRECT	GO:0021953~central nervous system neuron differentiation	9	0.133393	0.0144937	HOXA1, SMO, TULP3, BCL11B, SOX5, NR4A2, SPOCK1, POU4F1, LMX1A	5792	12	18082	2.34142	1	0.389382	25.402
GOTERM_BP_DIRECT	GO:0061001~regulation of dendritic spine morphogenesis	9	0.133393	0.0144937	DNM3, EPHA4, CDK5R1, PPP1R9A, SRCIN1, PDLIM5, SIPA1L1, NLGN3, SHANK3	5792	12	18082	2.34142	1	0.389382	25.402
GOTERM_BP_DIRECT	GO:2001224~positive regulation of neuron migration	9	0.133393	0.0271967	SEMA6A, TBC1D24, DAB2IP, PTPRZ1, PAX6, FBXO31, NSMF, MAPK8, SEMA3A	5792	13	18082	2.16131	1	0.544498	42.5049
GOTERM_BP_DIRECT	GO:2001224~positive regulation of neuron migration	9	0.133393	0.0271967	SEMA6A, TBC1D24, DAB2IP, PTPRZ1, PAX6, FBXO31, NSMF, MAPK8, SEMA3A	5792	13	18082	2.16131	1	0.544498	42.5049
GOTERM_BP_DIRECT	GO:0021702~cerebellar Purkinje cell differentiation	9	0.133393	0.045911	ATP7A, ATXN2, ATP2B2, LHX1, LDB1, LHX5, RORA, CEND1, FAIM2	5792	14	18082	2.00693	1	0.690651	61.0691
GOTERM_BP_DIRECT	GO:0017145~stem cell division	8	0.118571	0.0155532	FUBP1, CUL3, NANOG, TIAL1, PAFAH1B1, WWTR1, THOC2, MYB	5792	10	18082	2.49751	1	0.402586	26.9954
GOTERM_BP_DIRECT	GO:0007158~neuron cell-cell adhesion	8	0.118571	0.0155532	RET, CDK5R1, TNR, NLGN1, ASTN1, NLGN2, NLGN3, NRXN1	5792	10	18082	2.49751	1	0.402586	26.9954
GOTERM_BP_DIRECT	GO:0071679~commissural neuron axon guidance	7	0.10375	0.0159299	NRP1, RYK, VEGFA, DAG1, FZD3, EPHB2, NFIB	5792	8	18082	2.73166	1	0.404058	27.554
GOTERM_BP_DIRECT	GO:0048935~peripheral nervous system neuron development	7	0.10375	0.0159299	HAND2, ONECUT2, NTRK2, ETV1, POU4F1, ISL1, HOXD10	5792	8	18082	2.73166	1	0.404058	27.554
GOTERM_BP_DIRECT	GO:0071679~commissural neuron axon guidance	7	0.10375	0.0159299	NRP1, RYK, VEGFA, DAG1, FZD3, EPHB2, NFIB	5792	8	18082	2.73166	1	0.404058	27.554
GOTERM_BP_DIRECT	GO:0048935~peripheral nervous system neuron development	7	0.10375	0.0159299	HAND2, ONECUT2, NTRK2, ETV1, POU4F1, ISL1, HOXD10	5792	8	18082	2.73166	1	0.404058	27.554
GOTERM_BP_DIRECT	GO:0097105~presynaptic membrane assembly	7	0.10375	0.034892	PTPRD, NLGN1, NLGN2, NLGN3, NRXN1, PTEN, LRP4	5792	9	18082	2.42814	1	0.611529	50.9773
GOTERM_BP_DIRECT	GO:0097104~postsynaptic membrane assembly	6	0.0889284	0.0148061	NRXN2, NLGN1, NLGN2, NLGN3, NRXN1, LRP4	5792	6	18082	3.12189	1	0.392253	25.8752
GOTERM_BP_DIRECT	GO:0042297~vocal learning	6	0.0889284	0.0381422	NRXN2, HTT, CNTNAP2, NRXN1, SHANK3, FOXP2	5792	7	18082	2.67591	1	0.635702	54.1868
GOTERM_BP_DIRECT	GO:0021517~ventral spinal cord development	6	0.0889284	0.0381422	DAB1, LHX1, LRP8, RELN, FOXP1, VLDLR	5792	7	18082	2.67591	1	0.635702	54.1868
GOTERM_BP_DIRECT	GO:2000301~negative regulation of synaptic vesicle exocytosis	5	0.074107	0.0391032	SYT4, BRAF, FMR1, RAP1A, RAP1B	5792	5	18082	3.12189	1	0.641648	55.097

## Sheet: Sheet3
Molecular Fucntion
GOTERM_MF_DIRECT	GO:0005515~protein binding	1840	27.2714	4.16947e-85	MEF2C, MEF2A, RORC, RORA, WTAP, AMOTL1, AMOTL2, MAP3K7, MAP3K5, VPS4B, DHX36, OGT, PTBP2, RAB27B, TBPL1, CCAR2, CCAR1, LRRC4, BRAF, NDNL2, PTBP1, BSN, JUP, JUN, FOXG1, DOC2B, EIF2AK3, SCN1B, CACNB1, GSTCD, CACNB2, CACNB4, PFN2, UPK1A, DUSP16, PXT1, SPPL3, PAIP1, ESRRG, DUSP22, UBE2L6, NXF1, ATM, AIDA, RGS2, PKP2, LASP1, RGS9, PARP1, CDC42BPB, GFAP, GRIP1, EZH1, UBE2G2, EZH2, YBX3, H2-D1, YBX1, KR…	5628	4092	17446	1.39388	1.06947e-81	1.06947e-81	7.37685e-82
GOTERM_MF_DIRECT	GO:0046872~metal ion binding	1379	20.4387	1.10763e-33	PDP1, GDA, PDP2, RORC, MYLIP, RORA, REST, ITSN2, ITSN1, OGDH, MAP3K7, MAP3K5, CYP7A1, MAP3K8, PATZ1, CDH26, L3MBTL4, BRAF, CYP3A13, RREB1, LIG1, BSN, MECOM, MARK1, MARK2, TIMM8A1, ZFP280C, ZFP280D, ABAT, UNC13C, MOB4, CYP1B1, MOB2, ARIH1, ARIH2, CASZ1, ASXL2, ASXL3, ZC3H13, ESRRB, UPB1, ASXL1, ESRRG, ATP11A, ATP11C, CYP17A1, DMRTC2, LASP1, PARP1, PPP2R3D, CDC42BPB, ZFP385C, CYP2J5, ZFP385B, NUAK2…	5628	3355	17446	1.27413	2.84107e-30	1.42053e-30	1.95968e-30
GOTERM_MF_DIRECT	GO:0003677~DNA binding	777	11.5162	3.03989e-21	MEF2C, MEF2A, RORC, REST, RORA, 4932411N23RIK, MYRFL, DHX36, PATZ1, TBPL1, RREB1, TAF4B, BARHL1, LIG1, EOMES, MECP2, TOX4, MECOM, TOX3, ZFP280C, ZFP280D, JUN, FOXG1, AHCTF1, MYBL1, RCC1, VPS72, CASZ1, ASXL2, ASXL3, ESRRB, ASXL1, ESRRG, ATM, USF2, DMRTC2, D1PAS1, RAD54L2, PARP1, BACH1, SPIN1, ELF1, ELF2, BACH2, TAF1A, ELF4, TAF1D, ELF5, YBX3, YBX1, YBX2, BRD4, SPIC, AR, AIFM2, PAPD7, PAPD5, MYCL, …	5628	1847	17446	1.30405	7.79732e-18	2.59911e-18	5.37834e-18
GOTERM_MF_DIRECT	GO:0000166~nucleotide binding	776	11.5014	1.27651e-14	RBPMS2, SYNCRIP, MAP3K7, DIRAS1, MAP3K5, DIRAS2, MAP3K9, MAP3K8, ILK, VPS4B, PIK3CA, DHX33, DHX36, PTBP3, PTBP2, RAB27B, MYH1, KIF5B, BRAF, PIK3CB, LIG1, PIK3CD, MYLK4, PTBP1, UBE2J1, MYLK2, MYH9, MARK3, MARK1, MARK2, MAPK1, MAPK6, ASCC3, MAPK4, MAPK9, MAPK8, ARL8A, ARL8B, EIF2AK3, GATC, WARS2, ARF6, NAT10, KIF3B, KIF3A, TAOK2, TAOK1, TAOK3, ATP11A, UBE2L6, ATP11C, NXF1, GUCY2C, KIF3C, ATM, NUGGC…	5628	1936	17446	1.24251	3.27488e-11	2.72904e-12	2.2593e-11
GOTERM_MF_DIRECT	GO:0016740~transferase activity	619	9.17445	1.75091e-16	SGMS2, CMTR2, SGMS1, NMRK2, MAP3K7, MAP3K5, CLK3, MAT1A, NAA11, MAP3K9, ILK, MAP3K8, PIK3CA, TLK1, TLK2, OGT, MAP2K7, SYK, TNIK, BRAF, GATM, ROCK1, PIK3CB, ROCK2, UGCG, MYLK4, PIK3CD, UBE2J1, MYLK2, MARK3, MRM1, MARK1, NME6, MARK2, NME4, MAPK1, MAPK6, NAA20, MAPK4, ABAT, MAPK9, MAPK8, EIF2AK3, MGAT5B, HMGCS1, NAA30, ZDHHC9, NAT10, DNMT3B, MEPCE, MGAT4B, DNMT3A, MGAT4A, TAOK2, MAP2K1, TAOK1, TGFBR…	5628	1472	17446	1.30354	5.69544e-13	6.32827e-14	3.88578e-13
Cellular Component
GOTERM_CC_DIRECT	GO:0014069~postsynaptic density	139	2.06017	1.89761e-17	ALS2, SRCIN1, GRIK2, RUSC1, PDLIM5, STRN, ADORA1, MAP3K7, MYD88, DAB1, ANK2, TIAM1, HOMER3, PDE4B, DNAJC6, GNG3, LRRC7, DBNL, BCR, MAGI2, BAIAP2, FMR1, PICK1, PSD3, TANC1, MYLK2, BSN, PCLO, CTNNA2, MIB1, ARRB1, SIPA1L1, ERC2, DBN1, ADD2, KALRN, PALM, CDK5R1, CRIPT, BMPR2, SRC, SORCS3, P2RY1, ENTPD1, RAB8A, HTT, LIN7C, HOMER1, HOMER2, CAMK2N1, SHANK3, LIN7A, EPHA4, ARF1, ITGA8, NTRK2, PKP4, MAP2, …	6178	239	19662	1.85096	2.224e-14	2.78e-15	3.05879e-14
GOTERM_CC_DIRECT	GO:0043005~neuron projection	211	3.12732	9.65777e-16	ALS2, SYT1, SYT4, PTGS2, PDLIM5, LPAR1, ITSN1, ATCAY, ATP2B4, RARA, FAS, OGT, LRRC7, RAB21, MAGI2, BRAF, KIF5B, KIF5A, ANKS1, KIF5C, SCN2A, BSN, PCLO, FARP1, SIPA1L1, ZWINT, ABAT, MAPK9, AHCY, RIC3, RIMS2, HNRNPA3, SLC32A1, CACYBP, RAP1GAP2, HAP1, GIT1, KIF3A, PTPN13, HOMER1, KCNK2, NPY5R, CAMK2N1, ARF1, RGS2, EPHA8, MAP2, TMOD2, MAP4, NSMF, GHSR, CPEB2, GRIP1, CPEB3, SYNJ1, NAP1L1, NFKB1, CPEB1,…	6178	420	19662	1.59887	1.17106e-12	1.17129e-13	1.60982e-12
GOTERM_CC_DIRECT	GO:0043025~neuronal cell body	245	3.63124	1.8354e-12	ALS2, SYT4, SNCB, SCN3A, STRN, L1CAM, LPAR1, ADORA1, ATP2B2, HTR1A, BRINP2, ILK, CHRNA4, RARA, PTBP2, FAS, OGT, LSM1, PTPRK, DAB2IP, KIF5A, STRN3, TANC1, MYLK2, BSN, PCLO, PPARGC1A, VTI1A, RPTOR, CCR4, SIPA1L1, DBN1, MOB4, CDK5R1, SCN1A, CRIPT, RIC3, KCNJ2, CAPZB, EPHB2, ALCAM, CRMP1, OLFM1, TUBB4A, GNAT1, KIF3A, TRPC5, DENND1A, HOMER1, KIF3C, KCNK2, HOMER2, CAMK2N1, EPHA5, CYP17A1, EPHA7, NTRK2,…	6178	534	19662	1.46017	2.15111e-09	1.34445e-10	2.95854e-09
GOTERM_CC_DIRECT	GO:0030425~dendrite	223	3.30517	4.96405e-11	ALS2, SLC9A6, SYT4, CRHBP, L1CAM, RANGAP1, ADORA1, ATCAY, ATP2B2, HTR1A, BRINP2, CHRNA4, RARA, GNG3, D230025D16RIK, LSM1, DBNL, PTPRK, DAB2IP, MAGI2, STRN3, TANC1, MYLK2, BSN, PCLO, FARP1, RPTOR, THY1, PIAS3, ZWINT, ATXN1L, CDK5R1, CLCN2, GNAI2, CRIPT, IGF2BP1, MME, KCNJ2, PEX5L, EPHB1, EPHB2, SLC32A1, ALCAM, CRMP1, HAP1, TAOK2, MAP2K1, TRPC5, DENND1A, FXR2, KCNK1, HOMER1, KIF3C, HOMER2, CAMK2N1,…	6178	490	19662	1.4484	5.81787e-08	3.06204e-09	8.00164e-08
GOTERM_CC_DIRECT	GO:0030424~axon	174	2.57892	3.52419e-10	KCNC2, ALS2, SYT1, KCNC4, SRCIN1, SLC6A1, SCN3A, SYT4, GRIK2, CADM2, GRIK3, SLC6A3, SYT2, SNCA, L1CAM, IQGAP1, NRCAM, ATCAY, ATAT1, ROBO1, ANK3, ILK, LSM1, SLC12A6, PTPRK, DAB2IP, RET, MYO6, KIF5A, STMN2, STMN4, FMR1, SCN2A, BSN, NTSR1, PCLO, CTNNA2, NCAM1, NCAM2, MAPK1, IGSF8, HEPACAM, PDGFRA, RELN, MAPK8, PALM, SCN1A, CDK5R1, SLC38A2, NEK3, KCNA2, ALDOC, KCNA1, KCNA4, IGF2BP1, MME, KCNA6, EPHB1…	6178	370	19662	1.49667	4.13035e-07	2.06517e-08	5.6807e-07
GOTERM_CC_DIRECT	GO:0043197~dendritic spine	84	1.245	4.27867e-10	ALS2, LZTS3, HIP1R, GABBR1, STRN, LPAR1, ADORA1, PTEN, CANX, PRKAR2B, CTTNBP2, CTTN, SLC1A2, SLC1A3, TIAM1, PDE4B, DLG4, LRRC7, LRRC4, ANKS1B, BAIAP2, FMR1, MYLK2, NTSR1, PTPRO, GRM1, FARP1, ARHGAP32, GRM3, ADRB2, ARRB1, SIPA1L1, DBN1, SEZ6, PALM, CDK5R1, MOB4, CNN3, CRIPT, CALD1, STX4A, IGF2BP1, ASAP1, CTNND1, GIPC1, PALMD, NR3C1, ARFGEF2, KCNJ2, CAPZB, ITGB1, MTMR2, RGS10, NR1D1, GPM6A, ARPC2, …	6178	148	19662	1.80633	5.01459e-07	2.3879e-08	6.89686e-07
GOTERM_CC_DIRECT	GO:0045211~postsynaptic membrane	114	1.68964	1.03812e-09	KCNC2, SRCIN1, GRIK2, GABRB2, RUSC1, PDLIM5, GRIK3, GABRB1, STRN, LRRC4C, ADORA1, ANK1, ANK2, ANK3, HOMER3, GRIN2D, NSG1, CHRNA4, CHRNA6, CHRNA1, LRRC7, GRID1, LRRC4, BCR, PICK1, FMR1, PSD3, TANC1, SSPN, GABRR1, ARRB1, SIPA1L1, DBN1, DAG1, SCRIB, PRR7, DMD, P2RY1, GRID2IP, LRFN3, GPR156, GABRA1, GABRA4, KCNB1, LIN7C, HOMER1, HOMER2, CAMK2N1, ATAD1, SHANK3, LIN7A, KCTD8, EPHA4, SYNE1, EPHA7, ARF1,…	6178	222	19662	1.6343	1.21667e-06	5.06948e-08	1.67336e-06
GOTERM_CC_DIRECT	GO:0008021~synaptic vesicle	61	0.904106	0.000100704	SYT1, KCNC4, SYT4, SYT2, SNCA, COPS4, GABBR1, MFF, CTTNBP2, TMEM230, TRIM9, PDE4B, DLG4, SV2B, DNAJC5, SV2A, CDK16, SCAMP5, SCAMP1, DDC, STX3, MYLK2, RPH3A, STX1B, VTI1A, SYPL, VAMP2, SLC40A1, MYO5A, STON2, RAB3A, RAB3B, CLCN3, RAB3C, STX4A, MME, GIPC1, ATP6V1G1, SYPL2, MTMR2, SLC32A1, SYN2, TOR1A, RAB11B, ENTPD1, SNAP25, APBA1, HAP1, RAB8A, SNAPIN, SLC6A17, PARK2, DGKI, KIF3C, SYNGR3, VDAC1, LAM…	6178	126	19662	1.54077	0.111332	0.00235784	0.162203
GOTERM_CC_DIRECT	GO:0043198~dendritic shaft	34	0.503928	0.000195009	JPH4, CRIPT, PREX1, GABBR1, GIPC1, LPAR1, PRKAR2B, SLC1A2, ARPC2, KIRREL, ILK, DLG3, KIRREL3, HCN1, ARHGEF2, SLC8A1, FMR1, SLC12A5, NLGN1, NLGN2, GRIA3, GPER1, ASIC1, NTSR1, HOMER1, GRIA2, GSK3B, MAP2, GRIP2, SYNGAP1, CACNA1C, DBN1, SEZ6, CACNA1B	6178	61	19662	1.7739	0.204332	0.00430341	0.313875
GOTERM_CC_DIRECT	GO:0044295~axonal growth cone	19	0.281607	0.000345984	FLRT3, PARD3, NIN, KIF5B, LIMK1, L1CAM, NRXN1, EPHA4, SMO, GPM6A, TIAM1, MAPT, PTCH1, BOC, DBN1, SNAP25, OLFM1, AATK, APC	6178	28	19662	2.15961	0.333399	0.00721605	0.556242
GOTERM_CC_DIRECT	GO:0043194~axon initial segment	11	0.163035	0.000976861	NRCAM, SCN1A, KCNQ3, CCK, ANK3, SCN2A, SPTBN4, NFASC, SCN8A, KCNQ2, LRRC7	6178	13	19662	2.69296	0.681916	0.0169508	1.56305
GOTERM_CC_DIRECT	GO:0031594~neuromuscular junction	32	0.474285	0.00324697	KCNC4, CDK5R1, EFNA2, UTRN, SPOCK1, ITGB1, ANK3, SV2A, CHRNA1, NEFM, DLG1, PDZRN3, MYH9, PCLO, SYNGR3, COL4A5, TBC1D24, HDAC4, PRKCQ, EPHA4, P2RX7, PPP1R9A, EPHA7, COLQ, KCNN3, PRKAR1A, DOK7, FCHSD2, FCHSD1, LRP4, MYH10, F2R	6178	64	19662	1.59129	0.977888	0.0423895	5.10733
GOTERM_CC_DIRECT	GO:0005720~nuclear heterochromatin	16	0.237142	0.00793779	SATB1, DNMT3A, BEND3, EME1, SIRT1, CBX5, SUV39H2, VDR, UHRF1, UHRF2, A1CF, PSIP1, H2AFZ, FOXC1, IGFBP3, DNMT3B	6178	27	19662	1.88598	0.999912	0.0866916	12.0552
GOTERM_CC_DIRECT	GO:0032809~neuronal cell body membrane	16	0.237142	0.0180319	KCNC2, KCNC1, FLRT1, DAB2IP, CADM2, KCNB1, KCNA2, IL6RA, ATP2B1, ATP2B2, ADRB2, KCNJ6, UNC5A, SLC4A8, RGS8, NGFR	6178	29	19662	1.75591	1	0.16038	25.4211
GOTERM_CC_DIRECT	GO:0032839~dendrite cytoplasm	13	0.192678	0.0204127	MAP2K1, HIP1R, KCNAB1, GRIK2, GRIK3, MAP2K4, CANX, UHMK1, MAPK1, GRIA2, DLG4, MAPK8, CAMK2A	6178	22	19662	1.88062	1	0.174557	28.2828
GOTERM_CC_DIRECT	GO:0030672~synaptic vesicle membrane	28	0.414999	0.0235289	SYT1, SYT4, SYT2, SYT6, BCL2L1, SYN2, RAB11B, SV2B, SLC30A3, SV2A, D230025D16RIK, SCAMP5, SCAMP1, TRPM7, PTPRN2, SNAPIN, PARK2, SLC6A17, RPH3A, SYNGR3, SLC17A5, GRIA2, OTOF, PI4K2A, SLC18A2, SEMA4C, VAMP2, UNC13C	6178	61	19662	1.46086	1	0.194523	31.8732
GOTERM_CC_DIRECT	GO:0044309~neuron spine	6	0.0889284	0.0351201	LRRC4, PALM, DLG4, NTSR1, DBN1, SHANK3	6178	7	19662	2.72793	1	0.265154	43.8019
GOTERM_CC_DIRECT	GO:0097060~synaptic membrane	16	0.237142	0.0634172	FLRT3, HIP1R, HTT, SYNJ1, DGKI, ITGB1, ITPR1, MTMR2, GRIA2, SYDE1, DLG4, ENO2, ENTPD1, NT5E, OLFM1, LRP4	6178	33	19662	1.54307	1	0.392627	65.2185
GOTERM_CC_DIRECT	GO:0043679~axon terminus	35	0.518749	0.0676011	KCNC4, CLCN3, SLC9A6, SNCB, CRHBP, KCNA2, SNCA, KCNA1, ELK1, KCNA6, KCNIP3, CDH8, RGS10, PACSIN1, GOT1, ARPC2, GAD1, HAP1, HCN1, FLRT3, DIXDC1, FMR1, TANC1, ITGA2, GPER1, DGKI, NTSR1, KCNK2, HNRNPR, EPHA4, NTS, CHRM2, NTRK2, SLC18A2, CACNA1B	6178	86	19662	1.29524	1	0.406968	67.6402
GOTERM_CC_DIRECT	GO:0071598~neuronal ribonucleoprotein granule	5	0.074107	0.082251	HTT, FMR1, HNRNPA2B1, KIF3C, UHMK1	6178	6	19662	2.65215	1	0.460517	74.9308
Biological Process
GOTERM_BP_DIRECT	GO:0007275~multicellular organism development	427	6.32874	4.68566e-11	MEF2C, RBPMS2, MEF2A, PGF, NAA15, RORC, L1CAM, WTAP, HOXD10, HOXD11, CITED2, TLK2, PHOX2A, INA, TMEFF1, WNT10B, RREB1, BTBD7, EOMES, MARK2, CTNNA2, DCAF7, FOXG1, AHCTF1, SCRIB, CASZ1, TCF4, NUDC, UNC45B, DMBX1, DVL2, ESRRG, GAS7, FXR1, AIDA, D1PAS1, MAB21L1, MAB21L2, TLL1, SPIN1, FGF9, FAM3C, LSM14A, LSM14B, ZFP354A, TMEM100, FGF1, ANGPT2, FGF4, IHH, FMNL3, PKDCC, GM2825, WDR47, FMN2, WNT9B, SORT…	5792	1029	18082	1.29548	3.94205e-07	2.81575e-08	9.40538e-08
GOTERM_BP_DIRECT	GO:0030154~cell differentiation	307	4.55017	8.23353e-06	MEF2C, SYT1, MEF2A, CDX1, CDX2, SYT4, PGF, SYT2, NELL1, NAA15, RORC, L1CAM, ITSN2, PRKX, CITED2, HOOK1, SHB, CTGF, 4932411N23RIK, PTBP3, TLK2, TWIST2, BCL7B, TWIST1, INA, BRAF, EFNB3, YY1, TAF4B, MDGA1, PIK3CD, EOMES, PTPRU, MECOM, BOLL, MARK2, CTNNA2, UHRF2, NAV1, TRAPPC9, VEGFA, CAMK1, EFNA5, TGFB1I1, PMP22, DBN1, TDRD5, TDRD7, ARF6, PRRC2B, MYBL1, RIMS2, MYT1, SCRIB, SEMA5A, TAL1, LHX1, LHX3, …	5792	780	18082	1.22874	0.0669243	0.00138442	0.0165256
GOTERM_BP_DIRECT	GO:0007049~cell cycle	245	3.63124	2.49129e-05	CHMP3, CROCC, AURKB, ANKLE2, WTAP, CD2AP, KIF13A, BRINP2, PPP1R1C, INCENP, MAP3K8, VPS4B, ZFP830, TLK1, H2AFX, TLK2, CCNA2, STAG2, CCAR2, CCAR1, ESCO1, DAB2IP, LIG1, PIM2, MAPK1, UHRF1, UHRF2, MAPK6, HEPACAM, MCIDAS, ZWINT, MAPK4, NEK9, CAMK1, ARL8A, TMPRSS11A, FBXL7, ARL8B, PMP22, MCTS1, NEK6, BLCAP, GNAI3, GNAI2, NEK3, GNAI1, AHCTF1, CEP164, ARF6, CDC34, RCC1, URGCP, NCAPG2, NUDC, PPP2R2D, IKZF…	5792	614	18082	1.24571	0.189087	0.00360719	0.049995
GOTERM_BP_DIRECT	GO:0007399~nervous system development	192	2.84571	2.74161e-14	MEF2C, MTSS1, FGF18, MEF2A, ENAH, PLXNA4, SCN3B, L1CAM, MYLIP, ZIC1, ZIC3, ATCAY, DAB1, SRRM4, ROBO1, GATA3, SMARCD1, BTBD3, ROBO2, ATOH8, OLIG2, ISLR2, RBFOX1, INA, RET, TNIK, MAGI2, EFNB3, CHAC1, MDGA1, ENC1, FMR1, SCN2A, DLL3, ARID1A, NUMBL, PRDM8, ASCL1, SLITRK1, SMARCE1, NAV1, NAV2, VEGFA, CAMK1, TFAP2A, EFNA5, NRSN1, INTU, DBN1, PRPS1, SMARCA4, KALRN, SOX1, DSCAML1, ARF6, DCDC2A, MYT1, EPHB…	5792	377	18082	1.58993	2.30706e-10	2.56339e-11	5.50449e-11
GOTERM_BP_DIRECT	GO:0016055~Wnt signaling pathway	103	1.5266	9.1564e-07	BTRC, STRN, AMOTL1, AMOTL2, ZNRF3, CUL3, CSNK2A2, WNT1, DAB2, CSNK2A1, CD44, CCAR2, RNF146, PITX2, BCL7B, WNT10B, TNIK, CSNK1G1, TRABD2B, VAX2, MARK1, TNKS2, MARK2, PYGO2, CSNK1G3, TGFB1I1, WNT5A, CXXC4, AMER3, AMER1, AMER2, DDX3X, FBXW4, DVL2, DIXDC1, TCF7, RYK, NXN, SFRP2, GRK5, SPIN1, ZBTB33, LZTS2, MITF, FERMT2, APCDD1, LGR4, RSPO4, WISP1, RSPO1, RSPO3, CCNY, RTF1, RSPO2, FRAT1, LRRFIP2, CDK1…	5792	213	18082	1.50965	0.00767369	0.00022007	0.00183792
GOTERM_BP_DIRECT	GO:0007420~brain development	102	1.51178	3.96698e-06	SYT1, SYT4, TSPAN2, ZFP335, ARNT2, ZIC1, ATP2B1, BAK1, CTTNBP2, S1PR1, ROBO2, FAS, UNC5C, PITX2, BCR, C2CD3, PTPRG, SIX3, EOMES, MECP2, GRHL2, BCL2L11, DDIT4, RAB18, PYGO2, EFNA5, RELN, FGFR1, CDK5R1, SLC38A3, BBS7, POMK, PFKFB3, KCNA1, BMPR2, HMGCS1, DSCAML1, NAPA, ACAT1, LLGL1, NIPBL, B3GNT5, NDRG4, LHX2, NKX2-1, DMBX1, ABR, NTF3, HTT, TGFBR2, RPGRIP1L, SLC6A17, KCNK3, ATM, PCDH19, PCDH18, EPHA…	5792	216	18082	1.47423	0.0328235	0.000709839	0.00796249
GOTERM_BP_DIRECT	GO:0031175~neuron projection development	75	1.11161	1.70219e-07	L1CAM, PTEN, EFHD1, ATCAY, CD44, UNC5A, CAMSAP2, CAMSAP1, CNTNAP2, CNTNAP1, SHC1, POU4F1, CDK16, PTPRK, STX3, LYN, CLMN, STMN2, STMN4, MECP2, CAMSAP3, RB1, FRY, NCAM1, NPTXR, ZFYVE27, BTG2, CNTN2, MAPK9, CNTN1, CNTN4, MAPK8, LAMC1, CHL1, NGF, FGFR1, CDK5R1, FRYL, TNC, SRF, CAPZB, ARFGEF1, ITGB1, UHMK1, BLOC1S6, LINGO1, IGF1R, BLOC1S4, BLOC1S2, BLOC1S3, PTK2B, TOR1A, RAB11A, EHD1, RUNX3, APC, FLRT…	5792	139	18082	1.68447	0.00143103	5.96672e-05	0.000341676
GOTERM_BP_DIRECT	GO:0001764~neuron migration	65	0.963391	4.51786e-06	MEF2C, NRP1, TBX20, PAX6, GJA1, PRKG1, GATA2, NDE1, DAB1, CXCR4, GATA3, MAPT, SEMA3A, TOP2B, NR2F2, KIRREL3, PITX2, TWIST1, ELP3, PRRXL1, BARHL1, MDGA1, ESR2, PCM1, NDNF, MARK1, DDIT4, MARK2, BBS1, ASCL1, NAV1, CCR4, CNTN2, RELN, MAPK8, CHL1, DCC, CDK5R1, CCK, POMK, SOX1, USP9X, ASTN1, DCDC2A, SPOCK1, NEO1, SRF, PTK2, FAT3, GPM6A, NKX2-1, PAFAH1B1, UNK, DCX, DCLK1, NR4A2, CELSR3, FZD3, CELSR1, YW…	5792	124	18082	1.63648	0.0372955	0.000791537	0.00906816
GOTERM_BP_DIRECT	GO:0030182~neuron differentiation	64	0.94857	2.71951e-05	MEF2C, COPS2, CORIN, ATP2B2, GATA2, HOXC8, CASP3, S1PR1, GATA3, SNPH, POU4F2, SHC1, POU4F1, OLIG2, PITX2, PRRXL1, RET, WNT10B, LDB1, OTX2, MECP2, RB1, TBR1, DDIT4, ASCL1, TRAPPC9, HIPK1, BTG2, HIPK2, WNT9B, WNT9A, CDK5R1, BRSK2, NAPA, ITM2C, TAL1, ALDH1A2, LHX2, RUNX1, ACSL4, RUNX2, TLX1, WNT8B, DNMT3A, PTPRD, TRPC6, MAP2K1, BHLHE22, TRPC5, VHL, RYK, NR4A2, NEUROG1, EN1, LMX1A, ELAVL4, ISL1, GAS7…	5792	127	18082	1.57324	0.204509	0.003806	0.0545737
GOTERM_BP_DIRECT	GO:0010976~positive regulation of neuron projection development	63	0.933748	0.000988568	PPP2R5D, CPEB1, CBFA2T2, RRN3, TIAM1, RAPGEF1, NEGR1, LRRC7, DAB2IP, RET, MAGI2, LYN, STMN2, PTBP1, ENC1, KIDINS220, NDNF, MARK2, QK, PRKD1, FAM134C, GRN, CAMK1, CNTN1, ADAMTS1, RELN, NGFR, NFE2L2, DBN1, CAMK1D, NGF, DCC, WNT5A, FGFR1, SCN1B, CXCL5, MOB2, UBE2V2, SNX3, GPRC5B, ITGB1, TRIM67, NDRG4, PTK2B, DMD, P2RY2, CNR1, CAMK2B, HSPA5, HAP1, CFLAR, KAT2B, PTPRZ1, DPYSL3, FIG4, SIRT1, KIF3C, EPH…	5792	138	18082	1.42521	0.999757	0.0634189	1.96573
GOTERM_BP_DIRECT	GO:0009791~post-embryonic development	61	0.904106	3.94156e-06	SCHIP1, IMPAD1, DICER1, SZT2, DLK1, DDX17, GATA3, CHST11, RC3H2, SEPP1, KDM5B, GABRG2, ALDH5A1, INPPL1, GM21949, ARID5B, ZFX, MECP2, CCDC47, MECOM, BCL2L11, ACVR2B, GNAQ, ASH1L, NPPC, PYGO2, GNAS, PRDM1, TRP73, GIGYF2, SERP1, TAPT1, RAB3A, KMT2A, USP9X, TIPARP, SOX6, MYT1, TCF7L2, MUT, LHX1, MORC3, BCL2, BCL11B, SCN9A, ETNK2, NKX2-3, PLAGL2, SLC8A1, FLT3, TGFBR1, NR4A2, SMAD2, TET2, ITPR1, ATM, F…	5792	114	18082	1.67049	0.0326166	0.000720619	0.00791147
GOTERM_BP_DIRECT	GO:0030336~negative regulation of cell migration	57	0.84482	7.03509e-06	PDGFB, PTEN, CITED2, ROBO1, SERPINE1, DPEP1, RECK, RAP2B, PTPRJ, RAP2A, TMEFF2, PTPRK, MAGI2, RAP2C, BCR, STK24, SCAI, PTPRU, SLC9A3R1, LDLRAD4, SLIT2, THY1, SRGAP3, STC1, RNF20, SRGAP1, ADAM15, SRGAP2, CYP1B1, ABHD6, DAG1, ABHD2, SRF, TPM1, ARID2, MIA3, PTK2, BCL2, ACAN, NKX2-1, CNN2, ARHGDIA, ADARB1, ABR, OSBPL8, EPPK1, IL1RN, DPYSL3, DACH1, FAM60A, SFRP2, PKP2, CHRD, ENG, KLF4, IGFBP5, RNF41	5792	106	18082	1.67875	0.0574689	0.00120716	0.0141204
GOTERM_BP_DIRECT	GO:0007409~axonogenesis	55	0.815177	5.46291e-05	ALS2, ADCY1, PITPNA, LRTM2, PAX6, CNP, PAK3, ANK3, MAPT, POU4F2, LRRC55, PAK1, TOP2B, PRRXL1, FLOT1, VAX2, SLIT2, CTNNA2, NUMBL, SLITRK2, SLITRK1, SLITRK4, CNTN2, SLITRK6, SEMA4A, SPAST, KALRN, WNT5A, RAB3A, CCK, BRSK2, LLGL1, LINGO1, IGF1R, RNF165, BCL2, BCL11B, NUMB, LRFN3, DCLK1, APC, ACTB, RAB8A, PTPRZ1, RYK, CREB1, MAP1B, SPTBN4, NTNG1, NOTCH1, ULK1, ULK2, GSK3B, MAP2, MYH10	5792	107	18082	1.60471	0.368468	0.00654431	0.109598
GOTERM_BP_DIRECT	GO:0007417~central nervous system development	49	0.726249	1.51065e-05	PAM, ARNT2, DSCAML1, COL2A1, ZEB2, SZT2, ZEB1, ZBTB16, ZIC1, ANKLE2, PAX2, PTEN, CITED2, NRCAM, ACVR1B, CHD7, DAB1, B3GNT5, TPP1, PAX8, ACAN, CASZ1, CSK, SHC3, RUNX1, TLX1, TRP53, DMBX1, ELP3, HAPLN1, HAPLN4, LYN, GABRA4, ALDH5A1, HTT, FMR1, OTX2, GRHL3, CELSR1, LMX1A, STK4, STK3, SMO, CNTN2, RELN, VCAN, NGFR, NCAN, CHRD	5792	89	18082	1.71879	0.119347	0.0023081	0.0303185
GOTERM_BP_DIRECT	GO:0045666~positive regulation of neuron differentiation	49	0.726249	0.00137507	MEF2C, GDF6, GDF5, ZEB1, ACTR3, GATA2, DAB1, BRINP2, RARA, SOCS2, SOX11, ECT2, EIF4G1, SPAG9, ASCL1, NCOA1, BNIP2, HOXD3, FOXG1, TGIF1, NGFR, NGF, FGFR1, MMD, LIN28A, GPRC5B, ITGB1, VWC2, ADRA2B, TCF4, DNMT3B, NKX2-2, BMP2, TRPC6, TRPC5, MAP1B, FOXA1, NEUROG1, GDPD5, NBL1, CDON, SALL1, NEUROD2, CPNE1, MAPK8IP3, KDM4A, BMP7, TCF12, BMP6	5792	103	18082	1.48517	0.999991	0.07991	2.72424
GOTERM_BP_DIRECT	GO:0007179~transforming growth factor beta receptor signaling pathway	48	0.711427	4.67383e-08	WFIKKN2, GCNT2, FUT8, PDGFB, USP9X, FERMT2, COL3A1, PML, ITGB1, CDH5, SRC, PXN, CITED2, MAP3K7, FOS, PTK2, MAP3K1, ZYX, USP15, MTMR4, ADAM9, TRP53, PTPRK, BMP2, SMAD9, SMAD7, CREB1, TGFBR1, SMAD6, NLK, TGFBR2, SMAD4, MSTN, DUSP22, SMAD2, SMAD1, TAB1, DCP1A, JUN, HIPK2, COL1A2, TGFBR3, SMURF2, SMURF1, BMPR1B, PARP1, ENG, ACVR1	5792	75	18082	1.99801	0.000393132	1.7873e-05	9.38163e-05
GOTERM_BP_DIRECT	GO:0001843~neural tube closure	44	0.652142	0.00729885	WNT5A, SEC24B, KDM6A, ENAH, SHROOM3, ZEB2, PAX2, TRIM71, SCRIB, SUFU, CITED2, IFT122, TMED2, LHX2, RALA, RARA, PRKACB, TRAF6, ALX1, HECTD1, TWIST1, DVL2, ROCK2, VANGL2, MED12, ARID1A, FZD3, GRHL3, SKI, CELSR1, GRHL2, TULP3, SALL4, TSC1, ADM, SFRP2, SALL1, IFT57, LRP6, SEMA4C, TFAP2A, TGIF1, PTCH1, APAF1	5792	97	18082	1.41612	1	0.248231	13.6745
GOTERM_BP_DIRECT	GO:0030900~forebrain development	42	0.622499	0.00174423	E2F1, TWSG1, SOX1, NDST1, PAX6, CNP, PRKG1, SRF, SRC, ALDH1A2, NDE1, TTBK2, NUMB, POU3F1, TOP2B, NR2F2, FRS2, DCLK1, GNAO1, GSC, RFX4, IKZF1, OTX2, PCDH9, ARID1A, VAX2, MECOM, PPARGC1A, NUMBL, ATRX, NOTCH1, DKK1, KDM2B, FOXG1, LRP6, MAPK8IP3, RELN, APAF1, TRP73, CHRD, SMARCA4, NFIB	5792	86	18082	1.52465	1	0.0932726	3.44351
GOTERM_BP_DIRECT	GO:0009790~embryo development	38	0.563213	0.00415997	WNT5A, TWSG1, CDK5R1, NDST1, HUS1, DLK1, TPM1, MEN1, ACVR1B, SLC4A8, PDGFC, HMGCL, AKIRIN2, TRIP12, RASA1, IHH, NANOG, BMP2, HTT, TGFBR1, ZFX, COLEC10, MECP2, UBR3, CCDC47, RICTOR, AMBRA1, FOXP1, FOXP2, PGM3, KIF1B, TSC1, RAB14, SMARCA5, TDG, TGFBR3, ACVR1, SLC9A1	5792	79	18082	1.50167	1	0.167746	8.02708
GOTERM_BP_DIRECT	GO:0048812~neuron projection morphogenesis	37	0.548392	3.34081e-05	WNT5A, ALS2, SLC9A6, PLXNA4, NEK3, ZFP335, DICER1, BRSK2, GJA1, CTTN, PACSIN1, GPM6A, DMD, ILK, CNTNAP1, PAK1, NEFL, KIRREL3, DBNL, DAB2IP, SGK1, MAP2K1, UGT8A, LIFR, ITGA1, ZSWIM6, GAS7, SLIT2, ATP7A, ANKRD27, NBL1, ATXN2, NYAP2, SLITRK6, BMP7, SRGAP2, NGF	5792	63	18082	1.83349	0.245022	0.00459705	0.0670376
GOTERM_BP_DIRECT	GO:0021766~hippocampus development	37	0.548392	0.00154429	CDK5R1, PHLPP2, USP9X, EZH1, EZH2, KCNA1, BCAN, UBA6, ZEB2, OGDH, SRF, MDK, ZBTB18, SLC32A1, ATP2B4, MAS1, LHX5, NKX2-1, PAFAH1B1, SRD5A1, RARA, DCX, NEFL, KIRREL3, KIF14, LMX1A, YWHAE, EPHA5, BBS1, NCOA1, TSC1, GSK3B, ID4, LRP8, RELN, TRP73, KDM6B	5792	73	18082	1.58233	0.999998	0.0857671	3.05457
GOTERM_BP_DIRECT	GO:0060070~canonical Wnt signaling pathway	37	0.548392	0.0575021	WNT5A, KDM6A, NDP, SOX4, TCF7L2, PTEN, TCF7L1, ZNRF3, WNT1, CDC42, RSPO1, BCL9, APC, DVL2, DIXDC1, FZD8, TBL1XR1, TCF7, WNT10B, MED12, FZD1, FZD3, FZD2, PTPRU, FZD5, FZD4, WNT2B, CCND1, SDC1, MGAT3, DACT1, GSK3B, WNT9B, LRP6, PYGO2, WNT9A, KLF4	5792	89	18082	1.29787	1	0.754257	69.5394
GOTERM_BP_DIRECT	GO:0051384~response to glucocorticoid	36	0.53357	0.00561164	CALCR, GPR83, CCL1, HMGB1, PAM, ALAD, PTGS2, CXCL2, MDK, GHRHR, TYMS, KRAS, GOT1, BCHE, PAPPA, BCL2, GM21596, FAS, AGL, PIK3R1, ADAM9, MAP2K1, CRYAA, IL1RN, MSTN, SPARC, PTPRU, TRIM63, TAT, PPARGC1B, SLCO1B2, CTSL, SDC1, S100B, ADM, BMP6	5792	75	18082	1.49851	1	0.207115	10.6812
GOTERM_BP_DIRECT	GO:0050885~neuromuscular process controlling balance	35	0.518749	2.64357e-05	MYO5A, CAMTA1, JPH4, IGDCC3, GM2A, ADCY5, GPR88, ATP2B2, BLOC1S4, SLC1A3, AP1S2, TPP1, TNR, ALDH1A3, DLG4, POU4F2, PAFAH1B1, PDE8B, CAMK2B, CNTNAP1, NEFL, RBFOX1, RBFOX2, CLRN1, ABR, BCR, AARS, NLGN2, NRXN1, SHANK3, CLIC5, ABL1, ABL2, GIGYF2, MYH10	5792	58	18082	1.8839	0.19941	0.00376251	0.0530502
GOTERM_BP_DIRECT	GO:0019827~stem cell population maintenance	35	0.518749	0.00378754	NKAP, FGFR1, DICER1, SETD1A, MED24, CDC73, LIN28A, PRDM16, NIPBL, TRIM8, MED28, RTF1, LSM1, STAG2, APC, FGF4, NANOG, ZCCHC11, ESRRB, MED12, EOMES, ARID1A, TET1, SMC3, STAT3, EIF4E, SALL4, PHF19, MED15, RIF1, MTF2, MED17, KLF4, SMARCA4, BMPR1A	5792	71	18082	1.53896	1	0.156179	7.33418
GOTERM_BP_DIRECT	GO:0045665~negative regulation of neuron differentiation	35	0.518749	0.0135429	SOX21, PTCHD2, SLC6A4, PAX6, FOXO3, REST, JAG1, CALR, ITGB1, MEIS1, HOXA2, HEY1, CASZ1, CTDSP1, OLIG2, LSM1, NKX2-2, DIXDC1, SIX3, HMG20A, LMX1A, ISL1, MIB1, ASCL1, NOTCH1, EIF4E, FOXG1, GDF11, CNTN2, ID4, CNTN4, PBX1, TRP73, BMP7, MED1	5792	76	18082	1.43771	1	0.371509	23.944
GOTERM_BP_DIRECT	GO:0045165~cell fate commitment	34	0.503928	0.00975548	WNT5A, MEF2C, MITF, ONECUT2, SOX5, PML, PAX6, SOX6, SOX8, TAL1, SPRY2, CASP3, HOXA2, GATA5, GFI1, TLX1, WNT8B, BMP2, WNT10B, SOX12, OTX2, NEUROG1, SMAD2, WNT2B, NOTCH1, EYA1, TRPS1, WNT9B, TGFB1I1, PRDM1, WNT9A, RBPJ, GAP43, KDM6B	5792	72	18082	1.47423	1	0.302433	17.8629
GOTERM_BP_DIRECT	GO:0008542~visual learning	33	0.489106	0.00148987	KMT2A, DCDC2A, KIT, ITGB1, NETO1, DDHD2, MEIS2, KRAS, AP1S2, PDE1B, NDRG4, HRH2, PDE8B, SGK1, BRAF, LRRN4, HTT, CREB1, MECP2, TANC1, NLGN3, ATP1A2, RGS14, ATXN1, HIF1A, NTS, CACNA1E, CHRNB2, PIAS1, SYNGAP1, CACNA1C, CTNS, ABL2	5792	63	18082	1.63528	0.999996	0.0845461	2.94845
GOTERM_BP_DIRECT	GO:0010977~negative regulation of neuron projection development	33	0.489106	0.00207445	GFAP, H2-D1, SPOCK1, LRIG2, LPAR1, PRKCSH, ITM2C, CBFA2T2, DAB2, CRMP1, TNR, TRPV4, IL15RA, PAFAH1B1, SEMA3A, GFI1, RAP1GAP2, INPPL1, STMN2, PTPRG, RUNX1T1, SNAPIN, DPYSL3, STX1B, EPHA3, MAP4K4, GSK3B, ADAM17, MDM2, NGFR, THOC2, RBPJ, PMP22	5792	64	18082	1.60973	1	0.102832	4.08263
GOTERM_BP_DIRECT	GO:0021987~cerebral cortex development	33	0.489106	0.00676603	SLC38A2, CEP120, COL3A1, DICER1, MDK, ZBTB18, NDE1, FAT4, LHX2, BTBD3, PAFAH1B1, SRD5A1, H2AFX, PLCB1, NEFL, KIF14, YWHAE, TACC1, TACC2, FOXP2, BBS1, SMO, ASCL1, NCOA1, HIF1A, TRAPPC9, TSC1, CDON, FOXG1, NTRK2, LRP6, RELN, LRP8	5792	68	18082	1.51504	1	0.234248	12.7396
GOTERM_BP_DIRECT	GO:0051965~positive regulation of synapse assembly	33	0.489106	0.0113207	CLSTN2, CLSTN3, LRTM2, CLSTN1, OXTR, UBE2V2, EPHB1, EPHB2, ACTR3, LINGO2, LRRTM3, LRRTM2, LRRTM1, EEF2K, THBS2, FLRT3, FLRT2, FLRT1, NRXN3, LRRN3, NLGN1, MECP2, NLGN2, NLGN3, NRXN1, NTRK3, SLITRK2, SLITRK1, SLITRK4, NTRK2, EFNA5, CUX2, SLITRK6	5792	70	18082	1.47175	1	0.332458	20.43
GOTERM_BP_DIRECT	GO:0022008~neurogenesis	31	0.459463	0.011898	WNT5A, COPS2, CEP120, SPOCK1, PRDM16, LLGL1, EPHB1, PRDM13, WNT1, DAGLA, FAT4, CXCR4, LHX2, BCL11A, ZFP217, ETV6, HAP1, BHLHE22, HTT, CHAC1, NEUROG1, TACC1, TACC2, PRDM8, ASCL1, SMARCE1, PRDM6, FOXG1, SIX1, MESP1, SMARCA4	5792	65	18082	1.4889	1	0.342674	21.3574
GOTERM_BP_DIRECT	GO:0030178~negative regulation of Wnt signaling pathway	30	0.444642	0.00166279	LZTS2, NKD1, APC2, FGF9, CXXC4, APCDD1, ZNRF3, HIC1, SHISA2, APC, MDFI, GSC, NLK, TRABD2B, MED12, SIX3, HMGA2, DKK2, CTNNBIP1, DKK3, GRB10, CCND1, DKK1, DACT1, NXN, AIDA, DACT3, SFRP2, LRP6, LRP4	5792	56	18082	1.67244	0.999999	0.0902625	3.28526
GOTERM_BP_DIRECT	GO:0045599~negative regulation of fat cell differentiation	29	0.429821	0.000151172	E2F1, WNT5A, JDP2, ENPP1, FOXO1, JAG1, DLK1, RORA, TCF7L2, TRIB2, FAM57B, GATA2, ZFP36L2, WNT1, GATA3, INSIG1, WNT10B, ASXL1, RUNX1T1, GPER1, WWTR1, SIRT1, ANKRD26, VEGFA, NUCB2, LRP6, SORT1, ID4, TGFB1I1	5792	48	18082	1.88614	0.719703	0.0148522	0.303006
GOTERM_BP_DIRECT	GO:0021549~cerebellum development	28	0.414999	0.00104942	CDK5R1, CCR1, GLUD1, NFIX, LPAR1, ZBTB18, NR2C2, WNT1, ATP2B2, LHX1, LHX5, PTBP2, HAP1, TRP53, LDB1, ATRN, RPGRIP1L, MECP2, EN1, LMX1A, PPARGC1A, FOXP2, NCOA1, SEMA4C, CNTN1, ABAT, CEND1, FAIM2	5792	50	18082	1.74826	0.999854	0.0656919	2.08551
GOTERM_BP_DIRECT	GO:0001558~regulation of cell growth	27	0.400178	0.0277163	IGFBPL1, CLSTN3, IGFBP7, NANOS1, CLSTN1, CDC73, POT1B, WISP1, FAM107A, CD44, CTGF, ILK, HTRA4, HTRA3, 4932438A13RIK, CRIM1, KIF14, SGK1, SOCS2, SGK3, LMX1A, RB1, FBLN5, WFDC1, IGFBP3, IGFBP4, IGFBP5	5792	58	18082	1.45329	1	0.550169	43.1183
GOTERM_BP_DIRECT	GO:0001558~regulation of cell growth	27	0.400178	0.0277163	IGFBPL1, CLSTN3, IGFBP7, NANOS1, CLSTN1, CDC73, POT1B, WISP1, FAM107A, CD44, CTGF, ILK, HTRA4, HTRA3, 4932438A13RIK, CRIM1, KIF14, SGK1, SOCS2, SGK3, LMX1A, RB1, FBLN5, WFDC1, IGFBP3, IGFBP4, IGFBP5	5792	58	18082	1.45329	1	0.550169	43.1183
GOTERM_BP_DIRECT	GO:0048666~neuron development	26	0.385356	0.0498627	MEF2C, NRP1, GABRB2, ZBTB18, MTMR2, PACSIN1, ATAT1, NR2F6, MTURN, HS6ST1, RUNX1, IHH, NTF3, HTT, EN1, SKI, DPYSL3, FIG4, TENM4, NCAM1, ASCL1, VEGFA, NEUROD2, TRP73, PBX3, THOC2	5792	58	18082	1.39947	1	0.715844	64.1811
GOTERM_BP_DIRECT	GO:0021915~neural tube development	25	0.370535	0.0176255	WNT5A, KDM6A, PLXNA2, TRIM71, TCF7L2, ZFP36L1, ALDH1A2, TTBK2, PKD1, TCF7, C2CD3, KIF3A, MED12, AMBRA1, GRHL2, EPHA2, SALL2, NOTCH1, TULP3, SALL4, DACT1, SFRP2, SALL1, LRP6, INTU	5792	51	18082	1.53034	1	0.433819	30.0189
GOTERM_BP_DIRECT	GO:0021915~neural tube development	25	0.370535	0.0176255	WNT5A, KDM6A, PLXNA2, TRIM71, TCF7L2, ZFP36L1, ALDH1A2, TTBK2, PKD1, TCF7, C2CD3, KIF3A, MED12, AMBRA1, GRHL2, EPHA2, SALL2, NOTCH1, TULP3, SALL4, DACT1, SFRP2, SALL1, LRP6, INTU	5792	51	18082	1.53034	1	0.433819	30.0189
GOTERM_BP_DIRECT	GO:0050808~synapse organization	24	0.355714	0.000155672	LRRC4, MYO5A, SLC9A6, SNCB, RAB39B, SNCA, NFASC, NLGN1, CTNND2, NLGN2, PCDHGC5, NLGN3, PCDHGC4, PCDHGC3, LMX1A, ELFN1, ATP2B2, DACT1, TSC1, ANK3, TNR, LRRTM2, LRRTM1, LRP4	5792	37	18082	2.02501	0.730119	0.0151145	0.312013
GOTERM_BP_DIRECT	GO:0007416~synapse assembly	24	0.355714	0.00599154	FLRT3, DBNL, DNM3, MYO6, NRXN2, PDGFB, NRXN3, CLSTN3, MECP2, NLGN1, BSN, NLGN2, NLGN3, NRXN1, PCLO, PTEN, FARP1, SHANK3, GPM6A, SPTBN2, GNPAT, PLXND1, SLITRK6, KIRREL3	5792	45	18082	1.66501	1	0.215783	11.3636
GOTERM_BP_DIRECT	GO:0060291~long-term synaptic potentiation	24	0.355714	0.0206051	GFAP, SLC8A2, STX3, BRAF, SNCA, STX4A, MECP2, NLGN1, NLGN3, PTEN, RGS14, SHANK3, MAPK1, S100B, PTK2B, TNR, SLC24A2, LRRTM2, NTRK2, LRRTM1, RELN, CAMK2B, VAMP2, SNAP25	5792	49	18082	1.52909	1	0.471098	34.1586
GOTERM_BP_DIRECT	GO:0060291~long-term synaptic potentiation	24	0.355714	0.0206051	GFAP, SLC8A2, STX3, BRAF, SNCA, STX4A, MECP2, NLGN1, NLGN3, PTEN, RGS14, SHANK3, MAPK1, S100B, PTK2B, TNR, SLC24A2, LRRTM2, NTRK2, LRRTM1, RELN, CAMK2B, VAMP2, SNAP25	5792	49	18082	1.52909	1	0.471098	34.1586
GOTERM_BP_DIRECT	GO:0007611~learning or memory	24	0.355714	0.0343942	MEF2C, EGR1, VIP, EGR2, GM2A, POMK, HTT, PTPRZ1, KCNAB1, AFF2, ESR2, GPI1, PTEN, SHANK3, SLC11A2, NCAM1, CASP3, S100B, PRKAR1B, CNR1, TMOD2, PAFAH1B1, MAN2B1, SHC3	5792	51	18082	1.46913	1	0.609661	50.4673
GOTERM_BP_DIRECT	GO:0006836~neurotransmitter transport	23	0.340892	0.013526	CPLX3, CPLX2, CPLX1, STX3, SLC6A1, SLC6A20B, SLC6A3, SYNJ1, SLC6A4, STX4A, SLC6A14, SLC6A17, SLC6A18, RIMS2, STX1B, SLC6A19, SLC32A1, SLC6A9, SLC6A8, SLC6A6, SLC18A2, SV2B, SV2A	5792	45	18082	1.59563	1	0.373518	23.9178
GOTERM_BP_DIRECT	GO:0007528~neuromuscular junction development	21	0.311249	0.00666836	ALS2, COL4A1, ZC4H2, TNC, UTRN, CACNB1, RER1, CACNB2, KY, PDZRN3, CACNB4, CACNG2, CACNA2D2, COL4A5, NEDD4, ANK3, NTRK2, DOK7, PAK1, CHRNA1, KALRN	5792	38	18082	1.72526	1	0.233188	12.5672
GOTERM_BP_DIRECT	GO:0021762~substantia nigra development	21	0.311249	0.00666836	INA, ACTB, PLP1, FGF9, MAOB, PADI2, CNP, ZFP148, BASP1, SYPL2, YWHAE, SYNGR3, CKB, CDC42, YWHAH, MAPKAP1, COX6B1, YWHAQ, HSPA5, SUDS3, CALM1	5792	38	18082	1.72526	1	0.233188	12.5672
GOTERM_BP_DIRECT	GO:0008045~motor neuron axon guidance	20	0.296428	0.00010687	PLXNA4, EGR2, NRP1, KIF5C, FOXP1, SLIT2, MYCBP2, EPHA3, ALCAM, HOXA1, EPHA4, HOXA2, LHX1, CXCR4, RNF165, LHX3, LHX4, SEMA3A, LHX9, ETV4	5792	28	18082	2.22992	0.593082	0.0111764	0.214298
GOTERM_BP_DIRECT	GO:0045664~regulation of neuron differentiation	20	0.296428	0.000749673	NTF3, EFNA3, DICER1, PAX6, NLGN1, EOMES, NEUROG1, DPYSL2, YWHAG, EYA1, NREP, BCL11B, CDON, NUMB, SIX1, NEUROD2, TFAP2A, MAPK8, ZFHX3, NGF	5792	31	18082	2.01412	0.998181	0.0512197	1.49409
GOTERM_BP_DIRECT	GO:0048167~regulation of synaptic plasticity	20	0.296428	0.0500239	MEF2C, JPH4, MYO6, HTT, CPEB3, BAIAP2, MECP2, CTNND2, GIPC1, ADORA1, SHANK3, NCAM1, ATP2B2, YWHAG, EIF4EBP2, HRH2, P2RX3, SIPA1L1, RARA, SYNGAP1	5792	42	18082	1.48662	1	0.715983	64.3028
GOTERM_BP_DIRECT	GO:0021983~pituitary gland development	18	0.266785	0.00455252	CREB1, SIX3, PAX6, FGF10, HMGA2, ISL1, TCF7L2, ALDH1A2, GATA2, ETS1, SALL1, LHX3, NKX2-1, SRD5A1, RBPJ, PITX1, BMPR1A, PITX2	5792	30	18082	1.87314	1	0.180369	8.75208
GOTERM_BP_DIRECT	GO:0060996~dendritic spine development	17	0.251964	9.03819e-07	GIT1, SLC9A6, FMR1, SLC12A5, UBA6, SPIRE1, ARID1B, EPHB1, EPHB2, NCK2, PAK2, PAK3, PAK4, ARF4, PAK1, ACSL4, SRGAP2	5792	18	18082	2.94845	0.007575	0.000223617	0.00181419
GOTERM_BP_DIRECT	GO:0030511~positive regulation of transforming growth factor beta receptor signaling pathway	17	0.251964	0.000516787	NPNT, SMAD4, GIPC1, FURIN, CITED2, MEN1, CDKN1C, DAB2, MYOCD, ITGA8, HIPK2, SDCBP, TGFBR3, ADAM17, TGFB1I1, THBS1, RNF111	5792	24	18082	2.21134	0.987078	0.0380848	1.03223
GOTERM_BP_DIRECT	GO:0048863~stem cell differentiation	17	0.251964	0.0478614	NANOG, SOX21, JARID2, KIT, PAX2, LIN28A, FOXO4, TCF7L1, PHF19, GPM6A, OSR1, MTF2, PSMD11, HOXA7, PUM1, RUNX2, ETV4	5792	34	18082	1.56095	1	0.702864	62.6358
GOTERM_BP_DIRECT	GO:0016079~synaptic vesicle exocytosis	16	0.237142	3.53666e-05	CPLX3, RAB3A, SYT1, CPLX2, CPLX1, STX4A, SNAPIN, RPH3A, CADPS, P2RX7, TRIM9, OTOF, SPTBN2, SV2B, VAMP2, UNC13C	5792	19	18082	2.62896	0.25736	0.00471179	0.0709663
GOTERM_BP_DIRECT	GO:0007269~neurotransmitter secretion	16	0.237142	0.0146923	PPFIA3, SYT1, SYT4, NRXN2, NRXN3, PTPRN2, SYT2, STXBP1, LIN7C, NRXN1, DGKI, RIMS2, LIN7A, SYN2, SNAP25, CACNA1B	5792	28	18082	1.78394	1	0.391104	25.7031
GOTERM_BP_DIRECT	GO:0060999~positive regulation of dendritic spine development	16	0.237142	0.0215687	PALM, CPEB3, FMR1, NLGN1, NLGN2, NLGN3, LPAR1, NR3C1, SHANK3, EIF4G2, PPP1R9A, ARF1, MAPK6, GRN, CAMK1, KALRN	5792	29	18082	1.72242	1	0.483079	35.4466
GOTERM_BP_DIRECT	GO:0060999~positive regulation of dendritic spine development	16	0.237142	0.0215687	PALM, CPEB3, FMR1, NLGN1, NLGN2, NLGN3, LPAR1, NR3C1, SHANK3, EIF4G2, PPP1R9A, ARF1, MAPK6, GRN, CAMK1, KALRN	5792	29	18082	1.72242	1	0.483079	35.4466
GOTERM_BP_DIRECT	GO:0050767~regulation of neurogenesis	16	0.237142	0.0421372	HMGB2, ZFP335, DICER1, EZH2, PAX6, EOMES, ASCL1, JADE2, NOTCH1, CHD7, TNR, PER2, BCL6B, POU4F1, GFI1, YAP1	5792	31	18082	1.6113	1	0.666307	57.8588
GOTERM_BP_DIRECT	GO:1990090~cellular response to nerve growth factor stimulus	16	0.237142	0.0421372	E2F1, MAGI2, STMN2, CREB1, CBL, TAC1, FOXO3, KIDINS220, RPS3, MICALL1, CSNK1D, BPTF, ACAP2, RAP1A, EHD1, RAPGEF1	5792	31	18082	1.6113	1	0.666307	57.8588
GOTERM_BP_DIRECT	GO:0035249~synaptic transmission, glutamatergic	15	0.222321	0.0498211	ALS2, PLAT, CLCN3, GRIK2, CLSTN3, NAPA, PARK2, CACNB4, NAPB, CDH8, ADRB2, GRM3, P2RX1, GRIN2D, SHC3	5792	29	18082	1.61477	1	0.716584	64.1496
GOTERM_BP_DIRECT	GO:1900006~positive regulation of dendrite development	14	0.2075	0.00122822	DAB2IP, PTPRZ1, CRP, EZH2, ELAVL4, IQGAP1, TMEM106B, PACSIN1, CLIP1, LRP8, BMP7, ABL1, SEZ6, VLDLR	5792	19	18082	2.30034	0.999968	0.0742576	2.4367
GOTERM_BP_DIRECT	GO:0007274~neuromuscular synaptic transmission	14	0.2075	0.0590125	RAB3A, EGR3, NTF3, STXBP1, MYLK2, KIF1B, P2RX3, FCHSD2, CHRNA4, CHRND, CHRNA6, FCHSD1, SLC5A7, CHRNA1	5792	27	18082	1.61876	1	0.760547	70.5044
GOTERM_BP_DIRECT	GO:0048814~regulation of dendrite morphogenesis	13	0.192678	0.0355506	RAP2A, TNIK, PTPRZ1, SDC2, SYNE1, SARM1, ROBO1, NEDD4, SIPA1L1, GSK3B, NSMF, CHRNB2, SEMA4D	5792	23	18082	1.76455	1	0.617364	51.6444
GOTERM_BP_DIRECT	GO:0006306~DNA methylation	13	0.192678	0.0355506	BMI1, KMT2E, DNMT3A, BEND3, KMT2A, EZH2, CTCF, MBD4, GATAD2A, GNAS, DNMT3B, BAZ2A, HELLS	5792	23	18082	1.76455	1	0.617364	51.6444
GOTERM_BP_DIRECT	GO:0001841~neural tube formation	12	0.177857	0.00568068	MAP3K7, MIB1, TULP3, SOX11, NUP50, SOX4, PTCH1, IFT52, STK4, IPMK, STK3, CITED2	5792	17	18082	2.20369	1	0.208475	10.8056
GOTERM_BP_DIRECT	GO:0007413~axonal fasciculation	12	0.177857	0.0104083	SEMA5A, WNT5A, NCAM2, CDK5R1, NRP1, PTPRZ1, CRTAC1, CNR1, CNTN2, CELSR3, SEMA3A, EPHB2	5792	18	18082	2.08126	1	0.315738	18.943
GOTERM_BP_DIRECT	GO:0048485~sympathetic nervous system development	11	0.163035	0.0204541	PHOX2A, ASCL1, PLXNA4, NRP1, HAND2, GATA3, SOX11, TRP63, TFAP2B, SOX4, TFAP2A	5792	17	18082	2.02005	1	0.469821	33.9544
GOTERM_BP_DIRECT	GO:0048485~sympathetic nervous system development	11	0.163035	0.0204541	PHOX2A, ASCL1, PLXNA4, NRP1, HAND2, GATA3, SOX11, TRP63, TFAP2B, SOX4, TFAP2A	5792	17	18082	2.02005	1	0.469821	33.9544
GOTERM_BP_DIRECT	GO:0001709~cell fate determination	11	0.163035	0.0330112	GATA2, NOTCH2, HOXA2, HAND1, GATA3, EBF2, NKX6-3, PAX6, DLL3, PTCH1, PAX2	5792	18	18082	1.90782	1	0.599063	49.0236
GOTERM_BP_DIRECT	GO:0048699~generation of neurons	10	0.148214	0.00655433	FGFR1, ASCL1, TAL1, NTF3, CXCR4, SIX1, LRP6, SIX4, THOC2, DBN1	5792	13	18082	2.40146	1	0.230639	12.3656
GOTERM_BP_DIRECT	GO:0048489~synaptic vesicle transport	10	0.148214	0.0131609	RAB3A, SYT4, SYNJ1, TOR1A, SNCA, NLGN1, MYLK2, SNAPIN, DPYSL2, LIN7A	5792	14	18082	2.22992	1	0.367879	23.3506
GOTERM_BP_DIRECT	GO:0061351~neural precursor cell proliferation	10	0.148214	0.0236432	BBS1, KIF3A, CXCR4, GRN, PAX6, ZFP503, DBN1, IFT88, MELK, EPHB1	5792	15	18082	2.08126	1	0.50532	38.1391
GOTERM_BP_DIRECT	GO:0061351~neural precursor cell proliferation	10	0.148214	0.0236432	BBS1, KIF3A, CXCR4, GRN, PAX6, ZFP503, DBN1, IFT88, MELK, EPHB1	5792	15	18082	2.08126	1	0.50532	38.1391
GOTERM_BP_DIRECT	GO:0048488~synaptic vesicle endocytosis	10	0.148214	0.0596871	STON2, SYT1, PACSIN1, SYT2, GRN, SYNJ1, SNCA, DENND1A, CANX, SCRIB	5792	17	18082	1.83641	1	0.763598	70.9259
GOTERM_BP_DIRECT	GO:0014032~neural crest cell development	10	0.148214	0.0596871	TAPT1, ALDH1A2, MAPK1, RDH10, HAND2, SOX11, EDN1, TFAP2A, FOXC1, BMPR1A	5792	17	18082	1.83641	1	0.763598	70.9259
GOTERM_BP_DIRECT	GO:0060292~long term synaptic depression	10	0.148214	0.0596871	ARF1, PTK2B, SLC24A2, ABHD6, PICK1, STXBP1, GRID2IP, PTEN, SRF, SHANK3	5792	17	18082	1.83641	1	0.763598	70.9259
GOTERM_BP_DIRECT	GO:0050771~negative regulation of axonogenesis	9	0.133393	0.00670963	GDI1, PTK2, DAB1, SYNGAP1, PTEN, LRP4, RUFY3, EPHB2, THY1	5792	11	18082	2.55428	1	0.23349	12.6401
GOTERM_BP_DIRECT	GO:2000637~positive regulation of gene silencing by miRNA	9	0.133393	0.00670963	AJUBA, FMR1, PUM1, NFKB1, LIMD1, PUM2, TRIM71, STAT3, FXR1	5792	11	18082	2.55428	1	0.23349	12.6401
GOTERM_BP_DIRECT	GO:0021953~central nervous system neuron differentiation	9	0.133393	0.0144937	HOXA1, SMO, TULP3, BCL11B, SOX5, NR4A2, SPOCK1, POU4F1, LMX1A	5792	12	18082	2.34142	1	0.389382	25.402
GOTERM_BP_DIRECT	GO:0061001~regulation of dendritic spine morphogenesis	9	0.133393	0.0144937	DNM3, EPHA4, CDK5R1, PPP1R9A, SRCIN1, PDLIM5, SIPA1L1, NLGN3, SHANK3	5792	12	18082	2.34142	1	0.389382	25.402
GOTERM_BP_DIRECT	GO:2001224~positive regulation of neuron migration	9	0.133393	0.0271967	SEMA6A, TBC1D24, DAB2IP, PTPRZ1, PAX6, FBXO31, NSMF, MAPK8, SEMA3A	5792	13	18082	2.16131	1	0.544498	42.5049
GOTERM_BP_DIRECT	GO:2001224~positive regulation of neuron migration	9	0.133393	0.0271967	SEMA6A, TBC1D24, DAB2IP, PTPRZ1, PAX6, FBXO31, NSMF, MAPK8, SEMA3A	5792	13	18082	2.16131	1	0.544498	42.5049
GOTERM_BP_DIRECT	GO:0021702~cerebellar Purkinje cell differentiation	9	0.133393	0.045911	ATP7A, ATXN2, ATP2B2, LHX1, LDB1, LHX5, RORA, CEND1, FAIM2	5792	14	18082	2.00693	1	0.690651	61.0691
GOTERM_BP_DIRECT	GO:0017145~stem cell division	8	0.118571	0.0155532	FUBP1, CUL3, NANOG, TIAL1, PAFAH1B1, WWTR1, THOC2, MYB	5792	10	18082	2.49751	1	0.402586	26.9954
GOTERM_BP_DIRECT	GO:0007158~neuron cell-cell adhesion	8	0.118571	0.0155532	RET, CDK5R1, TNR, NLGN1, ASTN1, NLGN2, NLGN3, NRXN1	5792	10	18082	2.49751	1	0.402586	26.9954
GOTERM_BP_DIRECT	GO:0071679~commissural neuron axon guidance	7	0.10375	0.0159299	NRP1, RYK, VEGFA, DAG1, FZD3, EPHB2, NFIB	5792	8	18082	2.73166	1	0.404058	27.554
GOTERM_BP_DIRECT	GO:0048935~peripheral nervous system neuron development	7	0.10375	0.0159299	HAND2, ONECUT2, NTRK2, ETV1, POU4F1, ISL1, HOXD10	5792	8	18082	2.73166	1	0.404058	27.554
GOTERM_BP_DIRECT	GO:0071679~commissural neuron axon guidance	7	0.10375	0.0159299	NRP1, RYK, VEGFA, DAG1, FZD3, EPHB2, NFIB	5792	8	18082	2.73166	1	0.404058	27.554
GOTERM_BP_DIRECT	GO:0048935~peripheral nervous system neuron development	7	0.10375	0.0159299	HAND2, ONECUT2, NTRK2, ETV1, POU4F1, ISL1, HOXD10	5792	8	18082	2.73166	1	0.404058	27.554
GOTERM_BP_DIRECT	GO:0097105~presynaptic membrane assembly	7	0.10375	0.034892	PTPRD, NLGN1, NLGN2, NLGN3, NRXN1, PTEN, LRP4	5792	9	18082	2.42814	1	0.611529	50.9773
GOTERM_BP_DIRECT	GO:0097104~postsynaptic membrane assembly	6	0.0889284	0.0148061	NRXN2, NLGN1, NLGN2, NLGN3, NRXN1, LRP4	5792	6	18082	3.12189	1	0.392253	25.8752
GOTERM_BP_DIRECT	GO:0042297~vocal learning	6	0.0889284	0.0381422	NRXN2, HTT, CNTNAP2, NRXN1, SHANK3, FOXP2	5792	7	18082	2.67591	1	0.635702	54.1868
GOTERM_BP_DIRECT	GO:0021517~ventral spinal cord development	6	0.0889284	0.0381422	DAB1, LHX1, LRP8, RELN, FOXP1, VLDLR	5792	7	18082	2.67591	1	0.635702	54.1868
GOTERM_BP_DIRECT	GO:2000301~negative regulation of synaptic vesicle exocytosis	5	0.074107	0.0391032	SYT4, BRAF, FMR1, RAP1A, RAP1B	5792	5	18082	3.12189	1	0.641648	55.097

## Sheet: Sheet4
GO:0003677~DNA binding	777	11.5162	3.03989e-21	MEF2C, MEF2A, RORC, REST, RORA, 4932411N23RIK, MYRFL, DHX36, PATZ1, TBPL1, RREB1, TAF4B, BARHL1, LIG1, EOMES, MECP2, TOX4, MECOM, TOX3, ZFP280C, ZFP280D, JUN, FOXG1, AHCTF1, MYBL1, RCC1, VPS72, CASZ1, ASXL2, ASXL3, ESRRB, ASXL1, ESRRG, ATM, USF2, DMRTC2, D1PAS1, RAD54L2, PARP1, BACH1, SPIN1, ELF1, ELF2, BACH2, TAF1A, ELF4, TAF1D, ELF5, YBX3, YBX1, YBX2, BRD4, SPIC, AR, AIFM2, PAPD7, PAPD5, MYCL, …	5628	1847	17446	1.30405	7.79732e-18	2.59911e-18	5.37834e-18
GO:0001077~transcriptional activator activity, RNA polymerase II core promoter proximal region sequence-specific binding	159	2.3566	2.44551e-19	MEF2C, MEF2A, ARNT2, STAT5B, ZIC1, ZIC3, GATA2, FLI1, MYOCD, GATA3, TRP63, CREB3L2, CREB3L1, PATZ1, PITX1, PITX2, TWIST1, PHOX2A, RELA, BARHL1, GABPA, RELB, ZFP467, SIX4, GRHL1, TBR1, HIF1A, MTF1, JUN, SIX1, TFAP2B, TFAP2A, TRP73, TFAP2E, CAMTA1, CAMTA2, SOX1, ONECUT3, ONECUT2, ELK1, SOX4, MYBL1, SRF, MEIS1, WT1, ATF2, NR1H2, TCF21, MEIS3, TCF20, MEIS2, HOXA5, LHX2, JUND, LHX3, HOXA7, HOXA10, TEF…	5628	270	17446	1.82547	6.27273e-16	1.56818e-16	4.32672e-16
GO:0003700~transcription factor activity, sequence-specific DNA binding	407	6.03231	8.78471e-19	MEF2C, MEF2A, RORC, RORA, REST, HOXD10, CITED2, FLI1, MYRFL, L3MBTL4, RCOR3, RREB1, RCOR1, TAF4B, ZHX1, TADA2B, MECP2, RXRG, EOMES, HNF4G, MECOM, JUN, FOXG1, ST18, AHCTF1, TCF4, DMBX1, TCF7, KLF12, ESRRB, KLF11, ESRRG, KLF17, USF2, DMRTC2, TRPS1, CREBRF, BACH1, HLF, GM14124, HNF1B, ELF1, ELF2, BACH2, ELF4, ELF5, ZFP354A, SPIC, GATAD1, MYB, ZFP354C, E430018J23RIK, AR, BATF2, GMEB1, RSLCAN18, FOSB,…	5628	883	17446	1.42881	2.25328e-15	4.50656e-16	1.55424e-15
GO:0016301~kinase activity	324	4.80213	2.45093e-18	SGMS2, FAM20B, FAM20C, PRKG2, AURKB, SGMS1, PRKG1, NMRK2, PRKX, TPK1, MAP3K7, MAP3K5, PSKH1, CLK3, MAP3K9, COL4A3BP, MAP3K8, ILK, GIT2, PIK3CA, TLK1, TLK2, MAP2K7, SYK, MAGI3, BCR, TNIK, ROCK1, BRAF, ROCK2, PIK3CB, MYLK4, PIK3CD, SKP2, WNK1, MYLK2, WNK3, WNK2, PIM2, MARK3, MARK1, MARK2, NME6, NME4, MAPK1, MAPK6, BAZ1B, MAPK4, PDGFRA, NEK9, MAPK9, PDGFRB, CAMK1, MAPK8, EIF2AK3, NEK6, NEK7, CHKA, C…	5628	674	17446	1.49014	6.28665e-15	1.04777e-15	4.33632e-15
GO:0000978~RNA polymerase II core promoter proximal region sequence-specific DNA binding	192	2.84571	6.00511e-17	MEF2C, MEF2A, JDP2, ARNT2, ZIC1, ZIC3, FLI1, SMARCD2, CREB3L2, EED, H2AFZ, PATZ1, PITX1, PITX2, RELA, YY1, GABPA, RELB, ZFP467, SIX4, GRHL1, ASCL1, EP300, SMARCE1, MTF1, JUN, SIX1, TGIF1, TFAP2A, TRP73, PRDM1, NFE2L3, TFAP2E, SMARCA4, SOX1, ONECUT2, HDGF, ELK1, MYEF2, MYBL1, SRF, MEIS1, NR2C1, NR1H2, HOXA2, TCF20, MEIS2, HOXA5, LHX2, JUND, HOXA7, OVOL1, LHX3, HOXA10, TEF, HNRNPC, TCF4, RUNX2, PLA…	5628	359	17446	1.65786	2.84772e-13	4.06342e-14	1.9984e-13
GO:0014069~postsynaptic density	139
GO:0043005~neuron projection	211
GO:0043025~neuronal cell body	245
GO:0030425~dendrite	223
GO:0030424~axon	174
GO:0043197~dendritic spine	84
GO:0045211~postsynaptic membrane	114
GO:0008021~synaptic vesicle	61
GO:0043198~dendritic shaft	34
GO:0044295~axonal growth cone	19
GO:0043194~axon initial segment	11
GO:0005720~nuclear heterochromatin	16
GO:0032809~neuronal cell body membrane	16
GO:0032839~dendrite cytoplasm	13
GO:0044309~neuron spine	6
GO:0097060~synaptic membrane	16
GO:0043679~axon terminus	35
GO:0071598~neuronal ribonucleoprotein granule	5
GO:0007275~multicellular organism development	427
GO:0030154~cell differentiation	307
GO:0007049~cell cycle	245
GO:0007399~nervous system development	192
GO:0016055~Wnt signaling pathway	103
GO:0007420~brain development	102
GO:0031175~neuron projection development	75
GO:0001764~neuron migration	65
GO:0030182~neuron differentiation	64
GO:0010976~positive regulation of neuron projection development	63
GO:0009791~post-embryonic development	61
GO:0030336~negative regulation of cell migration	57
GO:0007409~axonogenesis	55
GO:0007417~central nervous system development	49
GO:0045666~positive regulation of neuron differentiation	49
GO:0007179~transforming growth factor beta receptor signaling pathway	48
GO:0001843~neural tube closure	44
GO:0030900~forebrain development	42
GO:0009790~embryo development	38
GO:0048812~neuron projection morphogenesis	37
GO:0021766~hippocampus development	37
GO:0060070~canonical Wnt signaling pathway	37
GO:0051384~response to glucocorticoid	36
GO:0050885~neuromuscular process controlling balance	35
GO:0019827~stem cell population maintenance	35
GO:0045665~negative regulation of neuron differentiation	35
GO:0045165~cell fate commitment	34
GO:0008542~visual learning	33
GO:0010977~negative regulation of neuron projection development	33
GO:0021987~cerebral cortex development	33
GO:0051965~positive regulation of synapse assembly	33
GO:0022008~neurogenesis	31
GO:0030178~negative regulation of Wnt signaling pathway	30
GO:0045599~negative regulation of fat cell differentiation	29
GO:0021549~cerebellum development	28
GO:0001558~regulation of cell growth	27
GO:0048666~neuron development	26
GO:0021915~neural tube development	25
GO:0021915~neural tube development	25
GO:0050808~synapse organization	24
GO:0007416~synapse assembly	24
GO:0060291~long-term synaptic potentiation	24
GO:0007611~learning or memory	24
GO:0006836~neurotransmitter transport	23
GO:0007528~neuromuscular junction development	21
GO:0021762~substantia nigra development	21
GO:0008045~motor neuron axon guidance	20
GO:0045664~regulation of neuron differentiation	20
GO:0048167~regulation of synaptic plasticity	20
GO:0021983~pituitary gland development	18
GO:0060996~dendritic spine development	17
GO:0030511~positive regulation of transforming growth factor beta receptor signaling pathway	17
GO:0048863~stem cell differentiation	17
GO:0016079~synaptic vesicle exocytosis	16
GO:0007269~neurotransmitter secretion	16
GO:0060999~positive regulation of dendritic spine development	16
GO:0050767~regulation of neurogenesis	16
GO:1990090~cellular response to nerve growth factor stimulus	16
GO:0035249~synaptic transmission, glutamatergic	15
GO:1900006~positive regulation of dendrite development	14
GO:0007274~neuromuscular synaptic transmission	14
GO:0048814~regulation of dendrite morphogenesis	13
GO:0006306~DNA methylation	13
GO:0001841~neural tube formation	12
GO:0007413~axonal fasciculation	12
GO:0048485~sympathetic nervous system development	11
GO:0048485~sympathetic nervous system development	11
GO:0001709~cell fate determination	11
GO:0048699~generation of neurons	10
GO:0048489~synaptic vesicle transport	10
GO:0061351~neural precursor cell proliferation	10
GO:0061351~neural precursor cell proliferation	10
GO:0048488~synaptic vesicle endocytosis	10
GO:0014032~neural crest cell development	10
GO:0060292~long term synaptic depression	10
GO:0050771~negative regulation of axonogenesis	9
GO:2000637~positive regulation of gene silencing by miRNA	9
GO:0021953~central nervous system neuron differentiation	9
GO:0061001~regulation of dendritic spine morphogenesis	9
GO:2001224~positive regulation of neuron migration	9
GO:2001224~positive regulation of neuron migration	9
GO:0021702~cerebellar Purkinje cell differentiation	9
GO:0017145~stem cell division	8
GO:0007158~neuron cell-cell adhesion	8
GO:0071679~commissural neuron axon guidance	7
GO:0048935~peripheral nervous system neuron development	7
GO:0071679~commissural neuron axon guidance	7
GO:0048935~peripheral nervous system neuron development	7
GO:0097105~presynaptic membrane assembly	7
GO:0097104~postsynaptic membrane assembly	6
GO:0042297~vocal learning	6
GO:0021517~ventral spinal cord development	6
GO:2000301~negative regulation of synaptic vesicle exocytosis	5
