# Supplementary material for: Hippocampal MicroRNAs Respond to Administration of Antidepressant Fluoxetine in Adult Mice
Source: Int J Mol Sci. 2018 Feb 27;19(3):671. doi: 10.3390/ijms19030671 (PMC5877532; doi:10.3390/ijms19030671)
Supplement: Supplementary file 1 [file ijms-19-00671-s001.zip › ijms-271078-supplementary materials/Table S14 The GO items associated with neural system development in down-regulated miRNAs targets.xlsx]

## Sheet: BP
GOTERM_BP_DIRECT	GO:0007275~multicellular organism development	220	6.84718	1.07658e-07	MEF2C, CDX2, CADM1, RORB, EDIL3, WTAP, HOOK1, G2E3, PICALM, SERPINE2, SEMA7A, CCBE1, RAB23, ZFP831, TLK2, RAPGEF2, PITX1, ISLR2, PITX2, NODAL, PROX1, FARP1, VEGFC, NAV1, RAB18, SIAH1A, FOXG1, VEGFA, RYR1, RYR2, BIN1, SUCO, ERBB4, ASZ1, AHCTF1, SEMA5A, ARX, TAL1, AGGF1, CASZ1, LHX6, TCF4, LFNG, NKX2-2, OLFM1, EN1, CELSR2, GAS7, NTRK3, SEMA6A, EPHA4, SEMA6B, EPHA7, DLX1, AIDA, SEMA6D, DLX6, NTRK2, …	2773	1029	18082	1.39413	0.000687916	4.91525e-05	0.000210176
GOTERM_BP_DIRECT	GO:0030154~cell differentiation	152	4.73078	0.00112601	MEF2C, MYOD1, SYT1, ENAH, CDX2, SYT4, CADM1, IMPACT, CSPG4, FOXO1, ITSN2, ZIC1, ZIC2, HOOK1, DAB2, SERPINE2, SEMA7A, TPT1, PUM1, ROBO2, TLK2, RAPGEF2, TAF4B, DLL3, VEGFC, NAV1, SIAH1A, VEGFA, STMN1, LRRK2, EDA, BIN1, TNFAIP2, TNFRSF12A, ADCYAP1R1, KLRK1, ASZ1, MYBL1, MYBL2, SOX9, NHS, RIMS1, NR2C2, SEMA5A, ARX, TAL1, AGGF1, LHX3, LHX6, NDRG2, TCF4, NKX2-2, CREBL2, CPNE5, TGFBR1, RFX6, TAF8, ACER1…	2773	780	18082	1.27071	0.999255	0.0951813	2.17548
GOTERM_BP_DIRECT	GO:0007049~cell cycle	146	4.54404	2.91197e-08	ITGB3BP, ZAK, MAU2, KNTC1, INO80, WTAP, RAD21, BRINP2, OIP5, MIS18A, KLHL9, RALB, VPS4B, TLK1, TLK2, MTUS1, ASPM, CCAR1, ESCO1, ANAPC5, RBL2, SGOL1, PIM1, PIM3, PPP1CC, AHR, VASH1, NCAPD3, TACC1, UHRF1, MAPK6, SIAH1A, MAPK3, TRP73, ARL8B, BLCAP, CACUL1, GNAI2, ANAPC13, AHCTF1, ANLN, CHEK1, CCNG1, MYBL2, SRC, URGCP, SPC24, SPC25, CENPC1, TFDP2, CLASP1, SKA2, CLASP2, PPP2R2D, TAF1, CCPG1, CKAP5, BE…	2773	614	18082	1.55053	0.000186116	1.6921e-05	5.6849e-05
GOTERM_BP_DIRECT	GO:0006915~apoptotic process	125	3.89045	2.25745e-05	MEF2C, ITGB3BP, CADM1, FOXO1, RNF216, FOXO3, PMAIP1, SGMS1, CIAPIN1, SMNDC1, KANK2, MAP3K7, CLPTM1L, DAB2, G2E3, CDCA7, RAD21, TIAM1, FAP, 4930453N24RIK, RALB, ITCH, MAP2K6, API5, CCAR1, OPA1, CHAC1, HRK, PIM1, PIM3, SLTM, RNF130, SIAH1A, MAPK3, SIX1, TRP73, TRIM39, BLCAP, FGFR2, PACS2, ERBB4, TNFRSF12A, STK17B, GREM1, DIDO1, DOCK1, DDX3X, DYRK2, TRAF4, BECN1, HTT, TGFBR1, BMX, MALT1, VDAC1, SEMA…	2773	570	18082	1.42999	0.13437	0.00514025	0.044062
GOTERM_BP_DIRECT	GO:0007399~nervous system development	115	3.57921	1.17744e-13	MEF2C, ENAH, SCN3B, FGF14, IMPACT, ZIC1, GDNF, ZIC2, BDNF, SERPINE2, SEMA7A, GATA3, RAB23, VPS13A, ROBO2, RAPGEF2, CHRNA3, ISLR2, MAGI2, PTPRF, CHAC1, NODAL, ENC1, DLL3, NUMBL, NAV1, VEGFA, STMN1, INTU, SMARCA2, KALRN, SMARCA4, ERBB4, PCDHAC2, SEMA5A, ARX, LMTK2, PRPS1L3, LHX6, NDRG2, TCF4, NKX2-2, OLFM1, FBXO45, BHLHE22, NR4A2, NEUROG2, DOCK7, NEUROG3, GAS7, PCDH18, FEZF1, NTRK3, SEMA6A, EPHA4, …	2773	377	18082	1.98908	7.52943e-10	1.50589e-10	2.2996e-10
GOTERM_BP_DIRECT	GO:0043066~negative regulation of apoptotic process	115	3.57921	0.00108549	STIL, FOXO1, AQP1, CIAPIN1, TGFB2, DAB2, BDNF, FNTA, SIN3A, RGN, RARA, ITCH, NQO1, HIGD1A, API5, RARG, SOCS3, PIM1, PIM3, JUN, SIX1, VEGFA, TFAP2B, MAPK8, SLC40A1, SMARCA4, GCLC, ERBB4, SOX9, GREM1, CCNG1, SRC, DDX3X, TEK, LHX3, GLO1, CSF1R, BECN1, HTT, PHB, TGFBR1, GM7942, HGF, KITL, GM13128, HYOU1, CDKN1B, RNF7, ARF4, HSPD1, SLC9A1, IER3, HNF1B, NUAK2, MITF, PAX2, GLI2, PTEN, GLI3, EDNRA, SPRY2…	2773	566	18082	1.32488	0.999034	0.0931499	2.09799
GOTERM_BP_DIRECT	GO:0008284~positive regulation of cell proliferation	109	3.39247	0.00208214	CDX2, PTGS2, THRB, WNT3A, EDN2, CNOT6, GDNF, IL31RA, TGFB2, CD47, S1PR1, FNTA, GAB2, TIAM1, WDR77, RARA, CCAR1, RARG, NODAL, MECP2, LIFR, PROX1, TNS3, VEGFC, JUN, VEGFA, TFAP2B, HAS2, SMARCA4, CAV3, FGFR2, ERBB4, ADORA2B, GNAI2, CACUL1, ST8SIA1, SOX4, SOX9, GREM1, KRAS, RUNX2, CSF1R, TAF1, CCPG1, TGFBR1, GM7942, ICMT, HGF, KITL, GM13128, NTRK3, CDKN1B, S100B, ETS1, NTRK2, AVPR1A, TGFBR3, IKBKB, P…	2773	542	18082	1.31137	0.999998	0.141988	3.98742
GOTERM_BP_DIRECT	GO:0008285~negative regulation of cell proliferation	88	2.73887	8.35604e-05	PTGS2, TSG101, E2F7, PPARG, PPP2R5C, PAX6, GABBR1, GJA1, STRN, REST, COPS8, PTEN, GLI3, KANK2, TGFB2, SPRY2, SPRY1, SERPINE2, GATA3, WDR77, MTBP, RARA, ZFP503, RAPGEF2, FOSL1, IL1A, PTPRK, RARG, MAGI2, PTPRF, CLMN, WNK2, PROX1, HMGA1, VEGFC, BTG1, JUN, RNF139, TFAP2B, TGIF1, NRK, RIPPLY3, SMARCA2, FGFR2, TNF, ADORA2B, ERBB4, SOX4, SOX9, ALDH1A2, BCL11B, BCL2, PBRM1, BCL6, INPP5D, AXIN2, RUNX1, CH…	2773	384	18082	1.49434	0.413827	0.0155873	0.163005
GOTERM_BP_DIRECT	GO:0001701~in utero embryonic development	76	2.36539	6.83981e-06	BMI1, XRCC4, STIL, KDM6A, UTY, WNT3A, PITPNB, GJA1, GLI2, GLI3, CUL3, EDNRA, DAB2, PCGF2, SIN3A, GATA3, SOX18, ANGPT1, NR2F2, FOSL1, PITX2, IHH, CCNK, ADAM10, RXRB, NODAL, LRP1B, GABPA, DLL3, UBR3, MBNL1, UBE2B, JUNB, SLC34A2, MAN2A1, ZMIZ1, TANC2, EIF2S2, VEGFA, ZFPM2, MED1, SMARCA4, FGFR2, ZFAND5, SYVN1, USP9X, SOX5, CDH1, SOX6, OCRL, ZBTB18, CHD7, SLC30A1, MFSD7B, BTF3, PKD1, BRK1, RUNX1, AMD1…	2773	299	18082	1.65744	0.0427782	0.00182002	0.0133522
GOTERM_BP_DIRECT	GO:0016477~cell migration	62	1.92966	6.08211e-09	CTHRC1, TSPAN1, TMEM18, RASGEF1A, PTEN, RAB1A, TGFB2, CUL3, CD47, PDPK1, S1PR1, GAB2, TIAM1, RHOA, DEPDC1B, NRG1, ADAM9, PTPRK, PTPRF, NODAL, MMP14, SIRPA, ELMO1, JUP, NCK2, TNS3, VEGFA, SH3KBP1, RELN, LAMC1, SPATA13, SHROOM2, ERBB4, PEAK1, ASTN1, ABI2, CDH2, SRC, DOCK1, SORBS2, PAFAH1B1, ADAMTS12, CLASP2, NFATC2, THBS1, USP33, APC, ERG, FLT1, PODXL, SNAI1, EPHA3, CORO1B, GSK3B, GOLPH3, ARF4, CDC…	2773	191	18082	2.11668	3.88761e-05	4.31964e-06	1.18738e-05
GOTERM_BP_DIRECT	GO:0042127~regulation of cell proliferation	57	1.77404	0.000152181	SAT1, PTGS2, PTGS1, MITF, EZH2, FOXO1, GLI3, TGFB2, SPRY2, CDCA7, RAPGEF2, PITX2, TOPORS, RBBP9, JUNB, JUP, TCFL5, TFAP2D, FGFR2, FRK, TNF, TNFRSF26, FOXM1, IL4RA, NR3C2, BMPR2, CHEK1, NR3C1, SOX9, SRC, ARX, TAL1, PKD2, BCL6, YES1, MAFG, CEBPA, B4GALT1, TCF7, IL6, NF1, BMX, SMAD4, BIRC6, DUSP22, EPS15, CDKN1B, CXCL13, LRP6, JAK1, PBX1, PTCH1, NR5A2, WNT7A, KCTD11, KLF4, PLAU	2773	227	18082	1.63737	0.621983	0.0234479	0.296678
GOTERM_BP_DIRECT	GO:0030335~positive regulation of cell migration	56	1.74292	1.07641e-05	F2RL1, LRRC15, AQP1, TGFB2, DAB2, ARHGAP5, S1PR1, TIAM1, SEMA7A, RHOA, SEMA3C, AKT2, CYR61, CCAR1, PLD1, ADAM10, MMP14, MYADM, SEMA4F, VEGFA, CEMIP, MAPK8, HAS2, COL1A1, HMGB1, ERBB4, CSF1, ONECUT2, SSH2, RDX, CX3CL1, CBLL1, KIT, IGF1R, ADRA2A, THBS1, CSF1R, APC, FLT1, PODXL, TGFBR1, HGF, SNAI1, FURIN, CCL11, NTRK3, SEMA6B, ITGA5, ETS1, PTP4A1, CD274, HBEGF, CPNE3, JAK2, MYLK, PLAU	2773	203	18082	1.79882	0.0664908	0.00264283	0.0210122
GOTERM_BP_DIRECT	GO:0016055~Wnt signaling pathway	50	1.55618	0.00194245	WNT3A, MITF, FERMT2, STRN, AMOTL1, APCDD1, AMOTL2, CUL3, CCNE1, DAB2, RSPO3, RTF1, FRAT2, RNF146, PITX2, CSNK1G1, CSNK1G2, MESDC2, DACT1, CSNK1G3, WNT16, KRT6A, XIAP, CTNND1, TCF7L1, HIC1, DDX3X, PRKAA1, HBP1, NDRG2, USP34, AXIN2, APC, CSNK1A1, TCF7, NLK, FZD3, CELSR2, FZD5, FRZB, WNT2B, FZD6, DKK2, CSNK1D, NXN, GSK3B, GRK6, LRP6, WIF1, WNT7A	2773	213	18082	1.53069	0.999996	0.13753	3.72471
GOTERM_BP_DIRECT	GO:0007420~brain development	50	1.55618	0.00263108	BMI1, SYT1, CADM1, SYT4, SYNJ1, PAX6, ZIC1, GLI3, CTTNBP2, NDUFS4, S1PR1, ROBO2, NRG1, PLCB1, ATP6V0D1, CASP2, ASPM, PITX2, NODAL, MECP2, STXBP3, SLC7A11, EML1, RAB18, KLHL17, PSEN1, RELN, CNTN4, STMN1, MED1, SHROOM2, BMPR2, IGF1R, B3GNT5, NDRG4, PAFAH1B2, COL4A1, SLC6A11, HTT, NF1, MACROD2, LMX1A, DPYSL2, WRN, KCNK3, PCDH18, EPHA7, ARF4, PTCH1, PHF8	2773	216	18082	1.50943	1	0.159374	5.01327
GOTERM_BP_DIRECT	GO:0008283~cell proliferation	50	1.55618	0.00387182	MORF4L1, PTGES3, FGF5, TSPAN1, TBX20, DICER1, E2F8, CSPG4, HLCS, GLI2, GDNF, TYR, PICALM, HTR1A, FAM83A, TGFBI, CYP1A1, PIM1, TACC1, PURB, DCTN2, SH2D2A, UHRF1, GNB1, SIX1, VEGFA, MDM4, TNF, GNAI2, CSF1, SRC, BCL2, GMNC, AXIN2, LHX9, CSF1R, POLR3G, COL4A3, LIPA, SMAD4, TBX1, HGF, APPL1, FURIN, GOLPH3, GSK3B, PRKAR1A, RAP1B, PES1, LRP2	2773	220	18082	1.48199	1	0.198603	7.29377
GOTERM_BP_DIRECT	GO:0007411~axon guidance	46	1.43168	3.16957e-06	NRP2, DCC, ENAH, WNT3A, EFNA3, PAX6, TTC8, GLI2, GLI3, SRC, TGFB2, SEMA5A, ARX, NRCAM, BDNF, GATA3, LMTK2, ETV1, SEMA3C, ROBO2, SEMA3A, LGI1, USP33, RUNX3, CSF1R, FLRT3, PRRXL1, KIF5B, NFASC, DPYSL5, SMAD4, NEUROG2, DPYSL2, LMX1A, FEZF1, SEMA6A, EPHA4, SEMA4F, ZFP280C, MAPK8IP3, CNTN4, RELN, NGFR, LAMC1, KIF26A, CHL1	2773	149	18082	2.01311	0.0200561	0.000920483	0.00618763
GOTERM_BP_DIRECT	GO:0031175~neuron projection development	45	1.40056	9.98519e-07	VAPA, FRYL, CDH1, ARFGEF1, PTEN, GDNF, CCDC64, IGF1R, BLOC1S2, CAMSAP2, SEMA7A, CNTNAP2, RAB11A, POU4F1, RAPGEF2, CDK16, LGI1, EHD1, TMEM30A, RUNX3, APC, FLRT3, PTPRK, IL6, PTPRM, STX3, CLMN, STMN2, WDR5, UBE4B, MECP2, SNAPIN, DOCK7, MICALL1, NPTXR, ULK1, NEDD4, GFRA1, MAPK8IP3, CNTN4, MAPK8, LAMC1, CUL4B, IKBKB, CHL1	2773	139	18082	2.11103	0.00636221	0.000335867	0.00194935
GOTERM_BP_DIRECT	GO:0048511~rhythmic process	43	1.33831	5.97876e-07	NAMPT, PPARA, HLF, ADCY1, ENOX2, USP2, UBE3A, PPARG, EZH2, CIART, RORB, NFYA, TOP1, NPAS2, SIN3A, HNRNPD, TEF, PRKAA1, PER3, BHLHE40, SIK1, CRY1, BHLHE41, KAT2B, KLF10, SUV39H1, MTA1, MAPK10, PROX1, AHR, HNRNPU, SUV39H2, NRIP1, NCOA2, CSNK1D, GSK3B, THRAP3, PSPC1, MAPK8, NGFR, ID3, FBXL3, OPN4	2773	128	18082	2.19056	0.00381433	0.000238823	0.0011672
GOTERM_BP_DIRECT	GO:0043524~negative regulation of neuron apoptotic process	41	1.27607	0.000946931	MEF2C, XRCC4, GCLC, GABRB3, XIAP, GRIK2, CPEB4, GDNF, GCLM, PDPK1, BDNF, KRAS, BCL2, RHOA, PIK3CA, POU4F1, ANGPT1, NEFL, HTT, AXL, STXBP1, NR4A2, MECP2, EN1, SOD2, ATP7A, FAM134B, DLX1, PSEN1, JUN, SIX1, VEGFA, NTRK2, TFAP2B, TFAP2D, JAK2, TRP73, HSPD1, NGFR, CHL1, CACNA1A	2773	160	18082	1.67094	0.997655	0.0852035	1.83253
GOTERM_BP_DIRECT	GO:0001764~neuron migration	39	1.21382	1.23687e-05	NRP2, DCC, MEF2C, USP9X, TBX20, ASTN1, PAX6, GJA1, PRKG1, PEX7, ARX, GPM6A, GATA3, PAFAH1B1, UNK, SEMA3A, RAPGEF2, NR2F2, ASPM, FBXO45, PITX2, PRRXL1, SATB2, FKTN, HSP90AA1, NR4A2, AXL, CELSR2, FZD3, NEUROG2, FEZF1, NTRK3, SEMA6A, NAV1, PSEN1, NTRK2, MAPK8, RELN, CHL1	2773	124	18082	2.05088	0.0760167	0.00292391	0.0241441
GOTERM_BP_DIRECT	GO:0030182~neuron differentiation	35	1.08932	0.000611069	MEF2C, WNT16, BRSK2, BRSK1, GDNF, TAL1, ALDH1A2, S1PR1, GATA3, POU4F1, RUNX1, RUNX2, PITX2, PRRXL1, PTPRD, BHLHE22, CNTN6, NR4A2, MECP2, NEUROG2, EN1, LMX1A, ELAVL4, PPP1CC, GAS7, WNT2B, ADNP2, CHRDL1, PAPD4, HIPK1, PSEN1, NTRK2, GFRA1, ID3, HDAC9	2773	127	18082	1.79705	0.979902	0.0601343	1.18624
GOTERM_BP_DIRECT	GO:0009791~post-embryonic development	34	1.0582	0.000153717	FGFR2, SCHIP1, IMPAD1, USP9X, TIPARP, DICER1, SOX6, MORC3, BCL2, GATA3, BCL11B, SCN9A, SEMA3C, SLC8A1, ALDH5A1, GM21949, TGFBR1, ARID5B, ZFX, IREB2, NR4A2, MECP2, SMAD2, ITPR1, SOD2, FOXP2, ACVR2B, GNAQ, PSEN1, SIAH1A, CSRNP1, MAPK8IP3, TRP73, PLEKHA1	2773	114	18082	1.94478	0.625676	0.0231245	0.299668
GOTERM_BP_DIRECT	GO:0043525~positive regulation of neuron apoptotic process	30	0.933707	8.9572e-08	TNF, GRIK2, PAWR, FOXO3, PMAIP1, NR3C1, MYBL2, ATF2, TGFB2, CASP6, CDC42, PAK3, RHOA, FASL, NQO1, CASP2, KCNMA1, EGR1, NCF2, PTPRF, NF1, ITGA1, HRK, EPHA7, BBC3, GSK3B, JUN, TFAP2B, MAPK8, ABL1	2773	69	18082	2.8351	0.00057238	4.40409e-05	0.000174867
GOTERM_BP_DIRECT	GO:0007409~axonogenesis	29	0.902583	0.00254772	FGFR2, ADCY1, PITPNA, WNT3A, BRSK2, PAX6, CNP, BRSK1, IGF1R, GP5, PICALM, RNF165, PAK3, BCL11B, BCL2, APC, LRFN2, PRRXL1, RAB8A, DOCK7, AFG3L2, NUMBL, ULK1, GSK3B, STMN1, RAB10, SLITRK6, DST, KALRN	2773	107	18082	1.7673	1	0.159254	4.85816
GOTERM_BP_DIRECT	GO:0030900~forebrain development	28	0.87146	0.000136449	E2F1, STIL, PAX6, CNP, PRKG1, GLI3, SRC, ARX, ALDH1A2, TTBK2, NR2F2, RFX4, OTX1, PCDH9, NEUROG2, NEUROG3, NUMBL, FEZF1, ATRX, PSEN1, FOXG1, LRP6, MAPK8IP3, RELN, TRP73, LRP2, SMARCA4, NFIB	2773	86	18082	2.12303	0.581986	0.0221169	0.266046
GOTERM_BP_DIRECT	GO:0007623~circadian rhythm	27	0.840336	0.0112771	NAMPT, PPARA, ADCY1, SLC6A4, NPAS2, BDNF, PER2, PER3, BHLHE40, BHLHE41, CRY1, KCNMA1, MAT2A, KLF10, PROKR2, PROX1, NTRK3, NCOA2, CSNK1D, GSK3B, JUN, THRAP3, NTRK2, ID3, NGFR, FBXL3, TPH2	2773	108	18082	1.63018	1	0.377374	19.8611
GOTERM_BP_DIRECT	GO:0019233~sensory perception of pain	26	0.809213	0.000131167	PTGES3, KCND2, PTGS2, SCN3B, OPRK1, PTGS1, MECP2, NLGN2, NPY1R, AQP1, GRM1, FAM134B, EDNRA, EDNRB, GRM3, HOXB8, P2RY1, MAPK3, CCR2, SCN9A, CHRNA4, CACNA1E, ALOX5, NGFR, DLG2, CACNA1A	2773	77	18082	2.20181	0.56763	0.0218234	0.25576
GOTERM_BP_DIRECT	GO:0045666~positive regulation of neuron differentiation	25	0.778089	0.0213135	MEF2C, IL6, IMPACT, SOX11, FOXA1, NEUROG2, NEUROG3, LIN28A, GLI2, FEZF1, NCOA1, BDNF, BRINP2, FOXG1, VWC2L, RHOA, MAPK8IP3, TGIF1, NEUROD1, BCL6, RARA, NGFR, TCF4, KCTD11, NKX2-2	2773	103	18082	1.5827	1	0.523062	34.3342
GOTERM_BP_DIRECT	GO:0007613~memory	24	0.746965	0.00271103	JPH3, SLC8A2, PTGS2, SYT4, TRPM7, PAIP2, PTGS1, SLC6A4, MECP2, IGF2, LMX1A, KCNK2, PTEN, SHANK2, SORCS3, KCNK10, PAK6, S100B, PSEN1, ITGA5, GRM7, SLC24A2, PLCB1, KALRN	2773	83	18082	1.88551	1	0.160775	5.16181
GOTERM_BP_DIRECT	GO:0001843~neural tube closure	24	0.746965	0.0195919	COBL, STIL, ENAH, KDM6A, RARG, OPA1, LMO4, FZD3, GRHL3, SKI, PAX2, SUFU, FZD6, TGFB2, ZIC2, PRICKLE1, TSC1, LRP6, RAB23, TGIF1, PTCH1, RARA, PRKACB, TRAF6	2773	97	18082	1.61338	1	0.500883	32.042
GOTERM_BP_DIRECT	GO:0090090~negative regulation of canonical Wnt signaling pathway	24	0.746965	0.0339473	EGR1, CTHRC1, WNT3A, FOXO1, CTNND1, CDH1, CDH2, FOXO3, GREM1, ANKRD6, FRZB, SOX9, GLI3, LATS2, FZD6, DKK2, DAB2, DACT1, PRICKLE1, WIF1, SIAH2, AXIN2, RAPGEF1, APC	2773	102	18082	1.53429	1	0.641845	49.046
GOTERM_BP_DIRECT	GO:0007612~learning	23	0.715842	0.000212707	JPH4, JPH3, SLC8A2, PTGS2, HTT, SYNJ1, PTGS1, MECP2, CTNND2, ELAVL4, SHANK2, VDAC1, SORCS3, PAK6, GMFB, BDNF, JUN, SLC24A2, NTRK2, ARF4, CNTNAP2, RELN, FOSL1	2773	66	18082	2.27238	0.74328	0.0297652	0.414442
GOTERM_BP_DIRECT	GO:0021987~cerebral cortex development	22	0.684718	0.000924897	COL3A1, DICER1, NF1, PTPRS, CDH2, ZBTB18, TACC1, FOXP2, NCOA1, PSEN1, TSC1, FAT4, FOXG1, NTRK2, LRP6, MKKS, PAFAH1B1, RELN, LRP8, PLCB1, NEFL, ASPM	2773	68	18082	2.10965	0.9973	0.0844944	1.79025
GOTERM_BP_DIRECT	GO:0045165~cell fate commitment	22	0.684718	0.00206181	FGFR2, MEF2C, WNT16, ERBB4, NODAL, PPARG, ONECUT2, SOX12, MITF, PAX6, SOX5, NEUROG2, SMAD2, SOX6, SOX9, WNT2B, SPRY2, TAL1, GATA5, HEY2, NEUROD1, WNT7A	2773	72	18082	1.99245	0.999998	0.143763	3.94924
GOTERM_BP_DIRECT	GO:0021766~hippocampus development	22	0.684718	0.00248367	PHLPP2, USP9X, WNT3A, EZH2, PTPRS, MFSD2A, LMX1A, GLI3, ZBTB18, NCOA1, DLX1, PAPD4, TSC1, GSK3B, MAS1, MKKS, PAFAH1B1, RELN, RARA, LRP8, TRP73, NEFL	2773	73	18082	1.96515	1	0.158674	4.73883
GOTERM_BP_DIRECT	GO:0060070~canonical Wnt signaling pathway	22	0.684718	0.0262319	TBL1XR1, TCF7, KDM6A, UTY, WNT3A, SOX4, FZD3, FZD5, UBE2B, PTEN, TCF7L1, WNT2B, FZD6, CDC42, DACT1, PSEN1, GSK3B, LRP6, RYR2, WNT7A, KLF4, APC	2773	89	18082	1.61187	1	0.568786	40.4855
GOTERM_BP_DIRECT	GO:0090263~positive regulation of canonical Wnt signaling pathway	21	0.653595	0.00192027	FGFR2, RNF220, XIAP, WNT3A, SOX4, LMX1A, SRC, WNT2B, DKK2, CSNK1D, RSPO3, LRP6, VPS35, COL1A1, EDA, LRRK2, BAMBI, USP34, WNT7A, ASPM, RNF146	2773	67	18082	2.04381	0.999995	0.137591	3.68292
GOTERM_BP_DIRECT	GO:0060548~negative regulation of cell death	21	0.653595	0.0162472	PTGES3, WNT16, BECN1, IMPACT, SOX11, ADCYAP1R1, TTPA, SMAD4, SOX4, NTRK3, NPAS2, ADNP2, BDNF, ABCB1A, BNIP3L, CACYBP, VPS4B, RHOA, HSPA4, JAK2, ZFPM2	2773	80	18082	1.71169	1	0.457904	27.37
GOTERM_BP_DIRECT	GO:0007417~central nervous system development	21	0.653595	0.0471346	XRCC4, PAM, HTT, ALDH5A1, GRHL3, LMX1A, PAX2, SOX9, ZIC1, GLI3, PTEN, ZIC2, NRCAM, CHD7, B3GNT5, CASZ1, RELN, VCAN, ID3, NGFR, RUNX1	2773	89	18082	1.5386	1	0.720645	61.0379
GOTERM_BP_DIRECT	GO:0042752~regulation of circadian rhythm	20	0.622471	0.000144967	PPARA, ADCY1, UBE3A, KLF10, PPARG, EZH2, RORB, MAPK10, PPP1CC, PROX1, NPAS2, CSNK1D, PER2, HNRNPD, PSPC1, MAPK8, PRKAA1, CRY1, FBXL3, OPN4	2773	52	18082	2.50798	0.604139	0.022901	0.282632
GOTERM_BP_DIRECT	GO:0045595~regulation of cell differentiation	19	0.591348	4.99926e-06	SOCS3, WNT3A, DICER1, SOX9, GLI3, BIRC2, PLEKHB2, SPRY2, ST7L, TCFL5, TFAP2B, SIK1, NRG1, CHD5, KLF4, RUNX3, NKX2-2, IHH, APC	2773	39	18082	3.17677	0.0314502	0.0013884	0.00975939
GOTERM_BP_DIRECT	GO:0007416~synapse assembly	18	0.560224	0.000200838	FLRT3, DNM3, CADM1, MECP2, NLGN2, CDH1, CDH2, PCLO, PTEN, SHANK2, FARP1, BDNF, GPM6A, PCDHB16, SPTBN2, NRG1, SLITRK6, CACNA1A	2773	45	18082	2.60829	0.723041	0.0287576	0.391358
GOTERM_BP_DIRECT	GO:0048812~neuron projection morphogenesis	18	0.560224	0.012078	UGT8A, DICER1, BRSK2, LIFR, ZSWIM6, ITGA1, GJA1, BRSK1, GAS7, ATP7A, ANKRD27, GPM6A, DMD, RHOA, LRRK2, SLITRK6, NEFL, SRGAP2	2773	63	18082	1.86307	1	0.394145	21.119
GOTERM_BP_DIRECT	GO:0030334~regulation of cell migration	18	0.560224	0.0730535	ERBB4, LMO4, PAX6, LDB2, EPHA3, SLK, CCR2, GAB1, TEK, RHOA, AMOT, TMSB4X, WDR44, DOCK10, SPATA13, APC, SMARCA4, PITX2	2773	77	18082	1.52433	1	0.820841	77.2583
GOTERM_BP_DIRECT	GO:0048666~neuron development	17	0.529101	0.0117997	MEF2C, GABRB3, HTT, BECN1, SKI, EN1, GLI2, ZBTB18, SOD2, TGFB2, PSEN1, VEGFA, NEUROD1, TRP73, PBX3, RUNX1, IHH	2773	58	18082	1.91125	1	0.389012	20.6841
GOTERM_BP_DIRECT	GO:0022008~neurogenesis	17	0.529101	0.0337583	NUP133, BHLHE22, CHAC1, HTT, CNTN6, WNT3A, NEUROG2, NEUROG3, TACC1, DAGLA, PSEN1, FAT4, FOXG1, SIX1, NRG1, HAP1, SMARCA4	2773	65	18082	1.70542	1	0.64147	48.8511
GOTERM_BP_DIRECT	GO:0048469~cell maturation	16	0.497977	0.00208117	KCNMA1, TUSC2, CEBPA, PPARG, AXL, NEUROG2, FZD5, CBFB, GATA3, VEGFA, RFX3, SOX18, LHX6, RUNX2, RUNX3, IHH	2773	45	18082	2.31848	0.999998	0.143453	3.98562
GOTERM_BP_DIRECT	GO:0001755~neural crest cell migration	16	0.497977	0.00521666	NRP2, ERBB4, PAX6, TBX1, KITL, GDNF, CORO1C, SEMA5A, SEMA6A, EDNRB, SEMA6B, SEMA6D, SEMA4F, SEMA7A, CFL1, SEMA3C	2773	49	18082	2.12922	1	0.241414	9.70689
GOTERM_BP_DIRECT	GO:0021915~neural tube development	16	0.497977	0.00782891	NUP133, STIL, TCF7, KDM6A, NF1, GLI2, GLI3, ALDH1A2, DACT1, TTBK2, LRP6, PKD2, PKD1, SEMA3C, ITPK1, INTU	2773	51	18082	2.04572	1	0.314591	14.2249
GOTERM_BP_DIRECT	GO:0035176~social behavior	16	0.497977	0.0135889	PTCHD1, HTT, SLC6A4, MECP2, NLGN2, TBX1, EN1, PTEN, SHANK2, KRAS, AVPR1A, MKKS, CNTNAP2, VPS13A, GAD1, KALRN	2773	54	18082	1.93207	1	0.417166	23.4411
GOTERM_BP_DIRECT	GO:0010977~negative regulation of neuron projection development	16	0.497977	0.0572655	STMN2, WNT3A, ADCY6, CSPG4, SNAPIN, STX1B, CBFA2T2, EPHA3, DAB2, INPP5J, GSK3B, RHOA, IL15RA, PAFAH1B1, NGFR, SEMA3A	2773	64	18082	1.63018	1	0.766685	68.3761
GOTERM_BP_DIRECT	GO:0021549~cerebellum development	15	0.466853	0.015649	GLUD1, MECP2, PTPRS, NFIX, EN1, LMX1A, ZBTB18, NR2C2, FOXP2, NCOA1, HNRNPD, ABAT, NEUROD1, PTBP2, HAP1	2773	50	18082	1.95622	1	0.451252	26.5029
GOTERM_BP_DIRECT	GO:0021510~spinal cord development	14	0.43573	0.000698628	SOX11, NF1, SOX12, PTPRS, SOX4, NEUROG3, DPYSL2, ZIC1, EED, PKD2, PKD1, ROBO2, PTBP2, NEFL	2773	33	18082	2.76637	0.98852	0.0664176	1.35511
GOTERM_BP_DIRECT	GO:0048813~dendrite morphogenesis	14	0.43573	0.0100736	RBFOX2, ABI1, CELSR2, ELAVL4, FARP1, ATP7A, FMN1, PICALM, DACT1, MAPK8, LRP8, SEMA3A, MAP6, CACNA1A	2773	43	18082	2.12303	1	0.354207	17.9351
GOTERM_BP_DIRECT	GO:0034260~negative regulation of GTPase activity	13	0.404606	0.00133696	ARL2, SPRY2, SPRY1, CPEB2, ARRB1, KLRK1, MKKS, RGN, AMOT, RDX, TTC8, LRRK2, ARFGEF1	2773	31	18082	2.7345	0.999807	0.105114	2.57802
GOTERM_BP_DIRECT	GO:0030901~midbrain development	13	0.404606	0.0140335	FGFR2, TAF1, SMAD9, RFX4, WNT3A, OTX1, FZD3, EN1, LMX1A, SMAD1, FZD6, LRP6, DLG5	2773	40	18082	2.11924	1	0.425477	24.1118
GOTERM_BP_DIRECT	GO:0006836~neurotransmitter transport	13	0.404606	0.0348734	STX1A, STX3, SLC6A11, SYNJ1, SLC6A4, SLC6A15, STX1B, RIMS1, RIMS3, SLC6A9, SLC17A6, SLC6A8, SV2B	2773	45	18082	1.88377	1	0.643464	49.9913
GOTERM_BP_DIRECT	GO:0060291~long-term synaptic potentiation	13	0.404606	0.0628119	STX3, SLC8A2, S100B, SERPINE2, SLC24A2, NTRK2, MECP2, RELN, VAMP2, RIMS1, SHANK2, SNAP25, PTEN	2773	49	18082	1.72999	1	0.789625	71.8171
GOTERM_BP_DIRECT	GO:0045787~positive regulation of cell cycle	12	0.373483	0.0343427	FGFR2, CCNB1, ANKRD17, FNTA, CCPG1, FOXG1, SLC6A4, LRP6, RARA, FOSL1, PROX1, TGFB2	2773	40	18082	1.95622	1	0.642773	49.4517
GOTERM_BP_DIRECT	GO:0001662~behavioral fear response	12	0.373483	0.0477149	BDNF, HTR1A, GRIK2, GRM7, BCL2, MECP2, USP46, CACNA1E, HTR2C, DPP4, VDAC1, KALRN	2773	42	18082	1.86307	1	0.720723	61.4985
GOTERM_BP_DIRECT	GO:0035019~somatic stem cell population maintenance	12	0.373483	0.0840798	CDX2, ELF5, KLF10, SOX4, LDB2, SKI, KIT, SOX9, WNT7A, TCF7L1, KAT6A, APC	2773	46	18082	1.70106	1	0.852803	81.9962
GOTERM_BP_DIRECT	GO:0030902~hindbrain development	11	0.342359	0.00174407	ALDH1A2, HNF1B, SMAD9, PAX6, NEUROD1, EN1, SMAD1, NEUROG3, GLI2, SMARCA4, NFIB	2773	24	18082	2.98867	0.999986	0.130183	3.35042
GOTERM_BP_DIRECT	GO:0007269~neurotransmitter secretion	11	0.342359	0.00651445	SYT1, SYT4, SYN1, STXBP1, LIN7C, BRSK1, DGKI, RIMS1, SNAP25, WNT7A, LIN7A	2773	28	18082	2.56172	1	0.278469	11.979
GOTERM_BP_DIRECT	GO:0045664~regulation of neuron differentiation	11	0.342359	0.0142646	NREP, BCL11B, EFNA3, SIX1, NF1, DICER1, PAX6, NEUROD1, MAPK8, DPYSL2, BIN1	2773	31	18082	2.31381	1	0.42491	24.4584
GOTERM_BP_DIRECT	GO:1990090~cellular response to nerve growth factor stimulus	11	0.342359	0.0142646	E2F1, CALCA, MAGI2, CSNK1D, STMN2, ACAP2, FOXO3, RAPGEF2, EHD1, RAPGEF1, MICALL1	2773	31	18082	2.31381	1	0.42491	24.4584
GOTERM_BP_DIRECT	GO:0048863~stem cell differentiation	11	0.342359	0.0274053	SOX21, PHF19, GPM6A, PUM1, KIT, ZSCAN4C, LIN28A, PAX2, RUNX2, TCF7L1, SHC4	2773	34	18082	2.10965	1	0.583128	41.8701
GOTERM_BP_DIRECT	GO:0050890~cognition	11	0.342359	0.0558874	SLC1A4, MAGT1, DGCR2, CHD7, PTCHD1, NF1, CHRNA4, GTF2A1L, ZCCHC16, CHL1, JAKMIP1	2773	38	18082	1.88758	1	0.759447	67.4612
GOTERM_BP_DIRECT	GO:0045773~positive regulation of axon extension	11	0.342359	0.0755423	EIF4G2, BDNF, LIMK1, TNFRSF12A, SEMA7A, GSK3B, RAB11A, PAFAH1B1, NRG1, GOLGA4, ISLR2	2773	40	18082	1.7932	1	0.826122	78.4212
GOTERM_BP_DIRECT	GO:0048568~embryonic organ development	11	0.342359	0.0755423	FGFR2, RAD23B, KDM6A, TNRC6C, UTY, GATA3, SYF2, PTCH1, PBX1, ZFPM2, GLI3	2773	40	18082	1.7932	1	0.826122	78.4212
GOTERM_BP_DIRECT	GO:0048167~regulation of synaptic plasticity	11	0.342359	0.0990114	MEF2C, JPH4, BDNF, PSEN1, HTT, GRIA1, FGF14, MECP2, CTNND2, RARA, RAPGEF2	2773	42	18082	1.70781	1	0.885918	86.9381
GOTERM_BP_DIRECT	GO:0051966~regulation of synaptic transmission, glutamatergic	10	0.311236	0.00675942	MEF2C, SYT1, GRM3, SERPINE2, PSEN1, GRM7, DGKI, LRRK2, GRM1, KALRN	2773	24	18082	2.71697	1	0.285426	12.4017
GOTERM_BP_DIRECT	GO:0048169~regulation of long-term neuronal synaptic plasticity	10	0.311236	0.0201488	EGR1, RAB8A, BDNF, KRAS, S100B, GRIK2, NF1, RAB5A, RAB11A, RIMS1	2773	28	18082	2.32883	1	0.506928	32.7917
GOTERM_BP_DIRECT	GO:0010975~regulation of neuron projection development	10	0.311236	0.0314231	NRCAM, PTPRF, PAK3, GATA3, GSK3B, PAX6, RHOA, DPYSL2, SNAP25, PTEN	2773	30	18082	2.17358	1	0.619855	46.383
GOTERM_BP_DIRECT	GO:0001709~cell fate determination	9	0.280112	0.00311519	CHRDL1, GATA3, EBF2, CYP26B1, PAX6, DLL3, PTCH1, PAX2, PROX1	2773	18	18082	3.26037	1	0.174497	5.90933
GOTERM_BP_DIRECT	GO:0048854~brain morphogenesis	9	0.280112	0.0223706	PSEN1, SLC6A4, MKKS, PAFAH1B1, CDH2, FOXO3, PAX2, PTEN, AKT3	2773	24	18082	2.44528	1	0.534743	35.7051
GOTERM_BP_DIRECT	GO:0050806~positive regulation of synaptic transmission	9	0.280112	0.0443935	SYT1, RETN, TNF, S100B, CLSTN2, SYDE1, GRIK2, GRIA1, LGI1	2773	27	18082	2.17358	1	0.704639	58.7905
GOTERM_BP_DIRECT	GO:2000463~positive regulation of excitatory postsynaptic potential	9	0.280112	0.0540914	STX1A, GSK3B, NLGN2, RELN, NGFR, RIMS1, STX1B, PTEN, WNT7A	2773	28	18082	2.09595	1	0.755987	66.2313
GOTERM_BP_DIRECT	GO:0050804~modulation of synaptic transmission	9	0.280112	0.0540914	GRM3, D730048I06RIK, GRIK2, GRIA1, NLGN2, LRP8, RELN, GRIA4, PPP3CA	2773	28	18082	2.09595	1	0.755987	66.2313
GOTERM_BP_DIRECT	GO:0021522~spinal cord motor neuron differentiation	9	0.280112	0.0650423	ZC4H2, LMO4, DICER1, SOX4, PTCH1, GLI2, GLI3, CACNA1A, NKX2-2	2773	29	18082	2.02368	1	0.794121	73.098
GOTERM_BP_DIRECT	GO:0050767~regulation of neurogenesis	9	0.280112	0.0907718	JADE2, CHD7, EZH2, DICER1, BCL6B, PAX6, PER2, POU4F1, DOCK7	2773	31	18082	1.89312	1	0.865669	84.3977
GOTERM_BP_DIRECT	GO:2001223~negative regulation of neuron migration	8	0.248988	0.00036805	GPR173, NRG3, ERBB4, GSK3B, COL3A1, NRG1, OLFM1, SRGAP2	2773	11	18082	4.74235	0.904917	0.04597	0.716083
GOTERM_BP_DIRECT	GO:0030518~intracellular steroid hormone receptor signaling pathway	8	0.248988	0.00930305	NCOA2, THRAP3, NR6A1, ESR1, MED14, MED13, CARM1, MED1	2773	17	18082	3.06858	1	0.339584	16.679
GOTERM_BP_DIRECT	GO:0016079~synaptic vesicle exocytosis	8	0.248988	0.0182433	CADPS, SYT1, TRIM9, SPTBN2, SNAPIN, SV2B, VAMP2, UNC13C	2773	19	18082	2.74557	1	0.483752	30.1936
GOTERM_BP_DIRECT	GO:0010001~glial cell differentiation	8	0.248988	0.0319272	FGF5, RELN, KLF15, CDH2, NRG1, PAX2, NFIB, MMP24	2773	21	18082	2.48409	1	0.624064	46.9252
GOTERM_BP_DIRECT	GO:1990138~neuron projection extension	8	0.248988	0.0630058	SEMA5A, FLRT3, BDNF, JADE2, PLXNA1, TIAM1, IMPACT, USP9X	2773	24	18082	2.17358	1	0.789438	71.9306
GOTERM_BP_DIRECT	GO:0048843~negative regulation of axon extension involved in axon guidance	8	0.248988	0.0913014	SEMA5A, SEMA6A, SEMA6B, SEMA6D, SEMA4F, WNT3A, SEMA3C, SEMA3A	2773	26	18082	2.00638	1	0.866426	84.5741
GOTERM_BP_DIRECT	GO:0007498~mesoderm development	8	0.248988	0.0913014	ACVR2B, WNT3A, VEGFA, SMAD4, TBX1, POU4F1, MESDC2, SNAI1	2773	26	18082	2.00638	1	0.866426	84.5741
GOTERM_BP_DIRECT	GO:0030516~regulation of axon extension	7	0.217865	0.0127751	BDNF, GSK3B, MGLL, DPYSL2, ABL1, OLFM1, RAB21	2773	14	18082	3.26037	1	0.405572	22.1985
GOTERM_BP_DIRECT	GO:0048665~neuron fate specification	7	0.217865	0.0185754	NTRK3, FOXA1, SIX1, DMRTA2, POU4F1, NKX2-2, FEV	2773	15	18082	3.04301	1	0.488065	30.6532
GOTERM_BP_DIRECT	GO:0060292~long term synaptic depression	7	0.217865	0.0350208	ARF1, GRIA1, SLC24A2, STXBP1, MGLL, SHANK2, PTEN	2773	17	18082	2.68501	1	0.643375	50.1401
GOTERM_BP_DIRECT	GO:1900006~positive regulation of dendrite development	7	0.217865	0.0586803	COBL, OPA1, IL1RAP, EZH2, LRP8, ABL1, ELAVL4	2773	19	18082	2.40238	1	0.772589	69.2899
GOTERM_BP_DIRECT	GO:0007422~peripheral nervous system development	7	0.217865	0.0733567	SLC5A3, EDNRB, EGR3, NF1, NFASC, NRG1, GDNF	2773	20	18082	2.28226	1	0.819989	77.4031
GOTERM_BP_DIRECT	GO:0007270~neuron-neuron synaptic transmission	6	0.186741	0.0108191	KIF1B, DLGAP2, TMOD2, PTEN, CACNA1A, VDAC1	2773	10	18082	3.91244	1	0.369019	19.1332
GOTERM_BP_DIRECT	GO:0021953~central nervous system neuron differentiation	6	0.186741	0.0260653	BCL11B, SOX5, NR4A2, POU4F1, LMX1A, CACNA1A	2773	12	18082	3.26037	1	0.570054	40.2864
GOTERM_BP_DIRECT	GO:0021675~nerve development	6	0.186741	0.0371234	NRP2, BDNF, DICER1, SEMA3A, NGFR, AFG3L2	2773	13	18082	3.00957	1	0.658603	52.2188
GOTERM_BP_DIRECT	GO:0032228~regulation of synaptic transmission, GABAergic	6	0.186741	0.0371234	PLCL2, PLCL1, KRAS, NF1, USP46, PTEN	2773	13	18082	3.00957	1	0.658603	52.2188
GOTERM_BP_DIRECT	GO:2001224~positive regulation of neuron migration	6	0.186741	0.0371234	SEMA6A, PAX6, FBXO31, MAPK8, SEMA3A, RAPGEF2	2773	13	18082	3.00957	1	0.658603	52.2188
GOTERM_BP_DIRECT	GO:2000177~regulation of neural precursor cell proliferation	6	0.186741	0.0371234	PRDM4, FOXG1, RHOA, FOXO1, FOXO3, PTBP2	2773	13	18082	3.00957	1	0.658603	52.2188
GOTERM_BP_DIRECT	GO:0048489~synaptic vesicle transport	6	0.186741	0.0506502	FGFR2, SYT4, SYNJ1, SNAPIN, DPYSL2, LIN7A	2773	14	18082	2.7946	1	0.738073	63.7504
GOTERM_BP_DIRECT	GO:0014059~regulation of dopamine secretion	6	0.186741	0.0666876	SYT1, SNCG, SYT4, CHRNA4, SYT7, PRKCB	2773	15	18082	2.60829	1	0.797771	74.0073
GOTERM_BP_DIRECT	GO:0031103~axon regeneration	6	0.186741	0.0852074	NREP, RTN4RL1, JUN, BCL2, JAK2, CHL1	2773	16	18082	2.44528	1	0.855757	82.424
GOTERM_BP_DIRECT	GO:0021513~spinal cord dorsal/ventral patterning	5	0.155618	0.0229949	RAB23, GLI2, INTU, GLI3, SUFU	2773	8	18082	4.07546	1	0.542798	36.502
GOTERM_BP_DIRECT	GO:0042754~negative regulation of circadian rhythm	5	0.155618	0.0229949	SIN3A, PER2, SUV39H1, CRY1, SUV39H2	2773	8	18082	4.07546	1	0.542798	36.502
GOTERM_BP_DIRECT	GO:0008090~retrograde axonal transport	5	0.155618	0.036443	PAFAH1B1, SNAPIN, NEFL, DST, HAP1	2773	9	18082	3.62263	1	0.653318	51.5553
GOTERM_BP_DIRECT	GO:0048708~astrocyte differentiation	5	0.155618	0.0741915	S100B, PAX6, NFIX, SOX6, NKX2-2	2773	11	18082	2.96397	1	0.82145	77.7972
GOTERM_BP_DIRECT	GO:0061001~regulation of dendritic spine morphogenesis	5	0.155618	0.0982546	DNM3, EPHA4, PDLIM5, CFL1, LRRK2	2773	12	18082	2.71697	1	0.885534	86.7223
GOTERM_BP_DIRECT	GO:0021800~cerebral cortex tangential migration	4	0.124494	0.0127441	ARX, LHX6, RELN, FBXO45	2773	4	18082	6.52074	1	0.40678	22.1508
GOTERM_BP_DIRECT	GO:0021516~dorsal spinal cord development	4	0.124494	0.050091	PRRXL1, RFX4, HOXB8, PBX3	2773	6	18082	4.34716	1	0.735489	63.3313
GOTERM_BP_DIRECT	GO:0014033~neural crest cell differentiation	4	0.124494	0.050091	MEF2C, LRP6, SMAD4, FRZB	2773	6	18082	4.34716	1	0.735489	63.3313
GOTERM_BP_DIRECT	GO:0016081~synaptic vesicle docking	4	0.124494	0.0778568	STX1A, STX3, SYDE1, STX1B	2773	7	18082	3.72613	1	0.832464	79.4518
GOTERM_BP_DIRECT	GO:0016188~synaptic vesicle maturation	4	0.124494	0.0778568	ZDHHC15, PICALM, STXBP1, SNAPIN	2773	7	18082	3.72613	1	0.832464	79.4518
GOTERM_BP_DIRECT	GO:0021517~ventral spinal cord development	4	0.124494	0.0778568	LRP8, RELN, GLI2, FOXP1	2773	7	18082	3.72613	1	0.832464	79.4518
GOTERM_BP_DIRECT	GO:0021775~smoothened signaling pathway involved in ventral spinal cord interneuron specification	3	0.0933707	0.0632836	GLI2, GLI3, SUFU	2773	3	18082	6.52074	1	0.788481	72.0927
GOTERM_BP_DIRECT	GO:0021776~smoothened signaling pathway involved in spinal cord motor neuron cell fate specification	3	0.0933707	0.0632836	GLI2, GLI3, SUFU	2773	3	18082	6.52074	1	0.788481	72.0927

## Sheet: CC
Category	Term	Count	%	PValue	Genes	List Total	Pop Hits	Pop Total	Fold Enrichment	Bonferroni	Benjamini	FDR
GOTERM_CC_DIRECT	GO:0030054~cell junction	177	5.50887	1.24e-11	SYT1, XRCC4, ENAH, CADM3, GABRB3, CADM1, SYT4, VAPA, GRIK2, SYT5, GABRB1, GRIK3, PDLIM5, SYT7, AMOTL1, ZNRF1, IL31RA, ZNRF2, PNN, TIAM1, FAP, CHRNA4, TMUB1, TLK2, RAPGEF2, LGI1, CHRNA3, CHRNA2, CLCA2, KCND2, MAGI2, AJAP1, PCLO, FARP1, JUP, CBLN3, TNS3, CGN, PI4K2A, VAMP2, TRP73, ERC2, LRRK2, VAMP1, UNC13C, DST, KAZN, PANX2, PEAK1, SSH2, PANX3, AFAP1L1, RIMS1, TJAP1, RIMS3, DMD, TEK, EMB, OLFM3, T…	2970	718	19662	1.632	1.18e-08	1.68e-09	1.95e-08
GOTERM_CC_DIRECT	GO:0045202~synapse	132	4.10831	1.11e-10	SYT1, ENAH, GABRB3, SYT4, CADM1, GRIK2, SYT5, GABRB1, PDLIM5, GRIK3, UTRN, SYT7, ZNRF1, IL31RA, ZNRF2, NRCAM, PICALM, TIAM1, CHRNA4, TMUB1, RAPGEF2, LGI1, CHRNA3, CHRNA2, NMNAT2, KCND2, MAGI2, PCLO, FARP1, CBLN3, PI4K2A, VAMP2, ERC2, LRRK2, VAMP1, UNC13C, ERC1, SH3GL2, RIMS1, RIMS3, DMD, ADRA2A, EMB, OLFM3, GAD1, HAP1, OLFM1, FBXO45, LRFN2, GABRA6, SYT11, LIN7C, SNAPIN, HOMER1, SHANK2, SYNGR3, LI…	2970	505	19662	1.73043	1.06e-07	1.32e-08	1.75e-07
GOTERM_CC_DIRECT	GO:0043025~neuronal cell body	131	4.07719	9.59e-09	SNCG, LTBP1, SYT4, GRIK2, SYT5, STRN, SYT7, RAB1A, TGFB2, BDNF, HTR1A, PICALM, BRINP2, SERPINE2, TIAM1, CHRNA4, RARA, RAPGEF4, PTBP2, RAPGEF2, NQO1, NEGR1, CHRNA3, PTPRK, KCND2, PTPRF, STMN2, STRN3, ENC1, PSD2, PCLO, PI4K2A, CCR2, RELN, ERC2, LRRK2, KALRN, PAM, COBL, SLC38A7, BMPR2, CCNG1, HCN4, SLC31A1, OLFM1, CNKSR2, RAB8A, KCNB2, CPNE5, HTT, MYO1D, HOMER1, KCNK2, SHANK2, ATP7A, EIF4B, KCNJ4, M…	2970	534	19662	1.62406	9.09e-06	8.26e-07	1.5e-05
GOTERM_CC_DIRECT	GO:0043005~neuron projection	127	3.95269	3.87e-15	SYT1, SYT4, CADM1, PTGS2, SYT5, PDLIM5, SLC6A4, AQP1, RARA, RAPGEF2, RAB21, KCND2, MAGI2, KIF5B, PTPRF, ANKS1, STMN2, KIF5C, PCLO, FARP1, PI4K2A, ABAT, RYR2, RELN, VAMP2, STMN1, ERC2, LRRK2, VAMP1, KALRN, PAM, HMGB1, ADCYAP1R1, SRC, HNRNPA3, CACYBP, HCN4, HAP1, CNKSR2, CPNE5, SLC6A11, SYT11, MYO1D, ITGA1, LIN7C, WRN, HOMER1, KCNK2, SHANK2, LIN7A, ATP7A, MYO10, ARF1, RGS2, EPS8, ULK1, TMOD2, ADAM2…	2970	420	19662	2.00182	3.68e-12	9.21e-13	6.1e-12
GOTERM_CC_DIRECT	GO:0030425~dendrite	116	3.61033	5.27e-07	LTBP1, SYT4, CADM1, GRIK2, GRIK3, RBM3, GABRB1, SYT7, BDNF, HTR1A, BRINP2, CHRNA4, RARA, RAPGEF4, NEGR1, CHRNA3, PTPRK, KCND2, OPA1, MAGI2, STRN3, PSD2, PCLO, FARP1, PI4K2A, CCR2, RELN, ATXN1L, LRRK2, COBL, GNAI2, BMPR2, CCNG1, P2RY1, HAP1, RAB8A, BECN1, HTT, KCNB2, GABRA6, HOMER1, EIF4B, KCNJ4, EPHA4, EPHA7, KCNJ6, NTRK2, RGS8, SCN8A, CACNA1C, CACNA1A, GRIP1, CPEB4, DICER1, GABBR1, TTLL7, KCNJ12…	2970	490	19662	1.56723	0.0005	3.57e-05	0.000828
GOTERM_CC_DIRECT	GO:0030424~axon	89	2.77	6.28e-06	NRP2, SYT1, SNCG, SYT4, CADM1, GRIK2, GRIK3, DICER1, PAWR, AQP1, CANX, IL31RA, TGFB2, NRCAM, FAM168B, BDNF, MAP1LC3B, RHOA, MGLL, KLHL24, RAPGEF4, SEMA3A, NRG1, KLHL20, SLC12A6, PTPRK, STMN2, HMBS, GRM1, PCLO, NCAM2, EIF4G2, GRM3, ADRB2, PSEN1, GRM7, BACE1, RAB5A, MAPK8, RELN, SLC38A1, LRRK2, BIN1, MAP3K12, DCC, MYO5A, TNFRSF21, COBL, RAP1GAP, SLC38A7, CDH1, KCNA6, CALCA, IGF1R, SYN1, RAB11A, PAF…	2970	370	19662	1.59243	0.00593758	0.000313	0.00985723
GOTERM_CC_DIRECT	GO:0014069~postsynaptic density	76	2.36539	1.44e-10	CLSTN2, GRIK2, PDLIM5, CPEB4, STRN, MAP3K7, PDPK1, PLCB4, PICALM, TIAM1, GOPC, DLG2, CHRNA3, DLG1, ANKS1B, KCND2, MAGI2, ADAM10, SIGMAR1, GRM1, PCLO, NCK2, GRM3, ARHGAP32, NCOA2, KLHL17, ARRB1, NGFR, ERC2, DST, ADD3, SRGAP2, KALRN, ERBB4, CAMK2G, CTNND2, BMPR2, ABI1, NR3C1, RIMS1, SRC, SORCS3, SYN1, SORBS2, P2RY1, VPS35, AXIN2, NEFM, FBXO45, CNKSR2, DNM3, RAB8A, HTT, DLGAP2, MAP1A, SYT11, NF1, LI…	2970	239	19662	2.10517	1.36e-07	1.51e-08	2.26e-07
GOTERM_CC_DIRECT	GO:0045211~postsynaptic membrane	66	2.05415	4.83e-08	CLSTN2, GABRB3, GRIP1, GRIK2, GABRB1, GRIK3, PDLIM5, GABBR1, STRN, PTEN, PICALM, GOPC, TMUB1, CHRNA4, DLG2, CHRNA3, DLG1, SHC4, CHRNA2, KCNMA1, ANKS1B, KCND2, PCDH8, SIGMAR1, GRM1, GRM3, ARHGAP32, CHRM3, KLHL17, ARRB1, SEMA4F, GRM7, SRGAP2, ZC4H2, ABI1, LRRTM4, LRRTM3, DMD, PCDHB16, P2RY1, HTR3A, IQSEC3, HTR3B, FBXO45, LRFN2, CNKSR2, GLRB, DLGAP2, COL13A1, GABRA6, LIN7C, NLGN2, GRIA4, HOMER1, SHA…	2970	222	19662	1.96817	4.58e-05	3.82e-06	7.58e-05
GOTERM_CC_DIRECT	GO:0005911~cell-cell junction	48	1.49393	0.00122169	CADM3, SHROOM2, CADM1, CAPZA1, BMPR2, GJA1, AQP4, CTNND1, CDH1, CDH2, 9430020K01RIK, KIT, CXADR, PNN, CDC42, TIAM1, PACSIN2, SLC2A1, TEK, PKD2, RAPGEF2, DLG1, FLRT3, PTPRK, TRPC4, PTPRM, STX3, COL13A1, ARHGEF6, CEP41, LIN7C, MYADM, LIN7A, JUP, TJP1, TMEM47, ITGA5, NPHS2, CFL1, CDC42BPA, SH3KBP1, TMOD3, RAP1B, NGFR, PDZD2, RAB10, ADD3, MYLK	2970	201	19662	1.58094	0.686158	0.0243552	1.89998
GOTERM_CC_DIRECT	GO:0030027~lamellipodium	47	1.46281	1.45e-05	ENAH, ABI2, CTNND1, RDX, CDH1, ABI1, MYO9B, CDH2, AMOTL1, MCF2L, KLHL2, SORBS2, FAP, RHOA, PKD2, PIK3CA, BRK1, SNAP25, DPP4, APC, PLD1, ACTC1, PTPRM, STX3, ARHGEF7, SWAP70, STMN2, ARHGEF6, PODXL, PKN2, STXBP2, SCYL3, KITL, CTNNA3, CORO1C, ARHGAP31, CORO1B, MYO10, TSC1, CFL1, DGKZ, TMOD3, AMOT, SPATA13, PARVB, MYLK, SRGAP2	2970	164	19662	1.89725	0.0136191	0.000596	0.0226959
GOTERM_CC_DIRECT	GO:0005938~cell cortex	43	1.33831	1.19e-05	FGFR2, COBL, SHROOM2, FRYL, USP2, FERMT2, AKAP13, MYO9B, SPINK5, CTTNBP2, MKLN1, NUMA1, RHOA, GPSM2, PAFAH1B1, CLASP1, CLASP2, ITCH, TRAF6, AXIN2, GAD1, APC, COL10A1, AKT2, ARHGEF7, ERMN, ARFIP2, FBLIM1, RIC8B, ITPR2, FMN2, ARHGAP32, MYO10, TSC1, EPS8, NEDD4, GRM7, RYR1, MARCKS, WDR43, ADD3, DST, PLEKHA2	2970	144	19662	1.97687	0.0112146	0.000537	0.0186666
GOTERM_CC_DIRECT	GO:0008021~synaptic vesicle	39	1.21382	1.32e-05	MYO5A, SYT1, CADM1, SYT4, GABBR1, BRSK1, SYT7, CTTNBP2, SYNPR, BDNF, PICALM, SYN1, TRIM9, SV2B, ATP6V0D1, STX11, CDK16, SNAP25, HAP1, RAB8A, STX1A, STX3, WDR7, SYT11, SNAPIN, DGKI, NPY1R, STX1B, SYNGR3, VDAC1, SLC17A6, GRIA1, SPTBN2, RAB5A, SYPL, VAMP2, LRRK2, BIN1, SLC40A1	2970	126	19662	2.04911	0.012393	0.000567	0.0206401
GOTERM_CC_DIRECT	GO:0043197~dendritic spine	35	1.08932	0.0071376	GABBR1, STRN, ASAP1, CTNND1, NR3C1, ZMYND8, CANX, PTEN, CTTNBP2, GPM6A, TIAM1, RAPGEF4, ANKS1B, DNM3, SLC8A1, KCND2, SLC8A2, SYT11, STRN4, FRMPD4, DGKI, PPP1CC, GRM1, SHANK2, FARP1, EPHA4, GRM3, ARHGAP32, ADRB2, NCOA2, ARRB1, GRIA1, GSK3B, ARF4, NTRK2	2970	148	19662	1.56559	0.998876	0.10535	10.6319
GOTERM_CC_DIRECT	GO:0042734~presynaptic membrane	27	0.840336	2.09e-05	SYT1, GRIK2, GABBR1, SYT7, RIMS1, IL31RA, ZNRF2, PICALM, FOSL1, SNAP25, FBXO45, DLG1, STX1A, STX3, GABRA6, NLGN2, PCDH8, GRM1, STX1B, KCTD8, GRM3, GRM7, PI4K2A, KCTD16, ERC2, UNC13C, KCTD12	2970	75	19662	2.38327	0.0196609	0.000827	0.0328633
GOTERM_CC_DIRECT	GO:0001726~ruffle	22	0.684718	0.0435376	MYO5A, COBL, TNFRSF12A, ARHGEF7, TRPM7, PODXL, ARFIP2, RDX, MYO9B, MYADM, GAS7, KLHL2, MKLN1, MYO10, S100B, INPP5J, ACAP2, FRMD4B, RAB5A, TMOD3, AMOT, ABL1	2970	95	19662	1.5331	1	0.34426	50.2678
GOTERM_CC_DIRECT	GO:0030672~synaptic vesicle membrane	21	0.653595	0.000425	SYT1, STX1A, DNM1L, SYT4, SYT5, TRPM7, SYT11, SNAPIN, SYT7, ZNRF1, SYNGR3, SLC17A5, SLC17A6, SYN1, SLC2A3, PI4K2A, SV2B, VAMP2, LRRK2, UNC13C, VAMP1	2970	61	19662	2.27909	0.331427	0.0108224	0.66422
GOTERM_CC_DIRECT	GO:0098793~presynapse	18	0.560224	0.0104523	STX1A, STX3, SYT4, SYT11, SYNJ1, SLC6A4, NF1, LIN7C, STX1B, LIN7A, CADPS, SLC6A9, PSEN1, SYDE1, SYTL4, UNC13C, WNT7A, CACNA1A	2970	63	19662	1.89149	0.999953	0.140087	15.2007
GOTERM_CC_DIRECT	GO:0048786~presynaptic active zone	15	0.466853	4.1e-05	FZD3, DGKI, PCLO, SHANK2, RIMS1, RIMS3, GRM3, NCOA2, SYN1, GRM7, NTRK2, ERC2, ERC1, UNC13C, GAD1	2970	30	19662	3.3101	0.0380903	0.00149253	0.0642621
GOTERM_CC_DIRECT	GO:0044295~axonal growth cone	11	0.342359	0.00584436	FLRT3, COBL, EPHA4, GPM6A, KIF5B, TIAM1, LIMK1, PTCH1, SNAP25, OLFM1, APC	2970	28	19662	2.60079	0.996139	0.0898824	8.78763
GOTERM_CC_DIRECT	GO:0044306~neuron projection terminus	7	0.217865	0.0690417	SYT1, SYT4, SCRG1, DMD, VAMP2, GAD1, APC	2970	20	19662	2.31707	1	0.439913	67.4577
GOTERM_CC_DIRECT	GO:0036477~somatodendritic compartment	5	0.155618	0.0218258	KCNQ3, SYT4, TIAM1, RAB5A, SNAP25	2970	8	19662	4.13763	1	0.227614	29.269

## Sheet: MF
GOTERM_MF_DIRECT	GO:0000166~nucleotide binding	375	11.6713	5.30468e-07	RAD51D, RAD51C, ADCY1, DYNC1LI2, TRMT2A, ADCY6, LEMD3, PRKG1, NMRK1, RAB1A, MAP3K7, ACTG1, PSKH1, CLK4, RAB23, VPS4B, PIK3CA, TLK1, DHX36, RAPGEF4, PTBP2, MRPL39, TLK2, CRY1, NUP35, MAP2K6, RAB21, GTPBP2, YARS, OPA1, KIF5B, SUCLG2, MYLK3, MYLK4, PIM3, ABCC12, WNK2, MARK3, PPARGC1B, CARNS1, RND3, MAPK6, RAB18, ABCB1A, ATP2C1, MAPK3, RAB15, MAPK8, ARL8B, KIF26A, RAB10, NEK7, GATC, CHKA, RALYL, ERBB…	2692	1936	17446	1.2553	0.000981944	5.45778e-05	0.000903852
GOTERM_MF_DIRECT	GO:0016740~transferase activity	291	9.05696	2.3075e-06	TRMT2A, CMTR2, SGMS1, PRKG1, NMRK1, HS2ST1, MAP3K7, G2E3, PSKH1, AGPS, WWP1, CLK4, GXYLT2, PIK3CA, TLK1, TLK2, GPT2, MAP2K6, POLK, ESCO1, POLI, GATM, MYLK3, MYLK4, UGCG, PIM3, WNK2, MARK3, MAPK6, PRDM4, NAA20, MAPK3, ABAT, MAPK8, HAS2, HS3ST3B1, NEK7, GCNT4, CHKA, ERBB4, OAS3, STK17B, CHEK1, SULT4A1, NAA30, LFNG, GCNT1, OSGEP, TGFBR1, TRIO, DLAT, EPHA3, NTRK3, EPHA4, EPHA7, GGT7, GBE1, NTRK2, GRK…	2692	1472	17446	1.28117	0.00426437	0.000203479	0.00393163
GOTERM_MF_DIRECT	GO:0005524~ATP binding	290	9.02583	2.20202e-05	RAD51D, RAD51C, ADCY1, DYNC1LI2, ADCY6, PRKG1, NMRK1, MAP3K7, ACTG1, PSKH1, CLK4, VPS4B, PIK3CA, TLK1, DHX36, DHX35, TLK2, MAP2K6, YARS, KIF5B, SUCLG2, MYLK3, MYLK4, KIF5C, PIM1, PIM3, ABCC12, WNK2, SCYL3, NAV3, MARK3, CARNS1, MAPK6, ABCB1A, ATP2C1, MAPK3, MAPK8, KIF26A, NEK7, GATC, CHKA, ERBB4, OAS3, STK17B, CHEK1, MYO9B, CAMKV, TGFBR1, TRIO, ABCG3, AFG3L2, ABCG4, DDX6, EPHA3, NTRK3, HYOU1, EPHA…	2692	1507	17446	1.24711	0.0399614	0.0016978	0.0375132
GOTERM_MF_DIRECT	GO:0008270~zinc ion binding	232	7.22067	3.02317e-08	GDA, DZIP3, PDLIM5, UTRN, RORB, ZNRF1, RNF214, USP50, ZNRF2, G2E3, RARA, DDAH1, ZFP622, RARG, RNF220, RXRB, TADA2B, UBR3, ADAMTS6, ADAMTS9, UHRF1, BAZ1A, UBR7, MLLT10, SIAH1A, ZZZ3, ADAMTS1, ST18, ADAMTS2, MYO9B, DIDO1, DMD, LHX3, LHX6, LHX8, LHX9, ZFP346, AGBL5, RNF207, SKI, AFG3L2, RNF6, RNF7, LASP1, RNF2, SYTL4, KAT6B, TLL2, KAT6A, TLL1, ZMAT1, PPARA, ZMAT4, PPARG, RNF187, GLI2, RNF182, MMP24,…	2692	1075	17446	1.39862	5.59876e-05	4.66575e-06	5.15113e-05
GOTERM_MF_DIRECT	GO:0003700~transcription factor activity, sequence-specific DNA binding	227	7.06505	6.77955e-16	MEF2C, CDX2, ZFP738, ZFP639, RORB, REST, ZFP935, ZFP934, SIN3A, ZFP831, RARA, PITX1, PITX2, RARG, RCOR3, RXRB, TAF4B, RCOR1, TADA2B, MECP2, ZSCAN4C, PROX1, MTF1, JUN, FOXG1, ST18, TFCP2L1, AHCTF1, MYBL2, ZFP619, ZFP758, TAL1, LHX6, TCF4, NKX2-2, PLAG1, KLF6, TCF7, IKZF2, SMAD9, KLF12, ZFP600, SMAD4, SMAD2, SMAD1, KLF15, ZFP445, ZFP446, ZFP808, FOXI2, ZFP442, DMRTC2, CSRNP3, ETS1, CSRNP1, KLF4, BA…	2692	883	17446	1.66604	1.23368e-12	6.1684e-13	1.13243e-12

## Sheet: picture
GOTERM_MF_DIRECT	GO:0000166~nucleotide binding	375	11.6713	5.30468e-07	RAD51D, RAD51C, ADCY1, DYNC1LI2, TRMT2A, ADCY6, LEMD3, PRKG1, NMRK1, RAB1A, MAP3K7, ACTG1, PSKH1, CLK4, RAB23, VPS4B, PIK3CA, TLK1, DHX36, RAPGEF4, PTBP2, MRPL39, TLK2, CRY1, NUP35, MAP2K6, RAB21, GTPBP2, YARS, OPA1, KIF5B, SUCLG2, MYLK3, MYLK4, PIM3, ABCC12, WNK2, MARK3, PPARGC1B, CARNS1, RND3, MAPK6, RAB18, ABCB1A, ATP2C1, MAPK3, RAB15, MAPK8, ARL8B, KIF26A, RAB10, NEK7, GATC, CHKA, RALYL, ERBB…	2692	1936	17446	1.2553	0.000981944	5.45778e-05	0.000903852
GOTERM_MF_DIRECT	GO:0016740~transferase activity	291	9.05696	2.3075e-06	TRMT2A, CMTR2, SGMS1, PRKG1, NMRK1, HS2ST1, MAP3K7, G2E3, PSKH1, AGPS, WWP1, CLK4, GXYLT2, PIK3CA, TLK1, TLK2, GPT2, MAP2K6, POLK, ESCO1, POLI, GATM, MYLK3, MYLK4, UGCG, PIM3, WNK2, MARK3, MAPK6, PRDM4, NAA20, MAPK3, ABAT, MAPK8, HAS2, HS3ST3B1, NEK7, GCNT4, CHKA, ERBB4, OAS3, STK17B, CHEK1, SULT4A1, NAA30, LFNG, GCNT1, OSGEP, TGFBR1, TRIO, DLAT, EPHA3, NTRK3, EPHA4, EPHA7, GGT7, GBE1, NTRK2, GRK…	2692	1472	17446	1.28117	0.00426437	0.000203479	0.00393163
GOTERM_MF_DIRECT	GO:0005524~ATP binding	290	9.02583	2.20202e-05	RAD51D, RAD51C, ADCY1, DYNC1LI2, ADCY6, PRKG1, NMRK1, MAP3K7, ACTG1, PSKH1, CLK4, VPS4B, PIK3CA, TLK1, DHX36, DHX35, TLK2, MAP2K6, YARS, KIF5B, SUCLG2, MYLK3, MYLK4, KIF5C, PIM1, PIM3, ABCC12, WNK2, SCYL3, NAV3, MARK3, CARNS1, MAPK6, ABCB1A, ATP2C1, MAPK3, MAPK8, KIF26A, NEK7, GATC, CHKA, ERBB4, OAS3, STK17B, CHEK1, MYO9B, CAMKV, TGFBR1, TRIO, ABCG3, AFG3L2, ABCG4, DDX6, EPHA3, NTRK3, HYOU1, EPHA…	2692	1507	17446	1.24711	0.0399614	0.0016978	0.0375132
GOTERM_MF_DIRECT	GO:0008270~zinc ion binding	232	7.22067	3.02317e-08	GDA, DZIP3, PDLIM5, UTRN, RORB, ZNRF1, RNF214, USP50, ZNRF2, G2E3, RARA, DDAH1, ZFP622, RARG, RNF220, RXRB, TADA2B, UBR3, ADAMTS6, ADAMTS9, UHRF1, BAZ1A, UBR7, MLLT10, SIAH1A, ZZZ3, ADAMTS1, ST18, ADAMTS2, MYO9B, DIDO1, DMD, LHX3, LHX6, LHX8, LHX9, ZFP346, AGBL5, RNF207, SKI, AFG3L2, RNF6, RNF7, LASP1, RNF2, SYTL4, KAT6B, TLL2, KAT6A, TLL1, ZMAT1, PPARA, ZMAT4, PPARG, RNF187, GLI2, RNF182, MMP24,…	2692	1075	17446	1.39862	5.59876e-05	4.66575e-06	5.15113e-05
GOTERM_MF_DIRECT	GO:0003700~transcription factor activity, sequence-specific DNA binding	227	7.06505	6.77955e-16	MEF2C, CDX2, ZFP738, ZFP639, RORB, REST, ZFP935, ZFP934, SIN3A, ZFP831, RARA, PITX1, PITX2, RARG, RCOR3, RXRB, TAF4B, RCOR1, TADA2B, MECP2, ZSCAN4C, PROX1, MTF1, JUN, FOXG1, ST18, TFCP2L1, AHCTF1, MYBL2, ZFP619, ZFP758, TAL1, LHX6, TCF4, NKX2-2, PLAG1, KLF6, TCF7, IKZF2, SMAD9, KLF12, ZFP600, SMAD4, SMAD2, SMAD1, KLF15, ZFP445, ZFP446, ZFP808, FOXI2, ZFP442, DMRTC2, CSRNP3, ETS1, CSRNP1, KLF4, BA…	2692	883	17446	1.66604	1.23368e-12	6.1684e-13	1.13243e-12
GOTERM_MF_DIRECT	GO:0003700~transcription factor activity, sequence-specific DNA binding	227	7.06505	6.77955e-16	MEF2C, CDX2, ZFP738, ZFP639, RORB, REST, ZFP935, ZFP934, SIN3A, ZFP831, RARA, PITX1, PITX2, RARG, RCOR3, RXRB, TAF4B, RCOR1, TADA2B, MECP2, ZSCAN4C, PROX1, MTF1, JUN, FOXG1, ST18, TFCP2L1, AHCTF1, MYBL2, ZFP619, ZFP758, TAL1, LHX6, TCF4, NKX2-2, PLAG1, KLF6, TCF7, IKZF2, SMAD9, KLF12, ZFP600, SMAD4, SMAD2, SMAD1, KLF15, ZFP445, ZFP446, ZFP808, FOXI2, ZFP442, DMRTC2, CSRNP3, ETS1, CSRNP1, KLF4, BA…	2692	883	17446	1.66604	1.23368e-12	6.1684e-13	1.13243e-12
GOTERM_CC_DIRECT	GO:0030054~cell junction	177	5.50887	1.24e-11	SYT1, XRCC4, ENAH, CADM3, GABRB3, CADM1, SYT4, VAPA, GRIK2, SYT5, GABRB1, GRIK3, PDLIM5, SYT7, AMOTL1, ZNRF1, IL31RA, ZNRF2, PNN, TIAM1, FAP, CHRNA4, TMUB1, TLK2, RAPGEF2, LGI1, CHRNA3, CHRNA2, CLCA2, KCND2, MAGI2, AJAP1, PCLO, FARP1, JUP, CBLN3, TNS3, CGN, PI4K2A, VAMP2, TRP73, ERC2, LRRK2, VAMP1, UNC13C, DST, KAZN, PANX2, PEAK1, SSH2, PANX3, AFAP1L1, RIMS1, TJAP1, RIMS3, DMD, TEK, EMB, OLFM3, T…	2970	718	19662	1.632	1.18e-08	1.68e-09	1.95e-08
GOTERM_CC_DIRECT	GO:0045202~synapse	132	4.10831	1.11e-10	SYT1, ENAH, GABRB3, SYT4, CADM1, GRIK2, SYT5, GABRB1, PDLIM5, GRIK3, UTRN, SYT7, ZNRF1, IL31RA, ZNRF2, NRCAM, PICALM, TIAM1, CHRNA4, TMUB1, RAPGEF2, LGI1, CHRNA3, CHRNA2, NMNAT2, KCND2, MAGI2, PCLO, FARP1, CBLN3, PI4K2A, VAMP2, ERC2, LRRK2, VAMP1, UNC13C, ERC1, SH3GL2, RIMS1, RIMS3, DMD, ADRA2A, EMB, OLFM3, GAD1, HAP1, OLFM1, FBXO45, LRFN2, GABRA6, SYT11, LIN7C, SNAPIN, HOMER1, SHANK2, SYNGR3, LI…	2970	505	19662	1.73043	1.06e-07	1.32e-08	1.75e-07
GOTERM_CC_DIRECT	GO:0043025~neuronal cell body	131	4.07719	9.59e-09	SNCG, LTBP1, SYT4, GRIK2, SYT5, STRN, SYT7, RAB1A, TGFB2, BDNF, HTR1A, PICALM, BRINP2, SERPINE2, TIAM1, CHRNA4, RARA, RAPGEF4, PTBP2, RAPGEF2, NQO1, NEGR1, CHRNA3, PTPRK, KCND2, PTPRF, STMN2, STRN3, ENC1, PSD2, PCLO, PI4K2A, CCR2, RELN, ERC2, LRRK2, KALRN, PAM, COBL, SLC38A7, BMPR2, CCNG1, HCN4, SLC31A1, OLFM1, CNKSR2, RAB8A, KCNB2, CPNE5, HTT, MYO1D, HOMER1, KCNK2, SHANK2, ATP7A, EIF4B, KCNJ4, M…	2970	534	19662	1.62406	9.09e-06	8.26e-07	1.5e-05
GOTERM_CC_DIRECT	GO:0043005~neuron projection	127	3.95269	3.87e-15	SYT1, SYT4, CADM1, PTGS2, SYT5, PDLIM5, SLC6A4, AQP1, RARA, RAPGEF2, RAB21, KCND2, MAGI2, KIF5B, PTPRF, ANKS1, STMN2, KIF5C, PCLO, FARP1, PI4K2A, ABAT, RYR2, RELN, VAMP2, STMN1, ERC2, LRRK2, VAMP1, KALRN, PAM, HMGB1, ADCYAP1R1, SRC, HNRNPA3, CACYBP, HCN4, HAP1, CNKSR2, CPNE5, SLC6A11, SYT11, MYO1D, ITGA1, LIN7C, WRN, HOMER1, KCNK2, SHANK2, LIN7A, ATP7A, MYO10, ARF1, RGS2, EPS8, ULK1, TMOD2, ADAM2…	2970	420	19662	2.00182	3.68e-12	9.21e-13	6.1e-12
GOTERM_CC_DIRECT	GO:0030425~dendrite	116	3.61033	5.27e-07	LTBP1, SYT4, CADM1, GRIK2, GRIK3, RBM3, GABRB1, SYT7, BDNF, HTR1A, BRINP2, CHRNA4, RARA, RAPGEF4, NEGR1, CHRNA3, PTPRK, KCND2, OPA1, MAGI2, STRN3, PSD2, PCLO, FARP1, PI4K2A, CCR2, RELN, ATXN1L, LRRK2, COBL, GNAI2, BMPR2, CCNG1, P2RY1, HAP1, RAB8A, BECN1, HTT, KCNB2, GABRA6, HOMER1, EIF4B, KCNJ4, EPHA4, EPHA7, KCNJ6, NTRK2, RGS8, SCN8A, CACNA1C, CACNA1A, GRIP1, CPEB4, DICER1, GABBR1, TTLL7, KCNJ12…	2970	490	19662	1.56723	0.0005	3.57e-05	0.000828
GOTERM_CC_DIRECT	GO:0030424~axon	89	2.77	6.28e-06	NRP2, SYT1, SNCG, SYT4, CADM1, GRIK2, GRIK3, DICER1, PAWR, AQP1, CANX, IL31RA, TGFB2, NRCAM, FAM168B, BDNF, MAP1LC3B, RHOA, MGLL, KLHL24, RAPGEF4, SEMA3A, NRG1, KLHL20, SLC12A6, PTPRK, STMN2, HMBS, GRM1, PCLO, NCAM2, EIF4G2, GRM3, ADRB2, PSEN1, GRM7, BACE1, RAB5A, MAPK8, RELN, SLC38A1, LRRK2, BIN1, MAP3K12, DCC, MYO5A, TNFRSF21, COBL, RAP1GAP, SLC38A7, CDH1, KCNA6, CALCA, IGF1R, SYN1, RAB11A, PAF…	2970	370	19662	1.59243	0.00593758	0.000313	0.00985723
GOTERM_CC_DIRECT	GO:0014069~postsynaptic density	76	2.36539	1.44e-10	CLSTN2, GRIK2, PDLIM5, CPEB4, STRN, MAP3K7, PDPK1, PLCB4, PICALM, TIAM1, GOPC, DLG2, CHRNA3, DLG1, ANKS1B, KCND2, MAGI2, ADAM10, SIGMAR1, GRM1, PCLO, NCK2, GRM3, ARHGAP32, NCOA2, KLHL17, ARRB1, NGFR, ERC2, DST, ADD3, SRGAP2, KALRN, ERBB4, CAMK2G, CTNND2, BMPR2, ABI1, NR3C1, RIMS1, SRC, SORCS3, SYN1, SORBS2, P2RY1, VPS35, AXIN2, NEFM, FBXO45, CNKSR2, DNM3, RAB8A, HTT, DLGAP2, MAP1A, SYT11, NF1, LI…	2970	239	19662	2.10517	1.36e-07	1.51e-08	2.26e-07
GOTERM_CC_DIRECT	GO:0045211~postsynaptic membrane	66	2.05415	4.83e-08	CLSTN2, GABRB3, GRIP1, GRIK2, GABRB1, GRIK3, PDLIM5, GABBR1, STRN, PTEN, PICALM, GOPC, TMUB1, CHRNA4, DLG2, CHRNA3, DLG1, SHC4, CHRNA2, KCNMA1, ANKS1B, KCND2, PCDH8, SIGMAR1, GRM1, GRM3, ARHGAP32, CHRM3, KLHL17, ARRB1, SEMA4F, GRM7, SRGAP2, ZC4H2, ABI1, LRRTM4, LRRTM3, DMD, PCDHB16, P2RY1, HTR3A, IQSEC3, HTR3B, FBXO45, LRFN2, CNKSR2, GLRB, DLGAP2, COL13A1, GABRA6, LIN7C, NLGN2, GRIA4, HOMER1, SHA…	2970	222	19662	1.96817	4.58e-05	3.82e-06	7.58e-05
GOTERM_CC_DIRECT	GO:0005911~cell-cell junction	48	1.49393	0.00122169	CADM3, SHROOM2, CADM1, CAPZA1, BMPR2, GJA1, AQP4, CTNND1, CDH1, CDH2, 9430020K01RIK, KIT, CXADR, PNN, CDC42, TIAM1, PACSIN2, SLC2A1, TEK, PKD2, RAPGEF2, DLG1, FLRT3, PTPRK, TRPC4, PTPRM, STX3, COL13A1, ARHGEF6, CEP41, LIN7C, MYADM, LIN7A, JUP, TJP1, TMEM47, ITGA5, NPHS2, CFL1, CDC42BPA, SH3KBP1, TMOD3, RAP1B, NGFR, PDZD2, RAB10, ADD3, MYLK	2970	201	19662	1.58094	0.686158	0.0243552	1.89998
GOTERM_CC_DIRECT	GO:0030027~lamellipodium	47	1.46281	1.45e-05	ENAH, ABI2, CTNND1, RDX, CDH1, ABI1, MYO9B, CDH2, AMOTL1, MCF2L, KLHL2, SORBS2, FAP, RHOA, PKD2, PIK3CA, BRK1, SNAP25, DPP4, APC, PLD1, ACTC1, PTPRM, STX3, ARHGEF7, SWAP70, STMN2, ARHGEF6, PODXL, PKN2, STXBP2, SCYL3, KITL, CTNNA3, CORO1C, ARHGAP31, CORO1B, MYO10, TSC1, CFL1, DGKZ, TMOD3, AMOT, SPATA13, PARVB, MYLK, SRGAP2	2970	164	19662	1.89725	0.0136191	0.000596	0.0226959
GOTERM_CC_DIRECT	GO:0008021~synaptic vesicle	39	1.21382	1.32e-05	MYO5A, SYT1, CADM1, SYT4, GABBR1, BRSK1, SYT7, CTTNBP2, SYNPR, BDNF, PICALM, SYN1, TRIM9, SV2B, ATP6V0D1, STX11, CDK16, SNAP25, HAP1, RAB8A, STX1A, STX3, WDR7, SYT11, SNAPIN, DGKI, NPY1R, STX1B, SYNGR3, VDAC1, SLC17A6, GRIA1, SPTBN2, RAB5A, SYPL, VAMP2, LRRK2, BIN1, SLC40A1	2970	126	19662	2.04911	0.012393	0.000567	0.0206401
GOTERM_CC_DIRECT	GO:0043197~dendritic spine	35	1.08932	0.0071376	GABBR1, STRN, ASAP1, CTNND1, NR3C1, ZMYND8, CANX, PTEN, CTTNBP2, GPM6A, TIAM1, RAPGEF4, ANKS1B, DNM3, SLC8A1, KCND2, SLC8A2, SYT11, STRN4, FRMPD4, DGKI, PPP1CC, GRM1, SHANK2, FARP1, EPHA4, GRM3, ARHGAP32, ADRB2, NCOA2, ARRB1, GRIA1, GSK3B, ARF4, NTRK2	2970	148	19662	1.56559	0.998876	0.10535	10.6319
GOTERM_CC_DIRECT	GO:0030672~synaptic vesicle membrane	21	0.653595	0.000425	SYT1, STX1A, DNM1L, SYT4, SYT5, TRPM7, SYT11, SNAPIN, SYT7, ZNRF1, SYNGR3, SLC17A5, SLC17A6, SYN1, SLC2A3, PI4K2A, SV2B, VAMP2, LRRK2, UNC13C, VAMP1	2970	61	19662	2.27909	0.331427	0.0108224	0.66422
GOTERM_CC_DIRECT	GO:0098793~presynapse	18	0.560224	0.0104523	STX1A, STX3, SYT4, SYT11, SYNJ1, SLC6A4, NF1, LIN7C, STX1B, LIN7A, CADPS, SLC6A9, PSEN1, SYDE1, SYTL4, UNC13C, WNT7A, CACNA1A	2970	63	19662	1.89149	0.999953	0.140087	15.2007
GOTERM_CC_DIRECT	GO:0048786~presynaptic active zone	15	0.466853	4.1e-05	FZD3, DGKI, PCLO, SHANK2, RIMS1, RIMS3, GRM3, NCOA2, SYN1, GRM7, NTRK2, ERC2, ERC1, UNC13C, GAD1	2970	30	19662	3.3101	0.0380903	0.00149253	0.0642621
GOTERM_CC_DIRECT	GO:0044295~axonal growth cone	11	0.342359	0.00584436	FLRT3, COBL, EPHA4, GPM6A, KIF5B, TIAM1, LIMK1, PTCH1, SNAP25, OLFM1, APC	2970	28	19662	2.60079	0.996139	0.0898824	8.78763
GOTERM_CC_DIRECT	GO:0044306~neuron projection terminus	7	0.217865	0.0690417	SYT1, SYT4, SCRG1, DMD, VAMP2, GAD1, APC	2970	20	19662	2.31707	1	0.439913	67.4577
GOTERM_CC_DIRECT	GO:0036477~somatodendritic compartment	5	0.155618	0.0218258	KCNQ3, SYT4, TIAM1, RAB5A, SNAP25	2970	8	19662	4.13763	1	0.227614	29.269
GOTERM_BP_DIRECT	GO:0007275~multicellular organism development	220	6.84718	1.07658e-07	MEF2C, CDX2, CADM1, RORB, EDIL3, WTAP, HOOK1, G2E3, PICALM, SERPINE2, SEMA7A, CCBE1, RAB23, ZFP831, TLK2, RAPGEF2, PITX1, ISLR2, PITX2, NODAL, PROX1, FARP1, VEGFC, NAV1, RAB18, SIAH1A, FOXG1, VEGFA, RYR1, RYR2, BIN1, SUCO, ERBB4, ASZ1, AHCTF1, SEMA5A, ARX, TAL1, AGGF1, CASZ1, LHX6, TCF4, LFNG, NKX2-2, OLFM1, EN1, CELSR2, GAS7, NTRK3, SEMA6A, EPHA4, SEMA6B, EPHA7, DLX1, AIDA, SEMA6D, DLX6, NTRK2, …	2773	1029	18082	1.39413	0.000687916	4.91525e-05	0.000210176
GOTERM_BP_DIRECT	GO:0030154~cell differentiation	152	4.73078	0.00112601	MEF2C, MYOD1, SYT1, ENAH, CDX2, SYT4, CADM1, IMPACT, CSPG4, FOXO1, ITSN2, ZIC1, ZIC2, HOOK1, DAB2, SERPINE2, SEMA7A, TPT1, PUM1, ROBO2, TLK2, RAPGEF2, TAF4B, DLL3, VEGFC, NAV1, SIAH1A, VEGFA, STMN1, LRRK2, EDA, BIN1, TNFAIP2, TNFRSF12A, ADCYAP1R1, KLRK1, ASZ1, MYBL1, MYBL2, SOX9, NHS, RIMS1, NR2C2, SEMA5A, ARX, TAL1, AGGF1, LHX3, LHX6, NDRG2, TCF4, NKX2-2, CREBL2, CPNE5, TGFBR1, RFX6, TAF8, ACER1…	2773	780	18082	1.27071	0.999255	0.0951813	2.17548
GOTERM_BP_DIRECT	GO:0016055~Wnt signaling pathway	50	1.55618	0.00194245	WNT3A, MITF, FERMT2, STRN, AMOTL1, APCDD1, AMOTL2, CUL3, CCNE1, DAB2, RSPO3, RTF1, FRAT2, RNF146, PITX2, CSNK1G1, CSNK1G2, MESDC2, DACT1, CSNK1G3, WNT16, KRT6A, XIAP, CTNND1, TCF7L1, HIC1, DDX3X, PRKAA1, HBP1, NDRG2, USP34, AXIN2, APC, CSNK1A1, TCF7, NLK, FZD3, CELSR2, FZD5, FRZB, WNT2B, FZD6, DKK2, CSNK1D, NXN, GSK3B, GRK6, LRP6, WIF1, WNT7A	2773	213	18082	1.53069	0.999996	0.13753	3.72471
GOTERM_BP_DIRECT	GO:0007420~brain development	50	1.55618	0.00263108	BMI1, SYT1, CADM1, SYT4, SYNJ1, PAX6, ZIC1, GLI3, CTTNBP2, NDUFS4, S1PR1, ROBO2, NRG1, PLCB1, ATP6V0D1, CASP2, ASPM, PITX2, NODAL, MECP2, STXBP3, SLC7A11, EML1, RAB18, KLHL17, PSEN1, RELN, CNTN4, STMN1, MED1, SHROOM2, BMPR2, IGF1R, B3GNT5, NDRG4, PAFAH1B2, COL4A1, SLC6A11, HTT, NF1, MACROD2, LMX1A, DPYSL2, WRN, KCNK3, PCDH18, EPHA7, ARF4, PTCH1, PHF8	2773	216	18082	1.50943	1	0.159374	5.01327
GOTERM_BP_DIRECT	GO:0007411~axon guidance	46	1.43168	3.16957e-06	NRP2, DCC, ENAH, WNT3A, EFNA3, PAX6, TTC8, GLI2, GLI3, SRC, TGFB2, SEMA5A, ARX, NRCAM, BDNF, GATA3, LMTK2, ETV1, SEMA3C, ROBO2, SEMA3A, LGI1, USP33, RUNX3, CSF1R, FLRT3, PRRXL1, KIF5B, NFASC, DPYSL5, SMAD4, NEUROG2, DPYSL2, LMX1A, FEZF1, SEMA6A, EPHA4, SEMA4F, ZFP280C, MAPK8IP3, CNTN4, RELN, NGFR, LAMC1, KIF26A, CHL1	2773	149	18082	2.01311	0.0200561	0.000920483	0.00618763
GOTERM_BP_DIRECT	GO:0031175~neuron projection development	45	1.40056	9.98519e-07	VAPA, FRYL, CDH1, ARFGEF1, PTEN, GDNF, CCDC64, IGF1R, BLOC1S2, CAMSAP2, SEMA7A, CNTNAP2, RAB11A, POU4F1, RAPGEF2, CDK16, LGI1, EHD1, TMEM30A, RUNX3, APC, FLRT3, PTPRK, IL6, PTPRM, STX3, CLMN, STMN2, WDR5, UBE4B, MECP2, SNAPIN, DOCK7, MICALL1, NPTXR, ULK1, NEDD4, GFRA1, MAPK8IP3, CNTN4, MAPK8, LAMC1, CUL4B, IKBKB, CHL1	2773	139	18082	2.11103	0.00636221	0.000335867	0.00194935
GOTERM_BP_DIRECT	GO:0043524~negative regulation of neuron apoptotic process	41	1.27607	0.000946931	MEF2C, XRCC4, GCLC, GABRB3, XIAP, GRIK2, CPEB4, GDNF, GCLM, PDPK1, BDNF, KRAS, BCL2, RHOA, PIK3CA, POU4F1, ANGPT1, NEFL, HTT, AXL, STXBP1, NR4A2, MECP2, EN1, SOD2, ATP7A, FAM134B, DLX1, PSEN1, JUN, SIX1, VEGFA, NTRK2, TFAP2B, TFAP2D, JAK2, TRP73, HSPD1, NGFR, CHL1, CACNA1A	2773	160	18082	1.67094	0.997655	0.0852035	1.83253
GOTERM_BP_DIRECT	GO:0001764~neuron migration	39	1.21382	1.23687e-05	NRP2, DCC, MEF2C, USP9X, TBX20, ASTN1, PAX6, GJA1, PRKG1, PEX7, ARX, GPM6A, GATA3, PAFAH1B1, UNK, SEMA3A, RAPGEF2, NR2F2, ASPM, FBXO45, PITX2, PRRXL1, SATB2, FKTN, HSP90AA1, NR4A2, AXL, CELSR2, FZD3, NEUROG2, FEZF1, NTRK3, SEMA6A, NAV1, PSEN1, NTRK2, MAPK8, RELN, CHL1	2773	124	18082	2.05088	0.0760167	0.00292391	0.0241441
GOTERM_BP_DIRECT	GO:0030182~neuron differentiation	35	1.08932	0.000611069	MEF2C, WNT16, BRSK2, BRSK1, GDNF, TAL1, ALDH1A2, S1PR1, GATA3, POU4F1, RUNX1, RUNX2, PITX2, PRRXL1, PTPRD, BHLHE22, CNTN6, NR4A2, MECP2, NEUROG2, EN1, LMX1A, ELAVL4, PPP1CC, GAS7, WNT2B, ADNP2, CHRDL1, PAPD4, HIPK1, PSEN1, NTRK2, GFRA1, ID3, HDAC9	2773	127	18082	1.79705	0.979902	0.0601343	1.18624
GOTERM_BP_DIRECT	GO:0007409~axonogenesis	29	0.902583	0.00254772	FGFR2, ADCY1, PITPNA, WNT3A, BRSK2, PAX6, CNP, BRSK1, IGF1R, GP5, PICALM, RNF165, PAK3, BCL11B, BCL2, APC, LRFN2, PRRXL1, RAB8A, DOCK7, AFG3L2, NUMBL, ULK1, GSK3B, STMN1, RAB10, SLITRK6, DST, KALRN	2773	107	18082	1.7673	1	0.159254	4.85816
GOTERM_BP_DIRECT	GO:0030900~forebrain development	28	0.87146	0.000136449	E2F1, STIL, PAX6, CNP, PRKG1, GLI3, SRC, ARX, ALDH1A2, TTBK2, NR2F2, RFX4, OTX1, PCDH9, NEUROG2, NEUROG3, NUMBL, FEZF1, ATRX, PSEN1, FOXG1, LRP6, MAPK8IP3, RELN, TRP73, LRP2, SMARCA4, NFIB	2773	86	18082	2.12303	0.581986	0.0221169	0.266046
GOTERM_BP_DIRECT	GO:0007623~circadian rhythm	27	0.840336	0.0112771	NAMPT, PPARA, ADCY1, SLC6A4, NPAS2, BDNF, PER2, PER3, BHLHE40, BHLHE41, CRY1, KCNMA1, MAT2A, KLF10, PROKR2, PROX1, NTRK3, NCOA2, CSNK1D, GSK3B, JUN, THRAP3, NTRK2, ID3, NGFR, FBXL3, TPH2	2773	108	18082	1.63018	1	0.377374	19.8611
GOTERM_BP_DIRECT	GO:0019233~sensory perception of pain	26	0.809213	0.000131167	PTGES3, KCND2, PTGS2, SCN3B, OPRK1, PTGS1, MECP2, NLGN2, NPY1R, AQP1, GRM1, FAM134B, EDNRA, EDNRB, GRM3, HOXB8, P2RY1, MAPK3, CCR2, SCN9A, CHRNA4, CACNA1E, ALOX5, NGFR, DLG2, CACNA1A	2773	77	18082	2.20181	0.56763	0.0218234	0.25576
GOTERM_BP_DIRECT	GO:0045666~positive regulation of neuron differentiation	25	0.778089	0.0213135	MEF2C, IL6, IMPACT, SOX11, FOXA1, NEUROG2, NEUROG3, LIN28A, GLI2, FEZF1, NCOA1, BDNF, BRINP2, FOXG1, VWC2L, RHOA, MAPK8IP3, TGIF1, NEUROD1, BCL6, RARA, NGFR, TCF4, KCTD11, NKX2-2	2773	103	18082	1.5827	1	0.523062	34.3342
GOTERM_BP_DIRECT	GO:0007613~memory	24	0.746965	0.00271103	JPH3, SLC8A2, PTGS2, SYT4, TRPM7, PAIP2, PTGS1, SLC6A4, MECP2, IGF2, LMX1A, KCNK2, PTEN, SHANK2, SORCS3, KCNK10, PAK6, S100B, PSEN1, ITGA5, GRM7, SLC24A2, PLCB1, KALRN	2773	83	18082	1.88551	1	0.160775	5.16181
GOTERM_BP_DIRECT	GO:0001843~neural tube closure	24	0.746965	0.0195919	COBL, STIL, ENAH, KDM6A, RARG, OPA1, LMO4, FZD3, GRHL3, SKI, PAX2, SUFU, FZD6, TGFB2, ZIC2, PRICKLE1, TSC1, LRP6, RAB23, TGIF1, PTCH1, RARA, PRKACB, TRAF6	2773	97	18082	1.61338	1	0.500883	32.042
GOTERM_BP_DIRECT	GO:0007612~learning	23	0.715842	0.000212707	JPH4, JPH3, SLC8A2, PTGS2, HTT, SYNJ1, PTGS1, MECP2, CTNND2, ELAVL4, SHANK2, VDAC1, SORCS3, PAK6, GMFB, BDNF, JUN, SLC24A2, NTRK2, ARF4, CNTNAP2, RELN, FOSL1	2773	66	18082	2.27238	0.74328	0.0297652	0.414442
GOTERM_BP_DIRECT	GO:0021987~cerebral cortex development	22	0.684718	0.000924897	COL3A1, DICER1, NF1, PTPRS, CDH2, ZBTB18, TACC1, FOXP2, NCOA1, PSEN1, TSC1, FAT4, FOXG1, NTRK2, LRP6, MKKS, PAFAH1B1, RELN, LRP8, PLCB1, NEFL, ASPM	2773	68	18082	2.10965	0.9973	0.0844944	1.79025
GOTERM_BP_DIRECT	GO:0045165~cell fate commitment	22	0.684718	0.00206181	FGFR2, MEF2C, WNT16, ERBB4, NODAL, PPARG, ONECUT2, SOX12, MITF, PAX6, SOX5, NEUROG2, SMAD2, SOX6, SOX9, WNT2B, SPRY2, TAL1, GATA5, HEY2, NEUROD1, WNT7A	2773	72	18082	1.99245	0.999998	0.143763	3.94924
GOTERM_BP_DIRECT	GO:0021766~hippocampus development	22	0.684718	0.00248367	PHLPP2, USP9X, WNT3A, EZH2, PTPRS, MFSD2A, LMX1A, GLI3, ZBTB18, NCOA1, DLX1, PAPD4, TSC1, GSK3B, MAS1, MKKS, PAFAH1B1, RELN, RARA, LRP8, TRP73, NEFL	2773	73	18082	1.96515	1	0.158674	4.73883
GOTERM_BP_DIRECT	GO:0060070~canonical Wnt signaling pathway	22	0.684718	0.0262319	TBL1XR1, TCF7, KDM6A, UTY, WNT3A, SOX4, FZD3, FZD5, UBE2B, PTEN, TCF7L1, WNT2B, FZD6, CDC42, DACT1, PSEN1, GSK3B, LRP6, RYR2, WNT7A, KLF4, APC	2773	89	18082	1.61187	1	0.568786	40.4855
GOTERM_BP_DIRECT	GO:0007417~central nervous system development	21	0.653595	0.0471346	XRCC4, PAM, HTT, ALDH5A1, GRHL3, LMX1A, PAX2, SOX9, ZIC1, GLI3, PTEN, ZIC2, NRCAM, CHD7, B3GNT5, CASZ1, RELN, VCAN, ID3, NGFR, RUNX1	2773	89	18082	1.5386	1	0.720645	61.0379
GOTERM_BP_DIRECT	GO:0042752~regulation of circadian rhythm	20	0.622471	0.000144967	PPARA, ADCY1, UBE3A, KLF10, PPARG, EZH2, RORB, MAPK10, PPP1CC, PROX1, NPAS2, CSNK1D, PER2, HNRNPD, PSPC1, MAPK8, PRKAA1, CRY1, FBXL3, OPN4	2773	52	18082	2.50798	0.604139	0.022901	0.282632
GOTERM_BP_DIRECT	GO:0045595~regulation of cell differentiation	19	0.591348	4.99926e-06	SOCS3, WNT3A, DICER1, SOX9, GLI3, BIRC2, PLEKHB2, SPRY2, ST7L, TCFL5, TFAP2B, SIK1, NRG1, CHD5, KLF4, RUNX3, NKX2-2, IHH, APC	2773	39	18082	3.17677	0.0314502	0.0013884	0.00975939
GOTERM_BP_DIRECT	GO:0007416~synapse assembly	18	0.560224	0.000200838	FLRT3, DNM3, CADM1, MECP2, NLGN2, CDH1, CDH2, PCLO, PTEN, SHANK2, FARP1, BDNF, GPM6A, PCDHB16, SPTBN2, NRG1, SLITRK6, CACNA1A	2773	45	18082	2.60829	0.723041	0.0287576	0.391358
GOTERM_BP_DIRECT	GO:0048812~neuron projection morphogenesis	18	0.560224	0.012078	UGT8A, DICER1, BRSK2, LIFR, ZSWIM6, ITGA1, GJA1, BRSK1, GAS7, ATP7A, ANKRD27, GPM6A, DMD, RHOA, LRRK2, SLITRK6, NEFL, SRGAP2	2773	63	18082	1.86307	1	0.394145	21.119
GOTERM_BP_DIRECT	GO:0030334~regulation of cell migration	18	0.560224	0.0730535	ERBB4, LMO4, PAX6, LDB2, EPHA3, SLK, CCR2, GAB1, TEK, RHOA, AMOT, TMSB4X, WDR44, DOCK10, SPATA13, APC, SMARCA4, PITX2	2773	77	18082	1.52433	1	0.820841	77.2583
GOTERM_BP_DIRECT	GO:0048666~neuron development	17	0.529101	0.0117997	MEF2C, GABRB3, HTT, BECN1, SKI, EN1, GLI2, ZBTB18, SOD2, TGFB2, PSEN1, VEGFA, NEUROD1, TRP73, PBX3, RUNX1, IHH	2773	58	18082	1.91125	1	0.389012	20.6841
GOTERM_BP_DIRECT	GO:0022008~neurogenesis	17	0.529101	0.0337583	NUP133, BHLHE22, CHAC1, HTT, CNTN6, WNT3A, NEUROG2, NEUROG3, TACC1, DAGLA, PSEN1, FAT4, FOXG1, SIX1, NRG1, HAP1, SMARCA4	2773	65	18082	1.70542	1	0.64147	48.8511
GOTERM_BP_DIRECT	GO:0001755~neural crest cell migration	16	0.497977	0.00521666	NRP2, ERBB4, PAX6, TBX1, KITL, GDNF, CORO1C, SEMA5A, SEMA6A, EDNRB, SEMA6B, SEMA6D, SEMA4F, SEMA7A, CFL1, SEMA3C	2773	49	18082	2.12922	1	0.241414	9.70689
GOTERM_BP_DIRECT	GO:0021915~neural tube development	16	0.497977	0.00782891	NUP133, STIL, TCF7, KDM6A, NF1, GLI2, GLI3, ALDH1A2, DACT1, TTBK2, LRP6, PKD2, PKD1, SEMA3C, ITPK1, INTU	2773	51	18082	2.04572	1	0.314591	14.2249
GOTERM_BP_DIRECT	GO:0035176~social behavior	16	0.497977	0.0135889	PTCHD1, HTT, SLC6A4, MECP2, NLGN2, TBX1, EN1, PTEN, SHANK2, KRAS, AVPR1A, MKKS, CNTNAP2, VPS13A, GAD1, KALRN	2773	54	18082	1.93207	1	0.417166	23.4411
