# Supplementary material for: Hippocampal MicroRNAs Respond to Administration of Antidepressant Fluoxetine in Adult Mice
Source: Int J Mol Sci. 2018 Feb 27;19(3):671. doi: 10.3390/ijms19030671 (PMC5877532; doi:10.3390/ijms19030671)
Supplement: Supplementary file 1 [file ijms-19-00671-s001.zip › ijms-271078-supplementary materials/Table S15 The Venn picture of comparison analysis of GO in down-regulated and up-regulated miRNAs targets.xlsx]

## Sheet: Table S16
1	Biological Process of Hypo miRNAs	69	GO:0016188~synaptic vesicle maturation,GO:0007613~memory,GO:0007498~mesoderm development,GO:1990090~cellular response to nerve growth factor stimulus,GO:0030902~hindbrain development,GO:0048665~neuron fate specification,GO:0021517~ventral spinal cord development,GO:0016081~synaptic vesicle docking,GO:0010975~regulation of neuron projection development,GO:0048169~regulation of long-term neuronal s…
10	Biological Process of Hyper miRNAs	47	GO:0009790~embryo development,GO:0032092~positive regulation of protein binding,GO:2000637~positive regulation of gene silencing by miRNA,GO:0007158~neuron cell-cell adhesion,GO:0007179~transforming growth factor beta receptor signaling pathway,GO:0021702~cerebellar Purkinje cell differentiation,GO:0008542~visual learning,GO:0008045~motor neuron axon guidance,GO:0061351~neural precursor cell prol…
11	Biological Process of Hyper miRNAs,Biological Process of Hypo miRNAs	45	GO:0001764~neuron migration,GO:0021953~central nervous system neuron differentiation,GO:0006836~neurotransmitter transport,GO:2001224~positive regulation of neuron migration,GO:0030154~cell differentiation,GO:0048167~regulation of synaptic plasticity,GO:0043524~negative regulation of neuron apoptotic process,GO:0031175~neuron projection development,GO:0016079~synaptic vesicle exocytosis,GO:004866…
