# Supplementary material for: Hippocampal MicroRNAs Respond to Administration of Antidepressant Fluoxetine in Adult Mice
Source: Int J Mol Sci. 2018 Feb 27;19(3):671. doi: 10.3390/ijms19030671 (PMC5877532; doi:10.3390/ijms19030671)
Supplement: Supplementary file 1 [file ijms-19-00671-s001.zip › ijms-271078-supplementary materials/Table S16 The Venn picture of comparison analysis of KEGG in down-regulated and up-regulated miRNAs targets.xlsx]

## Sheet: Table S15
1	Hypo	6	mmu04961:Endocrine and other factor-regulated calcium reabsorption,mmu04621:NOD-like receptor signaling pathway,mmu05152:Tuberculosis,mmu04110:Cell cycle,mmu05133:Pertussis,mmu05132:Salmonella infection
10	hyper	30	mmu00512:Mucin type O-Glycan biosynthesis,mmu05410:Hypertrophic cardiomyopathy (HCM),mmu04512:ECM-receptor interaction,mmu04630:Jak-STAT signaling pathway,mmu04620:Toll-like receptor signaling pathway,mmu00564:Glycerophospholipid metabolism,mmu04320:Dorso-ventral axis formation,mmu05216:Thyroid cancer,mmu04964:Proximal tubule bicarbonate reclamation,mmu04750:Inflammatory mediator regulation of TR…
11	hyper,Hypo	105	mmu04916:Melanogenesis,mmu04924:Renin secretion,mmu04925:Aldosterone synthesis and secretion,mmu04350:TGF-beta signaling pathway,mmu05230:Central carbon metabolism in cancer,mmu04068:FoxO signaling pathway,mmu04923:Regulation of lipolysis in adipocytes,mmu05213:Endometrial cancer,mmu04150:mTOR signaling pathway,mmu04510:Focal adhesion,mmu04115:p53 signaling pathway,mmu05142:Chagas disease (Americ…
