# Supplementary material for: Hippocampal MicroRNAs Respond to Administration of Antidepressant Fluoxetine in Adult Mice
Source: Int J Mol Sci. 2018 Feb 27;19(3):671. doi: 10.3390/ijms19030671 (PMC5877532; doi:10.3390/ijms19030671)
Supplement: Supplementary file 1 [file ijms-19-00671-s001.zip › ijms-271078-supplementary materials/Table S17 The Venn picture of putative targets in in Dopaminergic synapse of in.xlsx]

## Sheet: 新建文本文档
1	Hypo miRNAs	13	CACNA1A,PPP1CC,CALML3,GRIA4,PLCB4,GRIA1,KCNJ9,CAMK2G,PLCB2,AKT2,GNG4,CAMK2D,MAOA
10	Hyper miRNAs	45	PPP1CB,PPP2R3D,CLOCK,GSK3A,CREB3L1,KCNJ3,GM15776,PPP2R5E,ATF6B,CREB3L2,SLC18A2,PPP2R1B,CACNA1B,PPP2R5D,CACNA1D,CAMK2A,LOC102641666,KCNJ5,GNG5,GNG3,GNAL,DDC,LOC102641276,KIF5A,CAMK2B,GNG10,GNAS,GRIA2,MAPK9,GNAI1,PPP2R5A,GNAI3,PPP2R2C,SLC6A3,ADCY5,GNG7,GRIA3,PPP2CA,PPP2R3A,PPP3CB,CALM1,MAPK11,CREB1,GNAO1,SCN1A
11	Hyper miRNAs,Hypo miRNAs	26	PPP2CB,FOS,PRKCB,GSK3B,KCNJ6,CACNA1C,AKT3,PLCB1,PPP2R5C,KIF5C,GNAQ,PPP2R2D,PRKACB,KIF5B,ATF2,PPP2R1A,ITPR1,PPP3CA,MAPK8,PPP2R2A,ITPR2,GNB1,CREB5,MAPK10,MAOB,GNAI2
