# Supplementary material for: Hippocampal MicroRNAs Respond to Administration of Antidepressant Fluoxetine in Adult Mice
Source: Int J Mol Sci. 2018 Feb 27;19(3):671. doi: 10.3390/ijms19030671 (PMC5877532; doi:10.3390/ijms19030671)
Supplement: Supplementary file 1 [file ijms-19-00671-s001.zip › ijms-271078-supplementary materials/Table S2 MRA-1002_miRMouse_20.xls]

## Sheet: Sequence List
Index	Reporter Name	Target Seq (5' to 3')	Group	Reporter Control Type	Reporter BioSequence Database Entry[mirna]	Comment	Reporter Source	Accession No.	Mouse
1	mmu-let-7a-1-3p	CUAUACAAUCUACUGUCUUUCC	experimental		mmu-let-7a-1-3p	mature miRNA	standard	MIMAT0004620,MIMAT0005439	mmu-let-7a-1-3p, mmu-let-7c-2-3p
2	mmu-let-7a-2-3p	CUGUACAGCCUCCUAGCUUUC	experimental		mmu-let-7a-2-3p	mature miRNA	standard	MIMAT0017015	mmu-let-7a-2-3p
3	mmu-let-7a-5p	UGAGGUAGUAGGUUGUAUAGUU	experimental		mmu-let-7a-5p	mature miRNA	standard	MIMAT0000521	mmu-let-7a-5p
4	mmu-let-7b-3p	CUAUACAACCUACUGCCUUCCC	experimental		mmu-let-7b-3p	mature miRNA	standard	MIMAT0004621	mmu-let-7b-3p
5	mmu-let-7b-5p	UGAGGUAGUAGGUUGUGUGGUU	experimental		mmu-let-7b-5p	mature miRNA	standard	MIMAT0000522	mmu-let-7b-5p
6	mmu-let-7c-1-3p	CUGUACAACCUUCUAGCUUUCC	experimental		mmu-let-7c-1-3p	mature miRNA	standard	MIMAT0004622	mmu-let-7c-1-3p
7	mmu-let-7c-5p	UGAGGUAGUAGGUUGUAUGGUU	experimental		mmu-let-7c-5p	mature miRNA	standard	MIMAT0000523	mmu-let-7c-5p
8	mmu-let-7d-3p	CUAUACGACCUGCUGCCUUUCU	experimental		mmu-let-7d-3p	mature miRNA	standard	MIMAT0000384	mmu-let-7d-3p
9	mmu-let-7d-5p	AGAGGUAGUAGGUUGCAUAGUU	experimental		mmu-let-7d-5p	mature miRNA	standard	MIMAT0000383	mmu-let-7d-5p
10	mmu-let-7e-3p	CUAUACGGCCUCCUAGCUUUCC	experimental		mmu-let-7e-3p	mature miRNA	standard	MIMAT0017016	mmu-let-7e-3p
11	mmu-let-7e-5p	UGAGGUAGGAGGUUGUAUAGUU	experimental		mmu-let-7e-5p	mature miRNA	standard	MIMAT0000524	mmu-let-7e-5p
12	mmu-let-7f-1-3p	CUAUACAAUCUAUUGCCUUCCC	experimental		mmu-let-7f-1-3p	mature miRNA	standard	MIMAT0004623	mmu-let-7f-1-3p
13	mmu-let-7f-2-3p	CUAUACAGUCUACUGUCUUUC	experimental		mmu-let-7f-2-3p	mature miRNA	standard	MIMAT0017017	mmu-let-7f-2-3p
14	mmu-let-7f-5p	UGAGGUAGUAGAUUGUAUAGUU	experimental		mmu-let-7f-5p	mature miRNA	standard	MIMAT0000525	mmu-let-7f-5p
15	mmu-let-7g-3p	ACUGUACAGGCCACUGCCUUGC	experimental		mmu-let-7g-3p	mature miRNA	standard	MIMAT0004519	mmu-let-7g-3p
16	mmu-let-7g-5p	UGAGGUAGUAGUUUGUACAGUU	experimental		mmu-let-7g-5p	mature miRNA	standard	MIMAT0000121	mmu-let-7g-5p
17	mmu-let-7i-3p	CUGCGCAAGCUACUGCCUUGCU	experimental		mmu-let-7i-3p	mature miRNA	standard	MIMAT0004520	mmu-let-7i-3p
18	mmu-let-7i-5p	UGAGGUAGUAGUUUGUGCUGUU	experimental		mmu-let-7i-5p	mature miRNA	standard	MIMAT0000122	mmu-let-7i-5p
19	mmu-let-7j	UGAGGUAUUAGUUUGUGCUGUUAU	experimental		mmu-let-7j	mature miRNA	standard	MIMAT0025123	mmu-let-7j
20	mmu-let-7k	UGAGGUAGGAGGUUGUGUG	experimental		mmu-let-7k	mature miRNA	standard	MIMAT0025580	mmu-let-7k
21	mmu-miR-1a-1-5p	ACAUACUUCUUUAUAUGCCCAUA	experimental		mmu-miR-1a-1-5p	mature miRNA	standard	MIMAT0016979	mmu-miR-1a-1-5p
22	mmu-miR-1a-2-5p	ACAUACUUCUUUAUGUACCCAUA	experimental		mmu-miR-1a-2-5p	mature miRNA	standard	MIMAT0017047	mmu-miR-1a-2-5p
23	mmu-miR-1a-3p	UGGAAUGUAAAGAAGUAUGUAU	experimental		mmu-miR-1a-3p	mature miRNA	standard	MIMAT0000123	mmu-miR-1a-3p
24	mmu-miR-1b-3p	UGGGUACAUAAAGAAGUAUGUGC	experimental		mmu-miR-1b-3p	mature miRNA	standard	MIMAT0017326	mmu-miR-1b-3p
25	mmu-miR-1b-5p	UACAUACUUCUUUACAUUCCA	experimental		mmu-miR-1b-5p	mature miRNA	standard	MIMAT0005835	mmu-miR-1b-5p
26	mmu-miR-7a-1-3p	CAACAAAUCACAGUCUGCCAUA	experimental		mmu-miR-7a-1-3p	mature miRNA	standard	MIMAT0004670	mmu-miR-7a-1-3p
27	mmu-miR-7a-2-3p	CAACAAGUCCCAGUCUGCCACA	experimental		mmu-miR-7a-2-3p	mature miRNA	standard	MIMAT0017070	mmu-miR-7a-2-3p
28	mmu-miR-7a-5p	UGGAAGACUAGUGAUUUUGUUGU	experimental		mmu-miR-7a-5p	mature miRNA	standard	MIMAT0000677	mmu-miR-7a-5p
29	mmu-miR-7b-3p	CAACAAGUCACAGCCAGCCUCA	experimental		mmu-miR-7b-3p	mature miRNA	standard	MIMAT0017071	mmu-miR-7b-3p
30	mmu-miR-7b-5p	UGGAAGACUUGUGAUUUUGUUGU	experimental		mmu-miR-7b-5p	mature miRNA	standard	MIMAT0000678	mmu-miR-7b-5p
31	mmu-miR-9-3p	AUAAAGCUAGAUAACCGAAAGU	experimental		mmu-miR-9-3p	mature miRNA	standard	MIMAT0000143	mmu-miR-9-3p
32	mmu-miR-9-5p	UCUUUGGUUAUCUAGCUGUAUGA	experimental		mmu-miR-9-5p	mature miRNA	standard	MIMAT0000142	mmu-miR-9-5p
33	mmu-miR-10a-3p	CAAAUUCGUAUCUAGGGGAAUA	experimental		mmu-miR-10a-3p	mature miRNA	standard	MIMAT0004659	mmu-miR-10a-3p
34	mmu-miR-10a-5p	UACCCUGUAGAUCCGAAUUUGUG	experimental		mmu-miR-10a-5p	mature miRNA	standard	MIMAT0000648	mmu-miR-10a-5p
35	mmu-miR-10b-3p	CAGAUUCGAUUCUAGGGGAAUA	experimental		mmu-miR-10b-3p	mature miRNA	standard	MIMAT0004538	mmu-miR-10b-3p
36	mmu-miR-10b-5p	UACCCUGUAGAACCGAAUUUGUG	experimental		mmu-miR-10b-5p	mature miRNA	standard	MIMAT0000208	mmu-miR-10b-5p
37	mmu-miR-15a-3p	CAGGCCAUACUGUGCUGCCUCA	experimental		mmu-miR-15a-3p	mature miRNA	standard	MIMAT0004624	mmu-miR-15a-3p
38	mmu-miR-15a-5p	UAGCAGCACAUAAUGGUUUGUG	experimental		mmu-miR-15a-5p	mature miRNA	standard	MIMAT0000526	mmu-miR-15a-5p
39	mmu-miR-15b-3p	CGAAUCAUUAUUUGCUGCUCUA	experimental		mmu-miR-15b-3p	mature miRNA	standard	MIMAT0004521	mmu-miR-15b-3p
40	mmu-miR-15b-5p	UAGCAGCACAUCAUGGUUUACA	experimental		mmu-miR-15b-5p	mature miRNA	standard	MIMAT0000124	mmu-miR-15b-5p
41	mmu-miR-16-1-3p	CCAGUAUUGACUGUGCUGCUGA	experimental		mmu-miR-16-1-3p	mature miRNA	standard	MIMAT0004625	mmu-miR-16-1-3p
42	mmu-miR-16-2-3p	ACCAAUAUUAUUGUGCUGCUUU	experimental		mmu-miR-16-2-3p	mature miRNA	standard	MIMAT0017018	mmu-miR-16-2-3p
43	mmu-miR-16-5p	UAGCAGCACGUAAAUAUUGGCG	experimental		mmu-miR-16-5p	mature miRNA	standard	MIMAT0000527	mmu-miR-16-5p
44	mmu-miR-17-3p	ACUGCAGUGAGGGCACUUGUAG	experimental		mmu-miR-17-3p	mature miRNA	standard	MIMAT0000650	mmu-miR-17-3p
45	mmu-miR-17-5p	CAAAGUGCUUACAGUGCAGGUAG	experimental		mmu-miR-17-5p	mature miRNA	standard	MIMAT0000649	mmu-miR-17-5p
46	mmu-miR-18a-3p	ACUGCCCUAAGUGCUCCUUCUG	experimental		mmu-miR-18a-3p	mature miRNA	standard	MIMAT0004626	mmu-miR-18a-3p
47	mmu-miR-18a-5p	UAAGGUGCAUCUAGUGCAGAUAG	experimental		mmu-miR-18a-5p	mature miRNA	standard	MIMAT0000528	mmu-miR-18a-5p
48	mmu-miR-18b-3p	UACUGCCCUAAAUGCCCCUUCU	experimental		mmu-miR-18b-3p	mature miRNA	standard	MIMAT0017270	mmu-miR-18b-3p
49	mmu-miR-18b-5p	UAAGGUGCAUCUAGUGCUGUUAG	experimental		mmu-miR-18b-5p	mature miRNA	standard	MIMAT0004858	mmu-miR-18b-5p
50	mmu-miR-19a-3p	UGUGCAAAUCUAUGCAAAACUGA	experimental		mmu-miR-19a-3p	mature miRNA	standard	MIMAT0000651	mmu-miR-19a-3p
51	mmu-miR-19a-5p	UAGUUUUGCAUAGUUGCACUAC	experimental		mmu-miR-19a-5p	mature miRNA	standard	MIMAT0004660	mmu-miR-19a-5p
52	mmu-miR-19b-1-5p	AGUUUUGCAGGUUUGCAUCCAGC	experimental		mmu-miR-19b-1-5p	mature miRNA	standard	MIMAT0017065	mmu-miR-19b-1-5p
53	mmu-miR-19b-2-5p	AGUUUUGCAGAUUUGCAGUUCAGC	experimental		mmu-miR-19b-2-5p	mature miRNA	standard	MIMAT0017010	mmu-miR-19b-2-5p
54	mmu-miR-19b-3p	UGUGCAAAUCCAUGCAAAACUGA	experimental		mmu-miR-19b-3p	mature miRNA	standard	MIMAT0000513	mmu-miR-19b-3p
55	mmu-miR-20a-3p	ACUGCAUUACGAGCACUUAAAG	experimental		mmu-miR-20a-3p	mature miRNA	standard	MIMAT0004627	mmu-miR-20a-3p
56	mmu-miR-20a-5p	UAAAGUGCUUAUAGUGCAGGUAG	experimental		mmu-miR-20a-5p	mature miRNA	standard	MIMAT0000529	mmu-miR-20a-5p
57	mmu-miR-20b-3p	ACUGCAGUGUGAGCACUUCUAG	experimental		mmu-miR-20b-3p	mature miRNA	standard	MIMAT0004788	mmu-miR-20b-3p
58	mmu-miR-20b-5p	CAAAGUGCUCAUAGUGCAGGUAG	experimental		mmu-miR-20b-5p	mature miRNA	standard	MIMAT0003187	mmu-miR-20b-5p
59	mmu-miR-21a-3p	CAACAGCAGUCGAUGGGCUGUC	experimental		mmu-miR-21a-3p	mature miRNA	standard	MIMAT0004628	mmu-miR-21a-3p
60	mmu-miR-21a-5p	UAGCUUAUCAGACUGAUGUUGA	experimental		mmu-miR-21a-5p	mature miRNA	standard	MIMAT0000530	mmu-miR-21a-5p
61	mmu-miR-21b	UAGUUUAUCAGACUGAUAUUUCC	experimental		mmu-miR-21b	mature miRNA	standard	MIMAT0025121	mmu-miR-21b
62	mmu-miR-21c	UAGCUUAUCAGACUGGUACAA	experimental		mmu-miR-21c	mature miRNA	standard	MIMAT0025148	mmu-miR-21c
63	mmu-miR-22-3p	AAGCUGCCAGUUGAAGAACUGU	experimental		mmu-miR-22-3p	mature miRNA	standard	MIMAT0000531	mmu-miR-22-3p
64	mmu-miR-22-5p	AGUUCUUCAGUGGCAAGCUUUA	experimental		mmu-miR-22-5p	mature miRNA	standard	MIMAT0004629	mmu-miR-22-5p
65	mmu-miR-23a-3p	AUCACAUUGCCAGGGAUUUCC	experimental		mmu-miR-23a-3p	mature miRNA	standard	MIMAT0000532	mmu-miR-23a-3p
66	mmu-miR-23a-5p	GGGGUUCCUGGGGAUGGGAUUU	experimental		mmu-miR-23a-5p	mature miRNA	standard	MIMAT0017019	mmu-miR-23a-5p
67	mmu-miR-23b-3p	AUCACAUUGCCAGGGAUUACC	experimental		mmu-miR-23b-3p	mature miRNA	standard	MIMAT0000125	mmu-miR-23b-3p
68	mmu-miR-23b-5p	GGGUUCCUGGCAUGCUGAUUU	experimental		mmu-miR-23b-5p	mature miRNA	standard	MIMAT0016980	mmu-miR-23b-5p
69	mmu-miR-24-1-5p	GUGCCUACUGAGCUGAUAUCAGU	experimental		mmu-miR-24-1-5p	mature miRNA	standard	MIMAT0000218	mmu-miR-24-1-5p
70	mmu-miR-24-2-5p	GUGCCUACUGAGCUGAAACAGU	experimental		mmu-miR-24-2-5p	mature miRNA	standard	MIMAT0005440	mmu-miR-24-2-5p
71	mmu-miR-24-3p	UGGCUCAGUUCAGCAGGAACAG	experimental		mmu-miR-24-3p	mature miRNA	standard	MIMAT0000219	mmu-miR-24-3p
72	mmu-miR-25-3p	CAUUGCACUUGUCUCGGUCUGA	experimental		mmu-miR-25-3p	mature miRNA	standard	MIMAT0000652	mmu-miR-25-3p
73	mmu-miR-25-5p	AGGCGGAGACUUGGGCAAUUGC	experimental		mmu-miR-25-5p	mature miRNA	standard	MIMAT0017049	mmu-miR-25-5p
74	mmu-miR-26a-1-3p	CCUAUUCUUGGUUACUUGCACG	experimental		mmu-miR-26a-1-3p	mature miRNA	standard	MIMAT0017020	mmu-miR-26a-1-3p
75	mmu-miR-26a-2-3p	CCUGUUCUUGAUUACUUGUUUC	experimental		mmu-miR-26a-2-3p	mature miRNA	standard	MIMAT0017058	mmu-miR-26a-2-3p
76	mmu-miR-26a-5p	UUCAAGUAAUCCAGGAUAGGCU	experimental		mmu-miR-26a-5p	mature miRNA	standard	MIMAT0000533	mmu-miR-26a-5p
77	mmu-miR-26b-3p	CCUGUUCUCCAUUACUUGGCUC	experimental		mmu-miR-26b-3p	mature miRNA	standard	MIMAT0004630	mmu-miR-26b-3p
78	mmu-miR-26b-5p	UUCAAGUAAUUCAGGAUAGGU	experimental		mmu-miR-26b-5p	mature miRNA	standard	MIMAT0000534	mmu-miR-26b-5p
79	mmu-miR-27a-3p	UUCACAGUGGCUAAGUUCCGC	experimental		mmu-miR-27a-3p	mature miRNA	standard	MIMAT0000537	mmu-miR-27a-3p
80	mmu-miR-27a-5p	AGGGCUUAGCUGCUUGUGAGCA	experimental		mmu-miR-27a-5p	mature miRNA	standard	MIMAT0004633	mmu-miR-27a-5p
81	mmu-miR-27b-3p	UUCACAGUGGCUAAGUUCUGC	experimental		mmu-miR-27b-3p	mature miRNA	standard	MIMAT0000126	mmu-miR-27b-3p
82	mmu-miR-27b-5p	AGAGCUUAGCUGAUUGGUGAAC	experimental		mmu-miR-27b-5p	mature miRNA	standard	MIMAT0004522	mmu-miR-27b-5p
83	mmu-miR-28a-3p	CACUAGAUUGUGAGCUGCUGGA	experimental		mmu-miR-28a-3p	mature miRNA	standard	MIMAT0004661	mmu-miR-28a-3p
84	mmu-miR-28a-5p	AAGGAGCUCACAGUCUAUUGAG	experimental		mmu-miR-28a-5p	mature miRNA	standard	MIMAT0000653	mmu-miR-28a-5p
85	mmu-miR-28b	AGGAGCUCACAAUCUAUUUAG	experimental		mmu-miR-28b	mature miRNA	standard	MIMAT0019354	mmu-miR-28b
86	mmu-miR-28c	AGGAGCUCACAGUCUAUUGA	experimental		mmu-miR-28c	mature miRNA	standard	MIMAT0019339	mmu-miR-28c
87	mmu-miR-29a-3p	UAGCACCAUCUGAAAUCGGUUA	experimental		mmu-miR-29a-3p	mature miRNA	standard	MIMAT0000535	mmu-miR-29a-3p
88	mmu-miR-29a-5p	ACUGAUUUCUUUUGGUGUUCAG	experimental		mmu-miR-29a-5p	mature miRNA	standard	MIMAT0004631	mmu-miR-29a-5p
89	mmu-miR-29b-1-5p	GCUGGUUUCAUAUGGUGGUUUA	experimental		mmu-miR-29b-1-5p	mature miRNA	standard	MIMAT0004523	mmu-miR-29b-1-5p
90	mmu-miR-29b-2-5p	CUGGUUUCACAUGGUGGCUUAGAUU	experimental		mmu-miR-29b-2-5p	mature miRNA	standard	MIMAT0017063	mmu-miR-29b-2-5p
91	mmu-miR-29b-3p	UAGCACCAUUUGAAAUCAGUGUU	experimental		mmu-miR-29b-3p	mature miRNA	standard	MIMAT0000127	mmu-miR-29b-3p
92	mmu-miR-29c-3p	UAGCACCAUUUGAAAUCGGUUA	experimental		mmu-miR-29c-3p	mature miRNA	standard	MIMAT0000536	mmu-miR-29c-3p
93	mmu-miR-29c-5p	UGACCGAUUUCUCCUGGUGUUC	experimental		mmu-miR-29c-5p	mature miRNA	standard	MIMAT0004632	mmu-miR-29c-5p
94	mmu-miR-30a-3p	CUUUCAGUCGGAUGUUUGCAGC	experimental		mmu-miR-30a-3p	mature miRNA	standard	MIMAT0000129	mmu-miR-30a-3p
95	mmu-miR-30a-5p	UGUAAACAUCCUCGACUGGAAG	experimental		mmu-miR-30a-5p	mature miRNA	standard	MIMAT0000128	mmu-miR-30a-5p
96	mmu-miR-30b-3p	CUGGGAUGUGGAUGUUUACGUC	experimental		mmu-miR-30b-3p	mature miRNA	standard	MIMAT0004524	mmu-miR-30b-3p
97	mmu-miR-30b-5p	UGUAAACAUCCUACACUCAGCU	experimental		mmu-miR-30b-5p	mature miRNA	standard	MIMAT0000130	mmu-miR-30b-5p
98	mmu-miR-30c-1-3p	CUGGGAGAGGGUUGUUUACUCC	experimental		mmu-miR-30c-1-3p	mature miRNA	standard	MIMAT0004616	mmu-miR-30c-1-3p
99	mmu-miR-30c-2-3p	CUGGGAGAAGGCUGUUUACUCU	experimental		mmu-miR-30c-2-3p	mature miRNA	standard	MIMAT0005438	mmu-miR-30c-2-3p
100	mmu-miR-30c-5p	UGUAAACAUCCUACACUCUCAGC	experimental		mmu-miR-30c-5p	mature miRNA	standard	MIMAT0000514	mmu-miR-30c-5p
101	mmu-miR-30d-3p	CUUUCAGUCAGAUGUUUGCUGC	experimental		mmu-miR-30d-3p	mature miRNA	standard	MIMAT0017011	mmu-miR-30d-3p
102	mmu-miR-30d-5p	UGUAAACAUCCCCGACUGGAAG	experimental		mmu-miR-30d-5p	mature miRNA	standard	MIMAT0000515	mmu-miR-30d-5p
103	mmu-miR-30e-3p	CUUUCAGUCGGAUGUUUACAGC	experimental		mmu-miR-30e-3p	mature miRNA	standard	MIMAT0000249	mmu-miR-30e-3p
104	mmu-miR-30e-5p	UGUAAACAUCCUUGACUGGAAG	experimental		mmu-miR-30e-5p	mature miRNA	standard	MIMAT0000248	mmu-miR-30e-5p
105	mmu-miR-30f	GUAAACAUCCGACUGAAAGCUC	experimental		mmu-miR-30f	mature miRNA	standard	MIMAT0025179	mmu-miR-30f
106	mmu-miR-31-3p	UGCUAUGCCAACAUAUUGCCAUC	experimental		mmu-miR-31-3p	mature miRNA	standard	MIMAT0004634	mmu-miR-31-3p
107	mmu-miR-31-5p	AGGCAAGAUGCUGGCAUAGCUG	experimental		mmu-miR-31-5p	mature miRNA	standard	MIMAT0000538	mmu-miR-31-5p
108	mmu-miR-32-3p	CAAUUUAGUGUGUGUGAUAUU	experimental		mmu-miR-32-3p	mature miRNA	standard	MIMAT0017050	mmu-miR-32-3p
109	mmu-miR-32-5p	UAUUGCACAUUACUAAGUUGCA	experimental		mmu-miR-32-5p	mature miRNA	standard	MIMAT0000654	mmu-miR-32-5p
110	mmu-miR-33-3p	CAAUGUUUCCACAGUGCAUCAC	experimental		mmu-miR-33-3p	mature miRNA	standard	MIMAT0004666	mmu-miR-33-3p
111	mmu-miR-33-5p	GUGCAUUGUAGUUGCAUUGCA	experimental		mmu-miR-33-5p	mature miRNA	standard	MIMAT0000667	mmu-miR-33-5p
112	mmu-miR-34a-3p	AAUCAGCAAGUAUACUGCCCU	experimental		mmu-miR-34a-3p	mature miRNA	standard	MIMAT0017022	mmu-miR-34a-3p
113	mmu-miR-34a-5p	UGGCAGUGUCUUAGCUGGUUGU	experimental		mmu-miR-34a-5p	mature miRNA	standard	MIMAT0000542	mmu-miR-34a-5p
114	mmu-miR-34b-3p	AAUCACUAACUCCACUGCCAUC	experimental		mmu-miR-34b-3p	mature miRNA	standard	MIMAT0004581	mmu-miR-34b-3p
115	mmu-miR-34b-5p	AGGCAGUGUAAUUAGCUGAUUGU	experimental		mmu-miR-34b-5p	mature miRNA	standard	MIMAT0000382	mmu-miR-34b-5p
116	mmu-miR-34c-3p	AAUCACUAACCACACAGCCAGG	experimental		mmu-miR-34c-3p	mature miRNA	standard	MIMAT0004580	mmu-miR-34c-3p
117	mmu-miR-34c-5p	AGGCAGUGUAGUUAGCUGAUUGC	experimental		mmu-miR-34c-5p	mature miRNA	standard	MIMAT0000381	mmu-miR-34c-5p
118	mmu-miR-92a-1-5p	AGGUUGGGAUUUGUCGCAAUGCU	experimental		mmu-miR-92a-1-5p	mature miRNA	standard	MIMAT0017066	mmu-miR-92a-1-5p
119	mmu-miR-92a-2-5p	AGGUGGGGAUUGGUGGCAUUAC	experimental		mmu-miR-92a-2-5p	mature miRNA	standard	MIMAT0004635	mmu-miR-92a-2-5p
120	mmu-miR-92a-3p	UAUUGCACUUGUCCCGGCCUG	experimental		mmu-miR-92a-3p	mature miRNA	standard	MIMAT0000539	mmu-miR-92a-3p
121	mmu-miR-92b-3p	UAUUGCACUCGUCCCGGCCUCC	experimental		mmu-miR-92b-3p	mature miRNA	standard	MIMAT0004899	mmu-miR-92b-3p
122	mmu-miR-92b-5p	AGGGACGGGACGUGGUGCAGUGUU	experimental		mmu-miR-92b-5p	mature miRNA	standard	MIMAT0017278	mmu-miR-92b-5p
123	mmu-miR-93-3p	ACUGCUGAGCUAGCACUUCCCG	experimental		mmu-miR-93-3p	mature miRNA	standard	MIMAT0004636	mmu-miR-93-3p
124	mmu-miR-93-5p	CAAAGUGCUGUUCGUGCAGGUAG	experimental		mmu-miR-93-5p	mature miRNA	standard	MIMAT0000540	mmu-miR-93-5p
125	mmu-miR-96-3p	CAAUCAUGUGUAGUGCCAAUAU	experimental		mmu-miR-96-3p	mature miRNA	standard	MIMAT0017021	mmu-miR-96-3p
126	mmu-miR-96-5p	UUUGGCACUAGCACAUUUUUGCU	experimental		mmu-miR-96-5p	mature miRNA	standard	MIMAT0000541	mmu-miR-96-5p
127	mmu-miR-98-3p	CUAUACAACUUACUACUUUCCU	experimental		mmu-miR-98-3p	mature miRNA	standard	MIMAT0017023	mmu-miR-98-3p
128	mmu-miR-98-5p	UGAGGUAGUAAGUUGUAUUGUU	experimental		mmu-miR-98-5p	mature miRNA	standard	MIMAT0000545	mmu-miR-98-5p
129	mmu-miR-99a-3p	CAAGCUCGUUUCUAUGGGUCU	experimental		mmu-miR-99a-3p	mature miRNA	standard	MIMAT0016981	mmu-miR-99a-3p
130	mmu-miR-99a-5p	AACCCGUAGAUCCGAUCUUGUG	experimental		mmu-miR-99a-5p	mature miRNA	standard	MIMAT0000131	mmu-miR-99a-5p
131	mmu-miR-99b-3p	CAAGCUCGUGUCUGUGGGUCCG	experimental		mmu-miR-99b-3p	mature miRNA	standard	MIMAT0004525	mmu-miR-99b-3p
132	mmu-miR-99b-5p	CACCCGUAGAACCGACCUUGCG	experimental		mmu-miR-99b-5p	mature miRNA	standard	MIMAT0000132	mmu-miR-99b-5p
133	mmu-miR-100-3p	ACAAGCUUGUGUCUAUAGGUAU	experimental		mmu-miR-100-3p	mature miRNA	standard	MIMAT0017051	mmu-miR-100-3p
134	mmu-miR-100-5p	AACCCGUAGAUCCGAACUUGUG	experimental		mmu-miR-100-5p	mature miRNA	standard	MIMAT0000655	mmu-miR-100-5p
135	mmu-miR-101a-3p	UACAGUACUGUGAUAACUGAA	experimental		mmu-miR-101a-3p	mature miRNA	standard	MIMAT0000133	mmu-miR-101a-3p
136	mmu-miR-101a-5p	UCAGUUAUCACAGUGCUGAUGC	experimental		mmu-miR-101a-5p	mature miRNA	standard	MIMAT0004526	mmu-miR-101a-5p
137	mmu-miR-101b-3p	UACAGUACUGUGAUAGCUGAA	experimental		mmu-miR-101b-3p	mature miRNA	standard	MIMAT0000616	mmu-miR-101b-3p
138	mmu-miR-101b-5p	UCGGUUAUCAUGGUACCGAUGCU	experimental		mmu-miR-101b-5p	mature miRNA	standard	MIMAT0017046	mmu-miR-101b-5p
139	mmu-miR-101c	ACAGUACUGUGAUAACUGA	experimental		mmu-miR-101c	mature miRNA	standard	MIMAT0019349	mmu-miR-101c
140	mmu-miR-103-1-5p	GGCUUCUUUACAGUGCUGCCUUG	experimental		mmu-miR-103-1-5p	mature miRNA	standard	MIMAT0017024	mmu-miR-103-1-5p
141	mmu-miR-103-2-5p	AGCUUCUUUACAGUGCUGCCUUG	experimental		mmu-miR-103-2-5p	mature miRNA	standard	MIMAT0017025	mmu-miR-103-2-5p
142	mmu-miR-103-3p	AGCAGCAUUGUACAGGGCUAUGA	experimental		mmu-miR-103-3p	mature miRNA	standard	MIMAT0000546	mmu-miR-103-3p
143	mmu-miR-105	CCAAGUGCUCAGAUGCUUGUGGU	experimental		mmu-miR-105	mature miRNA	standard	MIMAT0004856	mmu-miR-105
144	mmu-miR-106a-3p	ACUGCAGUGCCAGCACUUCUUAC	experimental		mmu-miR-106a-3p	mature miRNA	standard	MIMAT0017009	mmu-miR-106a-3p
145	mmu-miR-106a-5p	CAAAGUGCUAACAGUGCAGGUAG	experimental		mmu-miR-106a-5p	mature miRNA	standard	MIMAT0000385	mmu-miR-106a-5p
146	mmu-miR-106b-3p	CCGCACUGUGGGUACUUGCUGC	experimental		mmu-miR-106b-3p	mature miRNA	standard	MIMAT0004582	mmu-miR-106b-3p
147	mmu-miR-106b-5p	UAAAGUGCUGACAGUGCAGAU	experimental		mmu-miR-106b-5p	mature miRNA	standard	MIMAT0000386	mmu-miR-106b-5p
148	mmu-miR-107-3p	AGCAGCAUUGUACAGGGCUAUCA	experimental		mmu-miR-107-3p	mature miRNA	standard	MIMAT0000647	mmu-miR-107-3p
149	mmu-miR-107-5p	AGCUUCUUUACAGUGUUGCCUUG	experimental		mmu-miR-107-5p	mature miRNA	standard	MIMAT0017048	mmu-miR-107-5p
150	mmu-miR-122-3p	AAACGCCAUUAUCACACUAA	experimental		mmu-miR-122-3p	mature miRNA	standard	MIMAT0017005	mmu-miR-122-3p
151	mmu-miR-122-5p	UGGAGUGUGACAAUGGUGUUUG	experimental		mmu-miR-122-5p	mature miRNA	standard	MIMAT0000246	mmu-miR-122-5p
152	mmu-miR-124-3p	UAAGGCACGCGGUGAAUGCC	experimental		mmu-miR-124-3p	mature miRNA	standard	MIMAT0000134	mmu-miR-124-3p
153	mmu-miR-124-5p	CGUGUUCACAGCGGACCUUGAU	experimental		mmu-miR-124-5p	mature miRNA	standard	MIMAT0004527	mmu-miR-124-5p
154	mmu-miR-125a-3p	ACAGGUGAGGUUCUUGGGAGCC	experimental		mmu-miR-125a-3p	mature miRNA	standard	MIMAT0004528	mmu-miR-125a-3p
155	mmu-miR-125a-5p	UCCCUGAGACCCUUUAACCUGUGA	experimental		mmu-miR-125a-5p	mature miRNA	standard	MIMAT0000135	mmu-miR-125a-5p
156	mmu-miR-125b-1-3p	ACGGGUUAGGCUCUUGGGAGCU	experimental		mmu-miR-125b-1-3p	mature miRNA	standard	MIMAT0004669	mmu-miR-125b-1-3p
157	mmu-miR-125b-2-3p	ACAAGUCAGGUUCUUGGGACCU	experimental		mmu-miR-125b-2-3p	mature miRNA	standard	MIMAT0004529	mmu-miR-125b-2-3p
158	mmu-miR-125b-5p	UCCCUGAGACCCUAACUUGUGA	experimental		mmu-miR-125b-5p	mature miRNA	standard	MIMAT0000136	mmu-miR-125b-5p
159	mmu-miR-126a-3p	UCGUACCGUGAGUAAUAAUGCG	experimental		mmu-miR-126a-3p	mature miRNA	standard	MIMAT0000138	mmu-miR-126a-3p
160	mmu-miR-126a-5p	CAUUAUUACUUUUGGUACGCG	experimental		mmu-miR-126a-5p	mature miRNA	standard	MIMAT0000137	mmu-miR-126a-5p
161	mmu-miR-126b-3p	CGCGUACCAAAAGUAAUAAUGUG	experimental		mmu-miR-126b-3p	mature miRNA	standard	MIMAT0029895	mmu-miR-126b-3p
162	mmu-miR-126b-5p	AUUAUUACUCACGGUACGAGUU	experimental		mmu-miR-126b-5p	mature miRNA	standard	MIMAT0029894	mmu-miR-126b-5p
163	mmu-miR-127-3p	UCGGAUCCGUCUGAGCUUGGCU	experimental		mmu-miR-127-3p	mature miRNA	standard	MIMAT0000139	mmu-miR-127-3p
164	mmu-miR-127-5p	CUGAAGCUCAGAGGGCUCUGAU	experimental		mmu-miR-127-5p	mature miRNA	standard	MIMAT0004530	mmu-miR-127-5p
165	mmu-miR-128-1-5p	CGGGGCCGUAGCACUGUCUGA	experimental		mmu-miR-128-1-5p	mature miRNA	standard	MIMAT0016982	mmu-miR-128-1-5p
166	mmu-miR-128-2-5p	GGGGGCCGAUGCACUGUAAGAGA	experimental		mmu-miR-128-2-5p	mature miRNA	standard	MIMAT0017069	mmu-miR-128-2-5p
167	mmu-miR-128-3p	UCACAGUGAACCGGUCUCUUU	experimental		mmu-miR-128-3p	mature miRNA	standard	MIMAT0000140	mmu-miR-128-3p
168	mmu-miR-129-1-3p	AAGCCCUUACCCCAAAAAGUAU	experimental		mmu-miR-129-1-3p	mature miRNA	standard	MIMAT0016994	mmu-miR-129-1-3p
169	mmu-miR-129-2-3p	AAGCCCUUACCCCAAAAAGCAU	experimental		mmu-miR-129-2-3p	mature miRNA	standard	MIMAT0000544	mmu-miR-129-2-3p
170	mmu-miR-129-5p	CUUUUUGCGGUCUGGGCUUGC	experimental		mmu-miR-129-5p	mature miRNA	standard	MIMAT0000209	mmu-miR-129-5p
171	mmu-miR-129b-3p	CAAGCCCAGACCGCAAAAAGAUU	experimental		mmu-miR-129b-3p	mature miRNA	standard	MIMAT0029863	mmu-miR-129b-3p
172	mmu-miR-129b-5p	GCUUUUUGGGGUAAGGGCUUCC	experimental		mmu-miR-129b-5p	mature miRNA	standard	MIMAT0029862	mmu-miR-129b-5p
173	mmu-miR-130a-3p	CAGUGCAAUGUUAAAAGGGCAU	experimental		mmu-miR-130a-3p	mature miRNA	standard	MIMAT0000141	mmu-miR-130a-3p
174	mmu-miR-130a-5p	GCUCUUUUCACAUUGUGCUACU	experimental		mmu-miR-130a-5p	mature miRNA	standard	MIMAT0016983	mmu-miR-130a-5p
175	mmu-miR-130b-3p	CAGUGCAAUGAUGAAAGGGCAU	experimental		mmu-miR-130b-3p	mature miRNA	standard	MIMAT0000387	mmu-miR-130b-3p
176	mmu-miR-130b-5p	ACUCUUUCCCUGUUGCACUACU	experimental		mmu-miR-130b-5p	mature miRNA	standard	MIMAT0004583	mmu-miR-130b-5p
177	mmu-miR-130c	CAGUGCAAUGUUCCAAGGUGUG	experimental		mmu-miR-130c	mature miRNA	standard	MIMAT0025132	mmu-miR-130c
178	mmu-miR-132-3p	UAACAGUCUACAGCCAUGGUCG	experimental		mmu-miR-132-3p	mature miRNA	standard	MIMAT0000144	mmu-miR-132-3p
179	mmu-miR-132-5p	AACCGUGGCUUUCGAUUGUUAC	experimental		mmu-miR-132-5p	mature miRNA	standard	MIMAT0016984	mmu-miR-132-5p
180	mmu-miR-133a-3p	UUUGGUCCCCUUCAACCAGCUG	experimental		mmu-miR-133a-3p	mature miRNA	standard	MIMAT0000145	mmu-miR-133a-3p
181	mmu-miR-133a-5p	GCUGGUAAAAUGGAACCAAAU	experimental		mmu-miR-133a-5p	mature miRNA	standard	MIMAT0003473	mmu-miR-133a-5p
182	mmu-miR-133b-3p	UUUGGUCCCCUUCAACCAGCUA	experimental		mmu-miR-133b-3p	mature miRNA	standard	MIMAT0000769	mmu-miR-133b-3p
183	mmu-miR-133b-5p	GCUGGUCAAACGGAACCAAGUC	experimental		mmu-miR-133b-5p	mature miRNA	standard	MIMAT0017083	mmu-miR-133b-5p
184	mmu-miR-133c	UUUGGUCCCCUUCAAGGAGUCAG	experimental		mmu-miR-133c	mature miRNA	standard	MIMAT0025078	mmu-miR-133c
185	mmu-miR-134-3p	CUGUGGGCCACCUAGUCACC	experimental		mmu-miR-134-3p	mature miRNA	standard	MIMAT0016985	mmu-miR-134-3p
186	mmu-miR-134-5p	UGUGACUGGUUGACCAGAGGGG	experimental		mmu-miR-134-5p	mature miRNA	standard	MIMAT0000146	mmu-miR-134-5p
187	mmu-miR-135a-1-3p	UAUAGGGAUUGGAGCCGUGGCG	experimental		mmu-miR-135a-1-3p	mature miRNA	standard	MIMAT0004531	mmu-miR-135a-1-3p
188	mmu-miR-135a-2-3p	UGUAGGGAUGGAAGCCAUGAA	experimental		mmu-miR-135a-2-3p	mature miRNA	standard	MIMAT0017064	mmu-miR-135a-2-3p
189	mmu-miR-135a-5p	UAUGGCUUUUUAUUCCUAUGUGA	experimental		mmu-miR-135a-5p	mature miRNA	standard	MIMAT0000147	mmu-miR-135a-5p
190	mmu-miR-135b-3p	AUGUAGGGCUAAAAGCCAUGGG	experimental		mmu-miR-135b-3p	mature miRNA	standard	MIMAT0017044	mmu-miR-135b-3p
191	mmu-miR-135b-5p	UAUGGCUUUUCAUUCCUAUGUGA	experimental		mmu-miR-135b-5p	mature miRNA	standard	MIMAT0000612	mmu-miR-135b-5p
192	mmu-miR-136-3p	AUCAUCGUCUCAAAUGAGUCUU	experimental		mmu-miR-136-3p	mature miRNA	standard	MIMAT0004532	mmu-miR-136-3p
193	mmu-miR-136-5p	ACUCCAUUUGUUUUGAUGAUGG	experimental		mmu-miR-136-5p	mature miRNA	standard	MIMAT0000148	mmu-miR-136-5p
194	mmu-miR-137-3p	UUAUUGCUUAAGAAUACGCGUAG	experimental		mmu-miR-137-3p	mature miRNA	standard	MIMAT0000149	mmu-miR-137-3p
195	mmu-miR-137-5p	ACGGGUAUUCUUGGGUGGAUAAU	experimental		mmu-miR-137-5p	mature miRNA	standard	MIMAT0016986	mmu-miR-137-5p
196	mmu-miR-138-1-3p	CGGCUACUUCACAACACCAGGG	experimental		mmu-miR-138-1-3p	mature miRNA	standard	MIMAT0004668	mmu-miR-138-1-3p
197	mmu-miR-138-2-3p	GCUAUUUCACGACACCAGGGU	experimental		mmu-miR-138-2-3p	mature miRNA	standard	MIMAT0016987	mmu-miR-138-2-3p
198	mmu-miR-138-5p	AGCUGGUGUUGUGAAUCAGGCCG	experimental		mmu-miR-138-5p	mature miRNA	standard	MIMAT0000150	mmu-miR-138-5p
199	mmu-miR-139-3p	UGGAGACGCGGCCCUGUUGGAG	experimental		mmu-miR-139-3p	mature miRNA	standard	MIMAT0004662	mmu-miR-139-3p
200	mmu-miR-139-5p	UCUACAGUGCACGUGUCUCCAG	experimental		mmu-miR-139-5p	mature miRNA	standard	MIMAT0000656	mmu-miR-139-5p
201	mmu-miR-140-3p	UACCACAGGGUAGAACCACGG	experimental		mmu-miR-140-3p	mature miRNA	standard	MIMAT0000152	mmu-miR-140-3p
202	mmu-miR-140-5p	CAGUGGUUUUACCCUAUGGUAG	experimental		mmu-miR-140-5p	mature miRNA	standard	MIMAT0000151	mmu-miR-140-5p
203	mmu-miR-141-3p	UAACACUGUCUGGUAAAGAUGG	experimental		mmu-miR-141-3p	mature miRNA	standard	MIMAT0000153	mmu-miR-141-3p
204	mmu-miR-141-5p	CAUCUUCCAGUGCAGUGUUGGA	experimental		mmu-miR-141-5p	mature miRNA	standard	MIMAT0004533	mmu-miR-141-5p
205	mmu-miR-142-3p	UGUAGUGUUUCCUACUUUAUGGA	experimental		mmu-miR-142-3p	mature miRNA	standard	MIMAT0000155	mmu-miR-142-3p
206	mmu-miR-142-5p	CAUAAAGUAGAAAGCACUACU	experimental		mmu-miR-142-5p	mature miRNA	standard	MIMAT0000154	mmu-miR-142-5p
207	mmu-miR-142b	UCCAUAAAGUAGGAAACACU	experimental		mmu-miR-142b	mature miRNA	standard	MIMAT0031402	mmu-miR-142b
208	mmu-miR-143-3p	UGAGAUGAAGCACUGUAGCUC	experimental		mmu-miR-143-3p	mature miRNA	standard	MIMAT0000247	mmu-miR-143-3p
209	mmu-miR-143-5p	GGUGCAGUGCUGCAUCUCUGG	experimental		mmu-miR-143-5p	mature miRNA	standard	MIMAT0017006	mmu-miR-143-5p
210	mmu-miR-144-3p	UACAGUAUAGAUGAUGUACU	experimental		mmu-miR-144-3p	mature miRNA	standard	MIMAT0000156	mmu-miR-144-3p
211	mmu-miR-144-5p	GGAUAUCAUCAUAUACUGUAAGU	experimental		mmu-miR-144-5p	mature miRNA	standard	MIMAT0016988	mmu-miR-144-5p
212	mmu-miR-145a-3p	AUUCCUGGAAAUACUGUUCUUG	experimental		mmu-miR-145a-3p	mature miRNA	standard	MIMAT0004534	mmu-miR-145a-3p
213	mmu-miR-145a-5p	GUCCAGUUUUCCCAGGAAUCCCU	experimental		mmu-miR-145a-5p	mature miRNA	standard	MIMAT0000157	mmu-miR-145a-5p
214	mmu-miR-145b	GUCCAGUUUUCCCAGGAGACU	experimental		mmu-miR-145b	mature miRNA	standard	MIMAT0025105	mmu-miR-145b
215	mmu-miR-146a-3p	CCUGUGAAAUUCAGUUCUUCAG	experimental		mmu-miR-146a-3p	mature miRNA	standard	MIMAT0016989	mmu-miR-146a-3p
216	mmu-miR-146a-5p	UGAGAACUGAAUUCCAUGGGUU	experimental		mmu-miR-146a-5p	mature miRNA	standard	MIMAT0000158	mmu-miR-146a-5p
217	mmu-miR-146b-3p	GCCCUAGGGACUCAGUUCUGGU	experimental		mmu-miR-146b-3p	mature miRNA	standard	MIMAT0004826	mmu-miR-146b-3p
218	mmu-miR-146b-5p	UGAGAACUGAAUUCCAUAGGCU	experimental		mmu-miR-146b-5p	mature miRNA	standard	MIMAT0003475	mmu-miR-146b-5p
219	mmu-miR-147-3p	GUGUGCGGAAAUGCUUCUGCUA	experimental		mmu-miR-147-3p	mature miRNA	standard	MIMAT0004857	mmu-miR-147-3p
220	mmu-miR-147-5p	UGGAAACAUUUCUGCACAAACUAG	experimental		mmu-miR-147-5p	mature miRNA	standard	MIMAT0017269	mmu-miR-147-5p
221	mmu-miR-148a-3p	UCAGUGCACUACAGAACUUUGU	experimental		mmu-miR-148a-3p	mature miRNA	standard	MIMAT0000516	mmu-miR-148a-3p
222	mmu-miR-148a-5p	AAAGUUCUGAGACACUCCGACU	experimental		mmu-miR-148a-5p	mature miRNA	standard	MIMAT0004617	mmu-miR-148a-5p
223	mmu-miR-148b-3p	UCAGUGCAUCACAGAACUUUGU	experimental		mmu-miR-148b-3p	mature miRNA	standard	MIMAT0000580	mmu-miR-148b-3p
224	mmu-miR-148b-5p	GAAGUUCUGUUAUACACUCAGGCU	experimental		mmu-miR-148b-5p	mature miRNA	standard	MIMAT0017036	mmu-miR-148b-5p
225	mmu-miR-149-3p	GAGGGAGGGACGGGGGCGGUGC	experimental		mmu-miR-149-3p	mature miRNA	standard	MIMAT0016990	mmu-miR-149-3p
226	mmu-miR-149-5p	UCUGGCUCCGUGUCUUCACUCCC	experimental		mmu-miR-149-5p	mature miRNA	standard	MIMAT0000159	mmu-miR-149-5p
227	mmu-miR-150-3p	CUGGUACAGGCCUGGGGGAUAG	experimental		mmu-miR-150-3p	mature miRNA	standard	MIMAT0004535	mmu-miR-150-3p
228	mmu-miR-150-5p	UCUCCCAACCCUUGUACCAGUG	experimental		mmu-miR-150-5p	mature miRNA	standard	MIMAT0000160	mmu-miR-150-5p
229	mmu-miR-151-3p	CUAGACUGAGGCUCCUUGAGG	experimental		mmu-miR-151-3p	mature miRNA	standard	MIMAT0000161	mmu-miR-151-3p
230	mmu-miR-151-5p	UCGAGGAGCUCACAGUCUAGU	experimental		mmu-miR-151-5p	mature miRNA	standard	MIMAT0004536	mmu-miR-151-5p
231	mmu-miR-152-3p	UCAGUGCAUGACAGAACUUGG	experimental		mmu-miR-152-3p	mature miRNA	standard	MIMAT0000162	mmu-miR-152-3p
232	mmu-miR-152-5p	UAGGUUCUGUGAUACACUCCGACU	experimental		mmu-miR-152-5p	mature miRNA	standard	MIMAT0016991	mmu-miR-152-5p
233	mmu-miR-153-3p	UUGCAUAGUCACAAAAGUGAUC	experimental		mmu-miR-153-3p	mature miRNA	standard	MIMAT0000163	mmu-miR-153-3p
234	mmu-miR-153-5p	UUUGUGACGUUGCAGCU	experimental		mmu-miR-153-5p	mature miRNA	standard	MIMAT0016992	mmu-miR-153-5p
235	mmu-miR-154-3p	AAUCAUACACGGUUGACCUAUU	experimental		mmu-miR-154-3p	mature miRNA	standard	MIMAT0004537	mmu-miR-154-3p
236	mmu-miR-154-5p	UAGGUUAUCCGUGUUGCCUUCG	experimental		mmu-miR-154-5p	mature miRNA	standard	MIMAT0000164	mmu-miR-154-5p
237	mmu-miR-155-3p	CUCCUACCUGUUAGCAUUAAC	experimental		mmu-miR-155-3p	mature miRNA	standard	MIMAT0016993	mmu-miR-155-3p
238	mmu-miR-155-5p	UUAAUGCUAAUUGUGAUAGGGGU	experimental		mmu-miR-155-5p	mature miRNA	standard	MIMAT0000165	mmu-miR-155-5p
239	mmu-miR-181a-1-3p	ACCAUCGACCGUUGAUUGUACC	experimental		mmu-miR-181a-1-3p	mature miRNA	standard	MIMAT0000660	mmu-miR-181a-1-3p
240	mmu-miR-181a-2-3p	ACCGACCGUUGACUGUACCUUG	experimental		mmu-miR-181a-2-3p	mature miRNA	standard	MIMAT0005443	mmu-miR-181a-2-3p
241	mmu-miR-181a-5p	AACAUUCAACGCUGUCGGUGAGU	experimental		mmu-miR-181a-5p	mature miRNA	standard	MIMAT0000210	mmu-miR-181a-5p
242	mmu-miR-181b-1-3p	CUCACUGAACAAUGAAUGC	experimental		mmu-miR-181b-1-3p	mature miRNA	standard	MIMAT0017067	mmu-miR-181b-1-3p
243	mmu-miR-181b-2-3p	CUCACUGAUCAAUGAAUGCAAA	experimental		mmu-miR-181b-2-3p	mature miRNA	standard	MIMAT0017084	mmu-miR-181b-2-3p
244	mmu-miR-181b-5p	AACAUUCAUUGCUGUCGGUGGGU	experimental		mmu-miR-181b-5p	mature miRNA	standard	MIMAT0000673	mmu-miR-181b-5p
245	mmu-miR-181c-3p	ACCAUCGACCGUUGAGUGGACC	experimental		mmu-miR-181c-3p	mature miRNA	standard	MIMAT0017068	mmu-miR-181c-3p
246	mmu-miR-181c-5p	AACAUUCAACCUGUCGGUGAGU	experimental		mmu-miR-181c-5p	mature miRNA	standard	MIMAT0000674	mmu-miR-181c-5p
247	mmu-miR-181d-3p	CCCACCGGGGGAUGAAUGUCA	experimental		mmu-miR-181d-3p	mature miRNA	standard	MIMAT0017264	mmu-miR-181d-3p
248	mmu-miR-181d-5p	AACAUUCAUUGUUGUCGGUGGGU	experimental		mmu-miR-181d-5p	mature miRNA	standard	MIMAT0004324	mmu-miR-181d-5p
249	mmu-miR-182-3p	GUGGUUCUAGACUUGCCAACU	experimental		mmu-miR-182-3p	mature miRNA	standard	MIMAT0016995	mmu-miR-182-3p
250	mmu-miR-182-5p	UUUGGCAAUGGUAGAACUCACACCG	experimental		mmu-miR-182-5p	mature miRNA	standard	MIMAT0000211	mmu-miR-182-5p
251	mmu-miR-183-3p	GUGAAUUACCGAAGGGCCAUAA	experimental		mmu-miR-183-3p	mature miRNA	standard	MIMAT0004539	mmu-miR-183-3p
252	mmu-miR-183-5p	UAUGGCACUGGUAGAAUUCACU	experimental		mmu-miR-183-5p	mature miRNA	standard	MIMAT0000212	mmu-miR-183-5p
253	mmu-miR-184-3p	UGGACGGAGAACUGAUAAGGGU	experimental		mmu-miR-184-3p	mature miRNA	standard	MIMAT0000213	mmu-miR-184-3p
254	mmu-miR-184-5p	CCUUAUCACUUUUCCAGCCAGC	experimental		mmu-miR-184-5p	mature miRNA	standard	MIMAT0022690	mmu-miR-184-5p
255	mmu-miR-185-3p	AGGGGCUGGCUUUCCUCUGGU	experimental		mmu-miR-185-3p	mature miRNA	standard	MIMAT0016996	mmu-miR-185-3p
256	mmu-miR-185-5p	UGGAGAGAAAGGCAGUUCCUGA	experimental		mmu-miR-185-5p	mature miRNA	standard	MIMAT0000214	mmu-miR-185-5p
257	mmu-miR-186-3p	GCCCUAAGGUGAAUUUUUUGGG	experimental		mmu-miR-186-3p	mature miRNA	standard	MIMAT0004540	mmu-miR-186-3p
258	mmu-miR-186-5p	CAAAGAAUUCUCCUUUUGGGCU	experimental		mmu-miR-186-5p	mature miRNA	standard	MIMAT0000215	mmu-miR-186-5p
259	mmu-miR-187-3p	UCGUGUCUUGUGUUGCAGCCGG	experimental		mmu-miR-187-3p	mature miRNA	standard	MIMAT0000216	mmu-miR-187-3p
260	mmu-miR-187-5p	AGGCUACAACACAGGACCCGGG	experimental		mmu-miR-187-5p	mature miRNA	standard	MIMAT0016997	mmu-miR-187-5p
261	mmu-miR-188-3p	CUCCCACAUGCAGGGUUUGCA	experimental		mmu-miR-188-3p	mature miRNA	standard	MIMAT0004541	mmu-miR-188-3p
262	mmu-miR-188-5p	CAUCCCUUGCAUGGUGGAGGG	experimental		mmu-miR-188-5p	mature miRNA	standard	MIMAT0000217	mmu-miR-188-5p
263	mmu-miR-190a-3p	ACUAUAUAUCAAGCAUAUUCCU	experimental		mmu-miR-190a-3p	mature miRNA	standard	MIMAT0016998	mmu-miR-190a-3p
264	mmu-miR-190a-5p	UGAUAUGUUUGAUAUAUUAGGU	experimental		mmu-miR-190a-5p	mature miRNA	standard	MIMAT0000220	mmu-miR-190a-5p
265	mmu-miR-190b-3p	ACUGAAUGUCAAGCAUACUCUCA	experimental		mmu-miR-190b-3p	mature miRNA	standard	MIMAT0017267	mmu-miR-190b-3p
266	mmu-miR-190b-5p	UGAUAUGUUUGAUAUUGGGUU	experimental		mmu-miR-190b-5p	mature miRNA	standard	MIMAT0004852	mmu-miR-190b-5p
267	mmu-miR-191-3p	GCUGCACUUGGAUUUCGUUCCC	experimental		mmu-miR-191-3p	mature miRNA	standard	MIMAT0004542	mmu-miR-191-3p
268	mmu-miR-191-5p	CAACGGAAUCCCAAAAGCAGCUG	experimental		mmu-miR-191-5p	mature miRNA	standard	MIMAT0000221	mmu-miR-191-5p
269	mmu-miR-192-3p	CUGCCAAUUCCAUAGGUCACAG	experimental		mmu-miR-192-3p	mature miRNA	standard	MIMAT0017012	mmu-miR-192-3p
270	mmu-miR-192-5p	CUGACCUAUGAAUUGACAGCC	experimental		mmu-miR-192-5p	mature miRNA	standard	MIMAT0000517	mmu-miR-192-5p
271	mmu-miR-193a-3p	AACUGGCCUACAAAGUCCCAGU	experimental		mmu-miR-193a-3p	mature miRNA	standard	MIMAT0000223	mmu-miR-193a-3p
272	mmu-miR-193a-5p	UGGGUCUUUGCGGGCAAGAUGA	experimental		mmu-miR-193a-5p	mature miRNA	standard	MIMAT0004544	mmu-miR-193a-5p
273	mmu-miR-193b-3p	AACUGGCCCACAAAGUCCCGCU	experimental		mmu-miR-193b-3p	mature miRNA	standard	MIMAT0004859	mmu-miR-193b-3p
274	mmu-miR-193b-5p	CGGGGUUUUGAGGGCGAGAUGA	experimental		mmu-miR-193b-5p	mature miRNA	standard	MIMAT0017271	mmu-miR-193b-5p
275	mmu-miR-194-1-3p	CCAGUGGAGCUGCUGUUACUUC	experimental		mmu-miR-194-1-3p	mature miRNA	standard	MIMAT0016999	mmu-miR-194-1-3p
276	mmu-miR-194-2-3p	CCAGUGGGGCUGCUGUUAUCUG	experimental		mmu-miR-194-2-3p	mature miRNA	standard	MIMAT0017073	mmu-miR-194-2-3p
277	mmu-miR-194-5p	UGUAACAGCAACUCCAUGUGGA	experimental		mmu-miR-194-5p	mature miRNA	standard	MIMAT0000224	mmu-miR-194-5p
278	mmu-miR-195a-3p	CCAAUAUUGGCUGUGCUGCUCC	experimental		mmu-miR-195a-3p	mature miRNA	standard	MIMAT0017000	mmu-miR-195a-3p
279	mmu-miR-195a-5p	UAGCAGCACAGAAAUAUUGGC	experimental		mmu-miR-195a-5p	mature miRNA	standard	MIMAT0000225	mmu-miR-195a-5p
280	mmu-miR-195b	UAGCAGCACAGAAAUAGUAGAA	experimental		mmu-miR-195b	mature miRNA	standard	MIMAT0025076	mmu-miR-195b
281	mmu-miR-196a-1-3p	CAACGACAUCAAACCACCUGAU	experimental		mmu-miR-196a-1-3p	mature miRNA	standard	MIMAT0017013	mmu-miR-196a-1-3p
282	mmu-miR-196a-2-3p	UCGGCAACAAGAAACUGCCUGA	experimental		mmu-miR-196a-2-3p	mature miRNA	standard	MIMAT0004618	mmu-miR-196a-2-3p
283	mmu-miR-196a-5p	UAGGUAGUUUCAUGUUGUUGGG	experimental		mmu-miR-196a-5p	mature miRNA	standard	MIMAT0000518	mmu-miR-196a-5p
284	mmu-miR-196b-3p	UCGACAGCACGACACUGCCUUC	experimental		mmu-miR-196b-3p	mature miRNA	standard	MIMAT0017170	mmu-miR-196b-3p
285	mmu-miR-196b-5p	UAGGUAGUUUCCUGUUGUUGGG	experimental		mmu-miR-196b-5p	mature miRNA	standard	MIMAT0001081	mmu-miR-196b-5p
286	mmu-miR-199a-3p	ACAGUAGUCUGCACAUUGGUUA	experimental		mmu-miR-199a-3p	mature miRNA	standard	MIMAT0000230,MIMAT0004667	mmu-miR-199a-3p, mmu-miR-199b-3p
287	mmu-miR-199a-5p	CCCAGUGUUCAGACUACCUGUUC	experimental		mmu-miR-199a-5p	mature miRNA	standard	MIMAT0000229	mmu-miR-199a-5p
288	mmu-miR-199b-5p	CCCAGUGUUUAGACUACCUGUUC	experimental		mmu-miR-199b-5p	mature miRNA	standard	MIMAT0000672	mmu-miR-199b-5p
289	mmu-miR-200a-3p	UAACACUGUCUGGUAACGAUGU	experimental		mmu-miR-200a-3p	mature miRNA	standard	MIMAT0000519	mmu-miR-200a-3p
290	mmu-miR-200a-5p	CAUCUUACCGGACAGUGCUGGA	experimental		mmu-miR-200a-5p	mature miRNA	standard	MIMAT0004619	mmu-miR-200a-5p
291	mmu-miR-200b-3p	UAAUACUGCCUGGUAAUGAUGA	experimental		mmu-miR-200b-3p	mature miRNA	standard	MIMAT0000233	mmu-miR-200b-3p
292	mmu-miR-200b-5p	CAUCUUACUGGGCAGCAUUGGA	experimental		mmu-miR-200b-5p	mature miRNA	standard	MIMAT0004545	mmu-miR-200b-5p
293	mmu-miR-200c-3p	UAAUACUGCCGGGUAAUGAUGGA	experimental		mmu-miR-200c-3p	mature miRNA	standard	MIMAT0000657	mmu-miR-200c-3p
294	mmu-miR-200c-5p	CGUCUUACCCAGCAGUGUUUGG	experimental		mmu-miR-200c-5p	mature miRNA	standard	MIMAT0004663	mmu-miR-200c-5p
295	mmu-miR-201-3p	UGAACAGUGCCUUUCUGUGUAGG	experimental		mmu-miR-201-3p	mature miRNA	standard	MIMAT0017001	mmu-miR-201-3p
296	mmu-miR-201-5p	UACUCAGUAAGGCAUUGUUCUU	experimental		mmu-miR-201-5p	mature miRNA	standard	MIMAT0000234	mmu-miR-201-5p
297	mmu-miR-202-3p	AGAGGUAUAGCGCAUGGGAAGA	experimental		mmu-miR-202-3p	mature miRNA	standard	MIMAT0000235	mmu-miR-202-3p
298	mmu-miR-202-5p	UUCCUAUGCAUAUACUUCUUU	experimental		mmu-miR-202-5p	mature miRNA	standard	MIMAT0004546	mmu-miR-202-5p
299	mmu-miR-203-3p	GUGAAAUGUUUAGGACCACUAG	experimental		mmu-miR-203-3p	mature miRNA	standard	MIMAT0000236	mmu-miR-203-3p
300	mmu-miR-203-5p	AGUGGUUCUUGACAGUUCAACA	experimental		mmu-miR-203-5p	mature miRNA	standard	MIMAT0004547	mmu-miR-203-5p
301	mmu-miR-204-3p	GCUGGGAAGGCAAAGGGACGU	experimental		mmu-miR-204-3p	mature miRNA	standard	MIMAT0017002	mmu-miR-204-3p
302	mmu-miR-204-5p	UUCCCUUUGUCAUCCUAUGCCU	experimental		mmu-miR-204-5p	mature miRNA	standard	MIMAT0000237	mmu-miR-204-5p
303	mmu-miR-205-3p	GAUUUCAGUGGAGUGAAGCUCA	experimental		mmu-miR-205-3p	mature miRNA	standard	MIMAT0017003	mmu-miR-205-3p
304	mmu-miR-205-5p	UCCUUCAUUCCACCGGAGUCUG	experimental		mmu-miR-205-5p	mature miRNA	standard	MIMAT0000238	mmu-miR-205-5p
305	mmu-miR-206-3p	UGGAAUGUAAGGAAGUGUGUGG	experimental		mmu-miR-206-3p	mature miRNA	standard	MIMAT0000239	mmu-miR-206-3p
306	mmu-miR-206-5p	ACAUGCUUCUUUAUAUCCUCAUA	experimental		mmu-miR-206-5p	mature miRNA	standard	MIMAT0017004	mmu-miR-206-5p
307	mmu-miR-207	GCUUCUCCUGGCUCUCCUCCCUC	experimental		mmu-miR-207	mature miRNA	standard	MIMAT0000240	mmu-miR-207
308	mmu-miR-208a-3p	AUAAGACGAGCAAAAAGCUUGU	experimental		mmu-miR-208a-3p	mature miRNA	standard	MIMAT0000520	mmu-miR-208a-3p
309	mmu-miR-208a-5p	GAGCUUUUGGCCCGGGUUAUAC	experimental		mmu-miR-208a-5p	mature miRNA	standard	MIMAT0017014	mmu-miR-208a-5p
310	mmu-miR-208b-3p	AUAAGACGAACAAAAGGUUUGU	experimental		mmu-miR-208b-3p	mature miRNA	standard	MIMAT0004939	mmu-miR-208b-3p
311	mmu-miR-208b-5p	AAGCUUUUUGCUCGCGUUAUGU	experimental		mmu-miR-208b-5p	mature miRNA	standard	MIMAT0017280	mmu-miR-208b-5p
312	mmu-miR-210-3p	CUGUGCGUGUGACAGCGGCUGA	experimental		mmu-miR-210-3p	mature miRNA	standard	MIMAT0000658	mmu-miR-210-3p
313	mmu-miR-210-5p	AGCCACUGCCCACCGCACACUG	experimental		mmu-miR-210-5p	mature miRNA	standard	MIMAT0017052	mmu-miR-210-5p
314	mmu-miR-211-3p	GCAAGGACAGCAAAGGGGGGC	experimental		mmu-miR-211-3p	mature miRNA	standard	MIMAT0017059	mmu-miR-211-3p
315	mmu-miR-211-5p	UUCCCUUUGUCAUCCUUUGCCU	experimental		mmu-miR-211-5p	mature miRNA	standard	MIMAT0000668	mmu-miR-211-5p
316	mmu-miR-212-3p	UAACAGUCUCCAGUCACGGCCA	experimental		mmu-miR-212-3p	mature miRNA	standard	MIMAT0000659	mmu-miR-212-3p
317	mmu-miR-212-5p	ACCUUGGCUCUAGACUGCUUACU	experimental		mmu-miR-212-5p	mature miRNA	standard	MIMAT0017053	mmu-miR-212-5p
318	mmu-miR-214-3p	ACAGCAGGCACAGACAGGCAGU	experimental		mmu-miR-214-3p	mature miRNA	standard	MIMAT0000661	mmu-miR-214-3p
319	mmu-miR-214-5p	UGCCUGUCUACACUUGCUGUGC	experimental		mmu-miR-214-5p	mature miRNA	standard	MIMAT0004664	mmu-miR-214-5p
320	mmu-miR-215-3p	UCUGUCAUUCUGUAGGCCAAU	experimental		mmu-miR-215-3p	mature miRNA	standard	MIMAT0017169	mmu-miR-215-3p
321	mmu-miR-215-5p	AUGACCUAUGAUUUGACAGAC	experimental		mmu-miR-215-5p	mature miRNA	standard	MIMAT0000904	mmu-miR-215-5p
322	mmu-miR-216a-3p	CACAGUGGUCUCUGGGAUUAUG	experimental		mmu-miR-216a-3p	mature miRNA	standard	MIMAT0017054	mmu-miR-216a-3p
323	mmu-miR-216a-5p	UAAUCUCAGCUGGCAACUGUGA	experimental		mmu-miR-216a-5p	mature miRNA	standard	MIMAT0000662	mmu-miR-216a-5p
324	mmu-miR-216b-3p	ACACUUACCUGUAGAGAUUCUU	experimental		mmu-miR-216b-3p	mature miRNA	standard	MIMAT0017233	mmu-miR-216b-3p
325	mmu-miR-216b-5p	AAAUCUCUGCAGGCAAAUGUGA	experimental		mmu-miR-216b-5p	mature miRNA	standard	MIMAT0003729	mmu-miR-216b-5p
326	mmu-miR-216c-3p	UUUGCCUGCAGAGAUUUCCCAGU	experimental		mmu-miR-216c-3p	mature miRNA	standard	MIMAT0029889	mmu-miR-216c-3p
327	mmu-miR-216c-5p	GAAGAAUCUCUACAGGUAAGUGU	experimental		mmu-miR-216c-5p	mature miRNA	standard	MIMAT0029888	mmu-miR-216c-5p
328	mmu-miR-217-3p	CAUCAGUUCCUAAUGCAUUGCCU	experimental		mmu-miR-217-3p	mature miRNA	standard	MIMAT0017072	mmu-miR-217-3p
329	mmu-miR-217-5p	UACUGCAUCAGGAACUGACUGGA	experimental		mmu-miR-217-5p	mature miRNA	standard	MIMAT0000679	mmu-miR-217-5p
330	mmu-miR-218-1-3p	AAACAUGGUUCCGUCAAGCACC	experimental		mmu-miR-218-1-3p	mature miRNA	standard	MIMAT0004665	mmu-miR-218-1-3p
331	mmu-miR-218-2-3p	CAUGGUUCUGUCAAGCACCGCG	experimental		mmu-miR-218-2-3p	mature miRNA	standard	MIMAT0005444	mmu-miR-218-2-3p
332	mmu-miR-218-5p	UUGUGCUUGAUCUAACCAUGU	experimental		mmu-miR-218-5p	mature miRNA	standard	MIMAT0000663	mmu-miR-218-5p
333	mmu-miR-219a-1-3p	AGAGUUGCGUCUGGACGUCCCG	experimental		mmu-miR-219a-1-3p	mature miRNA	standard	MIMAT0017055	mmu-miR-219a-1-3p
334	mmu-miR-219a-2-3p	AGAAUUGUGGCUGGACAUCUGU	experimental		mmu-miR-219a-2-3p	mature miRNA	standard	MIMAT0022841	mmu-miR-219a-2-3p
335	mmu-miR-219a-5p	UGAUUGUCCAAACGCAAUUCU	experimental		mmu-miR-219a-5p	mature miRNA	standard	MIMAT0000664	mmu-miR-219a-5p
336	mmu-miR-219b-3p	AGAAUUGCGUUUGGACAAUCAGU	experimental		mmu-miR-219b-3p	mature miRNA	standard	MIMAT0029807	mmu-miR-219b-3p
337	mmu-miR-219b-5p	AGAUGUCCAGCCACAAUUCUCG	experimental		mmu-miR-219b-5p	mature miRNA	standard	MIMAT0029806	mmu-miR-219b-5p
338	mmu-miR-219c-3p	CGAGAAUUGCGUUUGGACAAUC	experimental		mmu-miR-219c-3p	mature miRNA	standard	MIMAT0029893	mmu-miR-219c-3p
339	mmu-miR-219c-5p	GGACGUCCAGACGCAACUCUCG	experimental		mmu-miR-219c-5p	mature miRNA	standard	MIMAT0029892	mmu-miR-219c-5p
340	mmu-miR-221-3p	AGCUACAUUGUCUGCUGGGUUUC	experimental		mmu-miR-221-3p	mature miRNA	standard	MIMAT0000669	mmu-miR-221-3p
341	mmu-miR-221-5p	ACCUGGCAUACAAUGUAGAUUUCUGU	experimental		mmu-miR-221-5p	mature miRNA	standard	MIMAT0017060	mmu-miR-221-5p
342	mmu-miR-222-3p	AGCUACAUCUGGCUACUGGGU	experimental		mmu-miR-222-3p	mature miRNA	standard	MIMAT0000670	mmu-miR-222-3p
343	mmu-miR-222-5p	UCAGUAGCCAGUGUAGAUCCU	experimental		mmu-miR-222-5p	mature miRNA	standard	MIMAT0017061	mmu-miR-222-5p
344	mmu-miR-223-3p	UGUCAGUUUGUCAAAUACCCCA	experimental		mmu-miR-223-3p	mature miRNA	standard	MIMAT0000665	mmu-miR-223-3p
345	mmu-miR-223-5p	CGUGUAUUUGACAAGCUGAGUUG	experimental		mmu-miR-223-5p	mature miRNA	standard	MIMAT0017056	mmu-miR-223-5p
346	mmu-miR-224-3p	AAAUGGUGCCCUAGUGACUACA	experimental		mmu-miR-224-3p	mature miRNA	standard	MIMAT0017062	mmu-miR-224-3p
347	mmu-miR-224-5p	UAAGUCACUAGUGGUUCCGUU	experimental		mmu-miR-224-5p	mature miRNA	standard	MIMAT0000671	mmu-miR-224-5p
348	mmu-miR-290a-3p	AAAGUGCCGCCUAGUUUUAAGCCC	experimental		mmu-miR-290a-3p	mature miRNA	standard	MIMAT0004572	mmu-miR-290a-3p
349	mmu-miR-290a-5p	ACUCAAACUAUGGGGGCACUUU	experimental		mmu-miR-290a-5p	mature miRNA	standard	MIMAT0000366	mmu-miR-290a-5p
350	mmu-miR-290b-3p	AAGUGCCCCCAUAGUUUGAGUA	experimental		mmu-miR-290b-3p	mature miRNA	standard	MIMAT0029901	mmu-miR-290b-3p
351	mmu-miR-290b-5p	GCUUAAAACUAGGCGGCACUUU	experimental		mmu-miR-290b-5p	mature miRNA	standard	MIMAT0029900	mmu-miR-290b-5p
352	mmu-miR-291a-3p	AAAGUGCUUCCACUUUGUGUGC	experimental		mmu-miR-291a-3p	mature miRNA	standard	MIMAT0000368	mmu-miR-291a-3p
353	mmu-miR-291a-5p	CAUCAAAGUGGAGGCCCUCUCU	experimental		mmu-miR-291a-5p	mature miRNA	standard	MIMAT0000367	mmu-miR-291a-5p
354	mmu-miR-291b-3p	AAAGUGCAUCCAUUUUGUUUGU	experimental		mmu-miR-291b-3p	mature miRNA	standard	MIMAT0003190	mmu-miR-291b-3p
355	mmu-miR-291b-5p	GAUCAAAGUGGAGGCCCUCUCC	experimental		mmu-miR-291b-5p	mature miRNA	standard	MIMAT0003189	mmu-miR-291b-5p
356	mmu-miR-292-3p	AAAGUGCCGCCAGGUUUUGAGUGU	experimental		mmu-miR-292-3p	mature miRNA	standard	MIMAT0000370	mmu-miR-292-3p
357	mmu-miR-292-5p	ACUCAAACUGGGGGCUCUUUUG	experimental		mmu-miR-292-5p	mature miRNA	standard	MIMAT0000369	mmu-miR-292-5p
358	mmu-miR-292b-3p	AAGAGCCCCCAGUUUGAGUAU	experimental		mmu-miR-292b-3p	mature miRNA	standard	MIMAT0029865	mmu-miR-292b-3p
359	mmu-miR-292b-5p	ACUCAAAACCUGGCGGCACUUUU	experimental		mmu-miR-292b-5p	mature miRNA	standard	MIMAT0029864	mmu-miR-292b-5p
360	mmu-miR-293-3p	AGUGCCGCAGAGUUUGUAGUGU	experimental		mmu-miR-293-3p	mature miRNA	standard	MIMAT0000371	mmu-miR-293-3p
361	mmu-miR-293-5p	ACUCAAACUGUGUGACAUUUUG	experimental		mmu-miR-293-5p	mature miRNA	standard	MIMAT0004573	mmu-miR-293-5p
362	mmu-miR-294-3p	AAAGUGCUUCCCUUUUGUGUGU	experimental		mmu-miR-294-3p	mature miRNA	standard	MIMAT0000372	mmu-miR-294-3p
363	mmu-miR-294-5p	ACUCAAAAUGGAGGCCCUAUCU	experimental		mmu-miR-294-5p	mature miRNA	standard	MIMAT0004574	mmu-miR-294-5p
364	mmu-miR-295-3p	AAAGUGCUACUACUUUUGAGUCU	experimental		mmu-miR-295-3p	mature miRNA	standard	MIMAT0000373	mmu-miR-295-3p
365	mmu-miR-295-5p	ACUCAAAUGUGGGGCACACUUC	experimental		mmu-miR-295-5p	mature miRNA	standard	MIMAT0004575	mmu-miR-295-5p
366	mmu-miR-296-3p	GAGGGUUGGGUGGAGGCUCUCC	experimental		mmu-miR-296-3p	mature miRNA	standard	MIMAT0004576	mmu-miR-296-3p
367	mmu-miR-296-5p	AGGGCCCCCCCUCAAUCCUGU	experimental		mmu-miR-296-5p	mature miRNA	standard	MIMAT0000374	mmu-miR-296-5p
368	mmu-miR-297a-3p	UAUACAUACACACAUACCCAUA	experimental		mmu-miR-297a-3p	mature miRNA	standard	MIMAT0004864,MIMAT0004827,MIMAT0004866	mmu-miR-297a-3p, mmu-miR-297b-3p, mmu-miR-297c-3p
369	mmu-miR-297a-5p	AUGUAUGUGUGCAUGUGCAUGU	experimental		mmu-miR-297a-5p	mature miRNA	standard	MIMAT0000375	mmu-miR-297a-5p
370	mmu-miR-297b-5p	AUGUAUGUGUGCAUGAACAUGU	experimental		mmu-miR-297b-5p	mature miRNA	standard	MIMAT0003480	mmu-miR-297b-5p
371	mmu-miR-297c-5p	AUGUAUGUGUGCAUGUACAUGU	experimental		mmu-miR-297c-5p	mature miRNA	standard	MIMAT0004865	mmu-miR-297c-5p
372	mmu-miR-298-3p	GAGGAACUAGCCUUCUCUCAGC	experimental		mmu-miR-298-3p	mature miRNA	standard	MIMAT0017007	mmu-miR-298-3p
373	mmu-miR-298-5p	GGCAGAGGAGGGCUGUUCUUCCC	experimental		mmu-miR-298-5p	mature miRNA	standard	MIMAT0000376	mmu-miR-298-5p
374	mmu-miR-299a-3p	UAUGUGGGACGGUAAACCGCUU	experimental		mmu-miR-299a-3p	mature miRNA	standard	MIMAT0004577	mmu-miR-299a-3p
375	mmu-miR-299a-5p	UGGUUUACCGUCCCACAUACAU	experimental		mmu-miR-299a-5p	mature miRNA	standard	MIMAT0000377	mmu-miR-299a-5p
376	mmu-miR-299b-3p	UAUGUGGGACGGUAAACC	experimental		mmu-miR-299b-3p	mature miRNA	standard	MIMAT0022837	mmu-miR-299b-3p
377	mmu-miR-299b-5p	GGUUUACCGUCCCACAUACAU	experimental		mmu-miR-299b-5p	mature miRNA	standard	MIMAT0022836	mmu-miR-299b-5p
378	mmu-miR-300-3p	UAUGCAAGGGCAAGCUCUCUUC	experimental		mmu-miR-300-3p	mature miRNA	standard	MIMAT0000378	mmu-miR-300-3p
379	mmu-miR-300-5p	UUGAAGAGAGGUUAUCCUUUGU	experimental		mmu-miR-300-5p	mature miRNA	standard	MIMAT0004578	mmu-miR-300-5p
380	mmu-miR-301a-3p	CAGUGCAAUAGUAUUGUCAAAGC	experimental		mmu-miR-301a-3p	mature miRNA	standard	MIMAT0000379	mmu-miR-301a-3p
381	mmu-miR-301a-5p	GCUCUGACUUUAUUGCACUACU	experimental		mmu-miR-301a-5p	mature miRNA	standard	MIMAT0017008	mmu-miR-301a-5p
382	mmu-miR-301b-3p	CAGUGCAAUGGUAUUGUCAAAGC	experimental		mmu-miR-301b-3p	mature miRNA	standard	MIMAT0004186	mmu-miR-301b-3p
383	mmu-miR-301b-5p	GCUCUGACUAGGUUGCACUACU	experimental		mmu-miR-301b-5p	mature miRNA	standard	MIMAT0017232	mmu-miR-301b-5p
384	mmu-miR-302a-3p	UAAGUGCUUCCAUGUUUUGGUGA	experimental		mmu-miR-302a-3p	mature miRNA	standard	MIMAT0000380	mmu-miR-302a-3p
385	mmu-miR-302a-5p	ACUUAAACGUGGUUGUACUUGC	experimental		mmu-miR-302a-5p	mature miRNA	standard	MIMAT0004579	mmu-miR-302a-5p
386	mmu-miR-302b-3p	UAAGUGCUUCCAUGUUUUAGUAG	experimental		mmu-miR-302b-3p	mature miRNA	standard	MIMAT0003374	mmu-miR-302b-3p
387	mmu-miR-302b-5p	ACUUUAACAUGGGAAUGCUUUCU	experimental		mmu-miR-302b-5p	mature miRNA	standard	MIMAT0003373	mmu-miR-302b-5p
388	mmu-miR-302c-3p	AAGUGCUUCCAUGUUUCAGUGG	experimental		mmu-miR-302c-3p	mature miRNA	standard	MIMAT0003376	mmu-miR-302c-3p
389	mmu-miR-302c-5p	GCUUUAACAUGGGGUUACCUGC	experimental		mmu-miR-302c-5p	mature miRNA	standard	MIMAT0003375	mmu-miR-302c-5p
390	mmu-miR-302d-3p	UAAGUGCUUCCAUGUUUGAGUGU	experimental		mmu-miR-302d-3p	mature miRNA	standard	MIMAT0003377	mmu-miR-302d-3p
391	mmu-miR-302d-5p	ACUUUAACAUGGAGGCACUUGCU	experimental		mmu-miR-302d-5p	mature miRNA	standard	MIMAT0017225	mmu-miR-302d-5p
392	mmu-miR-320-3p	AAAAGCUGGGUUGAGAGGGCGA	experimental		mmu-miR-320-3p	mature miRNA	standard	MIMAT0000666	mmu-miR-320-3p
393	mmu-miR-320-5p	GCCUUCUCUUCCCGGUUCUUCC	experimental		mmu-miR-320-5p	mature miRNA	standard	MIMAT0017057	mmu-miR-320-5p
394	mmu-miR-322-3p	AAACAUGAAGCGCUGCAACAC	experimental		mmu-miR-322-3p	mature miRNA	standard	MIMAT0000549	mmu-miR-322-3p
395	mmu-miR-322-5p	CAGCAGCAAUUCAUGUUUUGGA	experimental		mmu-miR-322-5p	mature miRNA	standard	MIMAT0000548	mmu-miR-322-5p
396	mmu-miR-323-3p	CACAUUACACGGUCGACCUCU	experimental		mmu-miR-323-3p	mature miRNA	standard	MIMAT0000551	mmu-miR-323-3p
397	mmu-miR-323-5p	AGGUGGUCCGUGGCGCGUUCGC	experimental		mmu-miR-323-5p	mature miRNA	standard	MIMAT0004638	mmu-miR-323-5p
398	mmu-miR-324-3p	CCACUGCCCCAGGUGCUGCU	experimental		mmu-miR-324-3p	mature miRNA	standard	MIMAT0000556	mmu-miR-324-3p
399	mmu-miR-324-5p	CGCAUCCCCUAGGGCAUUGGUGU	experimental		mmu-miR-324-5p	mature miRNA	standard	MIMAT0000555	mmu-miR-324-5p
400	mmu-miR-325-3p	UUUAUUGAGCACCUCCUAUCAA	experimental		mmu-miR-325-3p	mature miRNA	standard	MIMAT0004640	mmu-miR-325-3p
401	mmu-miR-325-5p	CCUAGUAGGUGCUCAGUAAGUGU	experimental		mmu-miR-325-5p	mature miRNA	standard	MIMAT0000558	mmu-miR-325-5p
402	mmu-miR-326-3p	CCUCUGGGCCCUUCCUCCAGU	experimental		mmu-miR-326-3p	mature miRNA	standard	MIMAT0000559	mmu-miR-326-3p
403	mmu-miR-326-5p	GGGGGCAGGGCCUUUGUGAAGGCG	experimental		mmu-miR-326-5p	mature miRNA	standard	MIMAT0017027	mmu-miR-326-5p
404	mmu-miR-327	ACUUGAGGGGCAUGAGGAU	experimental		mmu-miR-327	mature miRNA	standard	MIMAT0004867	mmu-miR-327
405	mmu-miR-328-3p	CUGGCCCUCUCUGCCCUUCCGU	experimental		mmu-miR-328-3p	mature miRNA	standard	MIMAT0000565	mmu-miR-328-3p
406	mmu-miR-328-5p	GGGGGGCAGGAGGGGCUCAGGG	experimental		mmu-miR-328-5p	mature miRNA	standard	MIMAT0017030	mmu-miR-328-5p
407	mmu-miR-329-3p	AACACACCCAGCUAACCUUUUU	experimental		mmu-miR-329-3p	mature miRNA	standard	MIMAT0000567	mmu-miR-329-3p
408	mmu-miR-329-5p	AGAGGUUUUCUGGGUCUCUGUU	experimental		mmu-miR-329-5p	mature miRNA	standard	MIMAT0017032	mmu-miR-329-5p
409	mmu-miR-330-3p	GCAAAGCACAGGGCCUGCAGAGA	experimental		mmu-miR-330-3p	mature miRNA	standard	MIMAT0000569	mmu-miR-330-3p
410	mmu-miR-330-5p	UCUCUGGGCCUGUGUCUUAGGC	experimental		mmu-miR-330-5p	mature miRNA	standard	MIMAT0004642	mmu-miR-330-5p
411	mmu-miR-331-3p	GCCCCUGGGCCUAUCCUAGAA	experimental		mmu-miR-331-3p	mature miRNA	standard	MIMAT0000571	mmu-miR-331-3p
412	mmu-miR-331-5p	CUAGGUAUGGUCCCAGGGAUCC	experimental		mmu-miR-331-5p	mature miRNA	standard	MIMAT0004643	mmu-miR-331-5p
413	mmu-miR-335-3p	UUUUUCAUUAUUGCUCCUGACC	experimental		mmu-miR-335-3p	mature miRNA	standard	MIMAT0004704	mmu-miR-335-3p
414	mmu-miR-335-5p	UCAAGAGCAAUAACGAAAAAUGU	experimental		mmu-miR-335-5p	mature miRNA	standard	MIMAT0000766	mmu-miR-335-5p
415	mmu-miR-337-3p	UUCAGCUCCUAUAUGAUGCCU	experimental		mmu-miR-337-3p	mature miRNA	standard	MIMAT0000578	mmu-miR-337-3p
416	mmu-miR-337-5p	GAACGGCGUCAUGCAGGAGUU	experimental		mmu-miR-337-5p	mature miRNA	standard	MIMAT0004644	mmu-miR-337-5p
417	mmu-miR-338-3p	UCCAGCAUCAGUGAUUUUGUUG	experimental		mmu-miR-338-3p	mature miRNA	standard	MIMAT0000582	mmu-miR-338-3p
418	mmu-miR-338-5p	AACAAUAUCCUGGUGCUGAGUG	experimental		mmu-miR-338-5p	mature miRNA	standard	MIMAT0004647	mmu-miR-338-5p
419	mmu-miR-339-3p	UGAGCGCCUCGGCGACAGAGCCG	experimental		mmu-miR-339-3p	mature miRNA	standard	MIMAT0004649	mmu-miR-339-3p
420	mmu-miR-339-5p	UCCCUGUCCUCCAGGAGCUCACG	experimental		mmu-miR-339-5p	mature miRNA	standard	MIMAT0000584	mmu-miR-339-5p
421	mmu-miR-340-3p	UCCGUCUCAGUUACUUUAUAGC	experimental		mmu-miR-340-3p	mature miRNA	standard	MIMAT0000586	mmu-miR-340-3p
422	mmu-miR-340-5p	UUAUAAAGCAAUGAGACUGAUU	experimental		mmu-miR-340-5p	mature miRNA	standard	MIMAT0004651	mmu-miR-340-5p
423	mmu-miR-341-3p	UCGGUCGAUCGGUCGGUCGGU	experimental		mmu-miR-341-3p	mature miRNA	standard	MIMAT0000588	mmu-miR-341-3p
424	mmu-miR-341-5p	CGGUCGGCCGAUCGCUCGGUC	experimental		mmu-miR-341-5p	mature miRNA	standard	MIMAT0017037	mmu-miR-341-5p
425	mmu-miR-342-3p	UCUCACACAGAAAUCGCACCCGU	experimental		mmu-miR-342-3p	mature miRNA	standard	MIMAT0000590	mmu-miR-342-3p
426	mmu-miR-342-5p	AGGGGUGCUAUCUGUGAUUGAG	experimental		mmu-miR-342-5p	mature miRNA	standard	MIMAT0004653	mmu-miR-342-5p
427	mmu-miR-343	UCUCCCUUCAUGUGCCCAGA	experimental		mmu-miR-343	mature miRNA	standard	MIMAT0004868	mmu-miR-343
428	mmu-miR-344-3p	UGAUCUAGCCAAAGCCUGACUGU	experimental		mmu-miR-344-3p	mature miRNA	standard	MIMAT0000593	mmu-miR-344-3p
429	mmu-miR-344-5p	AGUCAGGCUCCUGGCUAGAUUCCAGG	experimental		mmu-miR-344-5p	mature miRNA	standard	MIMAT0017038	mmu-miR-344-5p
430	mmu-miR-344b-3p	CAUUUAGCCAAAGCCUGACUGU	experimental		mmu-miR-344b-3p	mature miRNA	standard	MIMAT0014926	mmu-miR-344b-3p
431	mmu-miR-344b-5p	AGUCAGGCUCCUGGCUAAAGUUC	experimental		mmu-miR-344b-5p	mature miRNA	standard	MIMAT0014925	mmu-miR-344b-5p
432	mmu-miR-344c-3p	UGAUCUAGUCAAAGCCUGACAGU	experimental		mmu-miR-344c-3p	mature miRNA	standard	MIMAT0014928	mmu-miR-344c-3p
433	mmu-miR-344c-5p	AGUCAGGCUGCUGGCUAGAGUAC	experimental		mmu-miR-344c-5p	mature miRNA	standard	MIMAT0014927	mmu-miR-344c-5p
434	mmu-miR-344d-1-5p	AGUCAGGCUGCUGGCUAUACACCA	experimental		mmu-miR-344d-1-5p	mature miRNA	standard	MIMAT0014819	mmu-miR-344d-1-5p
435	mmu-miR-344d-2-5p	AGUCUGGUUGCUGGCUAUAUUCCA	experimental		mmu-miR-344d-2-5p	mature miRNA	standard	MIMAT0014961	mmu-miR-344d-2-5p
436	mmu-miR-344d-3-5p	AGUCAGGCUAGUGGUUAUACUCC	experimental		mmu-miR-344d-3-5p	mature miRNA	standard	MIMAT0014807	mmu-miR-344d-3-5p
437	mmu-miR-344d-3p	GAUAUAACCACUGCCAGACUGA	experimental		mmu-miR-344d-3p	mature miRNA	standard	MIMAT0014808	mmu-miR-344d-3p
438	mmu-miR-344e-3p	GAUAUAACCAAAGCCUGACUAU	experimental		mmu-miR-344e-3p	mature miRNA	standard	MIMAT0014924	mmu-miR-344e-3p
439	mmu-miR-344e-5p	CAGGCUUCUGGCUAUAUUCC	experimental		mmu-miR-344e-5p	mature miRNA	standard	MIMAT0014923,MIMAT0022383	mmu-miR-344e-5p, mmu-miR-344h-5p
440	mmu-miR-344f-3p	CUCUAGCCAGGACCUGACUAC	experimental		mmu-miR-344f-3p	mature miRNA	standard	MIMAT0014932	mmu-miR-344f-3p
441	mmu-miR-344f-5p	AGUCAGUCUCCUGGCUGGAGUC	experimental		mmu-miR-344f-5p	mature miRNA	standard	MIMAT0014931	mmu-miR-344f-5p
442	mmu-miR-344g-3p	CAGGCUCUAGCCAGGGGCUUGA	experimental		mmu-miR-344g-3p	mature miRNA	standard	MIMAT0014930	mmu-miR-344g-3p
443	mmu-miR-344g-5p	AGUCAGGCUCCUGGCAGGAGU	experimental		mmu-miR-344g-5p	mature miRNA	standard	MIMAT0014929	mmu-miR-344g-5p
444	mmu-miR-344h-3p	GGUAUAACCAAAGCCCGACUGU	experimental		mmu-miR-344h-3p	mature miRNA	standard	MIMAT0022384	mmu-miR-344h-3p
445	mmu-miR-344i	AAGUCAGGCUCCUGGCUGGA	experimental		mmu-miR-344i	mature miRNA	standard	MIMAT0022503	mmu-miR-344i
446	mmu-miR-345-3p	CCUGAACUAGGGGUCUGGAGAC	experimental		mmu-miR-345-3p	mature miRNA	standard	MIMAT0004656	mmu-miR-345-3p
447	mmu-miR-345-5p	GCUGACCCCUAGUCCAGUGCUU	experimental		mmu-miR-345-5p	mature miRNA	standard	MIMAT0000595	mmu-miR-345-5p
448	mmu-miR-346-3p	AGGCAGGGGCUGGGCCUGCAGC	experimental		mmu-miR-346-3p	mature miRNA	standard	MIMAT0017039	mmu-miR-346-3p
449	mmu-miR-346-5p	UGUCUGCCCGAGUGCCUGCCUCU	experimental		mmu-miR-346-5p	mature miRNA	standard	MIMAT0000597	mmu-miR-346-5p
450	mmu-miR-350-3p	UUCACAAAGCCCAUACACUUUC	experimental		mmu-miR-350-3p	mature miRNA	standard	MIMAT0000605	mmu-miR-350-3p
451	mmu-miR-350-5p	AAAGUGCAUGCGCUUUGGG	experimental		mmu-miR-350-5p	mature miRNA	standard	MIMAT0017040	mmu-miR-350-5p
452	mmu-miR-351-3p	GGUCAAGAGGCGCCUGGGAAC	experimental		mmu-miR-351-3p	mature miRNA	standard	MIMAT0017042	mmu-miR-351-3p
453	mmu-miR-351-5p	UCCCUGAGGAGCCCUUUGAGCCUG	experimental		mmu-miR-351-5p	mature miRNA	standard	MIMAT0000609	mmu-miR-351-5p
454	mmu-miR-361-3p	UCCCCCAGGUGUGAUUCUGAUUUGU	experimental		mmu-miR-361-3p	mature miRNA	standard	MIMAT0017075	mmu-miR-361-3p
455	mmu-miR-361-5p	UUAUCAGAAUCUCCAGGGGUAC	experimental		mmu-miR-361-5p	mature miRNA	standard	MIMAT0000704	mmu-miR-361-5p
456	mmu-miR-362-3p	AACACACCUGUUCAAGGAUUCA	experimental		mmu-miR-362-3p	mature miRNA	standard	MIMAT0004684	mmu-miR-362-3p
457	mmu-miR-362-5p	AAUCCUUGGAACCUAGGUGUGAAU	experimental		mmu-miR-362-5p	mature miRNA	standard	MIMAT0000706	mmu-miR-362-5p
458	mmu-miR-363-3p	AAUUGCACGGUAUCCAUCUGUA	experimental		mmu-miR-363-3p	mature miRNA	standard	MIMAT0000708	mmu-miR-363-3p
459	mmu-miR-363-5p	CAGGUGGAACACGAUGCAAUUU	experimental		mmu-miR-363-5p	mature miRNA	standard	MIMAT0017076	mmu-miR-363-5p
460	mmu-miR-365-1-5p	AGGGACUUUUGGGGGCAGAUGUG	experimental		mmu-miR-365-1-5p	mature miRNA	standard	MIMAT0017077	mmu-miR-365-1-5p
461	mmu-miR-365-2-5p	AGGGACUUUCAGGGGCAGCUGUG	experimental		mmu-miR-365-2-5p	mature miRNA	standard	MIMAT0017179	mmu-miR-365-2-5p
462	mmu-miR-365-3p	UAAUGCCCCUAAAAAUCCUUAU	experimental		mmu-miR-365-3p	mature miRNA	standard	MIMAT0000711	mmu-miR-365-3p
463	mmu-miR-367-3p	AAUUGCACUUUAGCAAUGGUGA	experimental		mmu-miR-367-3p	mature miRNA	standard	MIMAT0003181	mmu-miR-367-3p
464	mmu-miR-367-5p	ACUGUUGCUAACAUGCAACUC	experimental		mmu-miR-367-5p	mature miRNA	standard	MIMAT0017214	mmu-miR-367-5p
465	mmu-miR-369-3p	AAUAAUACAUGGUUGAUCUUU	experimental		mmu-miR-369-3p	mature miRNA	standard	MIMAT0003186	mmu-miR-369-3p
466	mmu-miR-369-5p	AGAUCGACCGUGUUAUAUUCGC	experimental		mmu-miR-369-5p	mature miRNA	standard	MIMAT0003185	mmu-miR-369-5p
467	mmu-miR-370-3p	GCCUGCUGGGGUGGAACCUGGU	experimental		mmu-miR-370-3p	mature miRNA	standard	MIMAT0001095	mmu-miR-370-3p
468	mmu-miR-370-5p	CAGGUCACGUCUCUGCAGUU	experimental		mmu-miR-370-5p	mature miRNA	standard	MIMAT0017174	mmu-miR-370-5p
469	mmu-miR-374b-3p	GGUUGUAUUAUCAUUGUCCGAG	experimental		mmu-miR-374b-3p	mature miRNA	standard	MIMAT0003728	mmu-miR-374b-3p
470	mmu-miR-374b-5p	AUAUAAUACAACCUGCUAAGUG	experimental		mmu-miR-374b-5p	mature miRNA	standard	MIMAT0003727	mmu-miR-374b-5p
471	mmu-miR-374c-3p	ACUUAGCAGGUUGUAUUAU	experimental		mmu-miR-374c-3p	mature miRNA	standard	MIMAT0014954	mmu-miR-374c-3p
472	mmu-miR-374c-5p	AUAAUACAACCUGCUAAGUG	experimental		mmu-miR-374c-5p	mature miRNA	standard	MIMAT0014953	mmu-miR-374c-5p
473	mmu-miR-375-3p	UUUGUUCGUUCGGCUCGCGUGA	experimental		mmu-miR-375-3p	mature miRNA	standard	MIMAT0000739	mmu-miR-375-3p
474	mmu-miR-375-5p	GCGACGAGCCCCUCGCACAAAC	experimental		mmu-miR-375-5p	mature miRNA	standard	MIMAT0017078	mmu-miR-375-5p
475	mmu-miR-376a-3p	AUCGUAGAGGAAAAUCCACGU	experimental		mmu-miR-376a-3p	mature miRNA	standard	MIMAT0000740	mmu-miR-376a-3p
476	mmu-miR-376a-5p	GGUAGAUUCUCCUUCUAUGAGU	experimental		mmu-miR-376a-5p	mature miRNA	standard	MIMAT0003387	mmu-miR-376a-5p
477	mmu-miR-376b-3p	AUCAUAGAGGAACAUCCACUU	experimental		mmu-miR-376b-3p	mature miRNA	standard	MIMAT0001092	mmu-miR-376b-3p
478	mmu-miR-376b-5p	GUGGAUAUUCCUUCUAUGGUUA	experimental		mmu-miR-376b-5p	mature miRNA	standard	MIMAT0003388	mmu-miR-376b-5p
479	mmu-miR-376c-3p	AACAUAGAGGAAAUUUCACGU	experimental		mmu-miR-376c-3p	mature miRNA	standard	MIMAT0003183	mmu-miR-376c-3p
480	mmu-miR-376c-5p	GUGGAUAUUCCUUCUAUGUUUA	experimental		mmu-miR-376c-5p	mature miRNA	standard	MIMAT0005295	mmu-miR-376c-5p
481	mmu-miR-377-3p	AUCACACAAAGGCAACUUUUGU	experimental		mmu-miR-377-3p	mature miRNA	standard	MIMAT0000741	mmu-miR-377-3p
482	mmu-miR-377-5p	AGAGGUUGCCCUUGGUGAAUUC	experimental		mmu-miR-377-5p	mature miRNA	standard	MIMAT0017079	mmu-miR-377-5p
483	mmu-miR-378a-3p	ACUGGACUUGGAGUCAGAAGG	experimental		mmu-miR-378a-3p	mature miRNA	standard	MIMAT0003151	mmu-miR-378a-3p
484	mmu-miR-378a-5p	CUCCUGACUCCAGGUCCUGUGU	experimental		mmu-miR-378a-5p	mature miRNA	standard	MIMAT0000742	mmu-miR-378a-5p
485	mmu-miR-378b	CUGGACUUGGAGUCAGAAGA	experimental		mmu-miR-378b	mature miRNA	standard	MIMAT0019348	mmu-miR-378b
486	mmu-miR-378c	ACUGGACUUGGAGUCAGAAGC	experimental		mmu-miR-378c	mature miRNA	standard	MIMAT0025138	mmu-miR-378c
487	mmu-miR-378d	ACUGGCCUUGGAGUCAGAAGGU	experimental		mmu-miR-378d	mature miRNA	standard	MIMAT0025167	mmu-miR-378d
488	mmu-miR-379-3p	UAUGUAACAUGGUCCACUAACU	experimental		mmu-miR-379-3p	mature miRNA	standard	MIMAT0017080	mmu-miR-379-3p
489	mmu-miR-379-5p	UGGUAGACUAUGGAACGUAGG	experimental		mmu-miR-379-5p	mature miRNA	standard	MIMAT0000743	mmu-miR-379-5p
490	mmu-miR-380-3p	UAUGUAGUAUGGUCCACAUCUU	experimental		mmu-miR-380-3p	mature miRNA	standard	MIMAT0000745	mmu-miR-380-3p
491	mmu-miR-380-5p	AUGGUUGACCAUAGAACAUGCG	experimental		mmu-miR-380-5p	mature miRNA	standard	MIMAT0000744	mmu-miR-380-5p
492	mmu-miR-381-3p	UAUACAAGGGCAAGCUCUCUGU	experimental		mmu-miR-381-3p	mature miRNA	standard	MIMAT0000746	mmu-miR-381-3p
493	mmu-miR-381-5p	AGCGAGGUUGCCCUUUGUAUAUU	experimental		mmu-miR-381-5p	mature miRNA	standard	MIMAT0017081	mmu-miR-381-5p
494	mmu-miR-382-3p	UCAUUCACGGACAACACUUUUU	experimental		mmu-miR-382-3p	mature miRNA	standard	MIMAT0004691	mmu-miR-382-3p
495	mmu-miR-382-5p	GAAGUUGUUCGUGGUGGAUUCG	experimental		mmu-miR-382-5p	mature miRNA	standard	MIMAT0000747	mmu-miR-382-5p
496	mmu-miR-383-3p	CCACAGCACUGCCUGGUCAGA	experimental		mmu-miR-383-3p	mature miRNA	standard	MIMAT0017082	mmu-miR-383-3p
497	mmu-miR-383-5p	AGAUCAGAAGGUGACUGUGGCU	experimental		mmu-miR-383-5p	mature miRNA	standard	MIMAT0000748	mmu-miR-383-5p
498	mmu-miR-384-3p	AUUCCUAGAAAUUGUUCACAAU	experimental		mmu-miR-384-3p	mature miRNA	standard	MIMAT0001076	mmu-miR-384-3p
499	mmu-miR-384-5p	UGUAAACAAUUCCUAGGCAAUGU	experimental		mmu-miR-384-5p	mature miRNA	standard	MIMAT0004745	mmu-miR-384-5p
500	mmu-miR-409-3p	GAAUGUUGCUCGGUGAACCCCU	experimental		mmu-miR-409-3p	mature miRNA	standard	MIMAT0001090	mmu-miR-409-3p
501	mmu-miR-409-5p	AGGUUACCCGAGCAACUUUGCAU	experimental		mmu-miR-409-5p	mature miRNA	standard	MIMAT0004746	mmu-miR-409-5p
502	mmu-miR-410-3p	AAUAUAACACAGAUGGCCUGU	experimental		mmu-miR-410-3p	mature miRNA	standard	MIMAT0001091	mmu-miR-410-3p
503	mmu-miR-410-5p	AGGUUGUCUGUGAUGAGUUCG	experimental		mmu-miR-410-5p	mature miRNA	standard	MIMAT0017172	mmu-miR-410-5p
504	mmu-miR-411-3p	UAUGUAACACGGUCCACUAACC	experimental		mmu-miR-411-3p	mature miRNA	standard	MIMAT0001093	mmu-miR-411-3p
505	mmu-miR-411-5p	UAGUAGACCGUAUAGCGUACG	experimental		mmu-miR-411-5p	mature miRNA	standard	MIMAT0004747	mmu-miR-411-5p
506	mmu-miR-412-3p	UUCACCUGGUCCACUAGCCG	experimental		mmu-miR-412-3p	mature miRNA	standard	MIMAT0001094	mmu-miR-412-3p
507	mmu-miR-412-5p	UGGUCGACCAGCUGGAAAGUAAU	experimental		mmu-miR-412-5p	mature miRNA	standard	MIMAT0017173	mmu-miR-412-5p
508	mmu-miR-421-3p	AUCAACAGACAUUAAUUGGGCGC	experimental		mmu-miR-421-3p	mature miRNA	standard	MIMAT0004869	mmu-miR-421-3p
509	mmu-miR-421-5p	CUCAUUAAAUGUUUGUUGAAU	experimental		mmu-miR-421-5p	mature miRNA	standard	MIMAT0017273	mmu-miR-421-5p
510	mmu-miR-423-3p	AGCUCGGUCUGAGGCCCCUCAGU	experimental		mmu-miR-423-3p	mature miRNA	standard	MIMAT0003454	mmu-miR-423-3p
511	mmu-miR-423-5p	UGAGGGGCAGAGAGCGAGACUUU	experimental		mmu-miR-423-5p	mature miRNA	standard	MIMAT0004825	mmu-miR-423-5p
512	mmu-miR-425-3p	AUCGGGAAUGUCGUGUCCGCC	experimental		mmu-miR-425-3p	mature miRNA	standard	MIMAT0001342	mmu-miR-425-3p
513	mmu-miR-425-5p	AAUGACACGAUCACUCCCGUUGA	experimental		mmu-miR-425-5p	mature miRNA	standard	MIMAT0004750	mmu-miR-425-5p
514	mmu-miR-429-3p	UAAUACUGUCUGGUAAUGCCGU	experimental		mmu-miR-429-3p	mature miRNA	standard	MIMAT0001537	mmu-miR-429-3p
515	mmu-miR-429-5p	GUCUUACCAGACAUGGUUAGA	experimental		mmu-miR-429-5p	mature miRNA	standard	MIMAT0017178	mmu-miR-429-5p
516	mmu-miR-431-3p	CAGGUCGUCUUGCAGGGCUUCU	experimental		mmu-miR-431-3p	mature miRNA	standard	MIMAT0004753	mmu-miR-431-3p
517	mmu-miR-431-5p	UGUCUUGCAGGCCGUCAUGCA	experimental		mmu-miR-431-5p	mature miRNA	standard	MIMAT0001418	mmu-miR-431-5p
518	mmu-miR-432	UCUUGGAGUAGAUCAGUGGGCAG	experimental		mmu-miR-432	mature miRNA	standard	MIMAT0012771	mmu-miR-432
519	mmu-miR-433-3p	AUCAUGAUGGGCUCCUCGGUGU	experimental		mmu-miR-433-3p	mature miRNA	standard	MIMAT0001420	mmu-miR-433-3p
520	mmu-miR-433-5p	UACGGUGAGCCUGUCAUUAUUC	experimental		mmu-miR-433-5p	mature miRNA	standard	MIMAT0001419	mmu-miR-433-5p
521	mmu-miR-434-3p	UUUGAACCAUCACUCGACUCCU	experimental		mmu-miR-434-3p	mature miRNA	standard	MIMAT0001422	mmu-miR-434-3p
522	mmu-miR-434-5p	GCUCGACUCAUGGUUUGAACCA	experimental		mmu-miR-434-5p	mature miRNA	standard	MIMAT0001421	mmu-miR-434-5p
523	mmu-miR-448-3p	UUGCAUAUGUAGGAUGUCCCAU	experimental		mmu-miR-448-3p	mature miRNA	standard	MIMAT0001533	mmu-miR-448-3p
524	mmu-miR-448-5p	GAACAUCCUGCAUAGUGCUGCC	experimental		mmu-miR-448-5p	mature miRNA	standard	MIMAT0017176	mmu-miR-448-5p
525	mmu-miR-449a-3p	CAGCUAACAUGCGACUGCUCUC	experimental		mmu-miR-449a-3p	mature miRNA	standard	MIMAT0017180	mmu-miR-449a-3p
526	mmu-miR-449a-5p	UGGCAGUGUAUUGUUAGCUGGU	experimental		mmu-miR-449a-5p	mature miRNA	standard	MIMAT0001542	mmu-miR-449a-5p
527	mmu-miR-449b	AGGCAGUGUUGUUAGCUGGC	experimental		mmu-miR-449b	mature miRNA	standard	MIMAT0005447	mmu-miR-449b
528	mmu-miR-449c-3p	CAGUUGCUAGCUGCACUACCCU	experimental		mmu-miR-449c-3p	mature miRNA	standard	MIMAT0022715	mmu-miR-449c-3p
529	mmu-miR-449c-5p	AGGCAGUGCAUUGCUAGCUGG	experimental		mmu-miR-449c-5p	mature miRNA	standard	MIMAT0003460	mmu-miR-449c-5p
530	mmu-miR-450a-1-3p	AUUGGGAACAUUUUGCAUAAAU	experimental		mmu-miR-450a-1-3p	mature miRNA	standard	MIMAT0017182	mmu-miR-450a-1-3p
531	mmu-miR-450a-2-3p	AUUGGGGAUGCUUUGCAUUCAU	experimental		mmu-miR-450a-2-3p	mature miRNA	standard	MIMAT0004789	mmu-miR-450a-2-3p
532	mmu-miR-450a-5p	UUUUGCGAUGUGUUCCUAAUAU	experimental		mmu-miR-450a-5p	mature miRNA	standard	MIMAT0001546	mmu-miR-450a-5p
533	mmu-miR-450b-3p	AUUGGGAACAUUUUGCAUGCAU	experimental		mmu-miR-450b-3p	mature miRNA	standard	MIMAT0003512	mmu-miR-450b-3p
534	mmu-miR-450b-5p	UUUUGCAGUAUGUUCCUGAAUA	experimental		mmu-miR-450b-5p	mature miRNA	standard	MIMAT0003511	mmu-miR-450b-5p
535	mmu-miR-451a	AAACCGUUACCAUUACUGAGUU	experimental		mmu-miR-451a	mature miRNA	standard	MIMAT0001632	mmu-miR-451a
536	mmu-miR-451b	UGGGAGCAGCAAGAGAACCGU	experimental		mmu-miR-451b	mature miRNA	standard	MIMAT0025178	mmu-miR-451b
537	mmu-miR-452-3p	UCAGUCUCAUCUGCAAAGAGGU	experimental		mmu-miR-452-3p	mature miRNA	standard	MIMAT0017194	mmu-miR-452-3p
538	mmu-miR-452-5p	UGUUUGCAGAGGAAACUGAGAC	experimental		mmu-miR-452-5p	mature miRNA	standard	MIMAT0001637	mmu-miR-452-5p
539	mmu-miR-453	AGGUUGCCUCAUAGUGAGCUUGCA	experimental		mmu-miR-453	mature miRNA	standard	MIMAT0004870	mmu-miR-453
540	mmu-miR-455-3p	GCAGUCCACGGGCAUAUACAC	experimental		mmu-miR-455-3p	mature miRNA	standard	MIMAT0003742	mmu-miR-455-3p
541	mmu-miR-455-5p	UAUGUGCCUUUGGACUACAUCG	experimental		mmu-miR-455-5p	mature miRNA	standard	MIMAT0003485	mmu-miR-455-5p
542	mmu-miR-463-3p	UGAUAGACACCAUAUAAGGUAG	experimental		mmu-miR-463-3p	mature miRNA	standard	MIMAT0004758	mmu-miR-463-3p
543	mmu-miR-463-5p	UACCUAAUUUGUUGUCCAUCAU	experimental		mmu-miR-463-5p	mature miRNA	standard	MIMAT0002104	mmu-miR-463-5p
544	mmu-miR-465a-3p	GAUCAGGGCCUUUCUAAGUAGA	experimental		mmu-miR-465a-3p	mature miRNA	standard	MIMAT0004217,MIMAT0004872,MIMAT0004874	mmu-miR-465a-3p, mmu-miR-465b-3p, mmu-miR-465c-3p
545	mmu-miR-465a-5p	UAUUUAGAAUGGCACUGAUGUGA	experimental		mmu-miR-465a-5p	mature miRNA	standard	MIMAT0002106	mmu-miR-465a-5p
546	mmu-miR-465b-5p	UAUUUAGAAUGGUGCUGAUCUG	experimental		mmu-miR-465b-5p	mature miRNA	standard	MIMAT0004871	mmu-miR-465b-5p
547	mmu-miR-465c-5p	UAUUUAGAAUGGCGCUGAUCUG	experimental		mmu-miR-465c-5p	mature miRNA	standard	MIMAT0004873	mmu-miR-465c-5p
548	mmu-miR-465d-3p	UGAUCAGGGCCUUUCUGAGUAA	experimental		mmu-miR-465d-3p	mature miRNA	standard	MIMAT0029881	mmu-miR-465d-3p
549	mmu-miR-465d-5p	UAUUUAGAAUGGUACUGAUGUGA	experimental		mmu-miR-465d-5p	mature miRNA	standard	MIMAT0029880	mmu-miR-465d-5p
550	mmu-miR-466a-3p	UAUACAUACACGCACACAUAAGA	experimental		mmu-miR-466a-3p	mature miRNA	standard	MIMAT0002107,MIMAT0004880	mmu-miR-466a-3p, mmu-miR-466e-3p
551	mmu-miR-466a-5p	UAUGUGUGUGUACAUGUACAUA	experimental		mmu-miR-466a-5p	mature miRNA	standard	MIMAT0004759	mmu-miR-466a-5p
552	mmu-miR-466b-3p	AUACAUACACGCACACAUAAGA	experimental		mmu-miR-466b-3p	mature miRNA	standard	MIMAT0004876,MIMAT0004878,MIMAT0014892	mmu-miR-466b-3p, mmu-miR-466c-3p, mmu-miR-466p-3p
553	mmu-miR-466b-5p	UGAUGUGUGUGUACAUGUACAU	experimental		mmu-miR-466b-5p	mature miRNA	standard	MIMAT0004875,MIMAT0014885	mmu-miR-466b-5p, mmu-miR-466o-5p
554	mmu-miR-466c-5p	UGAUGUGUGUGUGCAUGUACAUAU	experimental		mmu-miR-466c-5p	mature miRNA	standard	MIMAT0004877	mmu-miR-466c-5p
555	mmu-miR-466d-3p	UAUACAUACACGCACACAUAG	experimental		mmu-miR-466d-3p	mature miRNA	standard	MIMAT0004931	mmu-miR-466d-3p
556	mmu-miR-466d-5p	UGUGUGUGCGUACAUGUACAUG	experimental		mmu-miR-466d-5p	mature miRNA	standard	MIMAT0004930	mmu-miR-466d-5p
557	mmu-miR-466e-5p	GAUGUGUGUGUACAUGUACAUA	experimental		mmu-miR-466e-5p	mature miRNA	standard	MIMAT0004879	mmu-miR-466e-5p
558	mmu-miR-466f	ACGUGUGUGUGCAUGUGCAUGU	experimental		mmu-miR-466f	mature miRNA	standard	MIMAT0005844	mmu-miR-466f
559	mmu-miR-466f-3p	CAUACACACACACAUACACAC	experimental		mmu-miR-466f-3p	mature miRNA	standard	MIMAT0004882	mmu-miR-466f-3p
560	mmu-miR-466f-5p	UACGUGUGUGUGCAUGUGCAUG	experimental		mmu-miR-466f-5p	mature miRNA	standard	MIMAT0004881	mmu-miR-466f-5p
561	mmu-miR-466g	AUACAGACACAUGCACACACA	experimental		mmu-miR-466g	mature miRNA	standard	MIMAT0004883	mmu-miR-466g
562	mmu-miR-466h-3p	UACGCACGCACACACACAC	experimental		mmu-miR-466h-3p	mature miRNA	standard	MIMAT0017274	mmu-miR-466h-3p
563	mmu-miR-466h-5p	UGUGUGCAUGUGCUUGUGUGUA	experimental		mmu-miR-466h-5p	mature miRNA	standard	MIMAT0004884	mmu-miR-466h-5p
564	mmu-miR-466i-3p	AUACACACACACAUACACACUA	experimental		mmu-miR-466i-3p	mature miRNA	standard	MIMAT0005834	mmu-miR-466i-3p
565	mmu-miR-466i-5p	UGUGUGUGUGUGUGUGUGUG	experimental		mmu-miR-466i-5p	mature miRNA	standard	MIMAT0017325	mmu-miR-466i-5p
566	mmu-miR-466j	UGUGUGCAUGUGCAUGUGUGUAA	experimental		mmu-miR-466j	mature miRNA	standard	MIMAT0005848	mmu-miR-466j
567	mmu-miR-466k	UGUGUGUGUACAUGUACAUGUGA	experimental		mmu-miR-466k	mature miRNA	standard	MIMAT0005845	mmu-miR-466k
568	mmu-miR-466l-3p	UAUAAAUACAUGCACACAUAUU	experimental		mmu-miR-466l-3p	mature miRNA	standard	MIMAT0005830	mmu-miR-466l-3p
569	mmu-miR-466l-5p	UUGUGUGUACAUGUACAUGUAU	experimental		mmu-miR-466l-5p	mature miRNA	standard	MIMAT0017322	mmu-miR-466l-5p
570	mmu-miR-466m-3p	UACAUACACACAUACACACGCA	experimental		mmu-miR-466m-3p	mature miRNA	standard	MIMAT0014883	mmu-miR-466m-3p
571	mmu-miR-466m-5p	UGUGUGCAUGUGCAUGUGUGUAU	experimental		mmu-miR-466m-5p	mature miRNA	standard	MIMAT0014882,MIMAT0017346	mmu-miR-466m-5p, mmu-miR-669m-5p
572	mmu-miR-466n-3p	UAUACAUGAGAGCAUACAUAGA	experimental		mmu-miR-466n-3p	mature miRNA	standard	MIMAT0014894	mmu-miR-466n-3p
573	mmu-miR-466n-5p	GUGUGUGCGUACAUGUACAUGU	experimental		mmu-miR-466n-5p	mature miRNA	standard	MIMAT0014893	mmu-miR-466n-5p
574	mmu-miR-466o-3p	UACAUACAUGCACACAUAAGAC	experimental		mmu-miR-466o-3p	mature miRNA	standard	MIMAT0014886	mmu-miR-466o-3p
575	mmu-miR-466p-5p	UAUGUGUGUGUACAUGUACAU	experimental		mmu-miR-466p-5p	mature miRNA	standard	MIMAT0014891	mmu-miR-466p-5p
576	mmu-miR-466q	GUGCACACACACACAUACGU	experimental		mmu-miR-466q	mature miRNA	standard	MIMAT0020631	mmu-miR-466q
577	mmu-miR-467a-3p	CAUAUACAUACACACACCUACA	experimental		mmu-miR-467a-3p	mature miRNA	standard	MIMAT0002108	mmu-miR-467a-3p
578	mmu-miR-467a-5p	UAAGUGCCUGCAUGUAUAUGCG	experimental		mmu-miR-467a-5p	mature miRNA	standard	MIMAT0003409	mmu-miR-467a-5p
579	mmu-miR-467b-3p	AUAUACAUACACACACCAACAC	experimental		mmu-miR-467b-3p	mature miRNA	standard	MIMAT0003478	mmu-miR-467b-3p
580	mmu-miR-467b-5p	GUAAGUGCCUGCAUGUAUAUG	experimental		mmu-miR-467b-5p	mature miRNA	standard	MIMAT0005448	mmu-miR-467b-5p
581	mmu-miR-467c-3p	AUAUACAUACACACACCUAUAC	experimental		mmu-miR-467c-3p	mature miRNA	standard	MIMAT0017275	mmu-miR-467c-3p
582	mmu-miR-467c-5p	UAAGUGCGUGCAUGUAUAUGUG	experimental		mmu-miR-467c-5p	mature miRNA	standard	MIMAT0004885	mmu-miR-467c-5p
583	mmu-miR-467d-3p	AUAUACAUACACACACCUACAC	experimental		mmu-miR-467d-3p	mature miRNA	standard	MIMAT0004887	mmu-miR-467d-3p
584	mmu-miR-467d-5p	UAAGUGCGCGCAUGUAUAUGCG	experimental		mmu-miR-467d-5p	mature miRNA	standard	MIMAT0004886	mmu-miR-467d-5p
585	mmu-miR-467e-3p	AUAUACAUACACACACCUAUAU	experimental		mmu-miR-467e-3p	mature miRNA	standard	MIMAT0005294	mmu-miR-467e-3p
586	mmu-miR-467e-5p	AUAAGUGUGAGCAUGUAUAUGU	experimental		mmu-miR-467e-5p	mature miRNA	standard	MIMAT0005293	mmu-miR-467e-5p
587	mmu-miR-467f	AUAUACACACACACACCUACA	experimental		mmu-miR-467f	mature miRNA	standard	MIMAT0005846	mmu-miR-467f
588	mmu-miR-467g	UAUACAUACACACACAUAUAU	experimental		mmu-miR-467g	mature miRNA	standard	MIMAT0005854	mmu-miR-467g
589	mmu-miR-467h	AUAAGUGUGUGCAUGUAUAUGU	experimental		mmu-miR-467h	mature miRNA	standard	MIMAT0005855	mmu-miR-467h
590	mmu-miR-468-3p	UAUGACUGAUGUGCGUGUGUCUG	experimental		mmu-miR-468-3p	mature miRNA	standard	MIMAT0002109	mmu-miR-468-3p
591	mmu-miR-468-5p	GACUGAUGUACUGAUAAGAAACUCAGU	experimental		mmu-miR-468-5p	mature miRNA	standard	MIMAT0022699	mmu-miR-468-5p
592	mmu-miR-470-3p	AACCAGUACCUUUCUGAGAAGA	experimental		mmu-miR-470-3p	mature miRNA	standard	MIMAT0004760	mmu-miR-470-3p
593	mmu-miR-470-5p	UUCUUGGACUGGCACUGGUGAGU	experimental		mmu-miR-470-5p	mature miRNA	standard	MIMAT0002111	mmu-miR-470-5p
594	mmu-miR-471-3p	UGAAAGGUGCCAUACUAUGUAU	experimental		mmu-miR-471-3p	mature miRNA	standard	MIMAT0017195	mmu-miR-471-3p
595	mmu-miR-471-5p	UACGUAGUAUAGUGCUUUUCAC	experimental		mmu-miR-471-5p	mature miRNA	standard	MIMAT0002112	mmu-miR-471-5p
596	mmu-miR-483-3p	UCACUCCUCCCCUCCCGUCUU	experimental		mmu-miR-483-3p	mature miRNA	standard	MIMAT0003120	mmu-miR-483-3p
597	mmu-miR-483-5p	AAGACGGGAGAAGAGAAGGGAG	experimental		mmu-miR-483-5p	mature miRNA	standard	MIMAT0004782	mmu-miR-483-5p
598	mmu-miR-484	UCAGGCUCAGUCCCCUCCCGAU	experimental		mmu-miR-484	mature miRNA	standard	MIMAT0003127	mmu-miR-484
599	mmu-miR-485-3p	AGUCAUACACGGCUCUCCUCUC	experimental		mmu-miR-485-3p	mature miRNA	standard	MIMAT0003129	mmu-miR-485-3p
600	mmu-miR-485-5p	AGAGGCUGGCCGUGAUGAAUUC	experimental		mmu-miR-485-5p	mature miRNA	standard	MIMAT0003128	mmu-miR-485-5p
601	mmu-miR-486-3p	CGGGGCAGCUCAGUACAGGAU	experimental		mmu-miR-486-3p	mature miRNA	standard	MIMAT0017206	mmu-miR-486-3p
602	mmu-miR-487b-3p	AAUCGUACAGGGUCAUCCACUU	experimental		mmu-miR-487b-3p	mature miRNA	standard	MIMAT0003184	mmu-miR-487b-3p
603	mmu-miR-487b-5p	UGGUUAUCCCUGUCCUCUUCG	experimental		mmu-miR-487b-5p	mature miRNA	standard	MIMAT0017216	mmu-miR-487b-5p
604	mmu-miR-488-3p	UUGAAAGGCUGUUUCUUGGUC	experimental		mmu-miR-488-3p	mature miRNA	standard	MIMAT0003450	mmu-miR-488-3p
605	mmu-miR-488-5p	CCCAGAUAAUAGCACUCUCAA	experimental		mmu-miR-488-5p	mature miRNA	standard	MIMAT0003449	mmu-miR-488-5p
606	mmu-miR-489-3p	AAUGACACCACAUAUAUGGCAGC	experimental		mmu-miR-489-3p	mature miRNA	standard	MIMAT0003112	mmu-miR-489-3p
607	mmu-miR-489-5p	UGUCAUAUGUGUGAUGACACUUUCU	experimental		mmu-miR-489-5p	mature miRNA	standard	MIMAT0022704	mmu-miR-489-5p
608	mmu-miR-490-3p	CAACCUGGAGGACUCCAUGCUG	experimental		mmu-miR-490-3p	mature miRNA	standard	MIMAT0003780	mmu-miR-490-3p
609	mmu-miR-490-5p	CCAUGGAUCUCCAGGUGGGU	experimental		mmu-miR-490-5p	mature miRNA	standard	MIMAT0017261	mmu-miR-490-5p
610	mmu-miR-491-3p	CUUAUGCAAGAUUCCCUUCUAC	experimental		mmu-miR-491-3p	mature miRNA	standard	MIMAT0017255	mmu-miR-491-3p
611	mmu-miR-491-5p	AGUGGGGAACCCUUCCAUGAGG	experimental		mmu-miR-491-5p	mature miRNA	standard	MIMAT0003486	mmu-miR-491-5p
612	mmu-miR-493-3p	UGAAGGUCCUACUGUGUGCCAGG	experimental		mmu-miR-493-3p	mature miRNA	standard	MIMAT0004888	mmu-miR-493-3p
613	mmu-miR-493-5p	UUGUACAUGGUAGGCUUUC	experimental		mmu-miR-493-5p	mature miRNA	standard	MIMAT0017276	mmu-miR-493-5p
614	mmu-miR-494-3p	UGAAACAUACACGGGAAACCUC	experimental		mmu-miR-494-3p	mature miRNA	standard	MIMAT0003182	mmu-miR-494-3p
615	mmu-miR-494-5p	AGGUUGUCCGUGUUGUCUUCUC	experimental		mmu-miR-494-5p	mature miRNA	standard	MIMAT0017215	mmu-miR-494-5p
616	mmu-miR-495-3p	AAACAAACAUGGUGCACUUCUU	experimental		mmu-miR-495-3p	mature miRNA	standard	MIMAT0003456	mmu-miR-495-3p
617	mmu-miR-495-5p	GAAGUUGCCCAUGUUAUUUUUCG	experimental		mmu-miR-495-5p	mature miRNA	standard	MIMAT0017249	mmu-miR-495-5p
618	mmu-miR-496a-3p	UGAGUAUUACAUGGCCAAUCUC	experimental		mmu-miR-496a-3p	mature miRNA	standard	MIMAT0003738	mmu-miR-496a-3p
619	mmu-miR-496a-5p	AGGUUGCCCAUGGUGUGUUCA	experimental		mmu-miR-496a-5p	mature miRNA	standard	MIMAT0017244	mmu-miR-496a-5p
620	mmu-miR-496b	CAACAUGGCCAAUUCCUUUCAU	experimental		mmu-miR-496b	mature miRNA	standard	MIMAT0025158	mmu-miR-496b
621	mmu-miR-497-3p	CAAACCACACUGUGGUGUUAG	experimental		mmu-miR-497-3p	mature miRNA	standard	MIMAT0017247	mmu-miR-497-3p
622	mmu-miR-497-5p	CAGCAGCACACUGUGGUUUGUA	experimental		mmu-miR-497-5p	mature miRNA	standard	MIMAT0003453	mmu-miR-497-5p
623	mmu-miR-497b	CACCACAGUGUGGUUUGGACGUGG	experimental		mmu-miR-497b	mature miRNA	standard	MIMAT0031404	mmu-miR-497b
624	mmu-miR-499-3p	GAACAUCACAGCAAGUCUGUGCU	experimental		mmu-miR-499-3p	mature miRNA	standard	MIMAT0017254	mmu-miR-499-3p
625	mmu-miR-499-5p	UUAAGACUUGCAGUGAUGUUU	experimental		mmu-miR-499-5p	mature miRNA	standard	MIMAT0003482	mmu-miR-499-5p
626	mmu-miR-500-3p	AAUGCACCUGGGCAAGGGUUCA	experimental		mmu-miR-500-3p	mature miRNA	standard	MIMAT0003507	mmu-miR-500-3p
627	mmu-miR-500-5p	AAUCCUUGCUAUCUGGGUGCUUAGU	experimental		mmu-miR-500-5p	mature miRNA	standard	MIMAT0017258	mmu-miR-500-5p
628	mmu-miR-501-3p	AAUGCACCCGGGCAAGGAUUUG	experimental		mmu-miR-501-3p	mature miRNA	standard	MIMAT0003509	mmu-miR-501-3p
629	mmu-miR-501-5p	AAUCCUUUGUCCCUGGGUGAAA	experimental		mmu-miR-501-5p	mature miRNA	standard	MIMAT0003508	mmu-miR-501-5p
630	mmu-miR-503-3p	GAGUAUUGUUUCCACUGCCUGG	experimental		mmu-miR-503-3p	mature miRNA	standard	MIMAT0004790	mmu-miR-503-3p
631	mmu-miR-503-5p	UAGCAGCGGGAACAGUACUGCAG	experimental		mmu-miR-503-5p	mature miRNA	standard	MIMAT0003188	mmu-miR-503-5p
632	mmu-miR-504-3p	AGGGAGAGCAGGGCAGGGUUUC	experimental		mmu-miR-504-3p	mature miRNA	standard	MIMAT0017277	mmu-miR-504-3p
633	mmu-miR-504-5p	AGACCCUGGUCUGCACUCUAUC	experimental		mmu-miR-504-5p	mature miRNA	standard	MIMAT0004889	mmu-miR-504-5p
634	mmu-miR-505-3p	CGUCAACACUUGCUGGUUUUCU	experimental		mmu-miR-505-3p	mature miRNA	standard	MIMAT0003513	mmu-miR-505-3p
635	mmu-miR-505-5p	GGGAGCCAGGAAGUAUUGAUGUU	experimental		mmu-miR-505-5p	mature miRNA	standard	MIMAT0017259	mmu-miR-505-5p
636	mmu-miR-509-3p	UGAUUGACAUUUCUGUAAUGG	experimental		mmu-miR-509-3p	mature miRNA	standard	MIMAT0004891	mmu-miR-509-3p
637	mmu-miR-509-5p	UACUCCAGAAUGUGGCAAUCAU	experimental		mmu-miR-509-5p	mature miRNA	standard	MIMAT0004890	mmu-miR-509-5p
638	mmu-miR-511-3p	AAUGUGUAGCAAAAGACAGGAU	experimental		mmu-miR-511-3p	mature miRNA	standard	MIMAT0017281	mmu-miR-511-3p
639	mmu-miR-511-5p	AUGCCUUUUGCUCUGCACUCA	experimental		mmu-miR-511-5p	mature miRNA	standard	MIMAT0004940	mmu-miR-511-5p
640	mmu-miR-532-3p	CCUCCCACACCCAAGGCUUGCA	experimental		mmu-miR-532-3p	mature miRNA	standard	MIMAT0004781	mmu-miR-532-3p
641	mmu-miR-532-5p	CAUGCCUUGAGUGUAGGACCGU	experimental		mmu-miR-532-5p	mature miRNA	standard	MIMAT0002889	mmu-miR-532-5p
642	mmu-miR-539-3p	CAUACAAGGAUAAUUUCUUUUU	experimental		mmu-miR-539-3p	mature miRNA	standard	MIMAT0017208	mmu-miR-539-3p
643	mmu-miR-539-5p	GGAGAAAUUAUCCUUGGUGUGU	experimental		mmu-miR-539-5p	mature miRNA	standard	MIMAT0003169	mmu-miR-539-5p
644	mmu-miR-540-3p	AGGUCAGAGGUCGAUCCUGG	experimental		mmu-miR-540-3p	mature miRNA	standard	MIMAT0003167	mmu-miR-540-3p
645	mmu-miR-540-5p	CAAGGGUCACCCUCUGACUCUGU	experimental		mmu-miR-540-5p	mature miRNA	standard	MIMAT0004786	mmu-miR-540-5p
646	mmu-miR-541-3p	UGGCGAACACAGAAUCCAUACU	experimental		mmu-miR-541-3p	mature miRNA	standard	MIMAT0017209	mmu-miR-541-3p
647	mmu-miR-541-5p	AAGGGAUUCUGAUGUUGGUCACACU	experimental		mmu-miR-541-5p	mature miRNA	standard	MIMAT0003170	mmu-miR-541-5p
648	mmu-miR-542-3p	UGUGACAGAUUGAUAACUGAAA	experimental		mmu-miR-542-3p	mature miRNA	standard	MIMAT0003172	mmu-miR-542-3p
649	mmu-miR-542-5p	CUCGGGGAUCAUCAUGUCACGA	experimental		mmu-miR-542-5p	mature miRNA	standard	MIMAT0003171	mmu-miR-542-5p
650	mmu-miR-543-3p	AAACAUUCGCGGUGCACUUCUU	experimental		mmu-miR-543-3p	mature miRNA	standard	MIMAT0003168	mmu-miR-543-3p
651	mmu-miR-543-5p	AAGUUGCCCGCGUGUUUUUCG	experimental		mmu-miR-543-5p	mature miRNA	standard	MIMAT0017207	mmu-miR-543-5p
652	mmu-miR-544-3p	AUUCUGCAUUUUUAGCAAGCUC	experimental		mmu-miR-544-3p	mature miRNA	standard	MIMAT0004941	mmu-miR-544-3p
653	mmu-miR-544-5p	UCUUGUUAAAAAGCAGAGUCU	experimental		mmu-miR-544-5p	mature miRNA	standard	MIMAT0017282	mmu-miR-544-5p
654	mmu-miR-546	AUGGUGGCACGGAGUC	experimental		mmu-miR-546	mature miRNA	standard	MIMAT0003166	mmu-miR-546
655	mmu-miR-547-3p	CUUGGUACAUCUUUGAGUGAG	experimental		mmu-miR-547-3p	mature miRNA	standard	MIMAT0003173	mmu-miR-547-3p
656	mmu-miR-547-5p	CACUUGAGGAUGUACCACCCA	experimental		mmu-miR-547-5p	mature miRNA	standard	MIMAT0017210	mmu-miR-547-5p
657	mmu-miR-551b-3p	GCGACCCAUACUUGGUUUCAG	experimental		mmu-miR-551b-3p	mature miRNA	standard	MIMAT0003890	mmu-miR-551b-3p
658	mmu-miR-551b-5p	GAAAUCAAGCUUGGGUGAGACCU	experimental		mmu-miR-551b-5p	mature miRNA	standard	MIMAT0017236	mmu-miR-551b-5p
659	mmu-miR-568	AUGUAUAAAUGUAUACACAC	experimental		mmu-miR-568	mature miRNA	standard	MIMAT0004892	mmu-miR-568
660	mmu-miR-574-3p	CACGCUCAUGCACACACCCACA	experimental		mmu-miR-574-3p	mature miRNA	standard	MIMAT0004894	mmu-miR-574-3p
661	mmu-miR-574-5p	UGAGUGUGUGUGUGUGAGUGUGU	experimental		mmu-miR-574-5p	mature miRNA	standard	MIMAT0004893	mmu-miR-574-5p
662	mmu-miR-582-3p	UAACCUGUUGAACAACUGAAC	experimental		mmu-miR-582-3p	mature miRNA	standard	MIMAT0005292	mmu-miR-582-3p
663	mmu-miR-582-5p	AUACAGUUGUUCAACCAGUUAC	experimental		mmu-miR-582-5p	mature miRNA	standard	MIMAT0005291	mmu-miR-582-5p
664	mmu-miR-590-3p	UAAUUUUAUGUAUAAGCUAGU	experimental		mmu-miR-590-3p	mature miRNA	standard	MIMAT0004896	mmu-miR-590-3p
665	mmu-miR-590-5p	GAGCUUAUUCAUAAAAGUGCAG	experimental		mmu-miR-590-5p	mature miRNA	standard	MIMAT0004895	mmu-miR-590-5p
666	mmu-miR-592-3p	UCAUCACGUGGUGACGCAACAU	experimental		mmu-miR-592-3p	mature miRNA	standard	MIMAT0017234	mmu-miR-592-3p
667	mmu-miR-592-5p	AUUGUGUCAAUAUGCGAUGAUGU	experimental		mmu-miR-592-5p	mature miRNA	standard	MIMAT0003730	mmu-miR-592-5p
668	mmu-miR-598-3p	UACGUCAUCGUCGUCAUCGUUA	experimental		mmu-miR-598-3p	mature miRNA	standard	MIMAT0004942	mmu-miR-598-3p
669	mmu-miR-598-5p	GCGGUGAUGCCGAUGGUGCGAGC	experimental		mmu-miR-598-5p	mature miRNA	standard	MIMAT0017283	mmu-miR-598-5p
670	mmu-miR-599	UUGUGUCAGUUUAUCAAAC	experimental		mmu-miR-599	mature miRNA	standard	MIMAT0012772	mmu-miR-599
671	mmu-miR-615-3p	UCCGAGCCUGGGUCUCCCUCUU	experimental		mmu-miR-615-3p	mature miRNA	standard	MIMAT0003783	mmu-miR-615-3p
672	mmu-miR-615-5p	GGGGGUCCCCGGUGCUCGGAUC	experimental		mmu-miR-615-5p	mature miRNA	standard	MIMAT0004837	mmu-miR-615-5p
673	mmu-miR-652-3p	AAUGGCGCCACUAGGGUUGUG	experimental		mmu-miR-652-3p	mature miRNA	standard	MIMAT0003711	mmu-miR-652-3p
674	mmu-miR-652-5p	CAACCCUAGGAGGGGGUGCCAUUC	experimental		mmu-miR-652-5p	mature miRNA	standard	MIMAT0017260	mmu-miR-652-5p
675	mmu-miR-653-3p	UUCACUGGAGUUUGUUUCAGU	experimental		mmu-miR-653-3p	mature miRNA	standard	MIMAT0017284	mmu-miR-653-3p
676	mmu-miR-653-5p	GUGUUGAAACAAUCUCUACUG	experimental		mmu-miR-653-5p	mature miRNA	standard	MIMAT0004943	mmu-miR-653-5p
677	mmu-miR-654-3p	UAUGUCUGCUGACCAUCACCUU	experimental		mmu-miR-654-3p	mature miRNA	standard	MIMAT0004898	mmu-miR-654-3p
678	mmu-miR-654-5p	UGGUAAGCUGCAGAACAUGUGU	experimental		mmu-miR-654-5p	mature miRNA	standard	MIMAT0004897	mmu-miR-654-5p
679	mmu-miR-664-3p	UAUUCAUUUACUCCCCAGCCUA	experimental		mmu-miR-664-3p	mature miRNA	standard	MIMAT0012774	mmu-miR-664-3p
680	mmu-miR-664-5p	CUGGCUGGGGAAAAUGACUGG	experimental		mmu-miR-664-5p	mature miRNA	standard	MIMAT0017353	mmu-miR-664-5p
681	mmu-miR-665-3p	ACCAGGAGGCUGAGGUCCCU	experimental		mmu-miR-665-3p	mature miRNA	standard	MIMAT0003733	mmu-miR-665-3p
682	mmu-miR-665-5p	AGGGGCCUCUGCCUCUAUCCAGGAUU	experimental		mmu-miR-665-5p	mature miRNA	standard	MIMAT0017238	mmu-miR-665-5p
683	mmu-miR-666-3p	GGCUGCAGCGUGAUCGCCUGCU	experimental		mmu-miR-666-3p	mature miRNA	standard	MIMAT0004823	mmu-miR-666-3p
684	mmu-miR-666-5p	AGCGGGCACAGCUGUGAGAGCC	experimental		mmu-miR-666-5p	mature miRNA	standard	MIMAT0003737	mmu-miR-666-5p
685	mmu-miR-667-3p	UGACACCUGCCACCCAGCCCAAG	experimental		mmu-miR-667-3p	mature miRNA	standard	MIMAT0003734	mmu-miR-667-3p
686	mmu-miR-667-5p	CGGUGCUGGUGGAGCAGUGAGCACG	experimental		mmu-miR-667-5p	mature miRNA	standard	MIMAT0017239	mmu-miR-667-5p
687	mmu-miR-668-3p	UGUCACUCGGCUCGGCCCACUACC	experimental		mmu-miR-668-3p	mature miRNA	standard	MIMAT0003732	mmu-miR-668-3p
688	mmu-miR-668-5p	GUAAGUGUGCCUCGGGUGAGCAUG	experimental		mmu-miR-668-5p	mature miRNA	standard	MIMAT0017237	mmu-miR-668-5p
689	mmu-miR-669a-3-3p	ACAUAACAUACACACACAUGUAU	experimental		mmu-miR-669a-3-3p	mature miRNA	standard	MIMAT0017251	mmu-miR-669a-3-3p
690	mmu-miR-669a-3p	ACAUAACAUACACACACACGUAU	experimental		mmu-miR-669a-3p	mature miRNA	standard	MIMAT0017243,MIMAT0017347	mmu-miR-669a-3p, mmu-miR-669o-3p
691	mmu-miR-669a-5p	AGUUGUGUGUGCAUGUUCAUGUCU	experimental		mmu-miR-669a-5p	mature miRNA	standard	MIMAT0003477,MIMAT0014889	mmu-miR-669a-5p, mmu-miR-669p-5p
692	mmu-miR-669b-3p	CAUAUACAUACACACAAACAUAU	experimental		mmu-miR-669b-3p	mature miRNA	standard	MIMAT0017250	mmu-miR-669b-3p
693	mmu-miR-669b-5p	AGUUUUGUGUGCAUGUGCAUGU	experimental		mmu-miR-669b-5p	mature miRNA	standard	MIMAT0003476	mmu-miR-669b-5p
694	mmu-miR-669c-3p	UACACACACACACACAAGUAAA	experimental		mmu-miR-669c-3p	mature miRNA	standard	MIMAT0017253	mmu-miR-669c-3p
695	mmu-miR-669c-5p	AUAGUUGUGUGUGGAUGUGUGU	experimental		mmu-miR-669c-5p	mature miRNA	standard	MIMAT0003479	mmu-miR-669c-5p
696	mmu-miR-669d-2-3p	AUAUACAUACACACCCAUAUAC	experimental		mmu-miR-669d-2-3p	mature miRNA	standard	MIMAT0014884	mmu-miR-669d-2-3p
697	mmu-miR-669d-3p	UAUACAUACACACCCAUAUAC	experimental		mmu-miR-669d-3p	mature miRNA	standard	MIMAT0017324	mmu-miR-669d-3p
698	mmu-miR-669d-5p	ACUUGUGUGUGCAUGUAUAUGU	experimental		mmu-miR-669d-5p	mature miRNA	standard	MIMAT0005833	mmu-miR-669d-5p
699	mmu-miR-669e-3p	UGAAUAUACACACACUUACAC	experimental		mmu-miR-669e-3p	mature miRNA	standard	MIMAT0017330	mmu-miR-669e-3p
700	mmu-miR-669e-5p	UGUCUUGUGUGUGCAUGUUCAU	experimental		mmu-miR-669e-5p	mature miRNA	standard	MIMAT0005853	mmu-miR-669e-5p
701	mmu-miR-669f-3p	CAUAUACAUACACACACACGUAU	experimental		mmu-miR-669f-3p	mature miRNA	standard	MIMAT0005839	mmu-miR-669f-3p
702	mmu-miR-669f-5p	AGUUGUGUGUGCAUGUGCAUGUGU	experimental		mmu-miR-669f-5p	mature miRNA	standard	MIMAT0017327	mmu-miR-669f-5p
703	mmu-miR-669g	UGCAUUGUAUGUGUUGACAUGAU	experimental		mmu-miR-669g	mature miRNA	standard	MIMAT0005832	mmu-miR-669g
704	mmu-miR-669h-3p	UAUGCAUAUACACACAUGCACA	experimental		mmu-miR-669h-3p	mature miRNA	standard	MIMAT0005842	mmu-miR-669h-3p
705	mmu-miR-669h-5p	AUGCAUGGGUGUAUAGUUGAGUGC	experimental		mmu-miR-669h-5p	mature miRNA	standard	MIMAT0005841	mmu-miR-669h-5p
706	mmu-miR-669i	UGCAUAUACACACAUGCAUAC	experimental		mmu-miR-669i	mature miRNA	standard	MIMAT0005840	mmu-miR-669i
707	mmu-miR-669j	UGCAUAUACUCACAUGCAAACA	experimental		mmu-miR-669j	mature miRNA	standard	MIMAT0005838	mmu-miR-669j
708	mmu-miR-669k-3p	UAUGCAUAUACACGCAUGCAA	experimental		mmu-miR-669k-3p	mature miRNA	standard	MIMAT0005831	mmu-miR-669k-3p
709	mmu-miR-669k-5p	UGUGCAUGUGUGUAUAGUUGUGUGC	experimental		mmu-miR-669k-5p	mature miRNA	standard	MIMAT0017323	mmu-miR-669k-5p
710	mmu-miR-669l-3p	AUAUACAUACACACCCAUAUAU	experimental		mmu-miR-669l-3p	mature miRNA	standard	MIMAT0017345	mmu-miR-669l-3p
711	mmu-miR-669l-5p	AGUUGUGUGUGCAUGUAUAUGU	experimental		mmu-miR-669l-5p	mature miRNA	standard	MIMAT0009418	mmu-miR-669l-5p
712	mmu-miR-669m-3p	AUAUACAUCCACACAAACAUAU	experimental		mmu-miR-669m-3p	mature miRNA	standard	MIMAT0009419	mmu-miR-669m-3p
713	mmu-miR-669n	AUUUGUGUGUGGAUGUGUGU	experimental		mmu-miR-669n	mature miRNA	standard	MIMAT0009427	mmu-miR-669n
714	mmu-miR-669o-5p	UAGUUGUGUGUGCAUGUUUAUGU	experimental		mmu-miR-669o-5p	mature miRNA	standard	MIMAT0009421	mmu-miR-669o-5p
715	mmu-miR-669p-3p	CAUAACAUACACACACACACGUAU	experimental		mmu-miR-669p-3p	mature miRNA	standard	MIMAT0014890	mmu-miR-669p-3p
716	mmu-miR-670-3p	UUUCCUCAUAUCCAUUCAGGAGUGU	experimental		mmu-miR-670-3p	mature miRNA	standard	MIMAT0017242	mmu-miR-670-3p
717	mmu-miR-670-5p	AUCCCUGAGUGUAUGUGGUGAA	experimental		mmu-miR-670-5p	mature miRNA	standard	MIMAT0003736	mmu-miR-670-5p
718	mmu-miR-671-3p	UCCGGUUCUCAGGGCUCCACC	experimental		mmu-miR-671-3p	mature miRNA	standard	MIMAT0004821	mmu-miR-671-3p
719	mmu-miR-671-5p	AGGAAGCCCUGGAGGGGCUGGAG	experimental		mmu-miR-671-5p	mature miRNA	standard	MIMAT0003731	mmu-miR-671-5p
720	mmu-miR-672-3p	ACACACAGUCACUAUCUUCGA	experimental		mmu-miR-672-3p	mature miRNA	standard	MIMAT0017241	mmu-miR-672-3p
721	mmu-miR-672-5p	UGAGGUUGGUGUACUGUGUGUGA	experimental		mmu-miR-672-5p	mature miRNA	standard	MIMAT0003735	mmu-miR-672-5p
722	mmu-miR-673-3p	UCCGGGGCUGAGUUCUGUGCACC	experimental		mmu-miR-673-3p	mature miRNA	standard	MIMAT0004824	mmu-miR-673-3p
723	mmu-miR-673-5p	CUCACAGCUCUGGUCCUUGGAG	experimental		mmu-miR-673-5p	mature miRNA	standard	MIMAT0003739	mmu-miR-673-5p
724	mmu-miR-674-3p	CACAGCUCCCAUCUCAGAACAA	experimental		mmu-miR-674-3p	mature miRNA	standard	MIMAT0003741	mmu-miR-674-3p
725	mmu-miR-674-5p	GCACUGAGAUGGGAGUGGUGUA	experimental		mmu-miR-674-5p	mature miRNA	standard	MIMAT0003740	mmu-miR-674-5p
726	mmu-miR-675-3p	CUGUAUGCCCUAACCGCUCAGU	experimental		mmu-miR-675-3p	mature miRNA	standard	MIMAT0003726	mmu-miR-675-3p
727	mmu-miR-675-5p	UGGUGCGGAAAGGGCCCACAGU	experimental		mmu-miR-675-5p	mature miRNA	standard	MIMAT0003725	mmu-miR-675-5p
728	mmu-miR-676-3p	CCGUCCUGAGGUUGUUGAGCU	experimental		mmu-miR-676-3p	mature miRNA	standard	MIMAT0003782	mmu-miR-676-3p
729	mmu-miR-676-5p	ACUCUACAACCUUAGGACUUGC	experimental		mmu-miR-676-5p	mature miRNA	standard	MIMAT0003781	mmu-miR-676-5p
730	mmu-miR-677-3p	GAAGCCAGAUGCCGUUCCUGAGAAGG	experimental		mmu-miR-677-3p	mature miRNA	standard	MIMAT0017246	mmu-miR-677-3p
731	mmu-miR-677-5p	UUCAGUGAUGAUUAGCUUCUGA	experimental		mmu-miR-677-5p	mature miRNA	standard	MIMAT0003451	mmu-miR-677-5p
732	mmu-miR-678	GUCUCGGUGCAAGGACUGGAGG	experimental		mmu-miR-678	mature miRNA	standard	MIMAT0003452	mmu-miR-678
733	mmu-miR-679-3p	AGCAAGGUCCUCCUCACAGUAG	experimental		mmu-miR-679-3p	mature miRNA	standard	MIMAT0017248	mmu-miR-679-3p
734	mmu-miR-679-5p	GGACUGUGAGGUGACUCUUGGU	experimental		mmu-miR-679-5p	mature miRNA	standard	MIMAT0003455	mmu-miR-679-5p
735	mmu-miR-680	GGGCAUCUGCUGACAUGGGGG	experimental		mmu-miR-680	mature miRNA	standard	MIMAT0003457	mmu-miR-680
736	mmu-miR-681	CAGCCUCGCUGGCAGGCAGCU	experimental		mmu-miR-681	mature miRNA	standard	MIMAT0003458	mmu-miR-681
737	mmu-miR-682	CUGCAGUCACAGUGAAGUCUG	experimental		mmu-miR-682	mature miRNA	standard	MIMAT0003459	mmu-miR-682
738	mmu-miR-683	CCUGCUGUAAGCUGUGUCCUC	experimental		mmu-miR-683	mature miRNA	standard	MIMAT0003461	mmu-miR-683
739	mmu-miR-684	AGUUUUCCCUUCAAGUCAA	experimental		mmu-miR-684	mature miRNA	standard	MIMAT0003462	mmu-miR-684
740	mmu-miR-686	AUUGCUUCCCAGACGGUGAAGA	experimental		mmu-miR-686	mature miRNA	standard	MIMAT0003464	mmu-miR-686
741	mmu-miR-687	CUAUCCUGGAAUGCAGCAAUGA	experimental		mmu-miR-687	mature miRNA	standard	MIMAT0003466	mmu-miR-687
742	mmu-miR-688	UCGCAGGCGACUACUUAUUC	experimental		mmu-miR-688	mature miRNA	standard	MIMAT0003467	mmu-miR-688
743	mmu-miR-690	AAAGGCUAGGCUCACAACCAAA	experimental		mmu-miR-690	mature miRNA	standard	MIMAT0003469	mmu-miR-690
744	mmu-miR-691	AUUCCUGAAGAGAGGCAGAAAA	experimental		mmu-miR-691	mature miRNA	standard	MIMAT0003470	mmu-miR-691
745	mmu-miR-692	AUCUCUUUGAGCGCCUCACUC	experimental		mmu-miR-692	mature miRNA	standard	MIMAT0003471	mmu-miR-692
746	mmu-miR-693-3p	GCAGCUUUCAGAUGUGGCUGUAA	experimental		mmu-miR-693-3p	mature miRNA	standard	MIMAT0004189	mmu-miR-693-3p
747	mmu-miR-693-5p	CAGCCACAUCCGAAAGUUUUC	experimental		mmu-miR-693-5p	mature miRNA	standard	MIMAT0003472	mmu-miR-693-5p
748	mmu-miR-694	CUGAAAAUGUUGCCUGAAG	experimental		mmu-miR-694	mature miRNA	standard	MIMAT0003474	mmu-miR-694
749	mmu-miR-695	AGAUUGGGCAUAGGUGACUGAA	experimental		mmu-miR-695	mature miRNA	standard	MIMAT0003481	mmu-miR-695
750	mmu-miR-696	GCGUGUGCUUGCUGUGGG	experimental		mmu-miR-696	mature miRNA	standard	MIMAT0003483	mmu-miR-696
751	mmu-miR-697	AACAUCCUGGUCCUGUGGAGA	experimental		mmu-miR-697	mature miRNA	standard	MIMAT0003487	mmu-miR-697
752	mmu-miR-698-3p	CAUUCUCGUUUCCUUCCCU	experimental		mmu-miR-698-3p	mature miRNA	standard	MIMAT0003488	mmu-miR-698-3p
753	mmu-miR-698-5p	UGUGGGUGGGACAGGGAUGUU	experimental		mmu-miR-698-5p	mature miRNA	standard	MIMAT0022930	mmu-miR-698-5p
754	mmu-miR-700-3p	CACGCGGGAACCGAGUCCACC	experimental		mmu-miR-700-3p	mature miRNA	standard	MIMAT0003490	mmu-miR-700-3p
755	mmu-miR-700-5p	UAAGGCUCCUUCCUGUGCUUGC	experimental		mmu-miR-700-5p	mature miRNA	standard	MIMAT0017256	mmu-miR-700-5p
756	mmu-miR-701-3p	UAUCUAUUAAAGAGGCUAGC	experimental		mmu-miR-701-3p	mature miRNA	standard	MIMAT0017257	mmu-miR-701-3p
757	mmu-miR-701-5p	UUAGCCGCUGAAAUAGAUGGA	experimental		mmu-miR-701-5p	mature miRNA	standard	MIMAT0003491	mmu-miR-701-5p
758	mmu-miR-702-3p	UGCCCACCCUUUACCCCGCUCC	experimental		mmu-miR-702-3p	mature miRNA	standard	MIMAT0003492	mmu-miR-702-3p
759	mmu-miR-702-5p	GUGAGUGGGGUGGUUGGCAUG	experimental		mmu-miR-702-5p	mature miRNA	standard	MIMAT0022931	mmu-miR-702-5p
760	mmu-miR-703	AAAACCUUCAGAAGGAAAGAA	experimental		mmu-miR-703	mature miRNA	standard	MIMAT0003493	mmu-miR-703
761	mmu-miR-704	AGACAUGUGCUCUGCUCCUAG	experimental		mmu-miR-704	mature miRNA	standard	MIMAT0003494	mmu-miR-704
762	mmu-miR-705	GGUGGGAGGUGGGGUGGGCA	experimental		mmu-miR-705	mature miRNA	standard	MIMAT0003495	mmu-miR-705
763	mmu-miR-706	AGAGAAACCCUGUCUCAAAAAA	experimental		mmu-miR-706	mature miRNA	standard	MIMAT0003496	mmu-miR-706
764	mmu-miR-707	CAGUCAUGCCGCUUGCCUACG	experimental		mmu-miR-707	mature miRNA	standard	MIMAT0003497	mmu-miR-707
765	mmu-miR-708-3p	CAACUAGACUGUGAGCUUCUAG	experimental		mmu-miR-708-3p	mature miRNA	standard	MIMAT0003498	mmu-miR-708-3p
766	mmu-miR-708-5p	AAGGAGCUUACAAUCUAGCUGGG	experimental		mmu-miR-708-5p	mature miRNA	standard	MIMAT0004828	mmu-miR-708-5p
767	mmu-miR-709	GGAGGCAGAGGCAGGAGGA	experimental		mmu-miR-709	mature miRNA	standard	MIMAT0003499	mmu-miR-709
768	mmu-miR-710	CCAAGUCUUGGGGAGAGUUGAG	experimental		mmu-miR-710	mature miRNA	standard	MIMAT0003500	mmu-miR-710
769	mmu-miR-711	GGGACCCGGGGAGAGAUGUAAG	experimental		mmu-miR-711	mature miRNA	standard	MIMAT0003501	mmu-miR-711
770	mmu-miR-712-3p	UGCGAGUCACCCCCGGGUGUUG	experimental		mmu-miR-712-3p	mature miRNA	standard	MIMAT0003743	mmu-miR-712-3p
771	mmu-miR-712-5p	CUCCUUCACCCGGGCGGUACC	experimental		mmu-miR-712-5p	mature miRNA	standard	MIMAT0003502	mmu-miR-712-5p
772	mmu-miR-713	UGCACUGAAGGCACACAGC	experimental		mmu-miR-713	mature miRNA	standard	MIMAT0003504	mmu-miR-713
773	mmu-miR-714	CGACGAGGGCCGGUCGGUCGC	experimental		mmu-miR-714	mature miRNA	standard	MIMAT0003505	mmu-miR-714
774	mmu-miR-717	CUCAGACAGAGAUACCUUCUCU	experimental		mmu-miR-717	mature miRNA	standard	MIMAT0003510	mmu-miR-717
775	mmu-miR-718	CUUCCGCCCGGCCGGGUGUCG	experimental		mmu-miR-718	mature miRNA	standard	MIMAT0003514	mmu-miR-718
776	mmu-miR-719	AUCUCGGCUACAGAAAAAUGUU	experimental		mmu-miR-719	mature miRNA	standard	MIMAT0003465	mmu-miR-719
777	mmu-miR-721	CAGUGCAAUUAAAAGGGGGAA	experimental		mmu-miR-721	mature miRNA	standard	MIMAT0003515	mmu-miR-721
778	mmu-miR-741-3p	UGAGAGAUGCCAUUCUAUGUAGA	experimental		mmu-miR-741-3p	mature miRNA	standard	MIMAT0004236	mmu-miR-741-3p
779	mmu-miR-741-5p	UACGUAGAUUGGUACCUAUCAUG	experimental		mmu-miR-741-5p	mature miRNA	standard	MIMAT0017262	mmu-miR-741-5p
780	mmu-miR-742-3p	GAAAGCCACCAUGCUGGGUAAA	experimental		mmu-miR-742-3p	mature miRNA	standard	MIMAT0004237	mmu-miR-742-3p
781	mmu-miR-742-5p	UACUCACAUGGUUGCUAAUCA	experimental		mmu-miR-742-5p	mature miRNA	standard	MIMAT0004838	mmu-miR-742-5p
782	mmu-miR-743a-3p	GAAAGACACCAAGCUGAGUAGA	experimental		mmu-miR-743a-3p	mature miRNA	standard	MIMAT0004238	mmu-miR-743a-3p
783	mmu-miR-743a-5p	UAUUCAGAUUGGUGCCUGUCAU	experimental		mmu-miR-743a-5p	mature miRNA	standard	MIMAT0017263	mmu-miR-743a-5p
784	mmu-miR-743b-3p	GAAAGACAUCAUGCUGAAUAGA	experimental		mmu-miR-743b-3p	mature miRNA	standard	MIMAT0004840	mmu-miR-743b-3p
785	mmu-miR-743b-5p	UGUUCAGACUGGUGUCCAUCA	experimental		mmu-miR-743b-5p	mature miRNA	standard	MIMAT0004839	mmu-miR-743b-5p
786	mmu-miR-744-3p	CUGUUGCCACUAACCUCAACCU	experimental		mmu-miR-744-3p	mature miRNA	standard	MIMAT0004820	mmu-miR-744-3p
787	mmu-miR-744-5p	UGCGGGGCUAGGGCUAACAGCA	experimental		mmu-miR-744-5p	mature miRNA	standard	MIMAT0004187	mmu-miR-744-5p
788	mmu-miR-758-3p	UUUGUGACCUGGUCCACUA	experimental		mmu-miR-758-3p	mature miRNA	standard	MIMAT0003889	mmu-miR-758-3p
789	mmu-miR-758-5p	UGGUUGACCAGAGAGCACACG	experimental		mmu-miR-758-5p	mature miRNA	standard	MIMAT0017235	mmu-miR-758-5p
790	mmu-miR-759	GCAGAGUGCAAACAAUUUUGAC	experimental		mmu-miR-759	mature miRNA	standard	MIMAT0003897	mmu-miR-759
791	mmu-miR-760-3p	CGGCUCUGGGUCUGUGGGGA	experimental		mmu-miR-760-3p	mature miRNA	standard	MIMAT0003898	mmu-miR-760-3p
792	mmu-miR-760-5p	CCCCUCAGGCCACCAGAGCCCGG	experimental		mmu-miR-760-5p	mature miRNA	standard	MIMAT0017245	mmu-miR-760-5p
793	mmu-miR-761	GCAGCAGGGUGAAACUGACACA	experimental		mmu-miR-761	mature miRNA	standard	MIMAT0003893	mmu-miR-761
794	mmu-miR-762	GGGGCUGGGGCCGGGACAGAGC	experimental		mmu-miR-762	mature miRNA	standard	MIMAT0003892	mmu-miR-762
795	mmu-miR-763	CCAGCUGGGAAGAACCAGUGGC	experimental		mmu-miR-763	mature miRNA	standard	MIMAT0003896	mmu-miR-763
796	mmu-miR-764-3p	AGGAGGCCAUAGUGGCAACUGU	experimental		mmu-miR-764-3p	mature miRNA	standard	MIMAT0003895	mmu-miR-764-3p
797	mmu-miR-764-5p	GGUGCUCACAUGUCCUCCU	experimental		mmu-miR-764-5p	mature miRNA	standard	MIMAT0003894	mmu-miR-764-5p
798	mmu-miR-767	UGCACCAUGGUUGUCUGAGCA	experimental		mmu-miR-767	mature miRNA	standard	MIMAT0012773	mmu-miR-767
799	mmu-miR-770-3p	CGUGGGCCUGACGUGGAGCUGG	experimental		mmu-miR-770-3p	mature miRNA	standard	MIMAT0003891	mmu-miR-770-3p
800	mmu-miR-770-5p	AGCACCACGUGUCUGGGCCACG	experimental		mmu-miR-770-5p	mature miRNA	standard	MIMAT0004822	mmu-miR-770-5p
801	mmu-miR-802-3p	ACGGAGAGUCUUUGUCACUCAG	experimental		mmu-miR-802-3p	mature miRNA	standard	MIMAT0017240	mmu-miR-802-3p
802	mmu-miR-802-5p	UCAGUAACAAAGAUUCAUCCUU	experimental		mmu-miR-802-5p	mature miRNA	standard	MIMAT0004188	mmu-miR-802-5p
803	mmu-miR-804	UGUGAGUUGUUCCUCACCUGGA	experimental		mmu-miR-804	mature miRNA	standard	MIMAT0004210	mmu-miR-804
804	mmu-miR-871-3p	UGACUGGCACCAUUCUGGAUAAU	experimental		mmu-miR-871-3p	mature miRNA	standard	MIMAT0017265	mmu-miR-871-3p
805	mmu-miR-871-5p	UAUUCAGAUUAGUGCCAGUCAUG	experimental		mmu-miR-871-5p	mature miRNA	standard	MIMAT0004841	mmu-miR-871-5p
806	mmu-miR-872-3p	UGAACUAUUGCAGUAGCCUCCU	experimental		mmu-miR-872-3p	mature miRNA	standard	MIMAT0004935	mmu-miR-872-3p
807	mmu-miR-872-5p	AAGGUUACUUGUUAGUUCAGG	experimental		mmu-miR-872-5p	mature miRNA	standard	MIMAT0004934	mmu-miR-872-5p
808	mmu-miR-873a-3p	GAGACUGACAAGUUCCCGGGA	experimental		mmu-miR-873a-3p	mature miRNA	standard	MIMAT0017279	mmu-miR-873a-3p
809	mmu-miR-873a-5p	GCAGGAACUUGUGAGUCUCCU	experimental		mmu-miR-873a-5p	mature miRNA	standard	MIMAT0004936	mmu-miR-873a-5p
810	mmu-miR-873b	ACAAGUUCCUGCAAAUGCACAC	experimental		mmu-miR-873b	mature miRNA	standard	MIMAT0025177	mmu-miR-873b
811	mmu-miR-874-3p	CUGCCCUGGCCCGAGGGACCGA	experimental		mmu-miR-874-3p	mature miRNA	standard	MIMAT0004853	mmu-miR-874-3p
812	mmu-miR-874-5p	CGGCCCCACGCACCAGGGUAAG	experimental		mmu-miR-874-5p	mature miRNA	standard	MIMAT0017268	mmu-miR-874-5p
813	mmu-miR-875-3p	CCUGAAAAUACUGAGGCUAUG	experimental		mmu-miR-875-3p	mature miRNA	standard	MIMAT0004938	mmu-miR-875-3p
814	mmu-miR-875-5p	UAUACCUCAGUUUUAUCAGGUG	experimental		mmu-miR-875-5p	mature miRNA	standard	MIMAT0004937	mmu-miR-875-5p
815	mmu-miR-876-3p	UAGUGGUUUACAAAGUAAUUCA	experimental		mmu-miR-876-3p	mature miRNA	standard	MIMAT0004855	mmu-miR-876-3p
816	mmu-miR-876-5p	UGGAUUUCUCUGUGAAUCACUA	experimental		mmu-miR-876-5p	mature miRNA	standard	MIMAT0004854	mmu-miR-876-5p
817	mmu-miR-877-3p	UGUCCUCUUCUCCCUCCUCCCA	experimental		mmu-miR-877-3p	mature miRNA	standard	MIMAT0004862	mmu-miR-877-3p
818	mmu-miR-877-5p	GUAGAGGAGAUGGCGCAGGG	experimental		mmu-miR-877-5p	mature miRNA	standard	MIMAT0004861	mmu-miR-877-5p
819	mmu-miR-878-3p	GCAUGACACCACACUGGGUAGA	experimental		mmu-miR-878-3p	mature miRNA	standard	MIMAT0004933	mmu-miR-878-3p
820	mmu-miR-878-5p	UAUCUAGUUGGAUGUCAAGACA	experimental		mmu-miR-878-5p	mature miRNA	standard	MIMAT0004932	mmu-miR-878-5p
821	mmu-miR-879-3p	GCUUAUGGCUUCAAGCUUUCGG	experimental		mmu-miR-879-3p	mature miRNA	standard	MIMAT0004843	mmu-miR-879-3p
822	mmu-miR-879-5p	AGAGGCUUAUAGCUCUAAGCC	experimental		mmu-miR-879-5p	mature miRNA	standard	MIMAT0004842	mmu-miR-879-5p
823	mmu-miR-880-3p	UACUCCAUCCUCUCUGAGUAGA	experimental		mmu-miR-880-3p	mature miRNA	standard	MIMAT0004844	mmu-miR-880-3p
824	mmu-miR-880-5p	UACUCAGAUUGAUAUGAGUCA	experimental		mmu-miR-880-5p	mature miRNA	standard	MIMAT0017266	mmu-miR-880-5p
825	mmu-miR-881-3p	AACUGUGUCUUUUCUGAAUAGA	experimental		mmu-miR-881-3p	mature miRNA	standard	MIMAT0004846	mmu-miR-881-3p
826	mmu-miR-881-5p	CAGAGAGAUAACAGUCACAUCU	experimental		mmu-miR-881-5p	mature miRNA	standard	MIMAT0004845	mmu-miR-881-5p
827	mmu-miR-882	AGGAGAGAGUUAGCGCAUUAGU	experimental		mmu-miR-882	mature miRNA	standard	MIMAT0004847	mmu-miR-882
828	mmu-miR-883a-3p	UAACUGCAACAGCUCUCAGUAU	experimental		mmu-miR-883a-3p	mature miRNA	standard	MIMAT0004849	mmu-miR-883a-3p
829	mmu-miR-883a-5p	UGCUGAGAGAAGUAGCAGUUAC	experimental		mmu-miR-883a-5p	mature miRNA	standard	MIMAT0004848	mmu-miR-883a-5p
830	mmu-miR-883b-3p	UAACUGCAACAUCUCUCAGUAU	experimental		mmu-miR-883b-3p	mature miRNA	standard	MIMAT0004851	mmu-miR-883b-3p
831	mmu-miR-883b-5p	UACUGAGAAUGGGUAGCAGUCA	experimental		mmu-miR-883b-5p	mature miRNA	standard	MIMAT0004850	mmu-miR-883b-5p
832	mmu-miR-1187	UAUGUGUGUGUGUAUGUGUGUAA	experimental		mmu-miR-1187	mature miRNA	standard	MIMAT0005837	mmu-miR-1187
833	mmu-miR-1188-3p	UCCGAGGCUCCCCACCACACCCUGC	experimental		mmu-miR-1188-3p	mature miRNA	standard	MIMAT0017328	mmu-miR-1188-3p
834	mmu-miR-1188-5p	UGGUGUGAGGUUGGGCCAGGA	experimental		mmu-miR-1188-5p	mature miRNA	standard	MIMAT0005843	mmu-miR-1188-5p
835	mmu-miR-1190	UCAGCUGAGGUUCCCCUCUGUC	experimental		mmu-miR-1190	mature miRNA	standard	MIMAT0005847	mmu-miR-1190
836	mmu-miR-1191	CAGUCUUACUAUGUAGCCCUA	experimental		mmu-miR-1191	mature miRNA	standard	MIMAT0005849	mmu-miR-1191
837	mmu-miR-1191b-3p	AGACUCACUAUGUAGCCCAAGC	experimental		mmu-miR-1191b-3p	mature miRNA	standard	MIMAT0029867	mmu-miR-1191b-3p
838	mmu-miR-1191b-5p	UCAGGCUACAGAGCGAGAACCU	experimental		mmu-miR-1191b-5p	mature miRNA	standard	MIMAT0029866	mmu-miR-1191b-5p
839	mmu-miR-1192	AAACAAACAAACAGACCAAAUU	experimental		mmu-miR-1192	mature miRNA	standard	MIMAT0005850	mmu-miR-1192
840	mmu-miR-1193-3p	UAGGUCACCCGUUUUACUAUC	experimental		mmu-miR-1193-3p	mature miRNA	standard	MIMAT0005851	mmu-miR-1193-3p
841	mmu-miR-1193-5p	UGGUAGACCGGUGACGUACA	experimental		mmu-miR-1193-5p	mature miRNA	standard	MIMAT0017329	mmu-miR-1193-5p
842	mmu-miR-1194	GAAUGAGUAACUGCUAGAUCCU	experimental		mmu-miR-1194	mature miRNA	standard	MIMAT0005852	mmu-miR-1194
843	mmu-miR-1195	UGAGUUCGAGGCCAGCCUGCUCA	experimental		mmu-miR-1195	mature miRNA	standard	MIMAT0005856	mmu-miR-1195
844	mmu-miR-1197-3p	UAGGACACAUGGUCUACUUCU	experimental		mmu-miR-1197-3p	mature miRNA	standard	MIMAT0005858	mmu-miR-1197-3p
845	mmu-miR-1197-5p	CGGUUGACCAUGGUGUGUACG	experimental		mmu-miR-1197-5p	mature miRNA	standard	MIMAT0017331	mmu-miR-1197-5p
846	mmu-miR-1198-3p	AAGCUAGCCUCUAACUCAUGGC	experimental		mmu-miR-1198-3p	mature miRNA	standard	MIMAT0017332	mmu-miR-1198-3p
847	mmu-miR-1198-5p	UAUGUGUUCCUGGCUGGCUUGG	experimental		mmu-miR-1198-5p	mature miRNA	standard	MIMAT0005859	mmu-miR-1198-5p
848	mmu-miR-1199-3p	UGCGGCCGGUGCUCAGUCGGC	experimental		mmu-miR-1199-3p	mature miRNA	standard	MIMAT0017333	mmu-miR-1199-3p
849	mmu-miR-1199-5p	UCUGAGUCCCGGUCGCGCGG	experimental		mmu-miR-1199-5p	mature miRNA	standard	MIMAT0005860	mmu-miR-1199-5p
850	mmu-miR-1224-3p	CCCCACCUCUUCUCUCCUCAG	experimental		mmu-miR-1224-3p	mature miRNA	standard	MIMAT0017231	mmu-miR-1224-3p
851	mmu-miR-1224-5p	GUGAGGACUGGGGAGGUGGAG	experimental		mmu-miR-1224-5p	mature miRNA	standard	MIMAT0005460	mmu-miR-1224-5p
852	mmu-miR-1231-3p	UGCCCUGUCUGUUCUGCCCACAG	experimental		mmu-miR-1231-3p	mature miRNA	standard	MIMAT0022358	mmu-miR-1231-3p
853	mmu-miR-1231-5p	UCUGGGCAGAGCUGCAGGAGAGA	experimental		mmu-miR-1231-5p	mature miRNA	standard	MIMAT0022357	mmu-miR-1231-5p
854	mmu-miR-1247-3p	CGGGAACGUCGAGACUGGAGC	experimental		mmu-miR-1247-3p	mature miRNA	standard	MIMAT0014801	mmu-miR-1247-3p
855	mmu-miR-1247-5p	ACCCGUCCCGUUCGUCCCCGGA	experimental		mmu-miR-1247-5p	mature miRNA	standard	MIMAT0014800	mmu-miR-1247-5p
856	mmu-miR-1249-3p	ACGCCCUUCCCCCCCUUCUUCA	experimental		mmu-miR-1249-3p	mature miRNA	standard	MIMAT0010560	mmu-miR-1249-3p
857	mmu-miR-1249-5p	AGGAGGGAGGGGAUGGGCCAAGUUC	experimental		mmu-miR-1249-5p	mature miRNA	standard	MIMAT0014804	mmu-miR-1249-5p
858	mmu-miR-1251-3p	CGCUUUGCUCAGCCAGUGUAG	experimental		mmu-miR-1251-3p	mature miRNA	standard	MIMAT0014825	mmu-miR-1251-3p
859	mmu-miR-1251-5p	ACUCUAGCUGCCAAAGGCGCU	experimental		mmu-miR-1251-5p	mature miRNA	standard	MIMAT0014824	mmu-miR-1251-5p
860	mmu-miR-1258-3p	UUAGGGAAUUAGCUCAGCAGUA	experimental		mmu-miR-1258-3p	mature miRNA	standard	MIMAT0029905	mmu-miR-1258-3p
861	mmu-miR-1258-5p	UGCUGAGCUAAUUCCCUAACUG	experimental		mmu-miR-1258-5p	mature miRNA	standard	MIMAT0029904	mmu-miR-1258-5p
862	mmu-miR-1264-3p	CAAAUCUUAUUUGAGCACCUGU	experimental		mmu-miR-1264-3p	mature miRNA	standard	MIMAT0014803	mmu-miR-1264-3p
863	mmu-miR-1264-5p	AGGUCCUCAAUAAGUAUUUGUU	experimental		mmu-miR-1264-5p	mature miRNA	standard	MIMAT0014802	mmu-miR-1264-5p
864	mmu-miR-1291	AUGGCUCUUACUGAAGACUAGCAGUU	experimental		mmu-miR-1291	mature miRNA	standard	MIMAT0031397	mmu-miR-1291
865	mmu-miR-1298-3p	CAUCUGGGCAACUGAUUGAACU	experimental		mmu-miR-1298-3p	mature miRNA	standard	MIMAT0014810	mmu-miR-1298-3p
866	mmu-miR-1298-5p	UUCAUUCGGCUGUCCAGAUGUA	experimental		mmu-miR-1298-5p	mature miRNA	standard	MIMAT0014809	mmu-miR-1298-5p
867	mmu-miR-1306-3p	ACGUUGGCUCUGGUGGUGAUG	experimental		mmu-miR-1306-3p	mature miRNA	standard	MIMAT0009411	mmu-miR-1306-3p
868	mmu-miR-1306-5p	CACCACCUCCCCUGCAAACGUCC	experimental		mmu-miR-1306-5p	mature miRNA	standard	MIMAT0019136	mmu-miR-1306-5p
869	mmu-miR-1668	CAAAGGCCUCCUUCUCUGCAG	experimental		mmu-miR-1668	mature miRNA	standard	MIMAT0031414	mmu-miR-1668
870	mmu-miR-1839-3p	AGACCUACUUAUCUACCAACAGC	experimental		mmu-miR-1839-3p	mature miRNA	standard	MIMAT0009457	mmu-miR-1839-3p
871	mmu-miR-1839-5p	AAGGUAGAUAGAACAGGUCUUG	experimental		mmu-miR-1839-5p	mature miRNA	standard	MIMAT0009456	mmu-miR-1839-5p
872	mmu-miR-1843a-3p	UCUGAUCGUUCACCUCCAUACA	experimental		mmu-miR-1843a-3p	mature miRNA	standard	MIMAT0014806	mmu-miR-1843a-3p
873	mmu-miR-1843a-5p	UAUGGAGGUCUCUGUCUGACU	experimental		mmu-miR-1843a-5p	mature miRNA	standard	MIMAT0014805	mmu-miR-1843a-5p
874	mmu-miR-1843b-3p	CCGAUCGUUCCCCUCCAUAC	experimental		mmu-miR-1843b-3p	mature miRNA	standard	MIMAT0019346	mmu-miR-1843b-3p
875	mmu-miR-1843b-5p	AUGGAGGUCUCUGUCUGACUU	experimental		mmu-miR-1843b-5p	mature miRNA	standard	MIMAT0019345	mmu-miR-1843b-5p
876	mmu-miR-1892	AUUUGGGGACGGGAGGGAGGAU	experimental		mmu-miR-1892	mature miRNA	standard	MIMAT0007871	mmu-miR-1892
877	mmu-miR-1893	GGCGCGGGCGCUGGACGCCUCG	experimental		mmu-miR-1893	mature miRNA	standard	MIMAT0007879	mmu-miR-1893
878	mmu-miR-1894-3p	GCAAGGGAGAGGGUGAAGGGAG	experimental		mmu-miR-1894-3p	mature miRNA	standard	MIMAT0007878	mmu-miR-1894-3p
879	mmu-miR-1894-5p	CUCUCCCCUACCACCUGCCUCU	experimental		mmu-miR-1894-5p	mature miRNA	standard	MIMAT0007877	mmu-miR-1894-5p
880	mmu-miR-1895	CCCCCGAGGAGGACGAGGAGGA	experimental		mmu-miR-1895	mature miRNA	standard	MIMAT0007867	mmu-miR-1895
881	mmu-miR-1896	CUCUCUGAUGGUGGGUGAGGAG	experimental		mmu-miR-1896	mature miRNA	standard	MIMAT0007873	mmu-miR-1896
882	mmu-miR-1897-3p	UCAACUCGUUCUGUCCGGUGAG	experimental		mmu-miR-1897-3p	mature miRNA	standard	MIMAT0007865	mmu-miR-1897-3p
883	mmu-miR-1897-5p	CUUUGGAUGGAGAAAGAGGGGG	experimental		mmu-miR-1897-5p	mature miRNA	standard	MIMAT0007864	mmu-miR-1897-5p
884	mmu-miR-1898	AGGUCAAGGUUCACAGGGGAUC	experimental		mmu-miR-1898	mature miRNA	standard	MIMAT0007875	mmu-miR-1898
885	mmu-miR-1899	AGCGAUGGCCGAAUCUGCUUCC	experimental		mmu-miR-1899	mature miRNA	standard	MIMAT0007869	mmu-miR-1899
886	mmu-miR-1900	GGCCGCCCUCUCUGGUCCUUCA	experimental		mmu-miR-1900	mature miRNA	standard	MIMAT0007870	mmu-miR-1900
887	mmu-miR-1901	CCGCUCGUACUCCCGGGGGUCC	experimental		mmu-miR-1901	mature miRNA	standard	MIMAT0007880	mmu-miR-1901
888	mmu-miR-1902	AGAGGUGCAGUAGGCAUGACUU	experimental		mmu-miR-1902	mature miRNA	standard	MIMAT0007863	mmu-miR-1902
889	mmu-miR-1903	CCUUCUUCUUCUUCCUGAGACA	experimental		mmu-miR-1903	mature miRNA	standard	MIMAT0007868	mmu-miR-1903
890	mmu-miR-1904	GUUCUGCUCCUCUGGAGGGAGG	experimental		mmu-miR-1904	mature miRNA	standard	MIMAT0007874	mmu-miR-1904
891	mmu-miR-1905	CACCAGUCCCACCACGCGGUAG	experimental		mmu-miR-1905	mature miRNA	standard	MIMAT0007866	mmu-miR-1905
892	mmu-miR-1906	UGCAGCAGCCUGAGGCAGGGCU	experimental		mmu-miR-1906	mature miRNA	standard	MIMAT0007872	mmu-miR-1906
893	mmu-miR-1907	GAGCAGCAGAGGAUCUGGAGGU	experimental		mmu-miR-1907	mature miRNA	standard	MIMAT0007876	mmu-miR-1907
894	mmu-miR-1912-3p	CACAGAACAUGCAGUGAGAACU	experimental		mmu-miR-1912-3p	mature miRNA	standard	MIMAT0014958	mmu-miR-1912-3p
895	mmu-miR-1912-5p	UGCUCAUUGCAUGGGCUGUGUA	experimental		mmu-miR-1912-5p	mature miRNA	standard	MIMAT0014957	mmu-miR-1912-5p
896	mmu-miR-1927	GACCUCUGGAUGUUAGGGACUGA	experimental		mmu-miR-1927	mature miRNA	standard	MIMAT0009390	mmu-miR-1927
897	mmu-miR-1928	AGCUACAUUGCCAGCUC	experimental		mmu-miR-1928	mature miRNA	standard	MIMAT0009391	mmu-miR-1928
898	mmu-miR-1929-3p	CAGCUCAUGGAGACCUAGGUGG	experimental		mmu-miR-1929-3p	mature miRNA	standard	MIMAT0022729	mmu-miR-1929-3p
899	mmu-miR-1929-5p	UUCUAGGACUUUAUAGAGCAGAG	experimental		mmu-miR-1929-5p	mature miRNA	standard	MIMAT0009392	mmu-miR-1929-5p
900	mmu-miR-1930-3p	GGUGCAGUUACUGUGGCUGUGG	experimental		mmu-miR-1930-3p	mature miRNA	standard	MIMAT0017340	mmu-miR-1930-3p
901	mmu-miR-1930-5p	ACCUCCAUAGUACCUGCAGCGU	experimental		mmu-miR-1930-5p	mature miRNA	standard	MIMAT0009393	mmu-miR-1930-5p
902	mmu-miR-1931	AUGCAAGGGCUGGUGCGAUGGC	experimental		mmu-miR-1931	mature miRNA	standard	MIMAT0009394	mmu-miR-1931
903	mmu-miR-1932	GUUGCGGACAGCGCUAGGUCGG	experimental		mmu-miR-1932	mature miRNA	standard	MIMAT0009395	mmu-miR-1932
904	mmu-miR-1933-3p	CCAGGACCAUCAGUGUGACUAU	experimental		mmu-miR-1933-3p	mature miRNA	standard	MIMAT0009397	mmu-miR-1933-3p
905	mmu-miR-1933-5p	AGUCAUGGUGUUCGGUCUUAGUUU	experimental		mmu-miR-1933-5p	mature miRNA	standard	MIMAT0009396	mmu-miR-1933-5p
906	mmu-miR-1934-3p	AGGAUGACGGUGGGGCUGGUGA	experimental		mmu-miR-1934-3p	mature miRNA	standard	MIMAT0017341	mmu-miR-1934-3p
907	mmu-miR-1934-5p	UCUGGUCCCCUGCUUCGUCCUCU	experimental		mmu-miR-1934-5p	mature miRNA	standard	MIMAT0009398	mmu-miR-1934-5p
908	mmu-miR-1936	UAACUGACCUGCUGUGAACUGGC	experimental		mmu-miR-1936	mature miRNA	standard	MIMAT0009400	mmu-miR-1936
909	mmu-miR-1938	CGGUGGGACUUGUAGUUCGGUC	experimental		mmu-miR-1938	mature miRNA	standard	MIMAT0009402	mmu-miR-1938
910	mmu-miR-1940	AUGGAGGACUGAGAAGGUGGAGCAGUU	experimental		mmu-miR-1940	mature miRNA	standard	MIMAT0009404	mmu-miR-1940
911	mmu-miR-1941-3p	CAUCUUAGCAGUAUCUCCCAU	experimental		mmu-miR-1941-3p	mature miRNA	standard	MIMAT0009406	mmu-miR-1941-3p
912	mmu-miR-1941-5p	AGGGAGAUGCUGGUACAGAGGCUU	experimental		mmu-miR-1941-5p	mature miRNA	standard	MIMAT0009405	mmu-miR-1941-5p
913	mmu-miR-1942	UCAGAUGUCUUCAUCUGGUUG	experimental		mmu-miR-1942	mature miRNA	standard	MIMAT0009407	mmu-miR-1942
914	mmu-miR-1943-3p	CAGGUGCCAGCUCCUCCCUUC	experimental		mmu-miR-1943-3p	mature miRNA	standard	MIMAT0017342	mmu-miR-1943-3p
915	mmu-miR-1943-5p	AAGGGAGGAUCUGGGCACCUGGA	experimental		mmu-miR-1943-5p	mature miRNA	standard	MIMAT0009408	mmu-miR-1943-5p
916	mmu-miR-1945	UCUUCGCGGGUACUGUCGGGAC	experimental		mmu-miR-1945	mature miRNA	standard	MIMAT0009410	mmu-miR-1945
917	mmu-miR-1946a	AGCCGGGCAGUGGUGGCACACACUUUU	experimental		mmu-miR-1946a	mature miRNA	standard	MIMAT0009412	mmu-miR-1946a
918	mmu-miR-1946b	GCCGGGCAGUGGUGGCACAUGCUUUU	experimental		mmu-miR-1946b	mature miRNA	standard	MIMAT0009443	mmu-miR-1946b
919	mmu-miR-1947-3p	GCACUGAGCUAGCUCUCCCUCC	experimental		mmu-miR-1947-3p	mature miRNA	standard	MIMAT0017343	mmu-miR-1947-3p
920	mmu-miR-1947-5p	AGGACGAGCUAGCUGAGUGCUG	experimental		mmu-miR-1947-5p	mature miRNA	standard	MIMAT0009413	mmu-miR-1947-5p
921	mmu-miR-1948-3p	UUUAGGCAGAGCACUCGUACAG	experimental		mmu-miR-1948-3p	mature miRNA	standard	MIMAT0009415	mmu-miR-1948-3p
922	mmu-miR-1948-5p	AUAUGAGUAUUCUGCCUAAAU	experimental		mmu-miR-1948-5p	mature miRNA	standard	MIMAT0017344	mmu-miR-1948-5p
923	mmu-miR-1949	CUAUACCAGGAUGUCAGCAUAGUU	experimental		mmu-miR-1949	mature miRNA	standard	MIMAT0009416	mmu-miR-1949
924	mmu-miR-1950	UCUGCAUCUAAGGAUAUGGUCA	experimental		mmu-miR-1950	mature miRNA	standard	MIMAT0009417	mmu-miR-1950
925	mmu-miR-1951	GUAGUGGAGACUGGUGUGGCUA	experimental		mmu-miR-1951	mature miRNA	standard	MIMAT0009422	mmu-miR-1951
926	mmu-miR-1952	UCUCCACCCUCCUUCUG	experimental		mmu-miR-1952	mature miRNA	standard	MIMAT0009423	mmu-miR-1952
927	mmu-miR-1953	UGGGAAAGUUCUCAGGCUUCUG	experimental		mmu-miR-1953	mature miRNA	standard	MIMAT0009424	mmu-miR-1953
928	mmu-miR-1954	ACUGCAGAGUGAGACCCUGUU	experimental		mmu-miR-1954	mature miRNA	standard	MIMAT0009425	mmu-miR-1954
929	mmu-miR-1955-3p	GAGCAUUGCAUGCUGGGACAU	experimental		mmu-miR-1955-3p	mature miRNA	standard	MIMAT0017348	mmu-miR-1955-3p
930	mmu-miR-1955-5p	AGUCCCAGGAUGCACUGCAGCUUUU	experimental		mmu-miR-1955-5p	mature miRNA	standard	MIMAT0009426	mmu-miR-1955-5p
931	mmu-miR-1956	AGUCCAGGGCUGAGUCAGCGGA	experimental		mmu-miR-1956	mature miRNA	standard	MIMAT0009428	mmu-miR-1956
932	mmu-miR-1957a	CAGUGGUAGAGCAUAUGAC	experimental		mmu-miR-1957a	mature miRNA	standard	MIMAT0009430	mmu-miR-1957a
933	mmu-miR-1957b	UGGAAUGUAACUCAGUGGUAU	experimental		mmu-miR-1957b	mature miRNA	standard	MIMAT0025145	mmu-miR-1957b
934	mmu-miR-1958	UAGGAAAGUGGAAGCAGUAAGU	experimental		mmu-miR-1958	mature miRNA	standard	MIMAT0009431	mmu-miR-1958
935	mmu-miR-1960	CCAGUGCUGUUAGAAGAGGGCU	experimental		mmu-miR-1960	mature miRNA	standard	MIMAT0009433	mmu-miR-1960
936	mmu-miR-1961	UGAGGUAGUAGUUAGAA	experimental		mmu-miR-1961	mature miRNA	standard	MIMAT0009434	mmu-miR-1961
937	mmu-miR-1962	AGAGGCUGGCACUGGGACACAU	experimental		mmu-miR-1962	mature miRNA	standard	MIMAT0009435	mmu-miR-1962
938	mmu-miR-1963	UGGGACGAGAUCAUGAGGCCUUC	experimental		mmu-miR-1963	mature miRNA	standard	MIMAT0009436	mmu-miR-1963
939	mmu-miR-1964-3p	CCGACUUCUGGGCUCCGGCUUU	experimental		mmu-miR-1964-3p	mature miRNA	standard	MIMAT0009437	mmu-miR-1964-3p
940	mmu-miR-1964-5p	AGCUGGAGCACAAAAGCCGGUG	experimental		mmu-miR-1964-5p	mature miRNA	standard	MIMAT0017349	mmu-miR-1964-5p
941	mmu-miR-1966-3p	UUUCUGACUCAACUCUCCCUUAG	experimental		mmu-miR-1966-3p	mature miRNA	standard	MIMAT0022952	mmu-miR-1966-3p
942	mmu-miR-1966-5p	AAGGGAGCUGGCUCAGGAGAGAGUC	experimental		mmu-miR-1966-5p	mature miRNA	standard	MIMAT0009439	mmu-miR-1966-5p
943	mmu-miR-1967	UGAGGAUCCUGGGGAGAAGAUGC	experimental		mmu-miR-1967	mature miRNA	standard	MIMAT0009440	mmu-miR-1967
944	mmu-miR-1968-3p	ACCACCUCUGCAGCUGUUAAG	experimental		mmu-miR-1968-3p	mature miRNA	standard	MIMAT0017350	mmu-miR-1968-3p
945	mmu-miR-1968-5p	UGCAGCUGUUAAGGAUGGUGGACU	experimental		mmu-miR-1968-5p	mature miRNA	standard	MIMAT0009441	mmu-miR-1968-5p
946	mmu-miR-1969	AAGAUGGAGACUUUAACAUGGGU	experimental		mmu-miR-1969	mature miRNA	standard	MIMAT0009442	mmu-miR-1969
947	mmu-miR-1970	UGUGUCACUGGGGAUAGGCUUUG	experimental		mmu-miR-1970	mature miRNA	standard	MIMAT0009444	mmu-miR-1970
948	mmu-miR-1971	GUAAAGGCUGGGCUGAGA	experimental		mmu-miR-1971	mature miRNA	standard	MIMAT0009446	mmu-miR-1971
949	mmu-miR-1981-3p	CAUCUAACCCUGGCCUUUGAC	experimental		mmu-miR-1981-3p	mature miRNA	standard	MIMAT0017351	mmu-miR-1981-3p
950	mmu-miR-1981-5p	GUAAAGGCUGGGCUUAGACGUGGC	experimental		mmu-miR-1981-5p	mature miRNA	standard	MIMAT0009458	mmu-miR-1981-5p
951	mmu-miR-1982-3p	UCUCACCCUAUGUUCUCCCACAG	experimental		mmu-miR-1982-3p	mature miRNA	standard	MIMAT0009460	mmu-miR-1982-3p
952	mmu-miR-1982-5p	UUGGGAGGGUCCUGGGGAGG	experimental		mmu-miR-1982-5p	mature miRNA	standard	MIMAT0009459	mmu-miR-1982-5p
953	mmu-miR-1983	CUCACCUGGAGCAUGUUUUCU	experimental		mmu-miR-1983	mature miRNA	standard	MIMAT0009455	mmu-miR-1983
954	mmu-miR-2136	CUGGGUGUUGACUGAGAUGUG	experimental		mmu-miR-2136	mature miRNA	standard	MIMAT0011212	mmu-miR-2136
955	mmu-miR-2137	GCCGGCGGGAGCCCCAGGGAG	experimental		mmu-miR-2137	mature miRNA	standard	MIMAT0011213	mmu-miR-2137
956	mmu-miR-2139	AGCUGCGCUGCUCCUGGUAACUGC	experimental		mmu-miR-2139	mature miRNA	standard	MIMAT0011215	mmu-miR-2139
957	mmu-miR-2183	UUGAACCCCUGACCUCCU	experimental		mmu-miR-2183	mature miRNA	standard	MIMAT0011287	mmu-miR-2183
958	mmu-miR-2861	GGGGCCUGGCGGCGGGCGG	experimental		mmu-miR-2861	mature miRNA	standard	MIMAT0013803	mmu-miR-2861
959	mmu-miR-3057-3p	UCCCACAGGCCCAGCUCAUAGC	experimental		mmu-miR-3057-3p	mature miRNA	standard	MIMAT0014823	mmu-miR-3057-3p
960	mmu-miR-3057-5p	AUUGGAGCUGAGAUUCUGCGGGAU	experimental		mmu-miR-3057-5p	mature miRNA	standard	MIMAT0014822	mmu-miR-3057-5p
961	mmu-miR-3058-3p	UUCCUGUCAGCCGUGGGUGCC	experimental		mmu-miR-3058-3p	mature miRNA	standard	MIMAT0014814	mmu-miR-3058-3p
962	mmu-miR-3058-5p	UCAGCCACGGCUUACCUGGAAGA	experimental		mmu-miR-3058-5p	mature miRNA	standard	MIMAT0014813	mmu-miR-3058-5p
963	mmu-miR-3059-3p	CCUCUAGGGAAGAGAAGGUUGG	experimental		mmu-miR-3059-3p	mature miRNA	standard	MIMAT0014812	mmu-miR-3059-3p
964	mmu-miR-3059-5p	UUUCCUCUCUGCCCCAUAGGGU	experimental		mmu-miR-3059-5p	mature miRNA	standard	MIMAT0014811	mmu-miR-3059-5p
965	mmu-miR-3060-3p	CCAUAGCACAGAAGCACUCCCA	experimental		mmu-miR-3060-3p	mature miRNA	standard	MIMAT0014827	mmu-miR-3060-3p
966	mmu-miR-3060-5p	GGGAGUGCUUCGUGCUUCUG	experimental		mmu-miR-3060-5p	mature miRNA	standard	MIMAT0014826	mmu-miR-3060-5p
967	mmu-miR-3061-3p	CUACCUUUGAUAGUCCACUGCC	experimental		mmu-miR-3061-3p	mature miRNA	standard	MIMAT0014829	mmu-miR-3061-3p
968	mmu-miR-3061-5p	CAGUGGGCCGUGAAAGGUAGCC	experimental		mmu-miR-3061-5p	mature miRNA	standard	MIMAT0014828	mmu-miR-3061-5p
969	mmu-miR-3062-3p	CGGGGACACACUUUCUCCU	experimental		mmu-miR-3062-3p	mature miRNA	standard	MIMAT0014831	mmu-miR-3062-3p
970	mmu-miR-3062-5p	GGAGAAUGUAGUGUUACCGUGA	experimental		mmu-miR-3062-5p	mature miRNA	standard	MIMAT0014830	mmu-miR-3062-5p
971	mmu-miR-3063-3p	UGAGGAAUCCUGAUCUCUCGCC	experimental		mmu-miR-3063-3p	mature miRNA	standard	MIMAT0014833	mmu-miR-3063-3p
972	mmu-miR-3063-5p	UGGAGAUCAGGUUUGCACACU	experimental		mmu-miR-3063-5p	mature miRNA	standard	MIMAT0014832	mmu-miR-3063-5p
973	mmu-miR-3064-3p	UGCCACACUGCAACACCUUACA	experimental		mmu-miR-3064-3p	mature miRNA	standard	MIMAT0014835	mmu-miR-3064-3p
974	mmu-miR-3064-5p	UCUGGCUGUUGUGGUGUGCAAA	experimental		mmu-miR-3064-5p	mature miRNA	standard	MIMAT0014834	mmu-miR-3064-5p
975	mmu-miR-3065-3p	UCAGCACCAGGAUAUUGUUGGGG	experimental		mmu-miR-3065-3p	mature miRNA	standard	MIMAT0014837	mmu-miR-3065-3p
976	mmu-miR-3065-5p	UCAACAAAAUCACUGAUGCUGG	experimental		mmu-miR-3065-5p	mature miRNA	standard	MIMAT0014836	mmu-miR-3065-5p
977	mmu-miR-3066-3p	CACUUAAUAGACCGCAACCUGC	experimental		mmu-miR-3066-3p	mature miRNA	standard	MIMAT0014839	mmu-miR-3066-3p
978	mmu-miR-3066-5p	UUGGUUGCUGUAGAUUAAGUAG	experimental		mmu-miR-3066-5p	mature miRNA	standard	MIMAT0014838	mmu-miR-3066-5p
979	mmu-miR-3067-3p	CCAAGCGGCUGCCCUGGGAGAGG	experimental		mmu-miR-3067-3p	mature miRNA	standard	MIMAT0014841	mmu-miR-3067-3p
980	mmu-miR-3067-5p	AGUUCUCAGGCCCGCUGUGGUGU	experimental		mmu-miR-3067-5p	mature miRNA	standard	MIMAT0014840	mmu-miR-3067-5p
981	mmu-miR-3068-3p	GGUGAAUUGCAGUACUCCAACA	experimental		mmu-miR-3068-3p	mature miRNA	standard	MIMAT0014843	mmu-miR-3068-3p
982	mmu-miR-3068-5p	UUGGAGUUCAUGCAAGUUCUAACC	experimental		mmu-miR-3068-5p	mature miRNA	standard	MIMAT0014842	mmu-miR-3068-5p
983	mmu-miR-3069-3p	UUGGACACUAAGUACUGCCACA	experimental		mmu-miR-3069-3p	mature miRNA	standard	MIMAT0014845	mmu-miR-3069-3p
984	mmu-miR-3069-5p	UUGGCAGUCAAGAUAUUGUUUAGC	experimental		mmu-miR-3069-5p	mature miRNA	standard	MIMAT0014844	mmu-miR-3069-5p
985	mmu-miR-3070a-3p	UGGUGCUACCGUCAGGGGUAGA	experimental		mmu-miR-3070a-3p	mature miRNA	standard	MIMAT0014847	mmu-miR-3070a-3p
986	mmu-miR-3070a-5p	AGCCCCUGACCUUGAACCUGGGA	experimental		mmu-miR-3070a-5p	mature miRNA	standard	MIMAT0014846,MIMAT0014848	mmu-miR-3070a-5p, mmu-miR-3070b-5p
987	mmu-miR-3070b-3p	UGGUGCUAUGGUCAGGGGUAGA	experimental		mmu-miR-3070b-3p	mature miRNA	standard	MIMAT0014849	mmu-miR-3070b-3p
988	mmu-miR-3071-3p	AUCAUCAAAACAAAUGGAGUCC	experimental		mmu-miR-3071-3p	mature miRNA	standard	MIMAT0014851	mmu-miR-3071-3p
989	mmu-miR-3071-5p	ACUCAUUUGAGACGAUGAUGGA	experimental		mmu-miR-3071-5p	mature miRNA	standard	MIMAT0014850	mmu-miR-3071-5p
990	mmu-miR-3072-3p	UGCCCCCUCCAGGAAGCCUUCU	experimental		mmu-miR-3072-3p	mature miRNA	standard	MIMAT0014853	mmu-miR-3072-3p
991	mmu-miR-3072-5p	AGGGACCCCGAGGGAGGGCAGG	experimental		mmu-miR-3072-5p	mature miRNA	standard	MIMAT0014852	mmu-miR-3072-5p
992	mmu-miR-3073a-3p	UUGAUGUCCACUGUGACCAUAG	experimental		mmu-miR-3073a-3p	mature miRNA	standard	MIMAT0014855	mmu-miR-3073a-3p
993	mmu-miR-3073a-5p	GUGGUCACAGUUGGCGCCAGCC	experimental		mmu-miR-3073a-5p	mature miRNA	standard	MIMAT0014854	mmu-miR-3073a-5p
994	mmu-miR-3073b-3p	CUGGCGCCAACUGUGACCACUG	experimental		mmu-miR-3073b-3p	mature miRNA	standard	MIMAT0022376	mmu-miR-3073b-3p
995	mmu-miR-3073b-5p	AUGGUCACAGUGGACAUCAACC	experimental		mmu-miR-3073b-5p	mature miRNA	standard	MIMAT0022375	mmu-miR-3073b-5p
996	mmu-miR-3074-1-3p	GAUAUCAGCUCAGUAGGCACCG	experimental		mmu-miR-3074-1-3p	mature miRNA	standard	MIMAT0014857	mmu-miR-3074-1-3p
997	mmu-miR-3074-2-3p	UGUUUCAGCUCAGUAGGCAC	experimental		mmu-miR-3074-2-3p	mature miRNA	standard	MIMAT0014946	mmu-miR-3074-2-3p
998	mmu-miR-3074-5p	GUUCCUGCUGAACUGAGCCAGU	experimental		mmu-miR-3074-5p	mature miRNA	standard	MIMAT0014856	mmu-miR-3074-5p
999	mmu-miR-3075-3p	AUCCUUGGCCUUCCUAGGUGU	experimental		mmu-miR-3075-3p	mature miRNA	standard	MIMAT0014859	mmu-miR-3075-3p
1000	mmu-miR-3075-5p	UGUCUGGGAGCAGCCAAGGAC	experimental		mmu-miR-3075-5p	mature miRNA	standard	MIMAT0014858	mmu-miR-3075-5p
1001	mmu-miR-3076-3p	CGCACUCUGGUCUUCCCUUGCAG	experimental		mmu-miR-3076-3p	mature miRNA	standard	MIMAT0014861	mmu-miR-3076-3p
1002	mmu-miR-3076-5p	CACAGGGGAAGCUCAGUGCCAGCC	experimental		mmu-miR-3076-5p	mature miRNA	standard	MIMAT0014860	mmu-miR-3076-5p
1003	mmu-miR-3077-3p	CUGACUCCCUGCUUCUCCGCAG	experimental		mmu-miR-3077-3p	mature miRNA	standard	MIMAT0014863	mmu-miR-3077-3p
1004	mmu-miR-3077-5p	CUGCGGACGGGUGGGCGGGCAGGCC	experimental		mmu-miR-3077-5p	mature miRNA	standard	MIMAT0014862	mmu-miR-3077-5p
1005	mmu-miR-3078-3p	UUGCUGGGGUAGUCUUUAGG	experimental		mmu-miR-3078-3p	mature miRNA	standard	MIMAT0014865	mmu-miR-3078-3p
1006	mmu-miR-3078-5p	CAAAGCCUAGACUGCAGCUACCU	experimental		mmu-miR-3078-5p	mature miRNA	standard	MIMAT0014864	mmu-miR-3078-5p
1007	mmu-miR-3079-3p	CAGGCUCAUCAGAUGAAAGUC	experimental		mmu-miR-3079-3p	mature miRNA	standard	MIMAT0014867	mmu-miR-3079-3p
1008	mmu-miR-3079-5p	UUUGAUCUGAUGAGCUAAGCUGG	experimental		mmu-miR-3079-5p	mature miRNA	standard	MIMAT0014866	mmu-miR-3079-5p
1009	mmu-miR-3080-3p	UCCUCGGGCAAAGCGCUUGACA	experimental		mmu-miR-3080-3p	mature miRNA	standard	MIMAT0014869	mmu-miR-3080-3p
1010	mmu-miR-3080-5p	UGAAGCGCCUGUUCUUGGAU	experimental		mmu-miR-3080-5p	mature miRNA	standard	MIMAT0014868	mmu-miR-3080-5p
1011	mmu-miR-3081-3p	UUGCGCUCCGAUCUCUGAGCUGG	experimental		mmu-miR-3081-3p	mature miRNA	standard	MIMAT0014871	mmu-miR-3081-3p
1012	mmu-miR-3081-5p	GACUGGAGCUUGGAGCGGUGAGC	experimental		mmu-miR-3081-5p	mature miRNA	standard	MIMAT0014870	mmu-miR-3081-5p
1013	mmu-miR-3082-3p	CACAUGGCACUCAACUCUGCAG	experimental		mmu-miR-3082-3p	mature miRNA	standard	MIMAT0014873	mmu-miR-3082-3p
1014	mmu-miR-3082-5p	GACAGAGUGUGUGUGUCUGUGU	experimental		mmu-miR-3082-5p	mature miRNA	standard	MIMAT0014872	mmu-miR-3082-5p
1015	mmu-miR-3083-3p	UCCGAAACAUUCCCAGCCUUUA	experimental		mmu-miR-3083-3p	mature miRNA	standard	MIMAT0014875	mmu-miR-3083-3p
1016	mmu-miR-3083-5p	AGGCUGGGAAUAUUUCAGAGAU	experimental		mmu-miR-3083-5p	mature miRNA	standard	MIMAT0014874	mmu-miR-3083-5p
1017	mmu-miR-3084-3p	UUCUGCCAGUCUCCUUCAGAC	experimental		mmu-miR-3084-3p	mature miRNA	standard	MIMAT0014877	mmu-miR-3084-3p
1018	mmu-miR-3084-5p	GUUGAAGGUUAAUUAGCAGAGU	experimental		mmu-miR-3084-5p	mature miRNA	standard	MIMAT0014876	mmu-miR-3084-5p
1019	mmu-miR-3085-3p	UCUGGCUGCUAUGGCCCCCUC	experimental		mmu-miR-3085-3p	mature miRNA	standard	MIMAT0014879	mmu-miR-3085-3p
1020	mmu-miR-3085-5p	AGGUGCCAUUCCGAGGGCCAAGAGU	experimental		mmu-miR-3085-5p	mature miRNA	standard	MIMAT0014878	mmu-miR-3085-5p
1021	mmu-miR-3086-3p	CCCAAUGAGCCUACAGUCUAAG	experimental		mmu-miR-3086-3p	mature miRNA	standard	MIMAT0014881	mmu-miR-3086-3p
1022	mmu-miR-3086-5p	UAGAUUGUAGGCCCAUUGGA	experimental		mmu-miR-3086-5p	mature miRNA	standard	MIMAT0014880	mmu-miR-3086-5p
1023	mmu-miR-3087-3p	UAACUCACUGUCAUGUCCUCA	experimental		mmu-miR-3087-3p	mature miRNA	standard	MIMAT0014896	mmu-miR-3087-3p
1024	mmu-miR-3087-5p	CAGGGCAGGGCAAGAGUUGAG	experimental		mmu-miR-3087-5p	mature miRNA	standard	MIMAT0014895	mmu-miR-3087-5p
1025	mmu-miR-3088-3p	UUCAUGAGCAGCUGCAAAGGUGU	experimental		mmu-miR-3088-3p	mature miRNA	standard	MIMAT0014898	mmu-miR-3088-3p
1026	mmu-miR-3088-5p	GCUAUGCAGUUGUUCAUGAGCU	experimental		mmu-miR-3088-5p	mature miRNA	standard	MIMAT0014897	mmu-miR-3088-5p
1027	mmu-miR-3089-3p	AGCAUCUGCUGAUCCUGAGCUGU	experimental		mmu-miR-3089-3p	mature miRNA	standard	MIMAT0014900	mmu-miR-3089-3p
1028	mmu-miR-3089-5p	UGAGUUCAGGGACAGCGUGUCU	experimental		mmu-miR-3089-5p	mature miRNA	standard	MIMAT0014899	mmu-miR-3089-5p
1029	mmu-miR-3090-3p	UCCCAGGUGACACCCUGACUCA	experimental		mmu-miR-3090-3p	mature miRNA	standard	MIMAT0014902	mmu-miR-3090-3p
1030	mmu-miR-3090-5p	GUCUGGGUGGGGCCUGAGAUC	experimental		mmu-miR-3090-5p	mature miRNA	standard	MIMAT0014901	mmu-miR-3090-5p
1031	mmu-miR-3091-3p	CGGGCCUGACCAGUCUCAAGAC	experimental		mmu-miR-3091-3p	mature miRNA	standard	MIMAT0014904	mmu-miR-3091-3p
1032	mmu-miR-3091-5p	CAUGGGUCUGGUUGGGCCCGC	experimental		mmu-miR-3091-5p	mature miRNA	standard	MIMAT0014903	mmu-miR-3091-5p
1033	mmu-miR-3092-3p	GAAUGGGGCUGUUUCCCCUCC	experimental		mmu-miR-3092-3p	mature miRNA	standard	MIMAT0014906	mmu-miR-3092-3p
1034	mmu-miR-3092-5p	AGGGGAAAAUGCCUUUCUCCCA	experimental		mmu-miR-3092-5p	mature miRNA	standard	MIMAT0014905	mmu-miR-3092-5p
1035	mmu-miR-3093-3p	UGUGGACACCGUGGGAGGUUGG	experimental		mmu-miR-3093-3p	mature miRNA	standard	MIMAT0014908	mmu-miR-3093-3p
1036	mmu-miR-3093-5p	CGCACCCCGCGGAGCUCACACU	experimental		mmu-miR-3093-5p	mature miRNA	standard	MIMAT0014907	mmu-miR-3093-5p
1037	mmu-miR-3094-3p	CCUUUAAAUUGUGUCCUCAAG	experimental		mmu-miR-3094-3p	mature miRNA	standard	MIMAT0014910	mmu-miR-3094-3p
1038	mmu-miR-3094-5p	UGUUGGGGACAUUUUUAAAGC	experimental		mmu-miR-3094-5p	mature miRNA	standard	MIMAT0014909	mmu-miR-3094-5p
1039	mmu-miR-3095-3p	UGGACACUGGAGAGAGAGCUUUU	experimental		mmu-miR-3095-3p	mature miRNA	standard	MIMAT0014912	mmu-miR-3095-3p
1040	mmu-miR-3095-5p	AAGCUUUCUCAUCUGUGACACU	experimental		mmu-miR-3095-5p	mature miRNA	standard	MIMAT0014911	mmu-miR-3095-5p
1041	mmu-miR-3097-3p	CUCAGACCUUUCUACCUGUCAG	experimental		mmu-miR-3097-3p	mature miRNA	standard	MIMAT0014916	mmu-miR-3097-3p
1042	mmu-miR-3097-5p	CACAGGUGGGAAGUGUGUGUCCA	experimental		mmu-miR-3097-5p	mature miRNA	standard	MIMAT0014915	mmu-miR-3097-5p
1043	mmu-miR-3098-3p	UUCUGCUGCCUGCCUUUAGGA	experimental		mmu-miR-3098-3p	mature miRNA	standard	MIMAT0014918	mmu-miR-3098-3p
1044	mmu-miR-3098-5p	UCCUAACAGCAGGAGUAGGAGC	experimental		mmu-miR-3098-5p	mature miRNA	standard	MIMAT0014917	mmu-miR-3098-5p
1045	mmu-miR-3099-3p	UAGGCUAGAGAGAGGUUGGGGA	experimental		mmu-miR-3099-3p	mature miRNA	standard	MIMAT0014816	mmu-miR-3099-3p
1046	mmu-miR-3099-5p	CCAGCUUCCUUCCAGCCCUUG	experimental		mmu-miR-3099-5p	mature miRNA	standard	MIMAT0014815	mmu-miR-3099-5p
1047	mmu-miR-3100-3p	CUGUGACACACCCGCUCCCAG	experimental		mmu-miR-3100-3p	mature miRNA	standard	MIMAT0014920	mmu-miR-3100-3p
1048	mmu-miR-3100-5p	UUGGGAACGGGGUGUCUUUGGGA	experimental		mmu-miR-3100-5p	mature miRNA	standard	MIMAT0014919	mmu-miR-3100-5p
1049	mmu-miR-3101-3p	UAGCUUUGGUGGAUGGUCUUU	experimental		mmu-miR-3101-3p	mature miRNA	standard	MIMAT0014922	mmu-miR-3101-3p
1050	mmu-miR-3101-5p	GGUACCAUUGACUAAAGCUAG	experimental		mmu-miR-3101-5p	mature miRNA	standard	MIMAT0014921	mmu-miR-3101-5p
1051	mmu-miR-3102-3p	GAGCACCCCAUUGGCUACCCACA	experimental		mmu-miR-3102-3p	mature miRNA	standard	MIMAT0014936	mmu-miR-3102-3p
1052	mmu-miR-3102-3p.2-3p	CUCUACUCCCUGCCCCAGCCA	experimental		mmu-miR-3102-3p.2-3p	mature miRNA	standard	MIMAT0014935	mmu-miR-3102-3p.2-3p
1053	mmu-miR-3102-5p	GUGAGUGGCCAGGGUGGGGCUG	experimental		mmu-miR-3102-5p	mature miRNA	standard	MIMAT0014933	mmu-miR-3102-5p
1054	mmu-miR-3102-5p.2-5p	GGUGGUGCAGGCAGGAGAGCC	experimental		mmu-miR-3102-5p.2-5p	mature miRNA	standard	MIMAT0014934	mmu-miR-3102-5p.2-5p
1055	mmu-miR-3103-3p	UAACCUCUGAUCCUUCCCACAG	experimental		mmu-miR-3103-3p	mature miRNA	standard	MIMAT0014938	mmu-miR-3103-3p
1056	mmu-miR-3103-5p	GGAGGGAGGAUCUGCUGUUAG	experimental		mmu-miR-3103-5p	mature miRNA	standard	MIMAT0014937	mmu-miR-3103-5p
1057	mmu-miR-3104-3p	ACGCUCUGCUUUGCUCCCCCAGA	experimental		mmu-miR-3104-3p	mature miRNA	standard	MIMAT0014940	mmu-miR-3104-3p
1058	mmu-miR-3104-5p	UAGGGGGCAGGAGCCGGAGCCCUCU	experimental		mmu-miR-3104-5p	mature miRNA	standard	MIMAT0014939	mmu-miR-3104-5p
1059	mmu-miR-3105-3p	ACUGCUUAUGAGCUUGCACUCC	experimental		mmu-miR-3105-3p	mature miRNA	standard	MIMAT0014942	mmu-miR-3105-3p
1060	mmu-miR-3105-5p	AGAGCAAGCCCGUAAGCAGCGU	experimental		mmu-miR-3105-5p	mature miRNA	standard	MIMAT0014941	mmu-miR-3105-5p
1061	mmu-miR-3106-3p	GCUGCCUAUACAUGGGCUUUCC	experimental		mmu-miR-3106-3p	mature miRNA	standard	MIMAT0014818	mmu-miR-3106-3p
1062	mmu-miR-3106-5p	UGGCUCAUUUAGAAGCAGCCA	experimental		mmu-miR-3106-5p	mature miRNA	standard	MIMAT0014817	mmu-miR-3106-5p
1063	mmu-miR-3107-3p	CGGGGCAGCUCAGUACAGGA	experimental		mmu-miR-3107-3p	mature miRNA	standard	MIMAT0014944	mmu-miR-3107-3p
1064	mmu-miR-3107-5p	UCCUGUACUGAGCUGCCCCGAG	experimental		mmu-miR-3107-5p	mature miRNA	standard	MIMAT0014943,MIMAT0003130	mmu-miR-3107-5p, mmu-miR-486-5p
1065	mmu-miR-3108-3p	CGUCUAGGUCUAGAGUCUCAA	experimental		mmu-miR-3108-3p	mature miRNA	standard	MIMAT0014948	mmu-miR-3108-3p
1066	mmu-miR-3108-5p	GUCUCUAAAGCUAGACGUUCCGG	experimental		mmu-miR-3108-5p	mature miRNA	standard	MIMAT0014947	mmu-miR-3108-5p
1067	mmu-miR-3109-3p	UAGGGCCAUCUCAUCCAGAUA	experimental		mmu-miR-3109-3p	mature miRNA	standard	MIMAT0014950	mmu-miR-3109-3p
1068	mmu-miR-3109-5p	AAUGGAUGCGAUGGUUCCCAUGCU	experimental		mmu-miR-3109-5p	mature miRNA	standard	MIMAT0014949	mmu-miR-3109-5p
1069	mmu-miR-3110-3p	GCACUCCAUCGGAGGCAGACAC	experimental		mmu-miR-3110-3p	mature miRNA	standard	MIMAT0014952	mmu-miR-3110-3p
1070	mmu-miR-3110-5p	UUCUGCCUCCCCUGAAGGCUC	experimental		mmu-miR-3110-5p	mature miRNA	standard	MIMAT0014951	mmu-miR-3110-5p
1071	mmu-miR-3112-3p	CAGUUUGUCUCUUCUUUGUCU	experimental		mmu-miR-3112-3p	mature miRNA	standard	MIMAT0014956	mmu-miR-3112-3p
1072	mmu-miR-3112-5p	ACAUAGAAAAGGCAGUCUGCA	experimental		mmu-miR-3112-5p	mature miRNA	standard	MIMAT0014955	mmu-miR-3112-5p
1073	mmu-miR-3113-3p	UCCUGGCCCUGGUCCUGGUC	experimental		mmu-miR-3113-3p	mature miRNA	standard	MIMAT0014960	mmu-miR-3113-3p
1074	mmu-miR-3113-5p	GUCCUGGCCCUGGUCCGGGUCC	experimental		mmu-miR-3113-5p	mature miRNA	standard	MIMAT0014959	mmu-miR-3113-5p
1075	mmu-miR-3470a	UCACUUUGUAGACCAGGCUGG	experimental		mmu-miR-3470a	mature miRNA	standard	MIMAT0015640	mmu-miR-3470a
1076	mmu-miR-3470b	UCACUCUGUAGACCAGGCUGG	experimental		mmu-miR-3470b	mature miRNA	standard	MIMAT0015641	mmu-miR-3470b
1077	mmu-miR-3471	UGAGAUCCAACUGUAAGGCAUU	experimental		mmu-miR-3471	mature miRNA	standard	MIMAT0015642	mmu-miR-3471
1078	mmu-miR-3472	UAAUAGCCAGAAGCUGGAAGGAACC	experimental		mmu-miR-3472	mature miRNA	standard	MIMAT0015643	mmu-miR-3472
1079	mmu-miR-3473a	UGGAGAGAUGGCUCAGCA	experimental		mmu-miR-3473a	mature miRNA	standard	MIMAT0015645	mmu-miR-3473a
1080	mmu-miR-3473b	GGGCUGGAGAGAUGGCUCAG	experimental		mmu-miR-3473b	mature miRNA	standard	MIMAT0020367	mmu-miR-3473b
1081	mmu-miR-3473c	UCUCUCCAGCCCCCAUAAUAAG	experimental		mmu-miR-3473c	mature miRNA	standard	MIMAT0020614	mmu-miR-3473c
1082	mmu-miR-3473d	CCACUGAGCCACUUUCCAGCCCUU	experimental		mmu-miR-3473d	mature miRNA	standard	MIMAT0020632	mmu-miR-3473d
1083	mmu-miR-3473e	GGGCUGGAGAGAUGGCUCGUA	experimental		mmu-miR-3473e	mature miRNA	standard	MIMAT0025587	mmu-miR-3473e
1084	mmu-miR-3473f	CAAAUAGGACUGGAGAGAUG	experimental		mmu-miR-3473f	mature miRNA	standard	MIMAT0031390	mmu-miR-3473f
1085	mmu-miR-3473g	CAAAAGUGAGGCUGGGGAGA	experimental		mmu-miR-3473g	mature miRNA	standard	MIMAT0031427	mmu-miR-3473g
1086	mmu-miR-3474	CCCUGGGAGGAGACGUGGAUUC	experimental		mmu-miR-3474	mature miRNA	standard	MIMAT0015646	mmu-miR-3474
1087	mmu-miR-3475-3p	UCUGGAGGCACAUGGUUUGAA	experimental		mmu-miR-3475-3p	mature miRNA	standard	MIMAT0015219	mmu-miR-3475-3p
1088	mmu-miR-3475-5p	AAAUCAUGUACCCCCACAGAGG	experimental		mmu-miR-3475-5p	mature miRNA	standard	MIMAT0026642	mmu-miR-3475-5p
1089	mmu-miR-3535	UGGAUAUGAUGACUGAUUACCUGAGA	experimental		mmu-miR-3535	mature miRNA	standard	MIMAT0031410	mmu-miR-3535
1090	mmu-miR-3544-3p	ACUCCUGCAUGACGCCGUUCCC	experimental		mmu-miR-3544-3p	mature miRNA	standard	MIMAT0022354	mmu-miR-3544-3p
1091	mmu-miR-3544-5p	AGAAAGGCAUCAUAUAGGAGCUG	experimental		mmu-miR-3544-5p	mature miRNA	standard	MIMAT0022353	mmu-miR-3544-5p
1092	mmu-miR-3547-3p	UGAGCACCACCCCUCUCUCAG	experimental		mmu-miR-3547-3p	mature miRNA	standard	MIMAT0027833	mmu-miR-3547-3p
1093	mmu-miR-3547-5p	GUGGGAAGAGGGGUGGGGCCCGGGA	experimental		mmu-miR-3547-5p	mature miRNA	standard	MIMAT0027832	mmu-miR-3547-5p
1094	mmu-miR-3569-3p	UCAGUCUGCGCUCCUCUCCAGC	experimental		mmu-miR-3569-3p	mature miRNA	standard	MIMAT0029855	mmu-miR-3569-3p
1095	mmu-miR-3569-5p	UCGGAGGAGAGCAGACCGGUG	experimental		mmu-miR-3569-5p	mature miRNA	standard	MIMAT0029854	mmu-miR-3569-5p
1096	mmu-miR-3572-3p	UACACUUGUCCUUCUUUCCCCAG	experimental		mmu-miR-3572-3p	mature miRNA	standard	MIMAT0020636	mmu-miR-3572-3p
1097	mmu-miR-3572-5p	UGGGGAACAGGGCAAGGUGGAC	experimental		mmu-miR-3572-5p	mature miRNA	standard	MIMAT0022986	mmu-miR-3572-5p
1098	mmu-miR-3620-3p	CUGCUCAGCCCCGCCCACCCCA	experimental		mmu-miR-3620-3p	mature miRNA	standard	MIMAT0029879	mmu-miR-3620-3p
1099	mmu-miR-3620-5p	CUGUGGGCUGGGCUGGGAAGCA	experimental		mmu-miR-3620-5p	mature miRNA	standard	MIMAT0029878	mmu-miR-3620-5p
1100	mmu-miR-3960	GGCGGCGGCGGAGGCGGGGG	experimental		mmu-miR-3960	mature miRNA	standard	MIMAT0019336	mmu-miR-3960
1101	mmu-miR-3961	UGCCCUCAGCUCAGUUGGA	experimental		mmu-miR-3961	mature miRNA	standard	MIMAT0019338	mmu-miR-3961
1102	mmu-miR-3962	AGGUAGUAGUUUGUACAUUU	experimental		mmu-miR-3962	mature miRNA	standard	MIMAT0019340	mmu-miR-3962
1103	mmu-miR-3963	UGUAUCCCACUUCUGACAC	experimental		mmu-miR-3963	mature miRNA	standard	MIMAT0019341	mmu-miR-3963
1104	mmu-miR-3964	AUAAGGUAGAAAGCACUAAA	experimental		mmu-miR-3964	mature miRNA	standard	MIMAT0019344	mmu-miR-3964
1105	mmu-miR-3965	UGCUUAUCAGCCUGAUGUU	experimental		mmu-miR-3965	mature miRNA	standard	MIMAT0019347	mmu-miR-3965
1106	mmu-miR-3966	AGCUGCCAGCUGUAGAACUGU	experimental		mmu-miR-3966	mature miRNA	standard	MIMAT0019350	mmu-miR-3966
1107	mmu-miR-3967	AGCUUGUCUGACUGAUGUUG	experimental		mmu-miR-3967	mature miRNA	standard	MIMAT0019351	mmu-miR-3967
1108	mmu-miR-3968	CGAAUCCCACUCCAGACACCA	experimental		mmu-miR-3968	mature miRNA	standard	MIMAT0019352	mmu-miR-3968
1109	mmu-miR-3969	CCCUAAAGUAGAAAUCACUA	experimental		mmu-miR-3969	mature miRNA	standard	MIMAT0019353	mmu-miR-3969
1110	mmu-miR-3970	GAGGUUGUAGUUUGUGCUUU	experimental		mmu-miR-3970	mature miRNA	standard	MIMAT0019355	mmu-miR-3970
1111	mmu-miR-3971	CUCCCCACCCCUGUACCAGUGA	experimental		mmu-miR-3971	mature miRNA	standard	MIMAT0019356	mmu-miR-3971
1112	mmu-miR-5046	AGCUCCCGCCACUGUGACCCCCUU	experimental		mmu-miR-5046	mature miRNA	standard	MIMAT0020540	mmu-miR-5046
1113	mmu-miR-5098	GUUACAUGGUGAAGCCCAGUU	experimental		mmu-miR-5098	mature miRNA	standard	MIMAT0020605	mmu-miR-5098
1114	mmu-miR-5099	UUAGAUCGAUGUGGUGCUCC	experimental		mmu-miR-5099	mature miRNA	standard	MIMAT0020606	mmu-miR-5099
1115	mmu-miR-5100	UCGAAUCCCAGCGGUGCCUCU	experimental		mmu-miR-5100	mature miRNA	standard	MIMAT0020607	mmu-miR-5100
1116	mmu-miR-5101	UUUGUUUGUUUUGCUGAUGCAG	experimental		mmu-miR-5101	mature miRNA	standard	MIMAT0020608	mmu-miR-5101
1117	mmu-miR-5103	UCAUCCGGGAUCCCCUGAGG	experimental		mmu-miR-5103	mature miRNA	standard	MIMAT0020610	mmu-miR-5103
1118	mmu-miR-5104	CUGUGCUAGUGAGGUGGCUCAGCA	experimental		mmu-miR-5104	mature miRNA	standard	MIMAT0020611	mmu-miR-5104
1119	mmu-miR-5106	AGGUCUGUAGCUCAGUUGGCAGA	experimental		mmu-miR-5106	mature miRNA	standard	MIMAT0020613	mmu-miR-5106
1120	mmu-miR-5107-3p	CAACCUGUGCUUCUCUUCCCAG	experimental		mmu-miR-5107-3p	mature miRNA	standard	MIMAT0022985	mmu-miR-5107-3p
1121	mmu-miR-5107-5p	UGGGCAGAGGAGGCAGGGACA	experimental		mmu-miR-5107-5p	mature miRNA	standard	MIMAT0020615	mmu-miR-5107-5p
1122	mmu-miR-5108	GUAGAGCACUGGAUGGUUU	experimental		mmu-miR-5108	mature miRNA	standard	MIMAT0020616	mmu-miR-5108
1123	mmu-miR-5110	GGAGGAGGUAGAGGGUGGUGGAAUU	experimental		mmu-miR-5110	mature miRNA	standard	MIMAT0020618	mmu-miR-5110
1124	mmu-miR-5112	UAGCUCAGCGGGAGAGCAC	experimental		mmu-miR-5112	mature miRNA	standard	MIMAT0020620	mmu-miR-5112
1125	mmu-miR-5113	ACAGAGGAGGAGAGAGAUCCUGU	experimental		mmu-miR-5113	mature miRNA	standard	MIMAT0020621	mmu-miR-5113
1126	mmu-miR-5114	ACUGGAGACGGAAGCUGCAAGA	experimental		mmu-miR-5114	mature miRNA	standard	MIMAT0020622	mmu-miR-5114
1127	mmu-miR-5116	UUUGAUAGGAACCCCGCCUGA	experimental		mmu-miR-5116	mature miRNA	standard	MIMAT0020624	mmu-miR-5116
1128	mmu-miR-5118	AAGGUUAGGCCAGCCUGGU	experimental		mmu-miR-5118	mature miRNA	standard	MIMAT0020626	mmu-miR-5118
1129	mmu-miR-5119	CAUCUCAUCCUGGGGCUGG	experimental		mmu-miR-5119	mature miRNA	standard	MIMAT0020627	mmu-miR-5119
1130	mmu-miR-5120	UUUGGGGCUGUGGUGCCACCAGC	experimental		mmu-miR-5120	mature miRNA	standard	MIMAT0020628	mmu-miR-5120
1131	mmu-miR-5121	AGCUUGUGAUGAGACAUCUCC	experimental		mmu-miR-5121	mature miRNA	standard	MIMAT0020629	mmu-miR-5121
1132	mmu-miR-5122	CCGCGGGACCCGGGGCUGUG	experimental		mmu-miR-5122	mature miRNA	standard	MIMAT0020630	mmu-miR-5122
1133	mmu-miR-5123	UGUAGAUCCAUAUGCCAUGGUGUG	experimental		mmu-miR-5123	mature miRNA	standard	MIMAT0020633	mmu-miR-5123
1134	mmu-miR-5124a	GGUCCAGUGACUAAGAGCAU	experimental		mmu-miR-5124a	mature miRNA	standard	MIMAT0020634	mmu-miR-5124a
1135	mmu-miR-5124b	UGGCUCAGUGACUAAGAAGCA	experimental		mmu-miR-5124b	mature miRNA	standard	MIMAT0025136	mmu-miR-5124b
1136	mmu-miR-5125	UCUGCCUGGGAUUUCCUUGU	experimental		mmu-miR-5125	mature miRNA	standard	MIMAT0020635	mmu-miR-5125
1137	mmu-miR-5126	GCGGGCGGGGCCGGGGGCGGGG	experimental		mmu-miR-5126	mature miRNA	standard	MIMAT0020637	mmu-miR-5126
1138	mmu-miR-5127	UCUCCCAACCCUUUUCCCA	experimental		mmu-miR-5127	mature miRNA	standard	MIMAT0020638	mmu-miR-5127
1139	mmu-miR-5128	CAAUUGGGGCUGGCGAGAUGGCU	experimental		mmu-miR-5128	mature miRNA	standard	MIMAT0020639	mmu-miR-5128
1140	mmu-miR-5129-3p	AAUGUGCCUGUGCAUCUCUUCC	experimental		mmu-miR-5129-3p	mature miRNA	standard	MIMAT0022987	mmu-miR-5129-3p
1141	mmu-miR-5129-5p	AUGUGGGGGCAUUGGUAUUUUC	experimental		mmu-miR-5129-5p	mature miRNA	standard	MIMAT0020640	mmu-miR-5129-5p
1142	mmu-miR-5130	CUGGAGCGCGCGGGCGAGGCAGGC	experimental		mmu-miR-5130	mature miRNA	standard	MIMAT0020641	mmu-miR-5130
1143	mmu-miR-5131	CGGCGCCCCACGGAGCCCCGAGC	experimental		mmu-miR-5131	mature miRNA	standard	MIMAT0020642	mmu-miR-5131
1144	mmu-miR-5132-3p	CUGAUGUUCCCCAUCCCGCAG	experimental		mmu-miR-5132-3p	mature miRNA	standard	MIMAT0022988	mmu-miR-5132-3p
1145	mmu-miR-5132-5p	GCGUGGGGUGGUGGACUCAGG	experimental		mmu-miR-5132-5p	mature miRNA	standard	MIMAT0020643	mmu-miR-5132-5p
1146	mmu-miR-5133	GCUGGAGCUGCGGCAGCGCAG	experimental		mmu-miR-5133	mature miRNA	standard	MIMAT0020644	mmu-miR-5133
1147	mmu-miR-5134-3p	ACGGGUGGCCCUCUUUCUGCAG	experimental		mmu-miR-5134-3p	mature miRNA	standard	MIMAT0022989	mmu-miR-5134-3p
1148	mmu-miR-5134-5p	UUGGCAGAAAGGGCAGCUGUG	experimental		mmu-miR-5134-5p	mature miRNA	standard	MIMAT0020645	mmu-miR-5134-5p
1149	mmu-miR-5135	AGGUCUAGGUGGCAAGGGCGUCCU	experimental		mmu-miR-5135	mature miRNA	standard	MIMAT0020646	mmu-miR-5135
1150	mmu-miR-5136	AUAUGCGAGGGAACUACUGG	experimental		mmu-miR-5136	mature miRNA	standard	MIMAT0020647	mmu-miR-5136
1151	mmu-miR-5615-3p	UGUCUCAGAAAACAACCAAGGA	experimental		mmu-miR-5615-3p	mature miRNA	standard	MIMAT0022356	mmu-miR-5615-3p
1152	mmu-miR-5615-5p	CUUGGUUGUUUUCUGAGACAGA	experimental		mmu-miR-5615-5p	mature miRNA	standard	MIMAT0022355	mmu-miR-5615-5p
1153	mmu-miR-5616-3p	AACUUGUGAUGAGGUGAGACAG	experimental		mmu-miR-5616-3p	mature miRNA	standard	MIMAT0022360	mmu-miR-5616-3p
1154	mmu-miR-5616-5p	UUUCCUCUCAUCACAAGUUGA	experimental		mmu-miR-5616-5p	mature miRNA	standard	MIMAT0022359	mmu-miR-5616-5p
1155	mmu-miR-5617-3p	CAGGCGGCCUCAGCUCUCACU	experimental		mmu-miR-5617-3p	mature miRNA	standard	MIMAT0022362	mmu-miR-5617-3p
1156	mmu-miR-5617-5p	GUAAGUGAGGGCAAGCCUUCUGG	experimental		mmu-miR-5617-5p	mature miRNA	standard	MIMAT0022361	mmu-miR-5617-5p
1157	mmu-miR-5618-3p	CUAUACCAUGUAAAGGGU	experimental		mmu-miR-5618-3p	mature miRNA	standard	MIMAT0022364	mmu-miR-5618-3p
1158	mmu-miR-5618-5p	UACCCUUUACACCGUGUAGU	experimental		mmu-miR-5618-5p	mature miRNA	standard	MIMAT0022363	mmu-miR-5618-5p
1159	mmu-miR-5619-3p	CGAAAAGCUCAUUGGUGAUUUC	experimental		mmu-miR-5619-3p	mature miRNA	standard	MIMAT0022366	mmu-miR-5619-3p
1160	mmu-miR-5619-5p	AGUCACUAAUGGCAUUUUUGU	experimental		mmu-miR-5619-5p	mature miRNA	standard	MIMAT0022365	mmu-miR-5619-5p
1161	mmu-miR-5620-3p	ACAGUCAUCCCCCUGCCUCAC	experimental		mmu-miR-5620-3p	mature miRNA	standard	MIMAT0022368	mmu-miR-5620-3p
1162	mmu-miR-5620-5p	ACGAGGCAGGGGCUUUGACUGUG	experimental		mmu-miR-5620-5p	mature miRNA	standard	MIMAT0022367	mmu-miR-5620-5p
1163	mmu-miR-5621-3p	UGGGCCCUCCAGACCUCAUGC	experimental		mmu-miR-5621-3p	mature miRNA	standard	MIMAT0022370	mmu-miR-5621-3p
1164	mmu-miR-5621-5p	AGGAGGUCCUGGGGCCGCCCUGA	experimental		mmu-miR-5621-5p	mature miRNA	standard	MIMAT0022369	mmu-miR-5621-5p
1165	mmu-miR-5622-3p	CUUAGCUGGGUAGUGGUGGUGC	experimental		mmu-miR-5622-3p	mature miRNA	standard	MIMAT0022372	mmu-miR-5622-3p
1166	mmu-miR-5622-5p	UUCACCACACCCAGCUUAAAGA	experimental		mmu-miR-5622-5p	mature miRNA	standard	MIMAT0022371	mmu-miR-5622-5p
1167	mmu-miR-5623-3p	GUUCUGGCUUUCAGCUGUCACC	experimental		mmu-miR-5623-3p	mature miRNA	standard	MIMAT0022374	mmu-miR-5623-3p
1168	mmu-miR-5623-5p	UGGCAGCUGGCAAGUCAGAAUGCA	experimental		mmu-miR-5623-5p	mature miRNA	standard	MIMAT0022373	mmu-miR-5623-5p
1169	mmu-miR-5624-3p	UUAAGGCAGAGUUUACAAUAGG	experimental		mmu-miR-5624-3p	mature miRNA	standard	MIMAT0022378	mmu-miR-5624-3p
1170	mmu-miR-5624-5p	UAUUGUAAACUCUGCCUU	experimental		mmu-miR-5624-5p	mature miRNA	standard	MIMAT0022377	mmu-miR-5624-5p
1171	mmu-miR-5625-3p	CUGAUUCAAGUGGUCUCUCGUGUCC	experimental		mmu-miR-5625-3p	mature miRNA	standard	MIMAT0022380	mmu-miR-5625-3p
1172	mmu-miR-5625-5p	CCCGGAAGUUCUUGAGUAGGA	experimental		mmu-miR-5625-5p	mature miRNA	standard	MIMAT0022379	mmu-miR-5625-5p
1173	mmu-miR-5626-3p	CAGCAGUUGAGUGAUGUGACAC	experimental		mmu-miR-5626-3p	mature miRNA	standard	MIMAT0022382	mmu-miR-5626-3p
1174	mmu-miR-5626-5p	GCCCCAUCGAUUAACUGCUUCC	experimental		mmu-miR-5626-5p	mature miRNA	standard	MIMAT0022381	mmu-miR-5626-5p
1175	mmu-miR-5627-3p	ACAGGGCUCUCCGGCGCCCCUCGU	experimental		mmu-miR-5627-3p	mature miRNA	standard	MIMAT0022386	mmu-miR-5627-3p
1176	mmu-miR-5627-5p	AGAGGGUGCGCCGGGCCCUGCG	experimental		mmu-miR-5627-5p	mature miRNA	standard	MIMAT0022385	mmu-miR-5627-5p
1177	mmu-miR-5709-3p	AAAGUCUUAAGGGUGUGUAUUG	experimental		mmu-miR-5709-3p	mature miRNA	standard	MIMAT0027104	mmu-miR-5709-3p
1178	mmu-miR-5709-5p	AUACGCACACUUAAGACUUUAG	experimental		mmu-miR-5709-5p	mature miRNA	standard	MIMAT0022504	mmu-miR-5709-5p
1179	mmu-miR-5710	UCUUGGGACAUAGUGUAAGGCA	experimental		mmu-miR-5710	mature miRNA	standard	MIMAT0022505	mmu-miR-5710
1180	mmu-miR-6236	GCCGUCGCCGGCAGUCAGG	experimental		mmu-miR-6236	mature miRNA	standard	MIMAT0024857	mmu-miR-6236
1181	mmu-miR-6237	UUAAGGAUUGGGUCUUGGAAUUC	experimental		mmu-miR-6237	mature miRNA	standard	MIMAT0024858	mmu-miR-6237
1182	mmu-miR-6238	UUAUUAGUCAGUGGAGGAAAUG	experimental		mmu-miR-6238	mature miRNA	standard	MIMAT0024859	mmu-miR-6238
1183	mmu-miR-6239	UAGCGUUGGAUCACUCGGUG	experimental		mmu-miR-6239	mature miRNA	standard	MIMAT0024860	mmu-miR-6239
1184	mmu-miR-6240	CCAAAGCAUCGCGAAGGCCCACGGCG	experimental		mmu-miR-6240	mature miRNA	standard	MIMAT0024861	mmu-miR-6240
1185	mmu-miR-6241	CACGGCGGCUGGAAUUCCC	experimental		mmu-miR-6241	mature miRNA	standard	MIMAT0024862	mmu-miR-6241
1186	mmu-miR-6244	GGGGGCGUGGAAUUAUCGGGU	experimental		mmu-miR-6244	mature miRNA	standard	MIMAT0024864	mmu-miR-6244
1187	mmu-miR-6335	CUGCAUACACAGUGAUAUUCUG	experimental		mmu-miR-6335	mature miRNA	standard	MIMAT0025077	mmu-miR-6335
1188	mmu-miR-6336	UCUCGGAUUUAGUAAGAGAUC	experimental		mmu-miR-6336	mature miRNA	standard	MIMAT0025079	mmu-miR-6336
1189	mmu-miR-6337	UGAGGGCUGCUGGGUUGCUAGGU	experimental		mmu-miR-6337	mature miRNA	standard	MIMAT0025080	mmu-miR-6337
1190	mmu-miR-6338	CUGGUUUCUCUCAUUUGUGCU	experimental		mmu-miR-6338	mature miRNA	standard	MIMAT0025081	mmu-miR-6338
1191	mmu-miR-6339	GAUGCCUUUGUCCUCAGUGUUAG	experimental		mmu-miR-6339	mature miRNA	standard	MIMAT0025082	mmu-miR-6339
1192	mmu-miR-6340	GUCAGCAGCAGCUUCGCUUUGGC	experimental		mmu-miR-6340	mature miRNA	standard	MIMAT0025083	mmu-miR-6340
1193	mmu-miR-6341	CAGUGCAAUGAUAUUGUCACUAU	experimental		mmu-miR-6341	mature miRNA	standard	MIMAT0025084	mmu-miR-6341
1194	mmu-miR-6342	CAGCAGCAAUCUGGUCUUUGAG	experimental		mmu-miR-6342	mature miRNA	standard	MIMAT0025085	mmu-miR-6342
1195	mmu-miR-6343	UGUAAAGUAGGAGCUGACUGAC	experimental		mmu-miR-6343	mature miRNA	standard	MIMAT0025086	mmu-miR-6343
1196	mmu-miR-6344	GUUUUCCUACUGUUUCCCUUUU	experimental		mmu-miR-6344	mature miRNA	standard	MIMAT0025087	mmu-miR-6344
1197	mmu-miR-6345	UAGCACUGCUCAGGGUGAACU	experimental		mmu-miR-6345	mature miRNA	standard	MIMAT0025088	mmu-miR-6345
1198	mmu-miR-6346	UAGCAGGUGUCUGCAAUGCCAA	experimental		mmu-miR-6346	mature miRNA	standard	MIMAT0025089	mmu-miR-6346
1199	mmu-miR-6347	CAGUGCGGCUGGCUGGAGAUGC	experimental		mmu-miR-6347	mature miRNA	standard	MIMAT0025090	mmu-miR-6347
1200	mmu-miR-6348	UCAGCCUUUAUAAGGUGUGUGU	experimental		mmu-miR-6348	mature miRNA	standard	MIMAT0025091	mmu-miR-6348
1201	mmu-miR-6349	UGGAAUGUGGGAGGGGCAUGCG	experimental		mmu-miR-6349	mature miRNA	standard	MIMAT0025092	mmu-miR-6349
1202	mmu-miR-6350	UAGCAGGUGCAUUAUAAAUAU	experimental		mmu-miR-6350	mature miRNA	standard	MIMAT0025093	mmu-miR-6350
1203	mmu-miR-6351	UAGCGUUGCUCAGGGAGCACAUG	experimental		mmu-miR-6351	mature miRNA	standard	MIMAT0025094	mmu-miR-6351
1204	mmu-miR-6352	UUUGGGAAAAGGACCCCAGCUC	experimental		mmu-miR-6352	mature miRNA	standard	MIMAT0025095	mmu-miR-6352
1205	mmu-miR-6353	UAGCAGCACGUAUUUAUCCUAUU	experimental		mmu-miR-6353	mature miRNA	standard	MIMAT0025096	mmu-miR-6353
1206	mmu-miR-6354	UGCCCUGGGGAUCAGGUCUCU	experimental		mmu-miR-6354	mature miRNA	standard	MIMAT0025097	mmu-miR-6354
1207	mmu-miR-6355	CACAAUGCUCCAAUGUGAUAU	experimental		mmu-miR-6355	mature miRNA	standard	MIMAT0025098	mmu-miR-6355
1208	mmu-miR-6356	UCCCCAGAGUCCUAACAAUGA	experimental		mmu-miR-6356	mature miRNA	standard	MIMAT0025099	mmu-miR-6356
1209	mmu-miR-6357	UAGCACUGCUCAGGGCUUUCAGG	experimental		mmu-miR-6357	mature miRNA	standard	MIMAT0025100	mmu-miR-6357
1210	mmu-miR-6358	CAGUGUGGCAGUAUACAGCUAUA	experimental		mmu-miR-6358	mature miRNA	standard	MIMAT0025101	mmu-miR-6358
1211	mmu-miR-6359	CGAUGUUGCCCAGGGUCAGAA	experimental		mmu-miR-6359	mature miRNA	standard	MIMAT0025102	mmu-miR-6359
1212	mmu-miR-6360	UAGUGUUGCUCAGGCAGCAGGA	experimental		mmu-miR-6360	mature miRNA	standard	MIMAT0025103	mmu-miR-6360
1213	mmu-miR-6361	UGGCUCAGCAGUCACCCUGUGAC	experimental		mmu-miR-6361	mature miRNA	standard	MIMAT0025104	mmu-miR-6361
1214	mmu-miR-6362	GUGGGCAUCUAGGCUAGUUCUG	experimental		mmu-miR-6362	mature miRNA	standard	MIMAT0025106	mmu-miR-6362
1215	mmu-miR-6363	UGUAGACUGGACUGUCCUCAAA	experimental		mmu-miR-6363	mature miRNA	standard	MIMAT0025107	mmu-miR-6363
1216	mmu-miR-6364	UCGAUCCCCAGCACUCCUGUGA	experimental		mmu-miR-6364	mature miRNA	standard	MIMAT0025108	mmu-miR-6364
1217	mmu-miR-6365	UUAGCCUUUAAUAUAUUUGUUG	experimental		mmu-miR-6365	mature miRNA	standard	MIMAT0025109	mmu-miR-6365
1218	mmu-miR-6366	AGCUAAGGGGCCCGGGGAGCCA	experimental		mmu-miR-6366	mature miRNA	standard	MIMAT0025110	mmu-miR-6366
1219	mmu-miR-6367	UCCCUGAGACCCUGGUUCAGGA	experimental		mmu-miR-6367	mature miRNA	standard	MIMAT0025111	mmu-miR-6367
1220	mmu-miR-6368	CUGGGAAGCAGUGGAGGGGAG	experimental		mmu-miR-6368	mature miRNA	standard	MIMAT0025112	mmu-miR-6368
1221	mmu-miR-6369	UGGCUCAGUUCAGUGUUGGUGAG	experimental		mmu-miR-6369	mature miRNA	standard	MIMAT0025113	mmu-miR-6369
1222	mmu-miR-6370	GCAGGAACAGCAAAGGGGAAG	experimental		mmu-miR-6370	mature miRNA	standard	MIMAT0025114	mmu-miR-6370
1223	mmu-miR-6371	UUCAAGUGGCUUGAAGCUCUUCU	experimental		mmu-miR-6371	mature miRNA	standard	MIMAT0025115	mmu-miR-6371
1224	mmu-miR-6372	AGAACUGGGGAAACUUCCAGCCU	experimental		mmu-miR-6372	mature miRNA	standard	MIMAT0025116	mmu-miR-6372
1225	mmu-miR-6373	UAUGGGAAUAUCUAGGAGGUGA	experimental		mmu-miR-6373	mature miRNA	standard	MIMAT0025117	mmu-miR-6373
1226	mmu-miR-6374	AAGUUAUAAGCUAGUUGGUGCU	experimental		mmu-miR-6374	mature miRNA	standard	MIMAT0025118	mmu-miR-6374
1227	mmu-miR-6375	GAAUUGGCUGACUGUAUUCCAAA	experimental		mmu-miR-6375	mature miRNA	standard	MIMAT0025119	mmu-miR-6375
1228	mmu-miR-6376	CAGUGUGGCCAAUUGGAGAUUA	experimental		mmu-miR-6376	mature miRNA	standard	MIMAT0025120	mmu-miR-6376
1229	mmu-miR-6377	UCAUUUGUCUUCGUGUCUGCAUC	experimental		mmu-miR-6377	mature miRNA	standard	MIMAT0025122	mmu-miR-6377
1230	mmu-miR-6378	UGGUUCACGGGAGGACACACGC	experimental		mmu-miR-6378	mature miRNA	standard	MIMAT0025124	mmu-miR-6378
1231	mmu-miR-6379	UCCCUGGAGUUUUACAGCUAGA	experimental		mmu-miR-6379	mature miRNA	standard	MIMAT0025125	mmu-miR-6379
1232	mmu-miR-6380	UGUAAGUGCUUUUAACUGCUGAGC	experimental		mmu-miR-6380	mature miRNA	standard	MIMAT0025126	mmu-miR-6380
1233	mmu-miR-6381	CAGGAUGCUGGUGACAUGAGU	experimental		mmu-miR-6381	mature miRNA	standard	MIMAT0025127	mmu-miR-6381
1234	mmu-miR-6382	UGGAAUGUAAAGAGAGCACACAAG	experimental		mmu-miR-6382	mature miRNA	standard	MIMAT0025128	mmu-miR-6382
1235	mmu-miR-6383	UAAAGUGCUGUGUCACGGACA	experimental		mmu-miR-6383	mature miRNA	standard	MIMAT0025129	mmu-miR-6383
1236	mmu-miR-6384	GCUUUCCUACUGUUUCCCUG	experimental		mmu-miR-6384	mature miRNA	standard	MIMAT0025130	mmu-miR-6384
1237	mmu-miR-6385	GCAAGGAUGACAGAGAGGAAG	experimental		mmu-miR-6385	mature miRNA	standard	MIMAT0025131	mmu-miR-6385
1238	mmu-miR-6386	CAUGCCUUAGGGUGGGAUGCAAGU	experimental		mmu-miR-6386	mature miRNA	standard	MIMAT0025133	mmu-miR-6386
1239	mmu-miR-6387	UGGAAUGGCUUCCCUUGUGUAU	experimental		mmu-miR-6387	mature miRNA	standard	MIMAT0025134	mmu-miR-6387
1240	mmu-miR-6388	UGCAGAUGGCACAGUGAGGCC	experimental		mmu-miR-6388	mature miRNA	standard	MIMAT0025135	mmu-miR-6388
1241	mmu-miR-6389	CAGUGCAAUGUUAAACUUUGC	experimental		mmu-miR-6389	mature miRNA	standard	MIMAT0025137	mmu-miR-6389
1242	mmu-miR-6390	GAAUUGAUCAGGAUGUAACCA	experimental		mmu-miR-6390	mature miRNA	standard	MIMAT0025139	mmu-miR-6390
1243	mmu-miR-6391	UGAGGCACGGGAGGACAAUGU	experimental		mmu-miR-6391	mature miRNA	standard	MIMAT0025140	mmu-miR-6391
1244	mmu-miR-6392-3p	GACGCAGGUUUGCCGGGUCCUCU	experimental		mmu-miR-6392-3p	mature miRNA	standard	MIMAT0025142	mmu-miR-6392-3p
1245	mmu-miR-6392-5p	UCUGGCGCCCUGGUCCUGUCAGC	experimental		mmu-miR-6392-5p	mature miRNA	standard	MIMAT0025141	mmu-miR-6392-5p
1246	mmu-miR-6393	CUGCCCACGAAGCACACUGAGU	experimental		mmu-miR-6393	mature miRNA	standard	MIMAT0025143	mmu-miR-6393
1247	mmu-miR-6394	UCCCUGAGUGGGGCCAGGUCU	experimental		mmu-miR-6394	mature miRNA	standard	MIMAT0025144	mmu-miR-6394
1248	mmu-miR-6395	CUGGCCCUCUCUGCCCUGUUUA	experimental		mmu-miR-6395	mature miRNA	standard	MIMAT0025146	mmu-miR-6395
1249	mmu-miR-6396	GGGGCCUUAGCUCCUAGUCCUGGA	experimental		mmu-miR-6396	mature miRNA	standard	MIMAT0025147	mmu-miR-6396
1250	mmu-miR-6397	UGGAGACUUUCAGUGGAGUGA	experimental		mmu-miR-6397	mature miRNA	standard	MIMAT0025149	mmu-miR-6397
1251	mmu-miR-6398	GUCAAUGAACCUCAGGUAAGG	experimental		mmu-miR-6398	mature miRNA	standard	MIMAT0025150	mmu-miR-6398
1252	mmu-miR-6399	UUGCAAUGAUGGUAUUCUGAGG	experimental		mmu-miR-6399	mature miRNA	standard	MIMAT0025151	mmu-miR-6399
1253	mmu-miR-6400	UUCUUGCUGCUUGGUGCUCGC	experimental		mmu-miR-6400	mature miRNA	standard	MIMAT0025152	mmu-miR-6400
1254	mmu-miR-6401	UUACACUCCAGUGGUGUCGGGU	experimental		mmu-miR-6401	mature miRNA	standard	MIMAT0025153	mmu-miR-6401
1255	mmu-miR-6402	GAGCAGUUUUCCCAGGAACCCGC	experimental		mmu-miR-6402	mature miRNA	standard	MIMAT0025154	mmu-miR-6402
1256	mmu-miR-6403	GCAAAGGCGCUGUUUCCCAGUG	experimental		mmu-miR-6403	mature miRNA	standard	MIMAT0025155	mmu-miR-6403
1257	mmu-miR-6404	GUGGGAAGUGACAAGGGGUAG	experimental		mmu-miR-6404	mature miRNA	standard	MIMAT0025156	mmu-miR-6404
1258	mmu-miR-6405	GUGGGAAGCAGUGGGAAGCAGUG	experimental		mmu-miR-6405	mature miRNA	standard	MIMAT0025157	mmu-miR-6405
1259	mmu-miR-6406	CGCGACCUCAGGCUGACUCAUG	experimental		mmu-miR-6406	mature miRNA	standard	MIMAT0025159	mmu-miR-6406
1260	mmu-miR-6407	UGGCUGUCCCUGACAGGGCAAGU	experimental		mmu-miR-6407	mature miRNA	standard	MIMAT0025160	mmu-miR-6407
1261	mmu-miR-6408	CACAUGGGCUUGCAUGGGAUGGUC	experimental		mmu-miR-6408	mature miRNA	standard	MIMAT0025161	mmu-miR-6408
1262	mmu-miR-6409	UGCGGGUGAGGAUGUGUGCUCCU	experimental		mmu-miR-6409	mature miRNA	standard	MIMAT0025162	mmu-miR-6409
1263	mmu-miR-6410	UGGCUCAGGGACUACUCUGUGC	experimental		mmu-miR-6410	mature miRNA	standard	MIMAT0025163	mmu-miR-6410
1264	mmu-miR-6411	UAGCAUGUGUAGUACAUAAUG	experimental		mmu-miR-6411	mature miRNA	standard	MIMAT0025164	mmu-miR-6411
1265	mmu-miR-6412	UCGAAACCAUCCUCAGCUACUA	experimental		mmu-miR-6412	mature miRNA	standard	MIMAT0025165	mmu-miR-6412
1266	mmu-miR-6413	UGGCUCAGAAGAGCAGGUAGU	experimental		mmu-miR-6413	mature miRNA	standard	MIMAT0025166	mmu-miR-6413
1267	mmu-miR-6414	CUAAGUUCUGAGCUGAGUCUUG	experimental		mmu-miR-6414	mature miRNA	standard	MIMAT0025168	mmu-miR-6414
1268	mmu-miR-6415	GAGCUUUUGAGGGCCCCAUGCA	experimental		mmu-miR-6415	mature miRNA	standard	MIMAT0025169	mmu-miR-6415
1269	mmu-miR-6416-3p	GCAAAGAGCAGCAAAAGGAAG	experimental		mmu-miR-6416-3p	mature miRNA	standard	MIMAT0025171	mmu-miR-6416-3p
1270	mmu-miR-6416-5p	CUCCGUAUCAUCUGCUCUUCU	experimental		mmu-miR-6416-5p	mature miRNA	standard	MIMAT0025170	mmu-miR-6416-5p
1271	mmu-miR-6417	UAGCAAACGACAGCUAGCCACA	experimental		mmu-miR-6417	mature miRNA	standard	MIMAT0025172	mmu-miR-6417
1272	mmu-miR-6418-3p	ACUGCAACCUCCUUUCUCCAGG	experimental		mmu-miR-6418-3p	mature miRNA	standard	MIMAT0025174	mmu-miR-6418-3p
1273	mmu-miR-6418-5p	UCAGGGGAAGGGAAGAGAUGC	experimental		mmu-miR-6418-5p	mature miRNA	standard	MIMAT0025173	mmu-miR-6418-5p
1274	mmu-miR-6419	CAGCAGCAAUCUGACACAUGGA	experimental		mmu-miR-6419	mature miRNA	standard	MIMAT0025175	mmu-miR-6419
1275	mmu-miR-6420	ACUAAUCCUAUAAAAUCAAAC	experimental		mmu-miR-6420	mature miRNA	standard	MIMAT0025176	mmu-miR-6420
1276	mmu-miR-6481	CACUGAAAAUGCUUAGAUG	experimental		mmu-miR-6481	mature miRNA	standard	MIMAT0027339	mmu-miR-6481
1277	mmu-miR-6516-3p	UCAUGUAUGAUACUGCAAACAG	experimental		mmu-miR-6516-3p	mature miRNA	standard	MIMAT0027344	mmu-miR-6516-3p
1278	mmu-miR-6516-5p	UUUGCAGUAACAGGUGUGGACA	experimental		mmu-miR-6516-5p	mature miRNA	standard	MIMAT0027343	mmu-miR-6516-5p
1279	mmu-miR-6537-3p	UUAUCAGGUGGAAGAACUCAGCU	experimental		mmu-miR-6537-3p	mature miRNA	standard	MIMAT0025582	mmu-miR-6537-3p
1280	mmu-miR-6537-5p	GUGAGUUUCUCCCACUGGUGAC	experimental		mmu-miR-6537-5p	mature miRNA	standard	MIMAT0025581	mmu-miR-6537-5p
1281	mmu-miR-6538	CGCGGGCUCCGGGGCGGCG	experimental		mmu-miR-6538	mature miRNA	standard	MIMAT0025583	mmu-miR-6538
1282	mmu-miR-6539	GCACAGUGAUGAACUCUGAGGGCU	experimental		mmu-miR-6539	mature miRNA	standard	MIMAT0025584	mmu-miR-6539
1283	mmu-miR-6540-3p	UCUGAAGCUUGCUUACCUCCA	experimental		mmu-miR-6540-3p	mature miRNA	standard	MIMAT0025586	mmu-miR-6540-3p
1284	mmu-miR-6540-5p	CUAAGGCAGGCAGACUUCAGUG	experimental		mmu-miR-6540-5p	mature miRNA	standard	MIMAT0025585	mmu-miR-6540-5p
1285	mmu-miR-6541	CACAGGCAAGGACUUCUCAAG	experimental		mmu-miR-6541	mature miRNA	standard	MIMAT0025588	mmu-miR-6541
1286	mmu-miR-6546-3p	GAGCGAAGCCCAAGCGCCAGA	experimental		mmu-miR-6546-3p	mature miRNA	standard	MIMAT0029793	mmu-miR-6546-3p
1287	mmu-miR-6546-5p	AGGCGCCUCUGAGCUUGUGCUUGU	experimental		mmu-miR-6546-5p	mature miRNA	standard	MIMAT0029792	mmu-miR-6546-5p
1288	mmu-miR-6715-3p	CCAAACCAGGCGUGCCUGUGG	experimental		mmu-miR-6715-3p	mature miRNA	standard	MIMAT0029877	mmu-miR-6715-3p
1289	mmu-miR-6715-5p	ACAGGCACCACAGGUUUGAGCAU	experimental		mmu-miR-6715-5p	mature miRNA	standard	MIMAT0029876	mmu-miR-6715-5p
1290	mmu-miR-6769b-3p	CAUCUUCCCUGUCCCACCCAG	experimental		mmu-miR-6769b-3p	mature miRNA	standard	MIMAT0028041	mmu-miR-6769b-3p
1291	mmu-miR-6769b-5p	CCUGGUGGGUGGGGAAGAGC	experimental		mmu-miR-6769b-5p	mature miRNA	standard	MIMAT0028040	mmu-miR-6769b-5p
1292	mmu-miR-6896-3p	UUUCUCUCUCUCACCUACAAAC	experimental		mmu-miR-6896-3p	mature miRNA	standard	MIMAT0027693	mmu-miR-6896-3p
1293	mmu-miR-6896-5p	UUUGUAGGCGACGAGAACCCGU	experimental		mmu-miR-6896-5p	mature miRNA	standard	MIMAT0027692	mmu-miR-6896-5p
1294	mmu-miR-6897-3p	CGGUCUGUGUUCUUCCCCCAG	experimental		mmu-miR-6897-3p	mature miRNA	standard	MIMAT0027695	mmu-miR-6897-3p
1295	mmu-miR-6897-5p	UGGGGGCAGUGUCACACGCUGUU	experimental		mmu-miR-6897-5p	mature miRNA	standard	MIMAT0027694	mmu-miR-6897-5p
1296	mmu-miR-6898-3p	AAGUCUCUUUGUACCUUCUCU	experimental		mmu-miR-6898-3p	mature miRNA	standard	MIMAT0027697	mmu-miR-6898-3p
1297	mmu-miR-6898-5p	UGUAAGGGGAGAUGCAGGGAGC	experimental		mmu-miR-6898-5p	mature miRNA	standard	MIMAT0027696	mmu-miR-6898-5p
1298	mmu-miR-6899-3p	UUGUCCUUCUGUGUCUUCUGCAG	experimental		mmu-miR-6899-3p	mature miRNA	standard	MIMAT0027699	mmu-miR-6899-3p
1299	mmu-miR-6899-5p	AGCAGAACGCAGCGGGCAUGA	experimental		mmu-miR-6899-5p	mature miRNA	standard	MIMAT0027698	mmu-miR-6899-5p
1300	mmu-miR-6900-3p	UGGUGAUGGGCUCUCUUGUAG	experimental		mmu-miR-6900-3p	mature miRNA	standard	MIMAT0027701	mmu-miR-6900-3p
1301	mmu-miR-6900-5p	UGCCAGGAGAAGCCUAGAGCCGUC	experimental		mmu-miR-6900-5p	mature miRNA	standard	MIMAT0027700	mmu-miR-6900-5p
1302	mmu-miR-6901-3p	GACCUUCUGUGUUCUUGCAG	experimental		mmu-miR-6901-3p	mature miRNA	standard	MIMAT0027703	mmu-miR-6901-3p
1303	mmu-miR-6901-5p	UGCAGGAAUGCAGAGGACCU	experimental		mmu-miR-6901-5p	mature miRNA	standard	MIMAT0027702	mmu-miR-6901-5p
1304	mmu-miR-6902-3p	CCAUGUGAUGUGUGGGUUCAG	experimental		mmu-miR-6902-3p	mature miRNA	standard	MIMAT0027705	mmu-miR-6902-3p
1305	mmu-miR-6902-5p	UUCCUCACAUUGUCACAUGAAG	experimental		mmu-miR-6902-5p	mature miRNA	standard	MIMAT0027704	mmu-miR-6902-5p
1306	mmu-miR-6903-3p	UGUGUGUCUGUUUUUCCCAG	experimental		mmu-miR-6903-3p	mature miRNA	standard	MIMAT0027707	mmu-miR-6903-3p
1307	mmu-miR-6903-5p	UUGGGAAAAGCAGUACUUACCA	experimental		mmu-miR-6903-5p	mature miRNA	standard	MIMAT0027706	mmu-miR-6903-5p
1308	mmu-miR-6904-3p	UCUGAUCUCUUACCCCAG	experimental		mmu-miR-6904-3p	mature miRNA	standard	MIMAT0027709	mmu-miR-6904-3p
1309	mmu-miR-6904-5p	UCCUGGGGUUAGAGUUGAGUGG	experimental		mmu-miR-6904-5p	mature miRNA	standard	MIMAT0027708	mmu-miR-6904-5p
1310	mmu-miR-6905-3p	AAAUAACCUUAUCUGCCCGAU	experimental		mmu-miR-6905-3p	mature miRNA	standard	MIMAT0027711	mmu-miR-6905-3p
1311	mmu-miR-6905-5p	ACUGGGCAGGUUGGGUUGAAUGA	experimental		mmu-miR-6905-5p	mature miRNA	standard	MIMAT0027710	mmu-miR-6905-5p
1312	mmu-miR-6906-3p	GAAUUCCGGUCUCCUCUCCAG	experimental		mmu-miR-6906-3p	mature miRNA	standard	MIMAT0027713	mmu-miR-6906-3p
1313	mmu-miR-6906-5p	AUGGAUGGGCAGACGGACAGACAG	experimental		mmu-miR-6906-5p	mature miRNA	standard	MIMAT0027712	mmu-miR-6906-5p
1314	mmu-miR-6907-3p	AACGUGCGUUUCUUUUGUGUCCU	experimental		mmu-miR-6907-3p	mature miRNA	standard	MIMAT0027715	mmu-miR-6907-3p
1315	mmu-miR-6907-5p	UUCUGGGACACAGGGAGGCUCG	experimental		mmu-miR-6907-5p	mature miRNA	standard	MIMAT0027714	mmu-miR-6907-5p
1316	mmu-miR-6908-3p	ACACUCUCCCUUGUGCUGGCAG	experimental		mmu-miR-6908-3p	mature miRNA	standard	MIMAT0027717	mmu-miR-6908-3p
1317	mmu-miR-6908-5p	UUGCCUGUCAGGGAGAGCCCCA	experimental		mmu-miR-6908-5p	mature miRNA	standard	MIMAT0027716	mmu-miR-6908-5p
1318	mmu-miR-6909-3p	UGCCUUCCCCGGCCUCCCACAG	experimental		mmu-miR-6909-3p	mature miRNA	standard	MIMAT0027719	mmu-miR-6909-3p
1319	mmu-miR-6909-5p	CAGGGGGGCUGGAAUGGGCACU	experimental		mmu-miR-6909-5p	mature miRNA	standard	MIMAT0027718	mmu-miR-6909-5p
1320	mmu-miR-6910-3p	UCAUGGUUUCCACCCUUUGUCC	experimental		mmu-miR-6910-3p	mature miRNA	standard	MIMAT0027721	mmu-miR-6910-3p
1321	mmu-miR-6910-5p	UGGGGGUAGGGCACCAGUGGGCA	experimental		mmu-miR-6910-5p	mature miRNA	standard	MIMAT0027720	mmu-miR-6910-5p
1322	mmu-miR-6911-3p	UCAAUCACACUCUGUCCACAG	experimental		mmu-miR-6911-3p	mature miRNA	standard	MIMAT0027723	mmu-miR-6911-3p
1323	mmu-miR-6911-5p	UGGGCUGAGUGGGUCUGUGGCAU	experimental		mmu-miR-6911-5p	mature miRNA	standard	MIMAT0027722	mmu-miR-6911-5p
1324	mmu-miR-6912-3p	CUACCUGAGGGUCUCCUUCCUGCAG	experimental		mmu-miR-6912-3p	mature miRNA	standard	MIMAT0027725	mmu-miR-6912-3p
1325	mmu-miR-6912-5p	UACAGGGAGGGUGCUCAGGCAG	experimental		mmu-miR-6912-5p	mature miRNA	standard	MIMAT0027724	mmu-miR-6912-5p
1326	mmu-miR-6913-3p	UCUCUACUGAUUUGUCUCCUCAG	experimental		mmu-miR-6913-3p	mature miRNA	standard	MIMAT0027727	mmu-miR-6913-3p
1327	mmu-miR-6913-5p	UGGGAGACCAGUCAGGUGUUGG	experimental		mmu-miR-6913-5p	mature miRNA	standard	MIMAT0027726	mmu-miR-6913-5p
1328	mmu-miR-6914-3p	UCUGUCCACCUCUUCCCAG	experimental		mmu-miR-6914-3p	mature miRNA	standard	MIMAT0027729	mmu-miR-6914-3p
1329	mmu-miR-6914-5p	UCCUGGGGUGGUGGUGGCCACAGA	experimental		mmu-miR-6914-5p	mature miRNA	standard	MIMAT0027728	mmu-miR-6914-5p
1330	mmu-miR-6915-3p	CAACUUCCUUCCUCGUGCCCAG	experimental		mmu-miR-6915-3p	mature miRNA	standard	MIMAT0027731	mmu-miR-6915-3p
1331	mmu-miR-6915-5p	AGGUCAGAGCAGAUGGAGGUUCGU	experimental		mmu-miR-6915-5p	mature miRNA	standard	MIMAT0027730	mmu-miR-6915-5p
1332	mmu-miR-6916-3p	CUUGGUCUCCCUCUUCCUACAG	experimental		mmu-miR-6916-3p	mature miRNA	standard	MIMAT0027733	mmu-miR-6916-3p
1333	mmu-miR-6916-5p	CAGGAGGAUGGAGAUGAGUCA	experimental		mmu-miR-6916-5p	mature miRNA	standard	MIMAT0027732	mmu-miR-6916-5p
1334	mmu-miR-6917-3p	GUCACUUCUCUUCCCACCACAG	experimental		mmu-miR-6917-3p	mature miRNA	standard	MIMAT0027735	mmu-miR-6917-3p
1335	mmu-miR-6917-5p	UGUGGAAGGGGAGUUGUGCCG	experimental		mmu-miR-6917-5p	mature miRNA	standard	MIMAT0027734	mmu-miR-6917-5p
1336	mmu-miR-6918-3p	UGAGCCUGUGCCCUUCUCACAG	experimental		mmu-miR-6918-3p	mature miRNA	standard	MIMAT0027737	mmu-miR-6918-3p
1337	mmu-miR-6918-5p	UGCUGAGGACGGGAUUAGGUUCU	experimental		mmu-miR-6918-5p	mature miRNA	standard	MIMAT0027736	mmu-miR-6918-5p
1338	mmu-miR-6919-3p	GCUCCUCCUCCUGGCCCACAG	experimental		mmu-miR-6919-3p	mature miRNA	standard	MIMAT0027739	mmu-miR-6919-3p
1339	mmu-miR-6919-5p	UAGGCCACUGGAGGUGGAAUUGU	experimental		mmu-miR-6919-5p	mature miRNA	standard	MIMAT0027738	mmu-miR-6919-5p
1340	mmu-miR-6920-3p	CACUGCCCUUUUCCAUUGCCU	experimental		mmu-miR-6920-3p	mature miRNA	standard	MIMAT0027741	mmu-miR-6920-3p
1341	mmu-miR-6920-5p	ACACAAUGGAAAGACUGCUUGU	experimental		mmu-miR-6920-5p	mature miRNA	standard	MIMAT0027740	mmu-miR-6920-5p
1342	mmu-miR-6921-3p	UGACUACUCCUUGCCUCUCAG	experimental		mmu-miR-6921-3p	mature miRNA	standard	MIMAT0027743	mmu-miR-6921-3p
1343	mmu-miR-6921-5p	UGAGGGGCAUGAGGUAGGAAGC	experimental		mmu-miR-6921-5p	mature miRNA	standard	MIMAT0027742	mmu-miR-6921-5p
1344	mmu-miR-6922-3p	UGUUCUGCUCACCCUUCUCACAG	experimental		mmu-miR-6922-3p	mature miRNA	standard	MIMAT0027745	mmu-miR-6922-3p
1345	mmu-miR-6922-5p	UGUGGGAGGGGACUGUAGAGAGG	experimental		mmu-miR-6922-5p	mature miRNA	standard	MIMAT0027744	mmu-miR-6922-5p
1346	mmu-miR-6923-3p	ACACUCCCUCCUCCUCCCCAG	experimental		mmu-miR-6923-3p	mature miRNA	standard	MIMAT0027747	mmu-miR-6923-3p
1347	mmu-miR-6923-5p	GUGAGGGCAGGAGGAUUGGGGUGU	experimental		mmu-miR-6923-5p	mature miRNA	standard	MIMAT0027746	mmu-miR-6923-5p
1348	mmu-miR-6924-3p	UCCUUAAUCCCCACCCUUCAG	experimental		mmu-miR-6924-3p	mature miRNA	standard	MIMAT0027749	mmu-miR-6924-3p
1349	mmu-miR-6924-5p	AGAGGAUGGGGAUUUGGCGAAGU	experimental		mmu-miR-6924-5p	mature miRNA	standard	MIMAT0027748	mmu-miR-6924-5p
1350	mmu-miR-6925-3p	UCCCCUUUUAUCCCUCAG	experimental		mmu-miR-6925-3p	mature miRNA	standard	MIMAT0027751	mmu-miR-6925-3p
1351	mmu-miR-6925-5p	UGAGGAAGAGAAGGCUUGGACU	experimental		mmu-miR-6925-5p	mature miRNA	standard	MIMAT0027750	mmu-miR-6925-5p
1352	mmu-miR-6926-3p	UCACCAUCCCUGUCUCCAUAG	experimental		mmu-miR-6926-3p	mature miRNA	standard	MIMAT0027753	mmu-miR-6926-3p
1353	mmu-miR-6926-5p	UCAGUGGGGUGAGGGAUGGUGA	experimental		mmu-miR-6926-5p	mature miRNA	standard	MIMAT0027752	mmu-miR-6926-5p
1354	mmu-miR-6927-3p	CCUGAGCUGGCUCCCCUGCAG	experimental		mmu-miR-6927-3p	mature miRNA	standard	MIMAT0027755	mmu-miR-6927-3p
1355	mmu-miR-6927-5p	GUGAGGGGAUCCAGCCCAGGCU	experimental		mmu-miR-6927-5p	mature miRNA	standard	MIMAT0027754	mmu-miR-6927-5p
1356	mmu-miR-6928-3p	AAGCUGUUCCUGUACUCUCCAG	experimental		mmu-miR-6928-3p	mature miRNA	standard	MIMAT0027757	mmu-miR-6928-3p
1357	mmu-miR-6928-5p	AGGGGAUUUGCAUGGACUGCACU	experimental		mmu-miR-6928-5p	mature miRNA	standard	MIMAT0027756	mmu-miR-6928-5p
1358	mmu-miR-6929-3p	CAGGUGCUGUCUUCUUCUUCCAG	experimental		mmu-miR-6929-3p	mature miRNA	standard	MIMAT0027759	mmu-miR-6929-3p
1359	mmu-miR-6929-5p	AGGGAGGAGCAGCAUCUGUGA	experimental		mmu-miR-6929-5p	mature miRNA	standard	MIMAT0027758	mmu-miR-6929-5p
1360	mmu-miR-6930-3p	CUGGCCUCUCCAUACUCCCAG	experimental		mmu-miR-6930-3p	mature miRNA	standard	MIMAT0027761	mmu-miR-6930-3p
1361	mmu-miR-6930-5p	AAGGGGGUGCUUGAGAGGUUUGG	experimental		mmu-miR-6930-5p	mature miRNA	standard	MIMAT0027760	mmu-miR-6930-5p
1362	mmu-miR-6931-3p	CCCAACCUCUUCAUACCCCAG	experimental		mmu-miR-6931-3p	mature miRNA	standard	MIMAT0027763	mmu-miR-6931-3p
1363	mmu-miR-6931-5p	UGGGGUGGGGAGUGGGGGACU	experimental		mmu-miR-6931-5p	mature miRNA	standard	MIMAT0027762	mmu-miR-6931-5p
1364	mmu-miR-6932-3p	UCUGUUCUGCUUCCUCUGCAG	experimental		mmu-miR-6932-3p	mature miRNA	standard	MIMAT0027765	mmu-miR-6932-3p
1365	mmu-miR-6932-5p	UUGUAGGUGAAGUAGACUUGGC	experimental		mmu-miR-6932-5p	mature miRNA	standard	MIMAT0027764	mmu-miR-6932-5p
1366	mmu-miR-6933-3p	AGGUGUUUCCUCUGCCGUCA	experimental		mmu-miR-6933-3p	mature miRNA	standard	MIMAT0027767	mmu-miR-6933-3p
1367	mmu-miR-6933-5p	UGGCGGCAGUCAGGAUACCUGU	experimental		mmu-miR-6933-5p	mature miRNA	standard	MIMAT0027766	mmu-miR-6933-5p
1368	mmu-miR-6934-3p	ACCUCUGCUCCUGCCCCACCAG	experimental		mmu-miR-6934-3p	mature miRNA	standard	MIMAT0027769	mmu-miR-6934-3p
1369	mmu-miR-6934-5p	UUGGUGGAGACAGCAAGGGUGG	experimental		mmu-miR-6934-5p	mature miRNA	standard	MIMAT0027768	mmu-miR-6934-5p
1370	mmu-miR-6935-3p	UGUUCUUUGUCUUUCCACAG	experimental		mmu-miR-6935-3p	mature miRNA	standard	MIMAT0027771	mmu-miR-6935-3p
1371	mmu-miR-6935-5p	UGUGGGAGGCUCAGGGCCCCUG	experimental		mmu-miR-6935-5p	mature miRNA	standard	MIMAT0027770	mmu-miR-6935-5p
1372	mmu-miR-6936-3p	CGGCGCGCGCGGUCGCUCACC	experimental		mmu-miR-6936-3p	mature miRNA	standard	MIMAT0027773	mmu-miR-6936-3p
1373	mmu-miR-6936-5p	GUGAGCCACUGCCGUGCCCGC	experimental		mmu-miR-6936-5p	mature miRNA	standard	MIMAT0027772	mmu-miR-6936-5p
1374	mmu-miR-6937-3p	UCACAGGUUCCCCCUUGCACUAG	experimental		mmu-miR-6937-3p	mature miRNA	standard	MIMAT0027775	mmu-miR-6937-3p
1375	mmu-miR-6937-5p	UAGCUGUAAGGGCUGGGUCUGUGU	experimental		mmu-miR-6937-5p	mature miRNA	standard	MIMAT0027774	mmu-miR-6937-5p
1376	mmu-miR-6938-3p	UCAUCUGGGGCUGUCUCCUUAG	experimental		mmu-miR-6938-3p	mature miRNA	standard	MIMAT0027777	mmu-miR-6938-3p
1377	mmu-miR-6938-5p	UUGGAGCUAGCUCCAGAGAGAGU	experimental		mmu-miR-6938-5p	mature miRNA	standard	MIMAT0027776	mmu-miR-6938-5p
1378	mmu-miR-6939-3p	CCUCACUUGACCCGCUGCAG	experimental		mmu-miR-6939-3p	mature miRNA	standard	MIMAT0027779	mmu-miR-6939-3p
1379	mmu-miR-6939-5p	CAGGCAGCUGGUUGGUGGAAG	experimental		mmu-miR-6939-5p	mature miRNA	standard	MIMAT0027778	mmu-miR-6939-5p
1380	mmu-miR-6940-3p	UUACCUUCCGUGCUUGCCCGCAG	experimental		mmu-miR-6940-3p	mature miRNA	standard	MIMAT0027781	mmu-miR-6940-3p
1381	mmu-miR-6940-5p	AGGGCUGGCUGGAAGGUUUUUCG	experimental		mmu-miR-6940-5p	mature miRNA	standard	MIMAT0027780	mmu-miR-6940-5p
1382	mmu-miR-6941-3p	CUAACUCGGCUGCUCCCAAAG	experimental		mmu-miR-6941-3p	mature miRNA	standard	MIMAT0027783	mmu-miR-6941-3p
1383	mmu-miR-6941-5p	CUGGGGGACUGACGGGUAGCU	experimental		mmu-miR-6941-5p	mature miRNA	standard	MIMAT0027782	mmu-miR-6941-5p
1384	mmu-miR-6942-3p	UUAUGGUUCUCUCCACCUCUCA	experimental		mmu-miR-6942-3p	mature miRNA	standard	MIMAT0027785	mmu-miR-6942-3p
1385	mmu-miR-6942-5p	UAGGAGGAGGGGAACAUUUGC	experimental		mmu-miR-6942-5p	mature miRNA	standard	MIMAT0027784	mmu-miR-6942-5p
1386	mmu-miR-6943-3p	CUGCUUCCAUACCCCUACCCAG	experimental		mmu-miR-6943-3p	mature miRNA	standard	MIMAT0027787	mmu-miR-6943-3p
1387	mmu-miR-6943-5p	UGGGGUGAGGUUGGAAGCUA	experimental		mmu-miR-6943-5p	mature miRNA	standard	MIMAT0027786	mmu-miR-6943-5p
1388	mmu-miR-6944-3p	UAACUCUUCCCUUGUGCCCUCAG	experimental		mmu-miR-6944-3p	mature miRNA	standard	MIMAT0027789	mmu-miR-6944-3p
1389	mmu-miR-6944-5p	GUGAGAGCGGGGGGAGUGGCAAG	experimental		mmu-miR-6944-5p	mature miRNA	standard	MIMAT0027788	mmu-miR-6944-5p
1390	mmu-miR-6945-3p	UCUGAGCUCUGCCCUUCCCAU	experimental		mmu-miR-6945-3p	mature miRNA	standard	MIMAT0027791	mmu-miR-6945-3p
1391	mmu-miR-6945-5p	UCCUGGGAGGGGCAGCCCCUGG	experimental		mmu-miR-6945-5p	mature miRNA	standard	MIMAT0027790	mmu-miR-6945-5p
1392	mmu-miR-6946-3p	UUUCUUCUCUUCCCUUUCAG	experimental		mmu-miR-6946-3p	mature miRNA	standard	MIMAT0027793	mmu-miR-6946-3p
1393	mmu-miR-6946-5p	AAAAGGGAGAGAAAGAAAUGC	experimental		mmu-miR-6946-5p	mature miRNA	standard	MIMAT0027792	mmu-miR-6946-5p
1394	mmu-miR-6947-3p	GCAGCCUCUUUCCCUGGCAUCA	experimental		mmu-miR-6947-3p	mature miRNA	standard	MIMAT0027795	mmu-miR-6947-3p
1395	mmu-miR-6947-5p	CAUCCAGUGGAGAGGCUCGUG	experimental		mmu-miR-6947-5p	mature miRNA	standard	MIMAT0027794	mmu-miR-6947-5p
1396	mmu-miR-6948-3p	UGUCCUUCCUGUCUGACCACA	experimental		mmu-miR-6948-3p	mature miRNA	standard	MIMAT0027797	mmu-miR-6948-3p
1397	mmu-miR-6948-5p	AGUUCAGACAGGACUGUGACAC	experimental		mmu-miR-6948-5p	mature miRNA	standard	MIMAT0027796	mmu-miR-6948-5p
1398	mmu-miR-6949-3p	UUCCCCUUUUUCUAUCCACAG	experimental		mmu-miR-6949-3p	mature miRNA	standard	MIMAT0027799	mmu-miR-6949-3p
1399	mmu-miR-6949-5p	AAAGUGGGUCUAGAAAGAGGUGA	experimental		mmu-miR-6949-5p	mature miRNA	standard	MIMAT0027798	mmu-miR-6949-5p
1400	mmu-miR-6950-3p	CUCUGUCUUGAUCCUCUCCAG	experimental		mmu-miR-6950-3p	mature miRNA	standard	MIMAT0027801	mmu-miR-6950-3p
1401	mmu-miR-6950-5p	UCCUGGAGUGGAGGACAGUCAGA	experimental		mmu-miR-6950-5p	mature miRNA	standard	MIMAT0027800	mmu-miR-6950-5p
1402	mmu-miR-6951-3p	CUUUUUUCUUCACAAAUACAG	experimental		mmu-miR-6951-3p	mature miRNA	standard	MIMAT0027803	mmu-miR-6951-3p
1403	mmu-miR-6951-5p	UUGUAUUUGUGUGAUUAAAGU	experimental		mmu-miR-6951-5p	mature miRNA	standard	MIMAT0027802	mmu-miR-6951-5p
1404	mmu-miR-6952-3p	UCUCUGACUCUGCCUCCCACAG	experimental		mmu-miR-6952-3p	mature miRNA	standard	MIMAT0027805	mmu-miR-6952-3p
1405	mmu-miR-6952-5p	AUGGUGGGCGGUGAAACAGAGA	experimental		mmu-miR-6952-5p	mature miRNA	standard	MIMAT0027804	mmu-miR-6952-5p
1406	mmu-miR-6953-3p	CUGACCCAGCCUCUAUGUCCCCAG	experimental		mmu-miR-6953-3p	mature miRNA	standard	MIMAT0027807	mmu-miR-6953-3p
1407	mmu-miR-6953-5p	AAGGGGCAGGGGCAGGGAUUCAAGUG	experimental		mmu-miR-6953-5p	mature miRNA	standard	MIMAT0027806	mmu-miR-6953-5p
1408	mmu-miR-6954-3p	UGCAGCCAGCUCUUCCCCUAG	experimental		mmu-miR-6954-3p	mature miRNA	standard	MIMAT0027809	mmu-miR-6954-3p
1409	mmu-miR-6954-5p	UGGGGCAGUUCUGGGGGCAGAU	experimental		mmu-miR-6954-5p	mature miRNA	standard	MIMAT0027808	mmu-miR-6954-5p
1410	mmu-miR-6955-3p	ACACCUGUCUCCUUUGCCCACA	experimental		mmu-miR-6955-3p	mature miRNA	standard	MIMAT0027811	mmu-miR-6955-3p
1411	mmu-miR-6955-5p	AGGGCCUCAGGACUCAGGAGGUGA	experimental		mmu-miR-6955-5p	mature miRNA	standard	MIMAT0027810	mmu-miR-6955-5p
1412	mmu-miR-6956-3p	UGACCGGCCUAUCCUCUCAG	experimental		mmu-miR-6956-3p	mature miRNA	standard	MIMAT0027813	mmu-miR-6956-3p
1413	mmu-miR-6956-5p	UGAGUGGGUGGGACUGGCCU	experimental		mmu-miR-6956-5p	mature miRNA	standard	MIMAT0027812	mmu-miR-6956-5p
1414	mmu-miR-6957-3p	UGGAUCUCUUGUUUUCUCUUCC	experimental		mmu-miR-6957-3p	mature miRNA	standard	MIMAT0027815	mmu-miR-6957-3p
1415	mmu-miR-6957-5p	CAGAAGAGAGACAGGAUCUAG	experimental		mmu-miR-6957-5p	mature miRNA	standard	MIMAT0027814	mmu-miR-6957-5p
1416	mmu-miR-6958-3p	UCAGCUGCCUCUUGCCAUCACAG	experimental		mmu-miR-6958-3p	mature miRNA	standard	MIMAT0027817	mmu-miR-6958-3p
1417	mmu-miR-6958-5p	GUGGGAGAAGAGGCUGCUGUGG	experimental		mmu-miR-6958-5p	mature miRNA	standard	MIMAT0027816	mmu-miR-6958-5p
1418	mmu-miR-6959-3p	CUGCACCGACCUGCUCUCCCAG	experimental		mmu-miR-6959-3p	mature miRNA	standard	MIMAT0027819	mmu-miR-6959-3p
1419	mmu-miR-6959-5p	UGGGAAACCUGUGUCGGGCUGUG	experimental		mmu-miR-6959-5p	mature miRNA	standard	MIMAT0027818	mmu-miR-6959-5p
1420	mmu-miR-6960-3p	AGCCAACCACCUCUCUCCUCAG	experimental		mmu-miR-6960-3p	mature miRNA	standard	MIMAT0027821	mmu-miR-6960-3p
1421	mmu-miR-6960-5p	CAGGAUGAGAAGAGUUUGGCUG	experimental		mmu-miR-6960-5p	mature miRNA	standard	MIMAT0027820	mmu-miR-6960-5p
1422	mmu-miR-6961-3p	UCCUCUUUCUUCCUGGCUCUAG	experimental		mmu-miR-6961-3p	mature miRNA	standard	MIMAT0027823	mmu-miR-6961-3p
1423	mmu-miR-6961-5p	UGACUGGGAAGGAAAUGGCC	experimental		mmu-miR-6961-5p	mature miRNA	standard	MIMAT0027822	mmu-miR-6961-5p
1424	mmu-miR-6962-3p	UAUCUGCCCUUCCCUGUCCUAU	experimental		mmu-miR-6962-3p	mature miRNA	standard	MIMAT0027825	mmu-miR-6962-3p
1425	mmu-miR-6962-5p	AAGGACCUGGUGGGAGAUCU	experimental		mmu-miR-6962-5p	mature miRNA	standard	MIMAT0027824	mmu-miR-6962-5p
1426	mmu-miR-6963-3p	UGCCUCUUGCCUCCAUCCCACAG	experimental		mmu-miR-6963-3p	mature miRNA	standard	MIMAT0027827	mmu-miR-6963-3p
1427	mmu-miR-6963-5p	GGUGGGAUGGAUGGCAGAACCUGG	experimental		mmu-miR-6963-5p	mature miRNA	standard	MIMAT0027826	mmu-miR-6963-5p
1428	mmu-miR-6964-3p	UUUCUUGUCUUCCACUCUAG	experimental		mmu-miR-6964-3p	mature miRNA	standard	MIMAT0027829	mmu-miR-6964-3p
1429	mmu-miR-6964-5p	UUGGGGUGUGAGACUGGAAAC	experimental		mmu-miR-6964-5p	mature miRNA	standard	MIMAT0027828	mmu-miR-6964-5p
1430	mmu-miR-6965-3p	UCUGUGCUCGGUCUCGCUCCAG	experimental		mmu-miR-6965-3p	mature miRNA	standard	MIMAT0027831	mmu-miR-6965-3p
1431	mmu-miR-6965-5p	AGAGGGAGGCUAUUGGGCAGGAGA	experimental		mmu-miR-6965-5p	mature miRNA	standard	MIMAT0027830	mmu-miR-6965-5p
1432	mmu-miR-6966-3p	UGCUGUGUGCUUCCUCUGCAG	experimental		mmu-miR-6966-3p	mature miRNA	standard	MIMAT0027835	mmu-miR-6966-3p
1433	mmu-miR-6966-5p	CUCGGGGAUGUGGACAGCACA	experimental		mmu-miR-6966-5p	mature miRNA	standard	MIMAT0027834	mmu-miR-6966-5p
1434	mmu-miR-6967-3p	UCAUCUUUAUCUCUCCCCAG	experimental		mmu-miR-6967-3p	mature miRNA	standard	MIMAT0027837	mmu-miR-6967-3p
1435	mmu-miR-6967-5p	CAGGGAGGGAUAAAGACCAGU	experimental		mmu-miR-6967-5p	mature miRNA	standard	MIMAT0027836	mmu-miR-6967-5p
1436	mmu-miR-6968-3p	ACAAGCGCUGUCUCCCCUCCAG	experimental		mmu-miR-6968-3p	mature miRNA	standard	MIMAT0027839	mmu-miR-6968-3p
1437	mmu-miR-6968-5p	AGGGGGCGAGGGGGCCCUGUGG	experimental		mmu-miR-6968-5p	mature miRNA	standard	MIMAT0027838	mmu-miR-6968-5p
1438	mmu-miR-6969-3p	UGUUGUUCCCAUCUCUGCAG	experimental		mmu-miR-6969-3p	mature miRNA	standard	MIMAT0027841	mmu-miR-6969-3p
1439	mmu-miR-6969-5p	CAGCAGAGUAGGGAGCAAAAGA	experimental		mmu-miR-6969-5p	mature miRNA	standard	MIMAT0027840	mmu-miR-6969-5p
1440	mmu-miR-6970-3p	UCACGCCACCCACCCUGUGCU	experimental		mmu-miR-6970-3p	mature miRNA	standard	MIMAT0027843	mmu-miR-6970-3p
1441	mmu-miR-6970-5p	GUAAGUUCAGGGCUGGGAGCAGAGA	experimental		mmu-miR-6970-5p	mature miRNA	standard	MIMAT0027842	mmu-miR-6970-5p
1442	mmu-miR-6971-3p	ACAGCCUCUGCUUCUUCUCAG	experimental		mmu-miR-6971-3p	mature miRNA	standard	MIMAT0027845	mmu-miR-6971-3p
1443	mmu-miR-6971-5p	UGGGGGAGGGUGUAGAGGCU	experimental		mmu-miR-6971-5p	mature miRNA	standard	MIMAT0027844	mmu-miR-6971-5p
1444	mmu-miR-6972-3p	UUACUGUACCUGUCUCCAUAG	experimental		mmu-miR-6972-3p	mature miRNA	standard	MIMAT0027847	mmu-miR-6972-3p
1445	mmu-miR-6972-5p	GCUGGAGGCACAGGGCAGAACAG	experimental		mmu-miR-6972-5p	mature miRNA	standard	MIMAT0027846	mmu-miR-6972-5p
1446	mmu-miR-6973a-3p	CACUCUAACCCUACCUACCCAU	experimental		mmu-miR-6973a-3p	mature miRNA	standard	MIMAT0027849	mmu-miR-6973a-3p
1447	mmu-miR-6973a-5p	UACGGUGGGAGGGGUGGAGUUG	experimental		mmu-miR-6973a-5p	mature miRNA	standard	MIMAT0027848	mmu-miR-6973a-5p
1448	mmu-miR-6973b-3p	UGCUCUCUUACCCUUCCUAG	experimental		mmu-miR-6973b-3p	mature miRNA	standard	MIMAT0027909	mmu-miR-6973b-3p
1449	mmu-miR-6973b-5p	GUAGGUAUGGGGAGAGGACAGGGA	experimental		mmu-miR-6973b-5p	mature miRNA	standard	MIMAT0027908	mmu-miR-6973b-5p
1450	mmu-miR-6974-3p	UCUCCACUCUCUUCUGUCCCAG	experimental		mmu-miR-6974-3p	mature miRNA	standard	MIMAT0027851	mmu-miR-6974-3p
1451	mmu-miR-6974-5p	GUGAGGCAGCAAGAGAUUGGGGGU	experimental		mmu-miR-6974-5p	mature miRNA	standard	MIMAT0027850	mmu-miR-6974-5p
1452	mmu-miR-6975-3p	UCUCUCCUUUCUCCUCCUAG	experimental		mmu-miR-6975-3p	mature miRNA	standard	MIMAT0027853	mmu-miR-6975-3p
1453	mmu-miR-6975-5p	GCUGGGGAGAAAGGGGUUUGGCA	experimental		mmu-miR-6975-5p	mature miRNA	standard	MIMAT0027852	mmu-miR-6975-5p
1454	mmu-miR-6976-3p	AUCUCCCUCCCAACUCCCCAG	experimental		mmu-miR-6976-3p	mature miRNA	standard	MIMAT0027855	mmu-miR-6976-3p
1455	mmu-miR-6976-5p	CAGGGAAGUUGAGAGGAAAAUUG	experimental		mmu-miR-6976-5p	mature miRNA	standard	MIMAT0027854	mmu-miR-6976-5p
1456	mmu-miR-6977-3p	AAGGCGUUGCCUGACCCUGACC	experimental		mmu-miR-6977-3p	mature miRNA	standard	MIMAT0027857	mmu-miR-6977-3p
1457	mmu-miR-6977-5p	GUGAGGCGCUGUGGGCACGGCUUGG	experimental		mmu-miR-6977-5p	mature miRNA	standard	MIMAT0027856	mmu-miR-6977-5p
1458	mmu-miR-6978-3p	ACGGCUUCACUCUCACCCUGCAG	experimental		mmu-miR-6978-3p	mature miRNA	standard	MIMAT0027859	mmu-miR-6978-3p
1459	mmu-miR-6978-5p	AAGGGGUGAGAGAGAAGCUGGUG	experimental		mmu-miR-6978-5p	mature miRNA	standard	MIMAT0027858	mmu-miR-6978-5p
1460	mmu-miR-6979-3p	UUGUGUCUGUCUGGCUCCCAG	experimental		mmu-miR-6979-3p	mature miRNA	standard	MIMAT0027861	mmu-miR-6979-3p
1461	mmu-miR-6979-5p	GGGGAGGCGCAGAGACUGAG	experimental		mmu-miR-6979-5p	mature miRNA	standard	MIMAT0027860	mmu-miR-6979-5p
1462	mmu-miR-6980-3p	UGACUUGCCUUCCACCCCAG	experimental		mmu-miR-6980-3p	mature miRNA	standard	MIMAT0027863	mmu-miR-6980-3p
1463	mmu-miR-6980-5p	GUGGGGGGGGAGGCUAGGUUAG	experimental		mmu-miR-6980-5p	mature miRNA	standard	MIMAT0027862	mmu-miR-6980-5p
1464	mmu-miR-6981-3p	CAACAGCCUACUGUCUCCUCAG	experimental		mmu-miR-6981-3p	mature miRNA	standard	MIMAT0027865	mmu-miR-6981-3p
1465	mmu-miR-6981-5p	GUGAGGAGAAGGAAGAGGCUGAAGGC	experimental		mmu-miR-6981-5p	mature miRNA	standard	MIMAT0027864	mmu-miR-6981-5p
1466	mmu-miR-6982-3p	UGGCCCCUCUGCCCCUUCCAG	experimental		mmu-miR-6982-3p	mature miRNA	standard	MIMAT0027867	mmu-miR-6982-3p
1467	mmu-miR-6982-5p	CUGGAGGAUCGCAGGGGUGGCCUGG	experimental		mmu-miR-6982-5p	mature miRNA	standard	MIMAT0027866	mmu-miR-6982-5p
1468	mmu-miR-6983-3p	UGAAUCAAAGUCUGUUGUUCCAG	experimental		mmu-miR-6983-3p	mature miRNA	standard	MIMAT0027869	mmu-miR-6983-3p
1469	mmu-miR-6983-5p	UUGGAAGGGCAUACUGAUUCGG	experimental		mmu-miR-6983-5p	mature miRNA	standard	MIMAT0027868	mmu-miR-6983-5p
1470	mmu-miR-6984-3p	UACUUUCUUUCCUGUCUUUCU	experimental		mmu-miR-6984-3p	mature miRNA	standard	MIMAT0027871	mmu-miR-6984-3p
1471	mmu-miR-6984-5p	ACUGAAAGGCAAUGAAGGAGGAGC	experimental		mmu-miR-6984-5p	mature miRNA	standard	MIMAT0027870	mmu-miR-6984-5p
1472	mmu-miR-6985-3p	CUCACAGCCACCUCCUCACAG	experimental		mmu-miR-6985-3p	mature miRNA	standard	MIMAT0027873	mmu-miR-6985-3p
1473	mmu-miR-6985-5p	UACUGAGGGGUGGCUGCUAUGU	experimental		mmu-miR-6985-5p	mature miRNA	standard	MIMAT0027872	mmu-miR-6985-5p
1474	mmu-miR-6986-3p	GUUUUCACCUUCCUCCCAG	experimental		mmu-miR-6986-3p	mature miRNA	standard	MIMAT0027875	mmu-miR-6986-3p
1475	mmu-miR-6986-5p	AGGGGAGCUAGGUAGAAAGCCA	experimental		mmu-miR-6986-5p	mature miRNA	standard	MIMAT0027874	mmu-miR-6986-5p
1476	mmu-miR-6987-3p	CACCCAUUUCUCCCUGCUUCCAG	experimental		mmu-miR-6987-3p	mature miRNA	standard	MIMAT0027877	mmu-miR-6987-3p
1477	mmu-miR-6987-5p	UGGGACAGGGUGACAGGGUGAG	experimental		mmu-miR-6987-5p	mature miRNA	standard	MIMAT0027876	mmu-miR-6987-5p
1478	mmu-miR-6988-3p	UGACCUCUGUAUCUCCUGCCAG	experimental		mmu-miR-6988-3p	mature miRNA	standard	MIMAT0027879	mmu-miR-6988-3p
1479	mmu-miR-6988-5p	GGGGUGGAGAGCUGAGGCCCA	experimental		mmu-miR-6988-5p	mature miRNA	standard	MIMAT0027878	mmu-miR-6988-5p
1480	mmu-miR-6989-3p	UGUCCACUGUCUCUGGUCCCAG	experimental		mmu-miR-6989-3p	mature miRNA	standard	MIMAT0027881	mmu-miR-6989-3p
1481	mmu-miR-6989-5p	UUGGGGACAGAGGCACAGGAUG	experimental		mmu-miR-6989-5p	mature miRNA	standard	MIMAT0027880	mmu-miR-6989-5p
1482	mmu-miR-6990-3p	AGCCCUGCCUCUUCCUGGCAG	experimental		mmu-miR-6990-3p	mature miRNA	standard	MIMAT0027883	mmu-miR-6990-3p
1483	mmu-miR-6990-5p	CCCAGGGUGAGUCAGGGCUCU	experimental		mmu-miR-6990-5p	mature miRNA	standard	MIMAT0027882	mmu-miR-6990-5p
1484	mmu-miR-6991-3p	GCAGCCCUUUGUUCUUCUCCAG	experimental		mmu-miR-6991-3p	mature miRNA	standard	MIMAT0027885	mmu-miR-6991-3p
1485	mmu-miR-6991-5p	UGGAGAACAGGGACUGGGCCUG	experimental		mmu-miR-6991-5p	mature miRNA	standard	MIMAT0027884	mmu-miR-6991-5p
1486	mmu-miR-6992-3p	UCUCACUGAUGAUCAUUUGCAG	experimental		mmu-miR-6992-3p	mature miRNA	standard	MIMAT0027887	mmu-miR-6992-3p
1487	mmu-miR-6992-5p	UGCCUGUGAUGGUUUGGCUGAGU	experimental		mmu-miR-6992-5p	mature miRNA	standard	MIMAT0027886	mmu-miR-6992-5p
1488	mmu-miR-6993-3p	CUUGCGUUUGUUUCCUCACAG	experimental		mmu-miR-6993-3p	mature miRNA	standard	MIMAT0027889	mmu-miR-6993-3p
1489	mmu-miR-6993-5p	AGUGGGAGAAACGGGUGUCUGUC	experimental		mmu-miR-6993-5p	mature miRNA	standard	MIMAT0027888	mmu-miR-6993-5p
1490	mmu-miR-6994-3p	AACGAUCUUCUCCGUCUUUGC	experimental		mmu-miR-6994-3p	mature miRNA	standard	MIMAT0027891	mmu-miR-6994-3p
1491	mmu-miR-6994-5p	ACAAAGGUGGGUGAAGCCGGUGA	experimental		mmu-miR-6994-5p	mature miRNA	standard	MIMAT0027890	mmu-miR-6994-5p
1492	mmu-miR-6995-3p	UGUGUCCCCUUCCUCUCACAG	experimental		mmu-miR-6995-3p	mature miRNA	standard	MIMAT0027893	mmu-miR-6995-3p
1493	mmu-miR-6995-5p	CUGGGAGUAGAAGGGGGAAACCA	experimental		mmu-miR-6995-5p	mature miRNA	standard	MIMAT0027892	mmu-miR-6995-5p
1494	mmu-miR-6996-3p	CGGUGUCUCUGGUCACUCUGCAG	experimental		mmu-miR-6996-3p	mature miRNA	standard	MIMAT0027895	mmu-miR-6996-3p
1495	mmu-miR-6996-5p	UGCACAGGACAGAGCACAGUC	experimental		mmu-miR-6996-5p	mature miRNA	standard	MIMAT0027894	mmu-miR-6996-5p
1496	mmu-miR-6997-3p	UCAAACCUUACCCUCCUGUUUCC	experimental		mmu-miR-6997-3p	mature miRNA	standard	MIMAT0027897	mmu-miR-6997-3p
1497	mmu-miR-6997-5p	UAACAGGCUGGAGAGGUGCAGA	experimental		mmu-miR-6997-5p	mature miRNA	standard	MIMAT0027896	mmu-miR-6997-5p
1498	mmu-miR-6998-3p	AGAGCUGCUCUGUGCCCACACA	experimental		mmu-miR-6998-3p	mature miRNA	standard	MIMAT0027899	mmu-miR-6998-3p
1499	mmu-miR-6998-5p	CUGGGCAGAGGGCAAAGUGACU	experimental		mmu-miR-6998-5p	mature miRNA	standard	MIMAT0027898	mmu-miR-6998-5p
1500	mmu-miR-6999-3p	CUUCAGCUGUCCUCCUUUCUGU	experimental		mmu-miR-6999-3p	mature miRNA	standard	MIMAT0027901	mmu-miR-6999-3p
1501	mmu-miR-6999-5p	AAGGAAGGAGAGUCAGCAAGCAC	experimental		mmu-miR-6999-5p	mature miRNA	standard	MIMAT0027900	mmu-miR-6999-5p
1502	mmu-miR-7000-3p	CACCCACCUGCCUGUCCUCCAG	experimental		mmu-miR-7000-3p	mature miRNA	standard	MIMAT0027903	mmu-miR-7000-3p
1503	mmu-miR-7000-5p	AGGGGACAGGUAUCUGGACAGA	experimental		mmu-miR-7000-5p	mature miRNA	standard	MIMAT0027902	mmu-miR-7000-5p
1504	mmu-miR-7001-3p	CGCUCACACUCCCUCUGCAG	experimental		mmu-miR-7001-3p	mature miRNA	standard	MIMAT0027905	mmu-miR-7001-3p
1505	mmu-miR-7001-5p	AGGCAGGGUGUGAGCGUGAGCAU	experimental		mmu-miR-7001-5p	mature miRNA	standard	MIMAT0027904	mmu-miR-7001-5p
1506	mmu-miR-7002-3p	UUGUGCUUCCCCUUGCCAG	experimental		mmu-miR-7002-3p	mature miRNA	standard	MIMAT0027907	mmu-miR-7002-3p
1507	mmu-miR-7002-5p	UUGGCUUCGGGGAGUACGUGG	experimental		mmu-miR-7002-5p	mature miRNA	standard	MIMAT0027906	mmu-miR-7002-5p
1508	mmu-miR-7003-3p	CCCCGGGUUUUCCCCACAG	experimental		mmu-miR-7003-3p	mature miRNA	standard	MIMAT0027911	mmu-miR-7003-3p
1509	mmu-miR-7003-5p	UGUGGGGAGAAGCUGCGGCAG	experimental		mmu-miR-7003-5p	mature miRNA	standard	MIMAT0027910	mmu-miR-7003-5p
1510	mmu-miR-7004-3p	CCCACUCCCUCCUUCACGCAG	experimental		mmu-miR-7004-3p	mature miRNA	standard	MIMAT0027913	mmu-miR-7004-3p
1511	mmu-miR-7004-5p	UUCCGUGGAUGAGGCCUGUGCCGU	experimental		mmu-miR-7004-5p	mature miRNA	standard	MIMAT0027912	mmu-miR-7004-5p
1512	mmu-miR-7005-3p	CUGUGCCUGCUACCCAUCCCUUGCA	experimental		mmu-miR-7005-3p	mature miRNA	standard	MIMAT0027915	mmu-miR-7005-3p
1513	mmu-miR-7005-5p	CCUGGGGAUGGGAGGACCAGCA	experimental		mmu-miR-7005-5p	mature miRNA	standard	MIMAT0027914	mmu-miR-7005-5p
1514	mmu-miR-7006-3p	UUUCUGACCUGGAUCCCCAG	experimental		mmu-miR-7006-3p	mature miRNA	standard	MIMAT0027917	mmu-miR-7006-3p
1515	mmu-miR-7006-5p	UGGGGGUGUUCAAGACUUGGGAACC	experimental		mmu-miR-7006-5p	mature miRNA	standard	MIMAT0027916	mmu-miR-7006-5p
1516	mmu-miR-7007-3p	CCCAUCCACGUUUCUUCU	experimental		mmu-miR-7007-3p	mature miRNA	standard	MIMAT0027919	mmu-miR-7007-3p
1517	mmu-miR-7007-5p	UCAGAAGAGGCAGUGGAGGAGAU	experimental		mmu-miR-7007-5p	mature miRNA	standard	MIMAT0027918	mmu-miR-7007-5p
1518	mmu-miR-7008-3p	UGUGCUUCUUGCCUCUUCUCAG	experimental		mmu-miR-7008-3p	mature miRNA	standard	MIMAT0027921	mmu-miR-7008-3p
1519	mmu-miR-7008-5p	UGUGGGAGAUGCCAGGAGCCGUAC	experimental		mmu-miR-7008-5p	mature miRNA	standard	MIMAT0027920	mmu-miR-7008-5p
1520	mmu-miR-7009-3p	UCUUUUCCCCUCUCCCUGCAG	experimental		mmu-miR-7009-3p	mature miRNA	standard	MIMAT0027923	mmu-miR-7009-3p
1521	mmu-miR-7009-5p	UUGGGGUCAGGGGACCAGAGCU	experimental		mmu-miR-7009-5p	mature miRNA	standard	MIMAT0027922	mmu-miR-7009-5p
1522	mmu-miR-7010-3p	AGGUUCUCCUUUCCUUUGCAG	experimental		mmu-miR-7010-3p	mature miRNA	standard	MIMAT0027925	mmu-miR-7010-3p
1523	mmu-miR-7010-5p	CGGAAAGGAUUGGGAAACUUGA	experimental		mmu-miR-7010-5p	mature miRNA	standard	MIMAT0027924	mmu-miR-7010-5p
1524	mmu-miR-7011-3p	UCUGCUUCCCUCCUCCUCUAG	experimental		mmu-miR-7011-3p	mature miRNA	standard	MIMAT0027927	mmu-miR-7011-3p
1525	mmu-miR-7011-5p	AGGAGGAUGGGAGAGGGAGGUGU	experimental		mmu-miR-7011-5p	mature miRNA	standard	MIMAT0027926	mmu-miR-7011-5p
1526	mmu-miR-7012-3p	UGACCUGUGGCUCCUCUCCCAG	experimental		mmu-miR-7012-3p	mature miRNA	standard	MIMAT0027929	mmu-miR-7012-3p
1527	mmu-miR-7012-5p	AAGGAGAGGAGUUGGCAGGGACU	experimental		mmu-miR-7012-5p	mature miRNA	standard	MIMAT0027928	mmu-miR-7012-5p
1528	mmu-miR-7013-3p	CCACACUUACUGUUGCCUCUUCCU	experimental		mmu-miR-7013-3p	mature miRNA	standard	MIMAT0027931	mmu-miR-7013-3p
1529	mmu-miR-7013-5p	UAUGAAGAGGCCAGUGUUGUAG	experimental		mmu-miR-7013-5p	mature miRNA	standard	MIMAT0027930	mmu-miR-7013-5p
1530	mmu-miR-7014-3p	CCUCUUUCAUACCAACCACAG	experimental		mmu-miR-7014-3p	mature miRNA	standard	MIMAT0027933	mmu-miR-7014-3p
1531	mmu-miR-7014-5p	UUGGGUGCUGUGGAAGGGACAG	experimental		mmu-miR-7014-5p	mature miRNA	standard	MIMAT0027932	mmu-miR-7014-5p
1532	mmu-miR-7015-3p	UCUCACUGUCCUCUGCACUAG	experimental		mmu-miR-7015-3p	mature miRNA	standard	MIMAT0027935	mmu-miR-7015-3p
1533	mmu-miR-7015-5p	UCUGUGCAGUAGGCUGUGGGUUC	experimental		mmu-miR-7015-5p	mature miRNA	standard	MIMAT0027934	mmu-miR-7015-5p
1534	mmu-miR-7016-3p	ACCUGCCUCCUGCUCUCCCCAG	experimental		mmu-miR-7016-3p	mature miRNA	standard	MIMAT0027937	mmu-miR-7016-3p
1535	mmu-miR-7016-5p	CAGGGAGGGGAGCGAGAGUAG	experimental		mmu-miR-7016-5p	mature miRNA	standard	MIMAT0027936	mmu-miR-7016-5p
1536	mmu-miR-7017-3p	ACCCUGCUCCUCUCCCUCCAG	experimental		mmu-miR-7017-3p	mature miRNA	standard	MIMAT0027939	mmu-miR-7017-3p
1537	mmu-miR-7017-5p	AGAGGGUUGUGAGACUAGGGCUGU	experimental		mmu-miR-7017-5p	mature miRNA	standard	MIMAT0027938	mmu-miR-7017-5p
1538	mmu-miR-7018-3p	UCACCCUGCUGCCGGCUUGCAG	experimental		mmu-miR-7018-3p	mature miRNA	standard	MIMAT0027941	mmu-miR-7018-3p
1539	mmu-miR-7018-5p	GUGAGCAGACAGGGAGUGGUGGGG	experimental		mmu-miR-7018-5p	mature miRNA	standard	MIMAT0027940	mmu-miR-7018-5p
1540	mmu-miR-7019-3p	UCACCUUGGCCGCCUCUCUGCAG	experimental		mmu-miR-7019-3p	mature miRNA	standard	MIMAT0027943	mmu-miR-7019-3p
1541	mmu-miR-7019-5p	AUCUGGGAGGGGCUGUCAGGAGU	experimental		mmu-miR-7019-5p	mature miRNA	standard	MIMAT0027942	mmu-miR-7019-5p
1542	mmu-miR-7020-3p	AACCCCUCUCUUCUCUCCCAG	experimental		mmu-miR-7020-3p	mature miRNA	standard	MIMAT0027945	mmu-miR-7020-3p
1543	mmu-miR-7020-5p	UGGGAUGGUGGAGAGGGUGACCAG	experimental		mmu-miR-7020-5p	mature miRNA	standard	MIMAT0027944	mmu-miR-7020-5p
1544	mmu-miR-7021-3p	UCUCUGUGCUUCUGCUCCUUAG	experimental		mmu-miR-7021-3p	mature miRNA	standard	MIMAT0027947	mmu-miR-7021-3p
1545	mmu-miR-7021-5p	AUAGGAGUUGAUUACAGAGCAA	experimental		mmu-miR-7021-5p	mature miRNA	standard	MIMAT0027946	mmu-miR-7021-5p
1546	mmu-miR-7022-3p	ACAAGCCUGACCUCUGCCCCCA	experimental		mmu-miR-7022-3p	mature miRNA	standard	MIMAT0027949	mmu-miR-7022-3p
1547	mmu-miR-7022-5p	CCUGGCAAGGAAGGGCUCUGUUU	experimental		mmu-miR-7022-5p	mature miRNA	standard	MIMAT0027948	mmu-miR-7022-5p
1548	mmu-miR-7023-3p	UCACCCUGUCUGCGCCCCUCAG	experimental		mmu-miR-7023-3p	mature miRNA	standard	MIMAT0027951	mmu-miR-7023-3p
1549	mmu-miR-7023-5p	AUGGGGGAGCUGGGAUUGGGCGU	experimental		mmu-miR-7023-5p	mature miRNA	standard	MIMAT0027950	mmu-miR-7023-5p
1550	mmu-miR-7024-3p	CCAGCAGUCCCUGCUCCCUACAG	experimental		mmu-miR-7024-3p	mature miRNA	standard	MIMAT0027953	mmu-miR-7024-3p
1551	mmu-miR-7024-5p	UUGGGGGAUGGGUUGCUUGGC	experimental		mmu-miR-7024-5p	mature miRNA	standard	MIMAT0027952	mmu-miR-7024-5p
1552	mmu-miR-7025-3p	CAGCACAACUCCAGCUCACCAG	experimental		mmu-miR-7025-3p	mature miRNA	standard	MIMAT0027955	mmu-miR-7025-3p
1553	mmu-miR-7025-5p	CGUGAGCUGAAGCUGGUGGCUCCC	experimental		mmu-miR-7025-5p	mature miRNA	standard	MIMAT0027954	mmu-miR-7025-5p
1554	mmu-miR-7026-3p	UGUGCUUUCUGGUCUUGGCUUAG	experimental		mmu-miR-7026-3p	mature miRNA	standard	MIMAT0027957	mmu-miR-7026-3p
1555	mmu-miR-7026-5p	UUCUGAGACCAUGGGGUAUAU	experimental		mmu-miR-7026-5p	mature miRNA	standard	MIMAT0027956	mmu-miR-7026-5p
1556	mmu-miR-7027-3p	UCGGGUUUCUCUCCUCUUCCAG	experimental		mmu-miR-7027-3p	mature miRNA	standard	MIMAT0027959	mmu-miR-7027-3p
1557	mmu-miR-7027-5p	UGGAAAGGAAGAAACAGCAGAGC	experimental		mmu-miR-7027-5p	mature miRNA	standard	MIMAT0027958	mmu-miR-7027-5p
1558	mmu-miR-7028-3p	CCUUCUCUUCCCCCUCGGCCAG	experimental		mmu-miR-7028-3p	mature miRNA	standard	MIMAT0027961	mmu-miR-7028-3p
1559	mmu-miR-7028-5p	UGGGCUGAGGCUUGGGUCAGGAG	experimental		mmu-miR-7028-5p	mature miRNA	standard	MIMAT0027960	mmu-miR-7028-5p
1560	mmu-miR-7029-3p	UGUGGCUCUGUGUGUCCAGAUC	experimental		mmu-miR-7029-3p	mature miRNA	standard	MIMAT0027963	mmu-miR-7029-3p
1561	mmu-miR-7029-5p	UCUGGACGCUCGGCUGCCAGCGC	experimental		mmu-miR-7029-5p	mature miRNA	standard	MIMAT0027962	mmu-miR-7029-5p
1562	mmu-miR-7030-3p	CUUGCUCUGUUAUCUCUCCAG	experimental		mmu-miR-7030-3p	mature miRNA	standard	MIMAT0027965	mmu-miR-7030-3p
1563	mmu-miR-7030-5p	UGGGGAGGUGGCUGUGCUAGUC	experimental		mmu-miR-7030-5p	mature miRNA	standard	MIMAT0027964	mmu-miR-7030-5p
1564	mmu-miR-7031-3p	AACCCUCUUGCCCUCUCCUAG	experimental		mmu-miR-7031-3p	mature miRNA	standard	MIMAT0027967	mmu-miR-7031-3p
1565	mmu-miR-7031-5p	CCUGAGAGGCCUGAAGGGUGGGA	experimental		mmu-miR-7031-5p	mature miRNA	standard	MIMAT0027966	mmu-miR-7031-5p
1566	mmu-miR-7032-3p	AUCCUCUCGGUACCGCCCUGCA	experimental		mmu-miR-7032-3p	mature miRNA	standard	MIMAT0027969	mmu-miR-7032-3p
1567	mmu-miR-7032-5p	CCCAGGGUGGUCCCCGAGAGGGUGGU	experimental		mmu-miR-7032-5p	mature miRNA	standard	MIMAT0027968	mmu-miR-7032-5p
1568	mmu-miR-7033-3p	UGCCUCCAUUCUCUUGGGCAG	experimental		mmu-miR-7033-3p	mature miRNA	standard	MIMAT0027971	mmu-miR-7033-3p
1569	mmu-miR-7033-5p	UCUCCAGGAGUCUGAGGGGCAGG	experimental		mmu-miR-7033-5p	mature miRNA	standard	MIMAT0027970	mmu-miR-7033-5p
1570	mmu-miR-7034-3p	UUGGCCUUCCUUCCCUACCCUACA	experimental		mmu-miR-7034-3p	mature miRNA	standard	MIMAT0027973	mmu-miR-7034-3p
1571	mmu-miR-7034-5p	UCCGGGAGGGAUGGAUGUGCU	experimental		mmu-miR-7034-5p	mature miRNA	standard	MIMAT0027972	mmu-miR-7034-5p
1572	mmu-miR-7035-3p	UCUGAGCCGCUGUCCCUGCAG	experimental		mmu-miR-7035-3p	mature miRNA	standard	MIMAT0027975	mmu-miR-7035-3p
1573	mmu-miR-7035-5p	GGCUGGGAGAGUGGCUCAGAA	experimental		mmu-miR-7035-5p	mature miRNA	standard	MIMAT0027974	mmu-miR-7035-5p
1574	mmu-miR-7036-3p	CCGUCCUCAUCCGCUCCUCCCAG	experimental		mmu-miR-7036-3p	mature miRNA	standard	MIMAT0027977	mmu-miR-7036-3p
1575	mmu-miR-7036-5p	AGCGGGGUUCGGUGGGGAAGAGA	experimental		mmu-miR-7036-5p	mature miRNA	standard	MIMAT0027976	mmu-miR-7036-5p
1576	mmu-miR-7036b-3p	UUCCUGGUGGGCCUCGGGGUCC	experimental		mmu-miR-7036b-3p	mature miRNA	standard	MIMAT0029809	mmu-miR-7036b-3p
1577	mmu-miR-7036b-5p	ACGCGGGGUUCUCUGUGGAAGC	experimental		mmu-miR-7036b-5p	mature miRNA	standard	MIMAT0029808	mmu-miR-7036b-5p
1578	mmu-miR-7037-3p	UGUCUCCUAAUGUCACCUGCAG	experimental		mmu-miR-7037-3p	mature miRNA	standard	MIMAT0027979	mmu-miR-7037-3p
1579	mmu-miR-7037-5p	AAGGUGGCCACAGGAGAUCAUGGU	experimental		mmu-miR-7037-5p	mature miRNA	standard	MIMAT0027978	mmu-miR-7037-5p
1580	mmu-miR-7038-3p	CACUGCUCCUGCCUUCUUACAG	experimental		mmu-miR-7038-3p	mature miRNA	standard	MIMAT0027981	mmu-miR-7038-3p
1581	mmu-miR-7038-5p	UGUAGAAGGAAGGGCUGCUGUG	experimental		mmu-miR-7038-5p	mature miRNA	standard	MIMAT0027980	mmu-miR-7038-5p
1582	mmu-miR-7039-3p	CCUGUUCUGCCCUCCCUUCCAG	experimental		mmu-miR-7039-3p	mature miRNA	standard	MIMAT0027983	mmu-miR-7039-3p
1583	mmu-miR-7039-5p	AGAGGGAUGGAGAGCAUCGCGU	experimental		mmu-miR-7039-5p	mature miRNA	standard	MIMAT0027982	mmu-miR-7039-5p
1584	mmu-miR-7040-3p	CGCCACCCUCUCUCUCACGUAG	experimental		mmu-miR-7040-3p	mature miRNA	standard	MIMAT0027985	mmu-miR-7040-3p
1585	mmu-miR-7040-5p	CAUACGGAGGGAGAUGGAGGCG	experimental		mmu-miR-7040-5p	mature miRNA	standard	MIMAT0027984	mmu-miR-7040-5p
1586	mmu-miR-7041-3p	UGGUUCUCUUCUUCCCUCAG	experimental		mmu-miR-7041-3p	mature miRNA	standard	MIMAT0027987	mmu-miR-7041-3p
1587	mmu-miR-7041-5p	AGAGGGAAUGGAGACUCAGUUGA	experimental		mmu-miR-7041-5p	mature miRNA	standard	MIMAT0027986	mmu-miR-7041-5p
1588	mmu-miR-7042-3p	UGUCCCUUUGUUUUCUCUCAG	experimental		mmu-miR-7042-3p	mature miRNA	standard	MIMAT0027989	mmu-miR-7042-3p
1589	mmu-miR-7042-5p	UAGAGACAGCAGAAGGGCCAC	experimental		mmu-miR-7042-5p	mature miRNA	standard	MIMAT0027988	mmu-miR-7042-5p
1590	mmu-miR-7043-3p	ACUGUGCCUCUCUGUUUUCAG	experimental		mmu-miR-7043-3p	mature miRNA	standard	MIMAT0027991	mmu-miR-7043-3p
1591	mmu-miR-7043-5p	UGUGAAAGCAGAGAGGCAUUUUU	experimental		mmu-miR-7043-5p	mature miRNA	standard	MIMAT0027990	mmu-miR-7043-5p
1592	mmu-miR-7044-3p	AUGCAGCCCCGACCCUCACAG	experimental		mmu-miR-7044-3p	mature miRNA	standard	MIMAT0027993	mmu-miR-7044-3p
1593	mmu-miR-7044-5p	GUGUGGUGGUGGUGGCGGC	experimental		mmu-miR-7044-5p	mature miRNA	standard	MIMAT0027992	mmu-miR-7044-5p
1594	mmu-miR-7045-3p	UCUCCCCCCUCCCCCGCACAG	experimental		mmu-miR-7045-3p	mature miRNA	standard	MIMAT0027995	mmu-miR-7045-3p
1595	mmu-miR-7045-5p	AGCGGGUGGGGGAGGGGGACU	experimental		mmu-miR-7045-5p	mature miRNA	standard	MIMAT0027994	mmu-miR-7045-5p
1596	mmu-miR-7046-3p	UGAACCACCCAUCCCCCUACAG	experimental		mmu-miR-7046-3p	mature miRNA	standard	MIMAT0027997	mmu-miR-7046-3p
1597	mmu-miR-7046-5p	UGUAGGGUGAGGCUGGGAGCCAGG	experimental		mmu-miR-7046-5p	mature miRNA	standard	MIMAT0027996	mmu-miR-7046-5p
1598	mmu-miR-7047-3p	UCACCCUCACCCUUCCUCCUUCC	experimental		mmu-miR-7047-3p	mature miRNA	standard	MIMAT0027999	mmu-miR-7047-3p
1599	mmu-miR-7047-5p	UGAGGGAGGAGGGCUGGGUCUGA	experimental		mmu-miR-7047-5p	mature miRNA	standard	MIMAT0027998	mmu-miR-7047-5p
1600	mmu-miR-7048-3p	UCUUCCAUUCUCUUUCCCCAG	experimental		mmu-miR-7048-3p	mature miRNA	standard	MIMAT0028001	mmu-miR-7048-3p
1601	mmu-miR-7048-5p	CGGGGCUGAGAGGUGAGGAAGC	experimental		mmu-miR-7048-5p	mature miRNA	standard	MIMAT0028000	mmu-miR-7048-5p
1602	mmu-miR-7049-3p	UGCAGCCCCUGUCUGCCUCAG	experimental		mmu-miR-7049-3p	mature miRNA	standard	MIMAT0028003	mmu-miR-7049-3p
1603	mmu-miR-7049-5p	UCUGAAGGCAGUCAGGUAGGCGG	experimental		mmu-miR-7049-5p	mature miRNA	standard	MIMAT0028002	mmu-miR-7049-5p
1604	mmu-miR-7050-3p	UCUCAGCCUUUAUCUCCCCAG	experimental		mmu-miR-7050-3p	mature miRNA	standard	MIMAT0028005	mmu-miR-7050-3p
1605	mmu-miR-7050-5p	ACAGGAGAAGGGGGUGAGAGA	experimental		mmu-miR-7050-5p	mature miRNA	standard	MIMAT0028004	mmu-miR-7050-5p
1606	mmu-miR-7051-3p	UGAGCCACUGAUUCCUGUGUGC	experimental		mmu-miR-7051-3p	mature miRNA	standard	MIMAT0028007	mmu-miR-7051-3p
1607	mmu-miR-7051-5p	UCACCAGGAGGAAGUUGGGUCA	experimental		mmu-miR-7051-5p	mature miRNA	standard	MIMAT0028006	mmu-miR-7051-5p
1608	mmu-miR-7052-3p	GCUCUGCCCCCUCCUUCCCAG	experimental		mmu-miR-7052-3p	mature miRNA	standard	MIMAT0028009	mmu-miR-7052-3p
1609	mmu-miR-7052-5p	UGUGGGAAGGUGGAGGCCUUU	experimental		mmu-miR-7052-5p	mature miRNA	standard	MIMAT0028008	mmu-miR-7052-5p
1610	mmu-miR-7053-3p	CUCCUGUGUCUCCUUCCCCAG	experimental		mmu-miR-7053-3p	mature miRNA	standard	MIMAT0028011	mmu-miR-7053-3p
1611	mmu-miR-7053-5p	UGGGGAAAGGCAGGCUACUGG	experimental		mmu-miR-7053-5p	mature miRNA	standard	MIMAT0028010	mmu-miR-7053-5p
1612	mmu-miR-7054-3p	UCCAACUUGGCCCCUUCCAG	experimental		mmu-miR-7054-3p	mature miRNA	standard	MIMAT0028013	mmu-miR-7054-3p
1613	mmu-miR-7054-5p	UAGGAAGGUGGUUGGGCUGAGUACU	experimental		mmu-miR-7054-5p	mature miRNA	standard	MIMAT0028012	mmu-miR-7054-5p
1614	mmu-miR-7055-3p	UUGCUACUUUGAUACCCCACCAG	experimental		mmu-miR-7055-3p	mature miRNA	standard	MIMAT0028015	mmu-miR-7055-3p
1615	mmu-miR-7055-5p	UCAGUGGGUUAUCUGAGUUGG	experimental		mmu-miR-7055-5p	mature miRNA	standard	MIMAT0028014	mmu-miR-7055-5p
1616	mmu-miR-7056-3p	CCUCACCUGUCUCCCACCACAG	experimental		mmu-miR-7056-3p	mature miRNA	standard	MIMAT0028017	mmu-miR-7056-3p
1617	mmu-miR-7056-5p	UGUGGAGGAGGACAGAGAGGUU	experimental		mmu-miR-7056-5p	mature miRNA	standard	MIMAT0028016	mmu-miR-7056-5p
1618	mmu-miR-7057-3p	UAAUUUGAUGUCUUUCUCCACC	experimental		mmu-miR-7057-3p	mature miRNA	standard	MIMAT0028019	mmu-miR-7057-3p
1619	mmu-miR-7057-5p	CAGGAGAGGACUCAAGUU	experimental		mmu-miR-7057-5p	mature miRNA	standard	MIMAT0028018	mmu-miR-7057-5p
1620	mmu-miR-7058-3p	CUCGUUCCUUCCUUUCUUCCAG	experimental		mmu-miR-7058-3p	mature miRNA	standard	MIMAT0028021	mmu-miR-7058-3p
1621	mmu-miR-7058-5p	UAGAGGGGAGGUGACCGUGGAAGU	experimental		mmu-miR-7058-5p	mature miRNA	standard	MIMAT0028020	mmu-miR-7058-5p
1622	mmu-miR-7059-3p	UGUUUGCUGUUUGUCCUCCCAG	experimental		mmu-miR-7059-3p	mature miRNA	standard	MIMAT0028023	mmu-miR-7059-3p
1623	mmu-miR-7059-5p	ACCGGGGACUGCGGCUUUCAGU	experimental		mmu-miR-7059-5p	mature miRNA	standard	MIMAT0028022	mmu-miR-7059-5p
1624	mmu-miR-7060-3p	UCUACUCUACCUUCUACUCAG	experimental		mmu-miR-7060-3p	mature miRNA	standard	MIMAT0028025	mmu-miR-7060-3p
1625	mmu-miR-7060-5p	GUGAGUGCUGGGUAGAAUGGGA	experimental		mmu-miR-7060-5p	mature miRNA	standard	MIMAT0028024	mmu-miR-7060-5p
1626	mmu-miR-7061-3p	UAUCCCUUUUAUUUCCUUUUAG	experimental		mmu-miR-7061-3p	mature miRNA	standard	MIMAT0028027	mmu-miR-7061-3p
1627	mmu-miR-7061-5p	UAUGGAAAUAGGAGGUGAUUUU	experimental		mmu-miR-7061-5p	mature miRNA	standard	MIMAT0028026	mmu-miR-7061-5p
1628	mmu-miR-7062-3p	ACUAACUUCUCCUGGCCCCACAG	experimental		mmu-miR-7062-3p	mature miRNA	standard	MIMAT0028029	mmu-miR-7062-3p
1629	mmu-miR-7062-5p	UGGAGGCCAGCUUGUGGAGUGUCU	experimental		mmu-miR-7062-5p	mature miRNA	standard	MIMAT0028028	mmu-miR-7062-5p
1630	mmu-miR-7063-3p	UGCUCUCUGCCCCUCUUAAG	experimental		mmu-miR-7063-3p	mature miRNA	standard	MIMAT0028031	mmu-miR-7063-3p
1631	mmu-miR-7063-5p	AUGAGAGGUGCAGGCUGAGCACA	experimental		mmu-miR-7063-5p	mature miRNA	standard	MIMAT0028030	mmu-miR-7063-5p
1632	mmu-miR-7064-3p	CAGGGCCCUUUAUGUCUCUCU	experimental		mmu-miR-7064-3p	mature miRNA	standard	MIMAT0028033	mmu-miR-7064-3p
1633	mmu-miR-7064-5p	UCAGAGGCAUAAAGGUCAUUUGCU	experimental		mmu-miR-7064-5p	mature miRNA	standard	MIMAT0028032	mmu-miR-7064-5p
1634	mmu-miR-7065-3p	UUGGUUUUCCUGUUUGCACAG	experimental		mmu-miR-7065-3p	mature miRNA	standard	MIMAT0028035	mmu-miR-7065-3p
1635	mmu-miR-7065-5p	AGUGUAGCAGGUAAACCAGGA	experimental		mmu-miR-7065-5p	mature miRNA	standard	MIMAT0028034	mmu-miR-7065-5p
1636	mmu-miR-7066-3p	UCUACCCAUUGCCUGCCUCCCAG	experimental		mmu-miR-7066-3p	mature miRNA	standard	MIMAT0028037	mmu-miR-7066-3p
1637	mmu-miR-7066-5p	UGGGUUGGGAAAUGAGUAGAGG	experimental		mmu-miR-7066-5p	mature miRNA	standard	MIMAT0028036	mmu-miR-7066-5p
1638	mmu-miR-7067-3p	UGAUUGCUUCCCUCCCCACAG	experimental		mmu-miR-7067-3p	mature miRNA	standard	MIMAT0028039	mmu-miR-7067-3p
1639	mmu-miR-7067-5p	UGCAGGGGGUGGUUGCACACGGA	experimental		mmu-miR-7067-5p	mature miRNA	standard	MIMAT0028038	mmu-miR-7067-5p
1640	mmu-miR-7068-3p	UCACCCUGGACUGACUCUCAG	experimental		mmu-miR-7068-3p	mature miRNA	standard	MIMAT0028043	mmu-miR-7068-3p
1641	mmu-miR-7068-5p	GUGAGGCUCAGUAUGGGGUGG	experimental		mmu-miR-7068-5p	mature miRNA	standard	MIMAT0028042	mmu-miR-7068-5p
1642	mmu-miR-7069-3p	CCUGCCCUGCCAACCCCUACA	experimental		mmu-miR-7069-3p	mature miRNA	standard	MIMAT0028045	mmu-miR-7069-3p
1643	mmu-miR-7069-5p	UUGGGGGCCUGGGAGGGUGACAC	experimental		mmu-miR-7069-5p	mature miRNA	standard	MIMAT0028044	mmu-miR-7069-5p
1644	mmu-miR-7070-3p	CAGGCUCUCCUUCCCUCCAG	experimental		mmu-miR-7070-3p	mature miRNA	standard	MIMAT0028047	mmu-miR-7070-3p
1645	mmu-miR-7070-5p	GUGAGGGGAGCUGAGGCAGGA	experimental		mmu-miR-7070-5p	mature miRNA	standard	MIMAT0028046	mmu-miR-7070-5p
1646	mmu-miR-7071-3p	CUGACGUCUCGGUUCCCGCAG	experimental		mmu-miR-7071-3p	mature miRNA	standard	MIMAT0028049	mmu-miR-7071-3p
1647	mmu-miR-7071-5p	CCCGGGAGCGAGGUGCUGCAGCG	experimental		mmu-miR-7071-5p	mature miRNA	standard	MIMAT0028048	mmu-miR-7071-5p
1648	mmu-miR-7072-3p	CUAGCUUCUCUUCUUCCCCAG	experimental		mmu-miR-7072-3p	mature miRNA	standard	MIMAT0028051	mmu-miR-7072-3p
1649	mmu-miR-7072-5p	GAGGGGAGACAAGAGGCAAGGC	experimental		mmu-miR-7072-5p	mature miRNA	standard	MIMAT0028050	mmu-miR-7072-5p
1650	mmu-miR-7073-3p	AUAGCCUUUUCCUCCCCAACAG	experimental		mmu-miR-7073-3p	mature miRNA	standard	MIMAT0028053	mmu-miR-7073-3p
1651	mmu-miR-7073-5p	UGGGGGAAUUGAAAGACUAUGA	experimental		mmu-miR-7073-5p	mature miRNA	standard	MIMAT0028052	mmu-miR-7073-5p
1652	mmu-miR-7074-3p	UAGGCCUUCUCCUCUCCCUGCAG	experimental		mmu-miR-7074-3p	mature miRNA	standard	MIMAT0028055	mmu-miR-7074-3p
1653	mmu-miR-7074-5p	UGGGAAGAGGCUAGGGCUCCAGU	experimental		mmu-miR-7074-5p	mature miRNA	standard	MIMAT0028054	mmu-miR-7074-5p
1654	mmu-miR-7075-3p	CAACCAUGUCUUCUUUCCCAG	experimental		mmu-miR-7075-3p	mature miRNA	standard	MIMAT0028057	mmu-miR-7075-3p
1655	mmu-miR-7075-5p	CGGGGAGGAGGACAUGGUUUU	experimental		mmu-miR-7075-5p	mature miRNA	standard	MIMAT0028056	mmu-miR-7075-5p
1656	mmu-miR-7076-3p	UGACUACCACUGUCUCCCCAG	experimental		mmu-miR-7076-3p	mature miRNA	standard	MIMAT0028059	mmu-miR-7076-3p
1657	mmu-miR-7076-5p	AGGGGAGGUGGUAUGGUCUCA	experimental		mmu-miR-7076-5p	mature miRNA	standard	MIMAT0028058	mmu-miR-7076-5p
1658	mmu-miR-7077-3p	CCUUCCAUGGCUCCUGGCAG	experimental		mmu-miR-7077-3p	mature miRNA	standard	MIMAT0028061	mmu-miR-7077-3p
1659	mmu-miR-7077-5p	GGCCAAGGUCCCAUGGCAGGC	experimental		mmu-miR-7077-5p	mature miRNA	standard	MIMAT0028060	mmu-miR-7077-5p
1660	mmu-miR-7078-3p	UACUUUUUUUAUCAUCCACAG	experimental		mmu-miR-7078-3p	mature miRNA	standard	MIMAT0028063	mmu-miR-7078-3p
1661	mmu-miR-7078-5p	UGUGGGUGGUAGGAGACGCU	experimental		mmu-miR-7078-5p	mature miRNA	standard	MIMAT0028062	mmu-miR-7078-5p
1662	mmu-miR-7079-3p	UGACUUCUGUUCUCUUUCCAG	experimental		mmu-miR-7079-3p	mature miRNA	standard	MIMAT0028065	mmu-miR-7079-3p
1663	mmu-miR-7079-5p	AGGGCUGAGGCAGUGAGUCCUG	experimental		mmu-miR-7079-5p	mature miRNA	standard	MIMAT0028064	mmu-miR-7079-5p
1664	mmu-miR-7080-3p	CAGGCUCACCCCUCCGUUCCCU	experimental		mmu-miR-7080-3p	mature miRNA	standard	MIMAT0028067	mmu-miR-7080-3p
1665	mmu-miR-7080-5p	GUAGGAGCUGGAGGUGGGUUUGG	experimental		mmu-miR-7080-5p	mature miRNA	standard	MIMAT0028066	mmu-miR-7080-5p
1666	mmu-miR-7081-3p	UUCCCCUGGUAUCCUCCUCACA	experimental		mmu-miR-7081-3p	mature miRNA	standard	MIMAT0028069	mmu-miR-7081-3p
1667	mmu-miR-7081-5p	AGAGGAGGGUGCUCGGCCGGGGAUUA	experimental		mmu-miR-7081-5p	mature miRNA	standard	MIMAT0028068	mmu-miR-7081-5p
1668	mmu-miR-7082-3p	GCCCCCCUUGCUGUCUGUCUCC	experimental		mmu-miR-7082-3p	mature miRNA	standard	MIMAT0028071	mmu-miR-7082-3p
1669	mmu-miR-7082-5p	UACGGGCAGGAGGAGGGGAGG	experimental		mmu-miR-7082-5p	mature miRNA	standard	MIMAT0028070	mmu-miR-7082-5p
1670	mmu-miR-7083-3p	UCUGCUCUCCUGGACCCCAG	experimental		mmu-miR-7083-3p	mature miRNA	standard	MIMAT0028073	mmu-miR-7083-3p
1671	mmu-miR-7083-5p	UCGGGGCUGGACAAGCAGAGA	experimental		mmu-miR-7083-5p	mature miRNA	standard	MIMAT0028072	mmu-miR-7083-5p
1672	mmu-miR-7084-3p	GCCUCUGACCCCUGUCCUCUGC	experimental		mmu-miR-7084-3p	mature miRNA	standard	MIMAT0028075	mmu-miR-7084-3p
1673	mmu-miR-7084-5p	UAGAGGAUAGAGGUAGAGAGU	experimental		mmu-miR-7084-5p	mature miRNA	standard	MIMAT0028074	mmu-miR-7084-5p
1674	mmu-miR-7085-3p	UAGCUGGCCUCUCCCCACCUUC	experimental		mmu-miR-7085-3p	mature miRNA	standard	MIMAT0028077	mmu-miR-7085-3p
1675	mmu-miR-7085-5p	CAGUGGGGGCAGGCCAGCAGGA	experimental		mmu-miR-7085-5p	mature miRNA	standard	MIMAT0028076	mmu-miR-7085-5p
1676	mmu-miR-7086-3p	UCCGUUCUGAUAUCUCCUCAG	experimental		mmu-miR-7086-3p	mature miRNA	standard	MIMAT0028079	mmu-miR-7086-3p
1677	mmu-miR-7086-5p	AAGAGGAGAAAGGUUUGGGCA	experimental		mmu-miR-7086-5p	mature miRNA	standard	MIMAT0028078	mmu-miR-7086-5p
1678	mmu-miR-7087-3p	UGCUGGCUCUCUCCCCUGCCAG	experimental		mmu-miR-7087-3p	mature miRNA	standard	MIMAT0028081	mmu-miR-7087-3p
1679	mmu-miR-7087-5p	AGGCAGGUGUGGAGCUGGUCU	experimental		mmu-miR-7087-5p	mature miRNA	standard	MIMAT0028080	mmu-miR-7087-5p
1680	mmu-miR-7088-3p	UUGACCUUCCUCCAUUGCUUCC	experimental		mmu-miR-7088-3p	mature miRNA	standard	MIMAT0028083	mmu-miR-7088-3p
1681	mmu-miR-7088-5p	GCAAGUGGUGGUGAGGAGGGGAAAC	experimental		mmu-miR-7088-5p	mature miRNA	standard	MIMAT0028082	mmu-miR-7088-5p
1682	mmu-miR-7089-3p	UCAGUGUCUGCUGUCUCCACAG	experimental		mmu-miR-7089-3p	mature miRNA	standard	MIMAT0028085	mmu-miR-7089-3p
1683	mmu-miR-7089-5p	CCGUGGGACCUACAGACUCCUGGG	experimental		mmu-miR-7089-5p	mature miRNA	standard	MIMAT0028084	mmu-miR-7089-5p
1684	mmu-miR-7090-3p	UUUGAUGUCUGACUUUGCAG	experimental		mmu-miR-7090-3p	mature miRNA	standard	MIMAT0028087	mmu-miR-7090-3p
1685	mmu-miR-7090-5p	UCUCAGAGUUGGGACACCAUGAG	experimental		mmu-miR-7090-5p	mature miRNA	standard	MIMAT0028086	mmu-miR-7090-5p
1686	mmu-miR-7091-3p	AGUGGCUUCUGUCGUCUCUAG	experimental		mmu-miR-7091-3p	mature miRNA	standard	MIMAT0028089	mmu-miR-7091-3p
1687	mmu-miR-7091-5p	GUAGGGGUGAUAGAUUCCAUGGC	experimental		mmu-miR-7091-5p	mature miRNA	standard	MIMAT0028088	mmu-miR-7091-5p
1688	mmu-miR-7092-3p	UGUUCUUUGUUUUGUUUGCCUUAG	experimental		mmu-miR-7092-3p	mature miRNA	standard	MIMAT0028091	mmu-miR-7092-3p
1689	mmu-miR-7092-5p	AAAGGCAAACUCACAGAAUCAUU	experimental		mmu-miR-7092-5p	mature miRNA	standard	MIMAT0028090	mmu-miR-7092-5p
1690	mmu-miR-7093-3p	UUUCCAUCUGUCAUCCUGCAG	experimental		mmu-miR-7093-3p	mature miRNA	standard	MIMAT0028093	mmu-miR-7093-3p
1691	mmu-miR-7093-5p	CAGGAUGACAGAAGGAAAACCU	experimental		mmu-miR-7093-5p	mature miRNA	standard	MIMAT0028092	mmu-miR-7093-5p
1692	mmu-miR-7094-1-5p	UCUGAAGAGGAUACAGGGUCUGA	experimental		mmu-miR-7094-1-5p	mature miRNA	standard	MIMAT0028094	mmu-miR-7094-1-5p
1693	mmu-miR-7094-3p	UACUCUGCUGUUCUCUCCACA	experimental		mmu-miR-7094-3p	mature miRNA	standard	MIMAT0028095	mmu-miR-7094-3p
1694	mmu-miR-7094b-2-5p	UCUGGAGAGGAUACAGGGUCUGA	experimental		mmu-miR-7094b-2-5p	mature miRNA	standard	MIMAT0028096	mmu-miR-7094b-2-5p
1695	mmu-miR-7115-3p	ACUUGGUCCCCUGCCCCCACAG	experimental		mmu-miR-7115-3p	mature miRNA	standard	MIMAT0028128	mmu-miR-7115-3p
1696	mmu-miR-7115-5p	UCGGGGGUUGUGGUGCCGAAUUGU	experimental		mmu-miR-7115-5p	mature miRNA	standard	MIMAT0028127	mmu-miR-7115-5p
1697	mmu-miR-7116-3p	UUUUUUUCCUUUGCCUUCUCAG	experimental		mmu-miR-7116-3p	mature miRNA	standard	MIMAT0028130	mmu-miR-7116-3p
1698	mmu-miR-7116-5p	UGAAGACAUCAGGAAAAAAAA	experimental		mmu-miR-7116-5p	mature miRNA	standard	MIMAT0028129	mmu-miR-7116-5p
1699	mmu-miR-7117-3p	UGUCCUUCUCUUUCCCCCAG	experimental		mmu-miR-7117-3p	mature miRNA	standard	MIMAT0028132	mmu-miR-7117-3p
1700	mmu-miR-7117-5p	UCUGGGGGCUCAGCUGAGGAUA	experimental		mmu-miR-7117-5p	mature miRNA	standard	MIMAT0028131	mmu-miR-7117-5p
1701	mmu-miR-7118-3p	UAACUCUACGUCCUCCUCCACA	experimental		mmu-miR-7118-3p	mature miRNA	standard	MIMAT0028134	mmu-miR-7118-3p
1702	mmu-miR-7118-5p	UGGGGAAGGCGGGAGAGGGAAC	experimental		mmu-miR-7118-5p	mature miRNA	standard	MIMAT0028133	mmu-miR-7118-5p
1703	mmu-miR-7119-3p	AAAAAACACCGUUUCCUCCAG	experimental		mmu-miR-7119-3p	mature miRNA	standard	MIMAT0028136	mmu-miR-7119-3p
1704	mmu-miR-7119-5p	CUGGGGGAUUGGGUGCCUUCU	experimental		mmu-miR-7119-5p	mature miRNA	standard	MIMAT0028135	mmu-miR-7119-5p
1705	mmu-miR-7210-3p	UUAUAUGUAAGUAACAAUGUGGCU	experimental		mmu-miR-7210-3p	mature miRNA	standard	MIMAT0028389	mmu-miR-7210-3p
1706	mmu-miR-7210-5p	UAACAUUGUAGACAGGCACAAAG	experimental		mmu-miR-7210-5p	mature miRNA	standard	MIMAT0028388	mmu-miR-7210-5p
1707	mmu-miR-7211-3p	UGGAGUGACUGUAGGGAGGAUGC	experimental		mmu-miR-7211-3p	mature miRNA	standard	MIMAT0028391	mmu-miR-7211-3p
1708	mmu-miR-7211-5p	UCUUUCCCUCUGCCACUCCACC	experimental		mmu-miR-7211-5p	mature miRNA	standard	MIMAT0028390	mmu-miR-7211-5p
1709	mmu-miR-7212-3p	UAACACACACGUCUCCAGGUC	experimental		mmu-miR-7212-3p	mature miRNA	standard	MIMAT0028393	mmu-miR-7212-3p
1710	mmu-miR-7212-5p	UCUGGGGGCUUGUGUGGUAGG	experimental		mmu-miR-7212-5p	mature miRNA	standard	MIMAT0028392	mmu-miR-7212-5p
1711	mmu-miR-7213-3p	UACCUCAAGAGAGCCAGUCU	experimental		mmu-miR-7213-3p	mature miRNA	standard	MIMAT0028395	mmu-miR-7213-3p
1712	mmu-miR-7213-5p	ACUGGGUCUCUUGAGGUAGC	experimental		mmu-miR-7213-5p	mature miRNA	standard	MIMAT0028394	mmu-miR-7213-5p
1713	mmu-miR-7214-3p	CUCAGUCCUGACCCCUUGAGCGCA	experimental		mmu-miR-7214-3p	mature miRNA	standard	MIMAT0028397	mmu-miR-7214-3p
1714	mmu-miR-7214-5p	UGUUUUCUGGGUUGGAAUGAGAA	experimental		mmu-miR-7214-5p	mature miRNA	standard	MIMAT0028396	mmu-miR-7214-5p
1715	mmu-miR-7215-3p	UGCUCUGAGAGGCAGAAAAGCGG	experimental		mmu-miR-7215-3p	mature miRNA	standard	MIMAT0028399	mmu-miR-7215-3p
1716	mmu-miR-7215-5p	GCUCUUUAUGUCCAAGCUGAGCUAC	experimental		mmu-miR-7215-5p	mature miRNA	standard	MIMAT0028398	mmu-miR-7215-5p
1717	mmu-miR-7216-3p	UGGAAUUUGGUCUUUUCCGGC	experimental		mmu-miR-7216-3p	mature miRNA	standard	MIMAT0028401	mmu-miR-7216-3p
1718	mmu-miR-7216-5p	UGGAGAGCUGGCAGAGGACCCAGA	experimental		mmu-miR-7216-5p	mature miRNA	standard	MIMAT0028400	mmu-miR-7216-5p
1719	mmu-miR-7217-3p	UGAGAACCCACAAGCAAGAAGA	experimental		mmu-miR-7217-3p	mature miRNA	standard	MIMAT0028403	mmu-miR-7217-3p
1720	mmu-miR-7217-5p	AACUUGUAUCUUGUGAGACAGAAGG	experimental		mmu-miR-7217-5p	mature miRNA	standard	MIMAT0028402	mmu-miR-7217-5p
1721	mmu-miR-7218-3p	CUAACCUGUCAUUCUAGCCUGGGG	experimental		mmu-miR-7218-3p	mature miRNA	standard	MIMAT0028405	mmu-miR-7218-3p
1722	mmu-miR-7218-5p	UGCAGGGUUUAGUGUAGAGGG	experimental		mmu-miR-7218-5p	mature miRNA	standard	MIMAT0028404	mmu-miR-7218-5p
1723	mmu-miR-7219-3p	UAUCCGGGUUUCUAACACACU	experimental		mmu-miR-7219-3p	mature miRNA	standard	MIMAT0028407	mmu-miR-7219-3p
1724	mmu-miR-7219-5p	UGUGUUAGAGCUCAGGGUUGAGA	experimental		mmu-miR-7219-5p	mature miRNA	standard	MIMAT0028406	mmu-miR-7219-5p
1725	mmu-miR-7220-3p	CCAGGAACAAGGUCUCAGUCCGA	experimental		mmu-miR-7220-3p	mature miRNA	standard	MIMAT0028409	mmu-miR-7220-3p
1726	mmu-miR-7220-5p	GGUGAGCUCUUGGUACCUUGGC	experimental		mmu-miR-7220-5p	mature miRNA	standard	MIMAT0028408	mmu-miR-7220-5p
1727	mmu-miR-7221-3p	UGACUGUGGGCUGGGGACUGG	experimental		mmu-miR-7221-3p	mature miRNA	standard	MIMAT0028411	mmu-miR-7221-3p
1728	mmu-miR-7221-5p	CGUCUCUUGGUCACAGGUGGG	experimental		mmu-miR-7221-5p	mature miRNA	standard	MIMAT0028410	mmu-miR-7221-5p
1729	mmu-miR-7222-3p	UCCAGGACAGUGGGCAGGAGCAG	experimental		mmu-miR-7222-3p	mature miRNA	standard	MIMAT0028413	mmu-miR-7222-3p
1730	mmu-miR-7222-5p	GGCACUUGCCAGGCUCUGAGCUGGACU	experimental		mmu-miR-7222-5p	mature miRNA	standard	MIMAT0028412	mmu-miR-7222-5p
1731	mmu-miR-7223-3p	GUCUCGAACAAGCUAGG	experimental		mmu-miR-7223-3p	mature miRNA	standard	MIMAT0028415	mmu-miR-7223-3p
1732	mmu-miR-7223-5p	UAGCUUUGCUGAGGUGUCGG	experimental		mmu-miR-7223-5p	mature miRNA	standard	MIMAT0028414	mmu-miR-7223-5p
1733	mmu-miR-7224-3p	UCCACUGAGAGGACCACCCAC	experimental		mmu-miR-7224-3p	mature miRNA	standard	MIMAT0028417	mmu-miR-7224-3p
1734	mmu-miR-7224-5p	GGGUAGGCCCCUCAGUGAAGA	experimental		mmu-miR-7224-5p	mature miRNA	standard	MIMAT0028416	mmu-miR-7224-5p
1735	mmu-miR-7225-3p	CUUCUAGACAGCCUCUGCAGCA	experimental		mmu-miR-7225-3p	mature miRNA	standard	MIMAT0028419	mmu-miR-7225-3p
1736	mmu-miR-7225-5p	ACGUAGACUGUGUAGAAGCC	experimental		mmu-miR-7225-5p	mature miRNA	standard	MIMAT0028418	mmu-miR-7225-5p
1737	mmu-miR-7226-3p	UGACACAGCCAUUCUCUGAGCAG	experimental		mmu-miR-7226-3p	mature miRNA	standard	MIMAT0028421	mmu-miR-7226-3p
1738	mmu-miR-7226-5p	GCCAGGGAAGUUGAUUGUGUGAAGGG	experimental		mmu-miR-7226-5p	mature miRNA	standard	MIMAT0028420	mmu-miR-7226-5p
1739	mmu-miR-7227-3p	UCUGAAAAGGGUCAUCGGCAGA	experimental		mmu-miR-7227-3p	mature miRNA	standard	MIMAT0028423	mmu-miR-7227-3p
1740	mmu-miR-7227-5p	UCUGAUGACUUUUUCAUUGA	experimental		mmu-miR-7227-5p	mature miRNA	standard	MIMAT0028422	mmu-miR-7227-5p
1741	mmu-miR-7228-3p	AGUGUUCGGUCUCCAGU	experimental		mmu-miR-7228-3p	mature miRNA	standard	MIMAT0028425	mmu-miR-7228-3p
1742	mmu-miR-7228-5p	UGGCGACCUGAACAGAUGU	experimental		mmu-miR-7228-5p	mature miRNA	standard	MIMAT0028424	mmu-miR-7228-5p
1743	mmu-miR-7229-3p	UACACAGACCAGUGACUUUCUGCA	experimental		mmu-miR-7229-3p	mature miRNA	standard	MIMAT0028427	mmu-miR-7229-3p
1744	mmu-miR-7229-5p	UAGUAGACAUCCCUGGAUAGC	experimental		mmu-miR-7229-5p	mature miRNA	standard	MIMAT0028426	mmu-miR-7229-5p
1745	mmu-miR-7230-3p	UUGAGUUGAGACUGUCAGUAGGU	experimental		mmu-miR-7230-3p	mature miRNA	standard	MIMAT0028429	mmu-miR-7230-3p
1746	mmu-miR-7230-5p	AGACUGCUGUUUCUCUGAGUGGC	experimental		mmu-miR-7230-5p	mature miRNA	standard	MIMAT0028428	mmu-miR-7230-5p
1747	mmu-miR-7231-3p	CUUGCUUCUUUGUUUCCCCAGAA	experimental		mmu-miR-7231-3p	mature miRNA	standard	MIMAT0028431	mmu-miR-7231-3p
1748	mmu-miR-7231-5p	UUGGGGAACACUGGGGCAUACC	experimental		mmu-miR-7231-5p	mature miRNA	standard	MIMAT0028430	mmu-miR-7231-5p
1749	mmu-miR-7232-3p	UGGUUGAAUUCGACUUUGGGGC	experimental		mmu-miR-7232-3p	mature miRNA	standard	MIMAT0028433	mmu-miR-7232-3p
1750	mmu-miR-7232-5p	UACAUGGAUGAUUGUUUUUCCAAG	experimental		mmu-miR-7232-5p	mature miRNA	standard	MIMAT0028432	mmu-miR-7232-5p
1751	mmu-miR-7233-3p	UAUUGUCUGCCUUUAGGUCUAC	experimental		mmu-miR-7233-3p	mature miRNA	standard	MIMAT0028435	mmu-miR-7233-3p
1752	mmu-miR-7233-5p	AGUUAGGGACAGAUAGAUG	experimental		mmu-miR-7233-5p	mature miRNA	standard	MIMAT0028434	mmu-miR-7233-5p
1753	mmu-miR-7234-3p	AAACGUCUUUCUAGGGUAGAAGG	experimental		mmu-miR-7234-3p	mature miRNA	standard	MIMAT0028437	mmu-miR-7234-3p
1754	mmu-miR-7234-5p	UUGUUUUCUCCAAAGACGUUUCU	experimental		mmu-miR-7234-5p	mature miRNA	standard	MIMAT0028436	mmu-miR-7234-5p
1755	mmu-miR-7235-3p	UCUGACUUCUUGCUUCUCUCCUC	experimental		mmu-miR-7235-3p	mature miRNA	standard	MIMAT0028439	mmu-miR-7235-3p
1756	mmu-miR-7235-5p	GGAGGGAGGGGUCUGGGC	experimental		mmu-miR-7235-5p	mature miRNA	standard	MIMAT0028438	mmu-miR-7235-5p
1757	mmu-miR-7236-3p	UUGGACCGCACAGAUUUAGACC	experimental		mmu-miR-7236-3p	mature miRNA	standard	MIMAT0028441	mmu-miR-7236-3p
1758	mmu-miR-7236-5p	CCUAAAACUGUGUGGUCCAAUGCC	experimental		mmu-miR-7236-5p	mature miRNA	standard	MIMAT0028440	mmu-miR-7236-5p
1759	mmu-miR-7237-3p	CAUCCUGUUGAGCUUACCGAGC	experimental		mmu-miR-7237-3p	mature miRNA	standard	MIMAT0028443	mmu-miR-7237-3p
1760	mmu-miR-7237-5p	AUGGUAGCUUGUGACAGGACUGGC	experimental		mmu-miR-7237-5p	mature miRNA	standard	MIMAT0028442	mmu-miR-7237-5p
1761	mmu-miR-7238-3p	CUGUCCUUUGUGUUC	experimental		mmu-miR-7238-3p	mature miRNA	standard	MIMAT0028445	mmu-miR-7238-3p
1762	mmu-miR-7238-5p	AUGCGGAUGGGACGCGGC	experimental		mmu-miR-7238-5p	mature miRNA	standard	MIMAT0028444	mmu-miR-7238-5p
1763	mmu-miR-7239-3p	UGGCUCUGUCAGGCAGGUAG	experimental		mmu-miR-7239-3p	mature miRNA	standard	MIMAT0028447	mmu-miR-7239-3p
1764	mmu-miR-7239-5p	GCCAUCCUGACAAAGCCCUU	experimental		mmu-miR-7239-5p	mature miRNA	standard	MIMAT0028446	mmu-miR-7239-5p
1765	mmu-miR-7240-3p	CGCCGUUGGUCCUCUCCAACA	experimental		mmu-miR-7240-3p	mature miRNA	standard	MIMAT0028449	mmu-miR-7240-3p
1766	mmu-miR-7240-5p	UUGGAGAGGACCGCCGUCGGA	experimental		mmu-miR-7240-5p	mature miRNA	standard	MIMAT0028448	mmu-miR-7240-5p
1767	mmu-miR-7241-3p	UAGUAGAUACUCAUGGGAGAGC	experimental		mmu-miR-7241-3p	mature miRNA	standard	MIMAT0028451	mmu-miR-7241-3p
1768	mmu-miR-7241-5p	ACUUGCAUGAGUUAAUACCCACC	experimental		mmu-miR-7241-5p	mature miRNA	standard	MIMAT0028450	mmu-miR-7241-5p
1769	mmu-miR-7242-3p	UGGCAGCUCGGCUCUACUCUGG	experimental		mmu-miR-7242-3p	mature miRNA	standard	MIMAT0028453	mmu-miR-7242-3p
1770	mmu-miR-7242-5p	AUUGGGCUUGGGAGGUGCUUGU	experimental		mmu-miR-7242-5p	mature miRNA	standard	MIMAT0028452	mmu-miR-7242-5p
1771	mmu-miR-7243-3p	UCAGAACAGCUGACAGCAGU	experimental		mmu-miR-7243-3p	mature miRNA	standard	MIMAT0029911	mmu-miR-7243-3p
1772	mmu-miR-7243-5p	UGCUGUCAGCUGUUCUGAGU	experimental		mmu-miR-7243-5p	mature miRNA	standard	MIMAT0029910	mmu-miR-7243-5p
1773	mmu-miR-7578	CAUGGCUCUGUCUUCUGCCUCAGA	experimental		mmu-miR-7578	mature miRNA	standard	MIMAT0029578	mmu-miR-7578
1774	mmu-miR-7646-3p	UCACUGGUCGCUCUCUUUCAC	experimental		mmu-miR-7646-3p	mature miRNA	standard	MIMAT0029795	mmu-miR-7646-3p
1775	mmu-miR-7646-5p	ACAAGAGAACUGAUCAGUGCUG	experimental		mmu-miR-7646-5p	mature miRNA	standard	MIMAT0029794	mmu-miR-7646-5p
1776	mmu-miR-7647-3p	AAGUCCAGGAGGUGGUAGUAC	experimental		mmu-miR-7647-3p	mature miRNA	standard	MIMAT0029797	mmu-miR-7647-3p
1777	mmu-miR-7647-5p	AACUACCACCUCCUGGCCUUUU	experimental		mmu-miR-7647-5p	mature miRNA	standard	MIMAT0029796	mmu-miR-7647-5p
1778	mmu-miR-7648-3p	AGGGCUGGGCCCGGGACGCGG	experimental		mmu-miR-7648-3p	mature miRNA	standard	MIMAT0029799	mmu-miR-7648-3p
1779	mmu-miR-7648-5p	CCGCGUUCCGGGCUCGGCGC	experimental		mmu-miR-7648-5p	mature miRNA	standard	MIMAT0029798	mmu-miR-7648-5p
1780	mmu-miR-7649-3p	UCUCUCCAGCACUGCUUGUUUCU	experimental		mmu-miR-7649-3p	mature miRNA	standard	MIMAT0029801	mmu-miR-7649-3p
1781	mmu-miR-7649-5p	UGACAGCAGUGCUGUAGACAUG	experimental		mmu-miR-7649-5p	mature miRNA	standard	MIMAT0029800	mmu-miR-7649-5p
1782	mmu-miR-7650-3p	GUUUUGAUAUAUACAAGAAGGA	experimental		mmu-miR-7650-3p	mature miRNA	standard	MIMAT0029803	mmu-miR-7650-3p
1783	mmu-miR-7650-5p	AAUCCUCUUGCAACCCAGAACU	experimental		mmu-miR-7650-5p	mature miRNA	standard	MIMAT0029802	mmu-miR-7650-5p
1784	mmu-miR-7651-3p	UCAGUUUGGUUUUUUUCCCCUUGA	experimental		mmu-miR-7651-3p	mature miRNA	standard	MIMAT0029805	mmu-miR-7651-3p
1785	mmu-miR-7651-5p	AAGUGGAAAGCCAGCCUGAGAU	experimental		mmu-miR-7651-5p	mature miRNA	standard	MIMAT0029804	mmu-miR-7651-5p
1786	mmu-miR-7652-3p	UCUGGCUUUCCUGUGGCUUCU	experimental		mmu-miR-7652-3p	mature miRNA	standard	MIMAT0029811	mmu-miR-7652-3p
1787	mmu-miR-7652-5p	UAAGGGCACAGGGAUUUCAGGC	experimental		mmu-miR-7652-5p	mature miRNA	standard	MIMAT0029810	mmu-miR-7652-5p
1788	mmu-miR-7653-3p	CCCCUACUGUUCCACCCCGCCU	experimental		mmu-miR-7653-3p	mature miRNA	standard	MIMAT0029813	mmu-miR-7653-3p
1789	mmu-miR-7653-5p	UAAGGGGCGGACAGACAGACGG	experimental		mmu-miR-7653-5p	mature miRNA	standard	MIMAT0029812	mmu-miR-7653-5p
1790	mmu-miR-7654-3p	CGAGCGGGAGCGCGCCUCGUCC	experimental		mmu-miR-7654-3p	mature miRNA	standard	MIMAT0029815	mmu-miR-7654-3p
1791	mmu-miR-7654-5p	GGAGUCGCGCUCCCGCUCGCGC	experimental		mmu-miR-7654-5p	mature miRNA	standard	MIMAT0029814	mmu-miR-7654-5p
1792	mmu-miR-7655-3p	UUUAUGACGCUCCGUGGGCCUG	experimental		mmu-miR-7655-3p	mature miRNA	standard	MIMAT0029817	mmu-miR-7655-3p
1793	mmu-miR-7655-5p	CGGCCCACGGAGCUCCUAAAGA	experimental		mmu-miR-7655-5p	mature miRNA	standard	MIMAT0029816	mmu-miR-7655-5p
1794	mmu-miR-7656-3p	ACAGGCUGUCUGAUCCCACGGU	experimental		mmu-miR-7656-3p	mature miRNA	standard	MIMAT0029819	mmu-miR-7656-3p
1795	mmu-miR-7656-5p	UGUGGGAUCAGAUAGCCUGUUA	experimental		mmu-miR-7656-5p	mature miRNA	standard	MIMAT0029818	mmu-miR-7656-5p
1796	mmu-miR-7657-3p	UUCCUUGCUAUUCCCAACUUGGU	experimental		mmu-miR-7657-3p	mature miRNA	standard	MIMAT0029821	mmu-miR-7657-3p
1797	mmu-miR-7657-5p	AAUAGUUGGAUAGUUAGGUAA	experimental		mmu-miR-7657-5p	mature miRNA	standard	MIMAT0029820	mmu-miR-7657-5p
1798	mmu-miR-7658-3p	ACCACCUUCCUCACCCACGCU	experimental		mmu-miR-7658-3p	mature miRNA	standard	MIMAT0029823	mmu-miR-7658-3p
1799	mmu-miR-7658-5p	UGUGGGCGUGGCGGUGCUGG	experimental		mmu-miR-7658-5p	mature miRNA	standard	MIMAT0029822	mmu-miR-7658-5p
1800	mmu-miR-7659-3p	AGGAGUCAGCUUGUCGGUUCAUG	experimental		mmu-miR-7659-3p	mature miRNA	standard	MIMAT0029825	mmu-miR-7659-3p
1801	mmu-miR-7659-5p	AGGAGCCGGCUCCAGAUUCCUG	experimental		mmu-miR-7659-5p	mature miRNA	standard	MIMAT0029824	mmu-miR-7659-5p
1802	mmu-miR-7660-3p	AUCUGUAAGUGAUGGGCAAAGUA	experimental		mmu-miR-7660-3p	mature miRNA	standard	MIMAT0029827	mmu-miR-7660-3p
1803	mmu-miR-7660-5p	UUUGCCCUGGCUUCAGAUCUCG	experimental		mmu-miR-7660-5p	mature miRNA	standard	MIMAT0029826	mmu-miR-7660-5p
1804	mmu-miR-7661-3p	UUGACUCCCAGUUUCUCUCUGC	experimental		mmu-miR-7661-3p	mature miRNA	standard	MIMAT0029829	mmu-miR-7661-3p
1805	mmu-miR-7661-5p	AAGAAAGAAACCUGGAGUUUAAAGU	experimental		mmu-miR-7661-5p	mature miRNA	standard	MIMAT0029828	mmu-miR-7661-5p
1806	mmu-miR-7662-3p	UGGAGCCAGGCGGAUCAGCCUUGC	experimental		mmu-miR-7662-3p	mature miRNA	standard	MIMAT0029831	mmu-miR-7662-3p
1807	mmu-miR-7662-5p	AGGGCUGAGGCCUGGAUCCAGC	experimental		mmu-miR-7662-5p	mature miRNA	standard	MIMAT0029830	mmu-miR-7662-5p
1808	mmu-miR-7663-3p	AGUGUGGAUCAUAAGGAGCUCC	experimental		mmu-miR-7663-3p	mature miRNA	standard	MIMAT0029833	mmu-miR-7663-3p
1809	mmu-miR-7663-5p	GCUGCUUGGUGAUCAUCCACUGU	experimental		mmu-miR-7663-5p	mature miRNA	standard	MIMAT0029832	mmu-miR-7663-5p
1810	mmu-miR-7664-3p	UCUCUUAGGCUGGGUUAACUAAU	experimental		mmu-miR-7664-3p	mature miRNA	standard	MIMAT0029835	mmu-miR-7664-3p
1811	mmu-miR-7664-5p	CAGUUUACCUGUCUAUGAGAU	experimental		mmu-miR-7664-5p	mature miRNA	standard	MIMAT0029834	mmu-miR-7664-5p
1812	mmu-miR-7665-3p	AGCCAGGUCCCUGUCCCCUACA	experimental		mmu-miR-7665-3p	mature miRNA	standard	MIMAT0029837	mmu-miR-7665-3p
1813	mmu-miR-7665-5p	AAGGGAAGGCAGGAGAAAGGCUG	experimental		mmu-miR-7665-5p	mature miRNA	standard	MIMAT0029836	mmu-miR-7665-5p
1814	mmu-miR-7666-3p	GAUGCAGCGCACGGGCGAG	experimental		mmu-miR-7666-3p	mature miRNA	standard	MIMAT0029839	mmu-miR-7666-3p
1815	mmu-miR-7666-5p	GUAGCCCGGGCGGUGCUUCCCC	experimental		mmu-miR-7666-5p	mature miRNA	standard	MIMAT0029838	mmu-miR-7666-5p
1816	mmu-miR-7667-3p	AGGGACUGCAGAGAUGGCACUG	experimental		mmu-miR-7667-3p	mature miRNA	standard	MIMAT0029841	mmu-miR-7667-3p
1817	mmu-miR-7667-5p	GAGCCAUCUCUCUAGCCCCUGA	experimental		mmu-miR-7667-5p	mature miRNA	standard	MIMAT0029840	mmu-miR-7667-5p
1818	mmu-miR-7668-3p	CGGUGCAGGGGAUUCAGAGGAG	experimental		mmu-miR-7668-3p	mature miRNA	standard	MIMAT0029843	mmu-miR-7668-3p
1819	mmu-miR-7668-5p	CACUCUGAAUAACCUGCUCUCUGU	experimental		mmu-miR-7668-5p	mature miRNA	standard	MIMAT0029842	mmu-miR-7668-5p
1820	mmu-miR-7669-3p	GAGCUGGGUGUGGUGGCACAUGC	experimental		mmu-miR-7669-3p	mature miRNA	standard	MIMAT0029845	mmu-miR-7669-3p
1821	mmu-miR-7669-5p	AGUACCACCAUACACAGCUUUUG	experimental		mmu-miR-7669-5p	mature miRNA	standard	MIMAT0029844	mmu-miR-7669-5p
1822	mmu-miR-7670-3p	UUCCCUUUCUGAAUAUCUGUAGA	experimental		mmu-miR-7670-3p	mature miRNA	standard	MIMAT0029847	mmu-miR-7670-3p
1823	mmu-miR-7670-5p	AUUCAGAUGGGCAGAUUGGGAA	experimental		mmu-miR-7670-5p	mature miRNA	standard	MIMAT0029846	mmu-miR-7670-5p
1824	mmu-miR-7671-3p	AAGCGGGCAGGCGGAGAACCAC	experimental		mmu-miR-7671-3p	mature miRNA	standard	MIMAT0029849	mmu-miR-7671-3p
1825	mmu-miR-7671-5p	AGGCUCCGCUCUGGCUAGCUUCC	experimental		mmu-miR-7671-5p	mature miRNA	standard	MIMAT0029848	mmu-miR-7671-5p
1826	mmu-miR-7672-3p	UCGGCUGCCAGGUUCAUGUGG	experimental		mmu-miR-7672-3p	mature miRNA	standard	MIMAT0029851	mmu-miR-7672-3p
1827	mmu-miR-7672-5p	CGGUGGACUUGACAGCGGGCGA	experimental		mmu-miR-7672-5p	mature miRNA	standard	MIMAT0029850	mmu-miR-7672-5p
1828	mmu-miR-7673-3p	UUCCUUACCUCACCGUCAAAGGA	experimental		mmu-miR-7673-3p	mature miRNA	standard	MIMAT0029853	mmu-miR-7673-3p
1829	mmu-miR-7673-5p	UUUGACUGAGAGGUAAGGAAUG	experimental		mmu-miR-7673-5p	mature miRNA	standard	MIMAT0029852	mmu-miR-7673-5p
1830	mmu-miR-7674-3p	UCCCAUUCUCACCGCACCCAG	experimental		mmu-miR-7674-3p	mature miRNA	standard	MIMAT0029857	mmu-miR-7674-3p
1831	mmu-miR-7674-5p	UGAGGUGUGGGCAGCAUGAGGACU	experimental		mmu-miR-7674-5p	mature miRNA	standard	MIMAT0029856	mmu-miR-7674-5p
1832	mmu-miR-7675-3p	UGUUUCAUUUGUUCGUGACUC	experimental		mmu-miR-7675-3p	mature miRNA	standard	MIMAT0029859	mmu-miR-7675-3p
1833	mmu-miR-7675-5p	CUUACGAAAGAAUGAAGAGCAA	experimental		mmu-miR-7675-5p	mature miRNA	standard	MIMAT0029858	mmu-miR-7675-5p
1834	mmu-miR-7676-3p	UCCGGUGCUCACUCUGCCCACA	experimental		mmu-miR-7676-3p	mature miRNA	standard	MIMAT0029861	mmu-miR-7676-3p
1835	mmu-miR-7676-5p	AGGGCAGUAUGAUGGCCUCUGAU	experimental		mmu-miR-7676-5p	mature miRNA	standard	MIMAT0029860	mmu-miR-7676-5p
1836	mmu-miR-7677-3p	CCGGCUGUGUCCUCUCACCUAGG	experimental		mmu-miR-7677-3p	mature miRNA	standard	MIMAT0029869	mmu-miR-7677-3p
1837	mmu-miR-7677-5p	AGUGGUGAGCAGAAAGCAGCCGCGG	experimental		mmu-miR-7677-5p	mature miRNA	standard	MIMAT0029868	mmu-miR-7677-5p
1838	mmu-miR-7678-3p	UUUCCUUACUUUCUCUUGUAGC	experimental		mmu-miR-7678-3p	mature miRNA	standard	MIMAT0029871	mmu-miR-7678-3p
1839	mmu-miR-7678-5p	UUACAAGGGCUGGAUAGGAAU	experimental		mmu-miR-7678-5p	mature miRNA	standard	MIMAT0029870	mmu-miR-7678-5p
1840	mmu-miR-7679-3p	CAGGAUCCCAGGGUACCAACCAGC	experimental		mmu-miR-7679-3p	mature miRNA	standard	MIMAT0029873	mmu-miR-7679-3p
1841	mmu-miR-7679-5p	AGGCUGGCACCAGGAUCCCU	experimental		mmu-miR-7679-5p	mature miRNA	standard	MIMAT0029872	mmu-miR-7679-5p
1842	mmu-miR-7680-3p	ACUGCUUGUUCACUGGAAUAGG	experimental		mmu-miR-7680-3p	mature miRNA	standard	MIMAT0029875	mmu-miR-7680-3p
1843	mmu-miR-7680-5p	AUUCCAGUGAACAAGCAGUU	experimental		mmu-miR-7680-5p	mature miRNA	standard	MIMAT0029874	mmu-miR-7680-5p
1844	mmu-miR-7681-3p	AGAAAGGGCACUGACAGGAUAG	experimental		mmu-miR-7681-3p	mature miRNA	standard	MIMAT0029883	mmu-miR-7681-3p
1845	mmu-miR-7681-5p	AUCCUGUCCUUGCCCUCUCU	experimental		mmu-miR-7681-5p	mature miRNA	standard	MIMAT0029882	mmu-miR-7681-5p
1846	mmu-miR-7682-3p	CCUGUGGGUUGGGUUGGCUUU	experimental		mmu-miR-7682-3p	mature miRNA	standard	MIMAT0029885	mmu-miR-7682-3p
1847	mmu-miR-7682-5p	AGGCACGACUCUUGCCACAGAAAC	experimental		mmu-miR-7682-5p	mature miRNA	standard	MIMAT0029884	mmu-miR-7682-5p
1848	mmu-miR-7683-3p	UGGAAAGGUGGAACACGGAAC	experimental		mmu-miR-7683-3p	mature miRNA	standard	MIMAT0029887	mmu-miR-7683-3p
1849	mmu-miR-7683-5p	UUCCGUGUUUCGUCUGACCACU	experimental		mmu-miR-7683-5p	mature miRNA	standard	MIMAT0029886	mmu-miR-7683-5p
1850	mmu-miR-7684-3p	UGCUGACUGGGGCUGGCCUGUG	experimental		mmu-miR-7684-3p	mature miRNA	standard	MIMAT0029891	mmu-miR-7684-3p
1851	mmu-miR-7684-5p	UCUGGGAAGCCUGGGCAGCAG	experimental		mmu-miR-7684-5p	mature miRNA	standard	MIMAT0029890	mmu-miR-7684-5p
1852	mmu-miR-7685-3p	AGACUUGGCUUCCGGCUGGAG	experimental		mmu-miR-7685-3p	mature miRNA	standard	MIMAT0029897	mmu-miR-7685-3p
1853	mmu-miR-7685-5p	ACCUUCCGGUUUCUUCAAGUCUCC	experimental		mmu-miR-7685-5p	mature miRNA	standard	MIMAT0029896	mmu-miR-7685-5p
1854	mmu-miR-7686-3p	CUGCUCGGGGCACUGUAAGAGA	experimental		mmu-miR-7686-3p	mature miRNA	standard	MIMAT0029899	mmu-miR-7686-3p
1855	mmu-miR-7686-5p	CCUUCCACUGGACCUGGGGCUGGGC	experimental		mmu-miR-7686-5p	mature miRNA	standard	MIMAT0029898	mmu-miR-7686-5p
1856	mmu-miR-7687-3p	CCACUCAGUCGCCCCGCCACA	experimental		mmu-miR-7687-3p	mature miRNA	standard	MIMAT0029903	mmu-miR-7687-3p
1857	mmu-miR-7687-5p	AGGCGGGGAACCUGAGGCGCAGGCU	experimental		mmu-miR-7687-5p	mature miRNA	standard	MIMAT0029902	mmu-miR-7687-5p
1858	mmu-miR-7688-3p	UCUGGCUUAUGCCUAGCUUUC	experimental		mmu-miR-7688-3p	mature miRNA	standard	MIMAT0029907	mmu-miR-7688-3p
1859	mmu-miR-7688-5p	UAGCUGGGCAUGAUCUGAUGAGC	experimental		mmu-miR-7688-5p	mature miRNA	standard	MIMAT0029906	mmu-miR-7688-5p
1860	mmu-miR-7689-3p	UUAGAGCCAGACUGCCUGGGUUU	experimental		mmu-miR-7689-3p	mature miRNA	standard	MIMAT0029909	mmu-miR-7689-3p
1861	mmu-miR-7689-5p	CCGAGGCAGCCUGGCUUAG	experimental		mmu-miR-7689-5p	mature miRNA	standard	MIMAT0029908	mmu-miR-7689-5p
1862	mmu-miR-8090	GAAGCGCAGUGGAGGUCUGU	experimental		mmu-miR-8090	mature miRNA	standard	MIMAT0031391	mmu-miR-8090
1863	mmu-miR-8091	AGGAGUGAGUGGUAAGCUGGUG	experimental		mmu-miR-8091	mature miRNA	standard	MIMAT0031392	mmu-miR-8091
1864	mmu-miR-8092	GCCAUCUGGGACUCGCAGGCA	experimental		mmu-miR-8092	mature miRNA	standard	MIMAT0031393	mmu-miR-8092
1865	mmu-miR-8093	UUGGGGAGCAGAGCAUGAGUG	experimental		mmu-miR-8093	mature miRNA	standard	MIMAT0031394	mmu-miR-8093
1866	mmu-miR-8094	AACUGAAGGACAACGAGAAGA	experimental		mmu-miR-8094	mature miRNA	standard	MIMAT0031395	mmu-miR-8094
1867	mmu-miR-8095	AAAGGAUUCUGCUGUCUGUCCC	experimental		mmu-miR-8095	mature miRNA	standard	MIMAT0031396	mmu-miR-8095
1868	mmu-miR-8096	GGGCACGGUAGCUGAAGAGU	experimental		mmu-miR-8096	mature miRNA	standard	MIMAT0031398	mmu-miR-8096
1869	mmu-miR-8097	AACAAGGAAAAUGUCCGGGCUG	experimental		mmu-miR-8097	mature miRNA	standard	MIMAT0031399	mmu-miR-8097
1870	mmu-miR-8098	GCUAUGGUCGCUGGCUCCCAA	experimental		mmu-miR-8098	mature miRNA	standard	MIMAT0031400	mmu-miR-8098
1871	mmu-miR-8099	CCAAGGCGUGGGAAAGGUUGU	experimental		mmu-miR-8099	mature miRNA	standard	MIMAT0031401	mmu-miR-8099
1872	mmu-miR-8100	AGGAGGAAAGGGAGCAAGCAGGU	experimental		mmu-miR-8100	mature miRNA	standard	MIMAT0031403	mmu-miR-8100
1873	mmu-miR-8101	GGCGAGCGGAGCCGGAGGAGCC	experimental		mmu-miR-8101	mature miRNA	standard	MIMAT0031405	mmu-miR-8101
1874	mmu-miR-8102	UCACGCGGGGGAACGAGGAAGA	experimental		mmu-miR-8102	mature miRNA	standard	MIMAT0031406	mmu-miR-8102
1875	mmu-miR-8103	UCUCCUGUUCUCUGUUCUCCC	experimental		mmu-miR-8103	mature miRNA	standard	MIMAT0031407	mmu-miR-8103
1876	mmu-miR-8104	CAGGAUGAGGUGGAGUGCAGCG	experimental		mmu-miR-8104	mature miRNA	standard	MIMAT0031408	mmu-miR-8104
1877	mmu-miR-8105	AGGCGACUGGCGAGACCCGAAG	experimental		mmu-miR-8105	mature miRNA	standard	MIMAT0031409	mmu-miR-8105
1878	mmu-miR-8106	UGACUCUGUACAUGGCAUUUAU	experimental		mmu-miR-8106	mature miRNA	standard	MIMAT0031411	mmu-miR-8106
1879	mmu-miR-8107	UGGAAACUAGUGGCUGGGACA	experimental		mmu-miR-8107	mature miRNA	standard	MIMAT0031412	mmu-miR-8107
1880	mmu-miR-8108	UCUGGGGAGGAGCGUAGUUACA	experimental		mmu-miR-8108	mature miRNA	standard	MIMAT0031413	mmu-miR-8108
1881	mmu-miR-8109	GCGCCGCGUGCCGGCCGCGGG	experimental		mmu-miR-8109	mature miRNA	standard	MIMAT0031415	mmu-miR-8109
1882	mmu-miR-8110	AAGCGUGGAUUGGGGGGGGGG	experimental		mmu-miR-8110	mature miRNA	standard	MIMAT0031416	mmu-miR-8110
1883	mmu-miR-8111	ACCGGGCAUGGUAGUGUACAC	experimental		mmu-miR-8111	mature miRNA	standard	MIMAT0031417	mmu-miR-8111
1884	mmu-miR-8112	UCUCCGCCACCUCCACCGCA	experimental		mmu-miR-8112	mature miRNA	standard	MIMAT0031418	mmu-miR-8112
1885	mmu-miR-8113	CAGGAGAGUCAGGGGCAAGUAG	experimental		mmu-miR-8113	mature miRNA	standard	MIMAT0031419	mmu-miR-8113
1886	mmu-miR-8114	UCACCCAUCUCCUCUCCGCCU	experimental		mmu-miR-8114	mature miRNA	standard	MIMAT0031420	mmu-miR-8114
1887	mmu-miR-8115	CCGCAAUAGCAACAAGGGCUCU	experimental		mmu-miR-8115	mature miRNA	standard	MIMAT0031421	mmu-miR-8115
1888	mmu-miR-8116	AAGGAUCCGGGGCUAGUUGGC	experimental		mmu-miR-8116	mature miRNA	standard	MIMAT0031422	mmu-miR-8116
1889	mmu-miR-8117	GCUCGUGUGGAACAGAAGGGG	experimental		mmu-miR-8117	mature miRNA	standard	MIMAT0031423	mmu-miR-8117
1890	mmu-miR-8118	GACAAACAUGACUAUGCUGACA	experimental		mmu-miR-8118	mature miRNA	standard	MIMAT0031424	mmu-miR-8118
1891	mmu-miR-8119	GAGGAGAGGGAGCUAGGGUC	experimental		mmu-miR-8119	mature miRNA	standard	MIMAT0031425	mmu-miR-8119
1892	mmu-miR-8120	UGUGCCUUGCAACUUCCGAGCC	experimental		mmu-miR-8120	mature miRNA	standard	MIMAT0031426	mmu-miR-8120
1893	BKG0		control	control_empty		LC Internal Use	control
1894	PUC2PM		control	control_spike_calibration		LC Internal Use	control
1895	PUC2MM		control	control_spike_calibration		LC Internal Use	control
1896	a-PUC2PM		control	control_spike_calibration		LC Internal Use	control
1897	a-PUC2MM2d		control	control_spike_calibration		LC Internal Use	control
1898	PUC2PM-20B		control	control_spike_calibration		LC Internal Use	control
1899	PUC2MM-20B		control	control_spike_calibration		LC Internal Use	control
1900	a3-PUC2PM-20B		control	control_spike_calibration		LC Internal Use	control
1901	a3-PUC2MM-20B		control	control_spike_calibration		LC Internal Use	control
1902	Ctr01-3P		control	control_spike_calibration		LC Internal Use	control
1903	Ctr02-3P		control	control_spike_calibration		LC Internal Use	control
1904	Ctr03-3P		control	control_spike_calibration		LC Internal Use	control
1905	Ctr04-3P		control	control_spike_calibration		LC Internal Use	control
1906	Ctr05-3P		control	control_spike_calibration		LC Internal Use	control
1907	Ctr06-3P		control	control_spike_calibration		LC Internal Use	control
1908	Ctr07-3P		control	control_spike_calibration		LC Internal Use	control
1909	Ctr08-3P		control	control_spike_calibration		LC Internal Use	control
1910	Ctr09-3P		control	control_spike_calibration		LC Internal Use	control
1911	Ctr10-3P		control	control_spike_calibration		LC Internal Use	control
1912	Ctr11-3P		control	control_spike_calibration		LC Internal Use	control
1913	mmu-5S-b1	CGCGCCCGAUCUCGUCUGAUCU	control	control_biosequence		LC Internal Use	control
1914	mmu-5S-b2	CUCGGAAGCUAAGCAGGGUCGG	control	control_biosequence		LC Internal Use	control
1915	mmu-5S-b3	GGGCCUGGUUAGUACUUGGAUG	control	control_biosequence		LC Internal Use	control
1916	mmu-5S-b4	UGGGAGACCGCCUGGGAAUACC	control	control_biosequence		LC Internal Use	control
1917	mmu-5S-b5	GAAUACCGGGUGCUGUAGGCUU	control	control_biosequence		LC Internal Use	control
