# Supplementary material for: Hippocampal MicroRNAs Respond to Administration of Antidepressant Fluoxetine in Adult Mice
Source: Int J Mol Sci. 2018 Feb 27;19(3):671. doi: 10.3390/ijms19030671 (PMC5877532; doi:10.3390/ijms19030671)
Supplement: Supplementary file 1 [file ijms-19-00671-s001.zip › ijms-271078-supplementary materials/Table S3 T-test of antidepressant and control group.xls]

## Sheet: Test Result
			Group 1		Group 2			Group 1	Group 1	Group 2	Group 2
			T1		C1			S02 - T1-01	S02 - T1-02	S01 - C1-01	S01 - C1-02					MRA-1002_miRMouse_20.xls
Rpter Index	Reporter Name	p-value	Mean	StDev	Mean	StDev	Log2 (G2/G1)	Signal	Signal	Signal	Signal	Target Sequence (5' to 3')	Note	Reporter Source	Accession No.	Reporter Name	Mouse
87	mmu-miR-29a-3p	0.0022704	15859.6	1.11939	20210	24.6667	0.349707	15860.4	15858.8	20227.4	20192.5	UAGCACCAUCUGAAAUCGGUUA	mature miRNA	standard	MIMAT0000535	mmu-miR-29a-3p	mmu-miR-29a-3p
31	mmu-miR-9-3p	0.0100353	11494.6	3.56005	10489.9	21.1434	-0.131959	11492.1	11497.1	10474.9	10504.8	AUAAAGCUAGAUAACCGAAAGU	mature miRNA	standard	MIMAT0000143	mmu-miR-9-3p	mmu-miR-9-3p
78	mmu-miR-26b-5p	0.0130632	1712.29	4.22445	949.592	16.0796	-0.850547	1709.3	1715.28	938.222	960.962	UUCAAGUAAUUCAGGAUAGGU	mature miRNA	standard	MIMAT0000534	mmu-miR-26b-5p	mmu-miR-26b-5p
60	mmu-miR-21a-5p	0.0218991	2502.95	82.9989	1167.91	19.3803	-1.0997	2561.63	2444.26	1181.61	1154.2	UAGCUUAUCAGACUGAUGUUGA	mature miRNA	standard	MIMAT0000530	mmu-miR-21a-5p	mmu-miR-21a-5p
316	mmu-miR-212-3p	0.0220962	1213.6	20.09	691.807	15.278	-0.810851	1199.39	1227.8	681.004	702.61	UAACAGUCUCCAGUCACGGCCA	mature miRNA	standard	MIMAT0000659	mmu-miR-212-3p	mmu-miR-212-3p
28	mmu-miR-7a-5p	0.0222292	1165.15	16.3633	866.242	3.588	-0.427679	1176.73	1153.58	868.78	863.705	UGGAAGACUAGUGAUUUUGUUGU	mature miRNA	standard	MIMAT0000677	mmu-miR-7a-5p	mmu-miR-7a-5p
789	mmu-miR-758-5p	0.0228982	374.008	6.29507	537.137	4.02323	0.522222	378.459	369.557	534.293	539.982	UGGUUGACCAGAGAGCACACG	mature miRNA	standard	MIMAT0017235	mmu-miR-758-5p	mmu-miR-758-5p
1114	mmu-miR-5099	0.0241656	1574.96	6.86817	921.206	26.2346	-0.773715	1570.1	1579.81	939.757	902.655	UUAGAUCGAUGUGGUGCUCC	mature miRNA	standard	MIMAT0020606	mmu-miR-5099	mmu-miR-5099
137	mmu-miR-101b-3p	0.026177	502.971	12.0639	775.822	6.05049	0.625249	494.441	511.502	780.1	771.543	UACAGUACUGUGAUAGCUGAA	mature miRNA	standard	MIMAT0000616	mmu-miR-101b-3p	mmu-miR-101b-3p
599	mmu-miR-485-3p	0.0285637	1133.83	17.9781	810.698	11.5284	-0.483971	1146.54	1121.12	802.546	818.85	AGUCAUACACGGCUCUCCUCUC	mature miRNA	standard	MIMAT0003129	mmu-miR-485-3p	mmu-miR-485-3p
1039	mmu-miR-3095-3p	0.0303847	682.658	9.58154	554.081	0.701799	-0.301068	675.883	689.433	554.577	553.584	UGGACACUGGAGAGAGAGCUUUU	mature miRNA	standard	MIMAT0014912	mmu-miR-3095-3p	mmu-miR-3095-3p
86	mmu-miR-28c	0.0316825	693.777	14.1681	494.454	6.09284	-0.488635	703.795	683.759	490.146	498.762	AGGAGCUCACAGUCUAUUGA	mature miRNA	standard	MIMAT0019339	mmu-miR-28c	mmu-miR-28c
32	mmu-miR-9-5p	0.036958	14390.2	170.097	12348.1	53.0366	-0.220799	14510.5	14270	12385.6	12310.6	UCUUUGGUUAUCUAGCUGUAUGA	mature miRNA	standard	MIMAT0000142	mmu-miR-9-5p	mmu-miR-9-5p
571	mmu-miR-466m-5p	0.0380299	810.587	13.4429	661.838	2.87013	-0.292489	820.092	801.081	659.809	663.868	UGUGUGCAUGUGCAUGUGUGUAU	mature miRNA	standard	MIMAT0014882,MIMAT0017346	mmu-miR-466m-5p	mmu-miR-466m-5p, mmu-miR-669m-5p
63	mmu-miR-22-3p	0.0389204	4123.77	17.1829	5064.7	87.5683	0.296512	4135.92	4111.62	5126.62	5002.78	AAGCUGCCAGUUGAAGAACUGU	mature miRNA	standard	MIMAT0000531	mmu-miR-22-3p	mmu-miR-22-3p
159	mmu-miR-126a-3p	0.0412269	3741.76	29.206	4340.68	48.4222	0.214202	3762.41	3721.11	4374.92	4306.44	UCGUACCGUGAGUAAUAAUGCG	mature miRNA	standard	MIMAT0000138	mmu-miR-126a-3p	mmu-miR-126a-3p
179	mmu-miR-132-5p	0.0423417	974.667	3.00309	678.939	23.043	-0.521627	976.79	972.543	695.233	662.645	AACCGUGGCUUUCGAUUGUUAC	mature miRNA	standard	MIMAT0016984	mmu-miR-132-5p	mmu-miR-132-5p
104	mmu-miR-30e-5p	0.0455575	2222.98	50.8747	2867.07	34.1629	0.367079	2187.01	2258.96	2891.23	2842.91	UGUAAACAUCCUUGACUGGAAG	mature miRNA	standard	MIMAT0000248	mmu-miR-30e-5p	mmu-miR-30e-5p
121	mmu-miR-92b-3p	0.046786	530.287	4.45506	330.126	16.0666	-0.683758	527.137	533.438	318.765	341.487	UAUUGCACUCGUCCCGGCCUCC	mature miRNA	standard	MIMAT0004899	mmu-miR-92b-3p	mmu-miR-92b-3p
20	mmu-let-7k	0.046939	1401.31	67.2681	855.446	15.9243	-0.712023	1448.87	1353.74	844.186	866.706	UGAGGUAGGAGGUUGUGUG	mature miRNA	standard	MIMAT0025580	mmu-let-7k	mmu-let-7k
65	mmu-miR-23a-3p	0.0477339	5847.87	117.891	4275.51	113.186	-0.451814	5931.23	5764.51	4355.55	4195.48	AUCACAUUGCCAGGGAUUUCC	mature miRNA	standard	MIMAT0000532	mmu-miR-23a-3p	mmu-miR-23a-3p
183	mmu-miR-133b-5p	0.0478876	19462.9	169.298	8585.99	745.947	-1.18067	19582.6	19343.2	9113.45	8058.52	GCUGGUCAAACGGAACCAAGUC	mature miRNA	standard	MIMAT0017083	mmu-miR-133b-5p	mmu-miR-133b-5p
424	mmu-miR-341-5p	0.0482164	60241.4	227.188	52492.1	750.242	-0.198656	60080.8	60402.1	53022.6	51961.6	CGGUCGGCCGAUCGCUCGGUC	mature miRNA	standard	MIMAT0017037	mmu-miR-341-5p	mmu-miR-341-5p
43	mmu-miR-16-5p	0.0487349	3807.99	93.5598	4775.52	1.87773	0.326628	3741.83	3874.15	4776.85	4774.19	UAGCAGCACGUAAAUAUUGGCG	mature miRNA	standard	MIMAT0000527	mmu-miR-16-5p	mmu-miR-16-5p
1212	mmu-miR-6360	0.0491229	243.681	1.46675	550.778	48.8154	1.17648	242.644	244.719	516.261	585.296	UAGUGUUGCUCAGGCAGCAGGA	mature miRNA	standard	MIMAT0025103	mmu-miR-6360	mmu-miR-6360
519	mmu-miR-433-3p	0.0524015	631.52	18.5233	488.395	2.97442	-0.370781	618.422	644.618	490.498	486.292	AUCAUGAUGGGCUCCUCGGUGU	mature miRNA	standard	MIMAT0001420	mmu-miR-433-3p	mmu-miR-433-3p
95	mmu-miR-30a-5p	0.0529542	3131.68	85.6283	4321.36	113.806	0.464547	3071.14	3192.23	4401.83	4240.89	UGUAAACAUCCUCGACUGGAAG	mature miRNA	standard	MIMAT0000128	mmu-miR-30a-5p	mmu-miR-30a-5p
241	mmu-miR-181a-5p	0.0545955	5317.18	94.7521	6499.57	108.446	0.289681	5250.19	5384.18	6576.25	6422.88	AACAUUCAACGCUGUCGGUGAGU	mature miRNA	standard	MIMAT0000210	mmu-miR-181a-5p	mmu-miR-181a-5p
169	mmu-miR-129-2-3p	0.0547547	2127.14	61.8191	1487.45	48.3788	-0.516068	2170.85	2083.43	1521.66	1453.25	AAGCCCUUACCCCAAAAAGCAU	mature miRNA	standard	MIMAT0000544	mmu-miR-129-2-3p	mmu-miR-129-2-3p
148	mmu-miR-107-3p	0.0560939	2805.56	73.1942	3459.56	8.19606	0.3023	2753.8	2857.31	3465.35	3453.76	AGCAGCAUUGUACAGGGCUAUCA	mature miRNA	standard	MIMAT0000647	mmu-miR-107-3p	mmu-miR-107-3p
279	mmu-miR-195a-5p	0.0568151	1583.76	57.4676	2255.6	59.1147	0.510154	1543.13	1624.4	2297.4	2213.8	UAGCAGCACAGAAAUAUUGGC	mature miRNA	standard	MIMAT0000225	mmu-miR-195a-5p	mmu-miR-195a-5p
230	mmu-miR-151-5p	0.0589595	2121.94	23.8052	2311.55	1.818	0.12348	2105.1	2138.77	2310.27	2312.84	UCGAGGAGCUCACAGUCUAGU	mature miRNA	standard	MIMAT0004536	mmu-miR-151-5p	mmu-miR-151-5p
67	mmu-miR-23b-3p	0.0597457	6850.61	2.82828	5667.62	143.102	-0.273489	6852.61	6848.61	5768.81	5566.43	AUCACAUUGCCAGGGAUUACC	mature miRNA	standard	MIMAT0000125	mmu-miR-23b-3p	mmu-miR-23b-3p
1755	mmu-miR-7235-3p	0.0616035	1511.92	36.7285	1166.04	30.4407	-0.374773	1485.95	1537.9	1144.51	1187.56	UCUGACUUCUUGCUUCUCUCCUC	mature miRNA	standard	MIMAT0028439	mmu-miR-7235-3p	mmu-miR-7235-3p
102	mmu-miR-30d-5p	0.0626439	1986.85	90.3633	2758.82	16.719	0.473564	1922.96	2050.75	2747	2770.64	UGUAAACAUCCCCGACUGGAAG	mature miRNA	standard	MIMAT0000515	mmu-miR-30d-5p	mmu-miR-30d-5p
178	mmu-miR-132-3p	0.0633809	9662.81	173.333	5407.17	433.445	-0.837567	9785.37	9540.24	5713.67	5100.68	UAACAGUCUACAGCCAUGGUCG	mature miRNA	standard	MIMAT0000144	mmu-miR-132-3p	mmu-miR-132-3p
504	mmu-miR-411-3p	0.0635422	1016.97	47.3411	729.732	4.24926	-0.478837	983.493	1050.44	726.727	732.737	UAUGUAACACGGUCCACUAACC	mature miRNA	standard	MIMAT0001093	mmu-miR-411-3p	mmu-miR-411-3p
7	mmu-let-7c-5p	0.0635922	6455.48	50.6212	5261.13	146.995	-0.295152	6419.69	6491.28	5365.07	5157.19	UGAGGUAGUAGGUUGUAUGGUU	mature miRNA	standard	MIMAT0000523	mmu-let-7c-5p	mmu-let-7c-5p
702	mmu-miR-669f-5p	0.0636526	1039.28	7.60513	818.242	27.1322	-0.344987	1044.66	1033.9	837.427	799.056	AGUUGUGUGUGCAUGUGCAUGUGU	mature miRNA	standard	MIMAT0017327	mmu-miR-669f-5p	mmu-miR-669f-5p
142	mmu-miR-103-3p	0.0651926	2874.55	79.2606	3519	36.0798	0.291828	2818.51	2930.6	3493.49	3544.51	AGCAGCAUUGUACAGGGCUAUGA	mature miRNA	standard	MIMAT0000546	mmu-miR-103-3p	mmu-miR-103-3p
200	mmu-miR-139-5p	0.0657239	2246.2	43.2896	1766.74	52.0288	-0.346398	2276.81	2215.59	1803.53	1729.95	UCUACAGUGCACGUGUCUCCAG	mature miRNA	standard	MIMAT0000656	mmu-miR-139-5p	mmu-miR-139-5p
570	mmu-miR-466m-3p	0.0658688	3239.66	23.1011	3524.21	35.583	0.121458	3223.32	3255.99	3499.05	3549.37	UACAUACACACAUACACACGCA	mature miRNA	standard	MIMAT0014883	mmu-miR-466m-3p	mmu-miR-466m-3p
258	mmu-miR-186-5p	0.0660407	589.091	32.1985	915.393	32.0914	0.635901	566.323	611.858	938.085	892.701	CAAAGAAUUCUCCUUUUGGGCU	mature miRNA	standard	MIMAT0000215	mmu-miR-186-5p	mmu-miR-186-5p
14	mmu-let-7f-5p	0.0663899	4595.05	39.0855	3295.46	159.936	-0.479602	4622.69	4567.41	3408.55	3182.37	UGAGGUAGUAGAUUGUAUAGUU	mature miRNA	standard	MIMAT0000525	mmu-let-7f-5p	mmu-let-7f-5p
657	mmu-miR-551b-3p	0.0670344	667.876	13.577	820.074	18.8413	0.296175	658.275	677.476	806.752	833.397	GCGACCCAUACUUGGUUUCAG	mature miRNA	standard	MIMAT0003890	mmu-miR-551b-3p	mmu-miR-551b-3p
1667	mmu-miR-7081-5p	0.0676304	1232.61	101.661	53.7309	24.5242	-4.51982	1160.72	1304.5	36.3896	71.0721	AGAGGAGGGUGCUCGGCCGGGGAUUA	mature miRNA	standard	MIMAT0028068	mmu-miR-7081-5p	mmu-miR-7081-5p
81	mmu-miR-27b-3p	0.0680529	3014.43	18.6617	3727.56	117.72	0.306344	3001.24	3027.63	3810.8	3644.32	UUCACAGUGGCUAAGUUCUGC	mature miRNA	standard	MIMAT0000126	mmu-miR-27b-3p	mmu-miR-27b-3p
405	mmu-miR-328-3p	0.0685885	893.699	51.4845	595.355	13.6382	-0.586039	857.294	930.104	604.998	585.711	CUGGCCCUCUCUGCCCUUCCGU	mature miRNA	standard	MIMAT0000565	mmu-miR-328-3p	mmu-miR-328-3p
332	mmu-miR-218-5p	0.0717731	3595.64	312.517	2064.72	33.5561	-0.800304	3816.63	3374.66	2088.45	2040.99	UUGUGCUUGAUCUAACCAUGU	mature miRNA	standard	MIMAT0000663	mmu-miR-218-5p	mmu-miR-218-5p
1804	mmu-miR-7661-3p	0.0723626	880.13	14.3336	776.858	9.21097	-0.180067	890.266	869.995	783.371	770.344	UUGACUCCCAGUUUCUCUCUGC	mature miRNA	standard	MIMAT0029829	mmu-miR-7661-3p	mmu-miR-7661-3p
889	mmu-miR-1903	0.0730855	482.252	27.3545	314.756	12.6304	-0.615554	501.595	462.91	323.687	305.825	CCUUCUUCUUCUUCCUGAGACA	mature miRNA	standard	MIMAT0007868	mmu-miR-1903	mmu-miR-1903
1292	mmu-miR-6896-3p	0.0763077	951.136	25.5336	637.432	40.0087	-0.57738	969.191	933.081	665.723	609.142	UUUCUCUCUCUCACCUACAAAC	mature miRNA	standard	MIMAT0027693	mmu-miR-6896-3p	mmu-miR-6896-3p
9	mmu-let-7d-5p	0.0763419	4508.64	36.9744	3234.3	181.484	-0.479238	4534.79	4482.5	3362.63	3105.98	AGAGGUAGUAGGUUGCAUAGUU	mature miRNA	standard	MIMAT0000383	mmu-let-7d-5p	mmu-let-7d-5p
1131	mmu-miR-5121	0.0767894	375.415	22.8467	535.68	2.659	0.512885	359.26	391.57	537.56	533.8	AGCUUGUGAUGAGACAUCUCC	mature miRNA	standard	MIMAT0020629	mmu-miR-5121	mmu-miR-5121
407	mmu-miR-329-3p	0.0771124	663.428	55.0947	378.43	18.4901	-0.809914	702.386	624.471	391.505	365.356	AACACACCCAGCUAACCUUUUU	mature miRNA	standard	MIMAT0000567	mmu-miR-329-3p	mmu-miR-329-3p
228	mmu-miR-150-5p	0.0801256	532.046	10.9871	354.448	24.7528	-0.585977	539.815	524.277	336.945	371.951	UCUCCCAACCCUUGUACCAGUG	mature miRNA	standard	MIMAT0000160	mmu-miR-150-5p	mmu-miR-150-5p
97	mmu-miR-30b-5p	0.0808751	4509.93	197.505	5931.9	137.551	0.39539	4370.27	4649.59	5834.64	6029.17	UGUAAACAUCCUACACUCAGCU	mature miRNA	standard	MIMAT0000130	mmu-miR-30b-5p	mmu-miR-30b-5p
1103	mmu-miR-3963	0.0825769	916.784	96.2706	456.935	33.4418	-1.00459	984.857	848.71	480.582	433.288	UGUAUCCCACUUCUGACAC	mature miRNA	standard	MIMAT0019341	mmu-miR-3963	mmu-miR-3963
92	mmu-miR-29c-3p	0.0855494	4885.14	31.35	7281.3	551.138	0.575796	4862.97	4907.31	7671.01	6891.58	UAGCACCAUUUGAAAUCGGUUA	mature miRNA	standard	MIMAT0000536	mmu-miR-29c-3p	mmu-miR-29c-3p
236	mmu-miR-154-5p	0.0895414	707.411	2.51341	861.198	33.7087	0.283798	705.633	709.188	885.034	837.363	UAGGUUAUCCGUGUUGCCUUCG	mature miRNA	standard	MIMAT0000164	mmu-miR-154-5p	mmu-miR-154-5p
425	mmu-miR-342-3p	0.0902454	1521.53	37.1668	1280.31	31.7975	-0.249026	1495.25	1547.81	1302.8	1257.83	UCUCACACAGAAAUCGCACCCGU	mature miRNA	standard	MIMAT0000590	mmu-miR-342-3p	mmu-miR-342-3p
91	mmu-miR-29b-3p	0.0941876	1373.89	57.8541	2058.31	151.846	0.583196	1332.98	1414.79	2165.68	1950.94	UAGCACCAUUUGAAAUCAGUGUU	mature miRNA	standard	MIMAT0000127	mmu-miR-29b-3p	mmu-miR-29b-3p
1102	mmu-miR-3962	0.0958166	904.251	139.684	263.05	56.4182	-1.78138	1003.02	805.479	302.944	223.157	AGGUAGUAGUUUGUACAUUU	mature miRNA	standard	MIMAT0019340	mmu-miR-3962	mmu-miR-3962
201	mmu-miR-140-3p	0.0965806	420.392	2.99334	495.181	17.1369	0.23622	418.276	422.509	507.299	483.064	UACCACAGGGUAGAACCACGG	mature miRNA	standard	MIMAT0000152	mmu-miR-140-3p	mmu-miR-140-3p
378	mmu-miR-300-3p	0.0967635	499.155	3.03237	548.059	10.5743	0.134843	501.3	497.011	540.582	555.537	UAUGCAAGGGCAAGCUCUCUUC	mature miRNA	standard	MIMAT0000378	mmu-miR-300-3p	mmu-miR-300-3p
449	mmu-miR-346-5p	0.0976934	392.256	5.07454	487.287	22.1868	0.312976	388.668	395.844	471.599	502.975	UGUCUGCCCGAGUGCCUGCCUCU	mature miRNA	standard	MIMAT0000597	mmu-miR-346-5p	mmu-miR-346-5p
225	mmu-miR-149-3p	0.0997072	914.803	26.8303	762.623	21.4353	-0.262491	933.775	895.831	777.78	747.466	GAGGGAGGGACGGGGGCGGUGC	mature miRNA	standard	MIMAT0016990	mmu-miR-149-3p	mmu-miR-149-3p
Following transcripts have low signals (signal < 500)
397	mmu-miR-323-5p	0.00279309	155.666	0.679159	59.1788	0.243827	-1.3953	155.186	156.146	59.3512	59.0064	AGGUGGUCCGUGGCGCGUUCGC	mature miRNA	standard	MIMAT0004638	mmu-miR-323-5p	mmu-miR-323-5p
935	mmu-miR-1960	0.0151751	31.0553	0.107666	57.6913	1.18771	0.893511	30.9792	31.1315	56.8514	58.5311	CCAGUGCUGUUAGAAGAGGGCU	mature miRNA	standard	MIMAT0009433	mmu-miR-1960	mmu-miR-1960
459	mmu-miR-363-5p	0.0164397	81.7358	1.90035	41.6748	0.334793	-0.971793	83.0795	80.392	41.4381	41.9115	CAGGUGGAACACGAUGCAAUUU	mature miRNA	standard	MIMAT0017076	mmu-miR-363-5p	mmu-miR-363-5p
554	mmu-miR-466c-5p	0.0179305	408.786	1.77125	183.942	5.79876	-1.1521	407.534	410.038	188.042	179.841	UGAUGUGUGUGUGCAUGUACAUAU	mature miRNA	standard	MIMAT0004877	mmu-miR-466c-5p	mmu-miR-466c-5p
23	mmu-miR-1a-3p	0.0180806	77.5674	0.486628	30.6864	1.12708	-1.33785	77.9115	77.2233	29.8894	31.4834	UGGAAUGUAAAGAAGUAUGUAU	mature miRNA	standard	MIMAT0000123	mmu-miR-1a-3p	mmu-miR-1a-3p
558	mmu-miR-466f	0.0181265	139.02	2.47111	63.5093	1.65588	-1.13026	137.273	140.768	64.6802	62.3384	ACGUGUGUGUGCAUGUGCAUGU	mature miRNA	standard	MIMAT0005844	mmu-miR-466f	mmu-miR-466f
120	mmu-miR-92a-3p	0.0185405	258.547	3.64582	181.276	0.703411	-0.512238	255.969	261.125	181.773	180.779	UAUUGCACUUGUCCCGGCCUG	mature miRNA	standard	MIMAT0000539	mmu-miR-92a-3p	mmu-miR-92a-3p
1599	mmu-miR-7047-5p	0.0186927	67.1534	1.28559	42.3346	0.0321271	-0.665625	66.2444	68.0625	42.3573	42.3119	UGAGGGAGGAGGGCUGGGUCUGA	mature miRNA	standard	MIMAT0027998	mmu-miR-7047-5p	mmu-miR-7047-5p
1095	mmu-miR-3569-5p	0.0191289	269.191	4.06425	188.04	0.399914	-0.517594	266.317	272.065	187.757	188.323	UCGGAGGAGAGCAGACCGGUG	mature miRNA	standard	MIMAT0029854	mmu-miR-3569-5p	mmu-miR-3569-5p
1756	mmu-miR-7235-5p	0.0196168	159.888	2.90552	105.37	0.0111501	-0.60159	161.942	157.833	105.378	105.362	GGAGGGAGGGGUCUGGGC	mature miRNA	standard	MIMAT0028438	mmu-miR-7235-5p	mmu-miR-7235-5p
1248	mmu-miR-6395	0.0199233	317.586	8.89288	158.601	2.00804	-1.00175	323.874	311.298	160.021	157.181	CUGGCCCUCUCUGCCCUGUUUA	mature miRNA	standard	MIMAT0025146	mmu-miR-6395	mmu-miR-6395
1556	mmu-miR-7027-3p	0.020394	419.34	6.2586	210.982	5.76456	-0.990998	423.765	414.914	215.058	206.906	UCGGGUUUCUCUCCUCUUCCAG	mature miRNA	standard	MIMAT0027959	mmu-miR-7027-3p	mmu-miR-7027-3p
1366	mmu-miR-6933-3p	0.0217501	32.0521	0.700599	19.4653	0.197588	-0.719516	31.5567	32.5475	19.3256	19.605	AGGUGUUUCCUCUGCCGUCA	mature miRNA	standard	MIMAT0027767	mmu-miR-6933-3p	mmu-miR-6933-3p
239	mmu-miR-181a-1-3p	0.0225285	46.2379	0.600519	60.8603	0.276422	0.396425	45.8133	46.6625	61.0558	60.6648	ACCAUCGACCGUUGAUUGUACC	mature miRNA	standard	MIMAT0000660	mmu-miR-181a-1-3p	mmu-miR-181a-1-3p
1452	mmu-miR-6975-3p	0.0227168	145.777	3.03853	64.9205	2.28017	-1.16702	147.926	143.629	63.3082	66.5328	UCUCUCCUUUCUCCUCCUAG	mature miRNA	standard	MIMAT0027853	mmu-miR-6975-3p	mmu-miR-6975-3p
1330	mmu-miR-6915-3p	0.022957	234.152	8.37131	116.133	0.0342393	-1.01167	228.232	240.071	116.109	116.157	CAACUUCCUUCCUCGUGCCCAG	mature miRNA	standard	MIMAT0027731	mmu-miR-6915-3p	mmu-miR-6915-3p
191	mmu-miR-135b-5p	0.0238889	33.9743	1.35048	9.64273	0.518342	-1.81693	34.9292	33.0193	10.0093	9.2762	UAUGGCUUUUCAUUCCUAUGUGA	mature miRNA	standard	MIMAT0000612	mmu-miR-135b-5p	mmu-miR-135b-5p
1125	mmu-miR-5113	0.0242841	453.079	1.63032	347.551	4.8147	-0.382537	451.926	454.232	344.147	350.956	ACAGAGGAGGAGAGAGAUCCUGU	mature miRNA	standard	MIMAT0020621	mmu-miR-5113	mmu-miR-5113
850	mmu-miR-1224-3p	0.0245537	47.1602	0.998627	21.0287	0.812999	-1.16521	46.454	47.8663	20.4538	21.6035	CCCCACCUCUUCUCUCCUCAG	mature miRNA	standard	MIMAT0017231	mmu-miR-1224-3p	mmu-miR-1224-3p
226	mmu-miR-149-5p	0.025209	231.566	1.61305	127.415	4.17268	-0.861882	230.425	232.706	130.366	124.465	UCUGGCUCCGUGUCUUCACUCCC	mature miRNA	standard	MIMAT0000159	mmu-miR-149-5p	mmu-miR-149-5p
1001	mmu-miR-3076-3p	0.0260156	182.097	0.274721	161.854	1.07563	-0.170013	181.903	182.291	161.093	162.615	CGCACUCUGGUCUUCCCUUGCAG	mature miRNA	standard	MIMAT0014861	mmu-miR-3076-3p	mmu-miR-3076-3p
566	mmu-miR-466j	0.0283287	70.7073	1.0397	30.6931	1.54903	-1.20394	69.9721	71.4425	29.5978	31.7885	UGUGUGCAUGUGCAUGUGUGUAA	mature miRNA	standard	MIMAT0005848	mmu-miR-466j	mmu-miR-466j
13	mmu-let-7f-2-3p	0.0291567	40.3462	0.694636	53.0039	0.215322	0.393665	39.855	40.8374	53.1561	52.8516	CUAUACAGUCUACUGUCUUUC	mature miRNA	standard	MIMAT0017017	mmu-let-7f-2-3p	mmu-let-7f-2-3p
1698	mmu-miR-7116-5p	0.0306233	365.895	10.2631	88.2529	8.17862	-2.05171	358.638	373.152	94.0361	82.4698	UGAAGACAUCAGGAAAAAAAA	mature miRNA	standard	MIMAT0028129	mmu-miR-7116-5p	mmu-miR-7116-5p
1484	mmu-miR-6991-3p	0.0341384	47.2307	1.79981	26.318	0.597866	-0.843675	45.958	48.5033	25.8952	26.7407	GCAGCCCUUUGUUCUUCUCCAG	mature miRNA	standard	MIMAT0027885	mmu-miR-6991-3p	mmu-miR-6991-3p
1527	mmu-miR-7012-5p	0.0342561	42.3862	0.150414	34.8929	0.502128	-0.280662	42.4926	42.2798	35.2479	34.5378	AAGGAGAGGAGUUGGCAGGGACU	mature miRNA	standard	MIMAT0027928	mmu-miR-7012-5p	mmu-miR-7012-5p
93	mmu-miR-29c-5p	0.0345804	163.502	2.24643	220.126	4.02242	0.429019	161.914	165.091	217.281	222.97	UGACCGAUUUCUCCUGGUGUUC	mature miRNA	standard	MIMAT0004632	mmu-miR-29c-5p	mmu-miR-29c-5p
214	mmu-miR-145b	0.036596	415.909	1.84887	254.15	10.1305	-0.710589	417.216	414.602	246.987	261.313	GUCCAGUUUUCCCAGGAGACU	mature miRNA	standard	MIMAT0025105	mmu-miR-145b	mmu-miR-145b
1516	mmu-miR-7007-3p	0.0373229	65.9816	2.65444	107.887	0.756596	0.709387	64.1046	67.8586	108.422	107.352	CCCAUCCACGUUUCUUCU	mature miRNA	standard	MIMAT0027919	mmu-miR-7007-3p	mmu-miR-7007-3p
145	mmu-miR-106a-5p	0.0374238	114.271	1.07768	137.232	1.64261	0.264166	115.033	113.509	138.394	136.071	CAAAGUGCUAACAGUGCAGGUAG	mature miRNA	standard	MIMAT0000385	mmu-miR-106a-5p	mmu-miR-106a-5p
128	mmu-miR-98-5p	0.0377025	248.181	12.8042	132.086	1.4894	-0.909911	257.235	239.127	131.033	133.139	UGAGGUAGUAAGUUGUAUUGUU	mature miRNA	standard	MIMAT0000545	mmu-miR-98-5p	mmu-miR-98-5p
307	mmu-miR-207	0.0378084	66.3451	4.34391	27.2982	0.974041	-1.28118	69.4167	63.2735	26.6095	27.987	GCUUCUCCUGGCUCUCCUCCCUC	mature miRNA	standard	MIMAT0000240	mmu-miR-207	mmu-miR-207
958	mmu-miR-2861	0.0378121	235.756	8.50675	362.003	0.129844	0.618707	229.741	241.771	362.094	361.911	GGGGCCUGGCGGCGGGCGG	mature miRNA	standard	MIMAT0013803	mmu-miR-2861	mmu-miR-2861
1518	mmu-miR-7008-3p	0.0380738	214.325	6.90852	138.696	2.47174	-0.627867	219.21	209.439	140.444	136.949	UGUGCUUCUUGCCUCUUCUCAG	mature miRNA	standard	MIMAT0027921	mmu-miR-7008-3p	mmu-miR-7008-3p
685	mmu-miR-667-3p	0.0383897	301.878	11.1188	165.123	5.94413	-0.870426	294.016	309.74	169.326	160.92	UGACACCUGCCACCCAGCCCAAG	mature miRNA	standard	MIMAT0003734	mmu-miR-667-3p	mmu-miR-667-3p
981	mmu-miR-3068-3p	0.0388085	65.4697	1.39186	83.8467	0.176328	0.356928	64.4855	66.4539	83.9714	83.7221	GGUGAAUUGCAGUACUCCAACA	mature miRNA	standard	MIMAT0014843	mmu-miR-3068-3p	mmu-miR-3068-3p
1753	mmu-miR-7234-3p	0.0409799	39.6153	0.691046	50.4859	0.68555	0.349822	40.1039	39.1267	50.9706	50.0011	AAACGUCUUUCUAGGGUAGAAGG	mature miRNA	standard	MIMAT0028437	mmu-miR-7234-3p	mmu-miR-7234-3p
653	mmu-miR-544-5p	0.0423156	24.656	0.16994	44.893	2.50906	0.864552	24.7762	24.5358	43.1188	46.6672	UCUUGUUAAAAAGCAGAGUCU	mature miRNA	standard	MIMAT0017282	mmu-miR-544-5p	mmu-miR-544-5p
755	mmu-miR-700-5p	0.0453391	35.0523	1.07553	48.7369	0.626507	0.475506	35.8128	34.2918	49.1799	48.2939	UAAGGCUCCUUCCUGUGCUUGC	mature miRNA	standard	MIMAT0017256	mmu-miR-700-5p	mmu-miR-700-5p
955	mmu-miR-2137	0.0453398	185.977	4.21147	124.976	4.13781	-0.573468	182.999	188.955	127.902	122.05	GCCGGCGGGAGCCCCAGGGAG	mature miRNA	standard	MIMAT0011213	mmu-miR-2137	mmu-miR-2137
286	mmu-miR-199a-3p	0.0461809	158.92	8.10082	83.0287	3.56831	-0.936615	153.191	164.648	80.5055	85.5519	ACAGUAGUCUGCACAUUGGUUA	mature miRNA	standard	MIMAT0000230,MIMAT0004667	mmu-miR-199a-3p	mmu-miR-199a-3p, mmu-miR-199b-3p
724	mmu-miR-674-3p	0.046353	154.272	2.12293	83.4215	5.16923	-0.886985	152.771	155.773	79.7663	87.0767	CACAGCUCCCAUCUCAGAACAA	mature miRNA	standard	MIMAT0003741	mmu-miR-674-3p	mmu-miR-674-3p
540	mmu-miR-455-3p	0.0480872	116.956	4.2	59.964	3.70945	-0.963795	119.926	113.986	62.587	57.3411	GCAGUCCACGGGCAUAUACAC	mature miRNA	standard	MIMAT0003742	mmu-miR-455-3p	mmu-miR-455-3p
873	mmu-miR-1843a-5p	0.0482523	116.314	3.66907	158.366	1.62077	0.445246	113.719	118.908	159.512	157.22	UAUGGAGGUCUCUGUCUGACU	mature miRNA	standard	MIMAT0014805	mmu-miR-1843a-5p	mmu-miR-1843a-5p
1470	mmu-miR-6984-3p	0.0495564	291.675	14.5043	145.626	8.48631	-1.00209	301.931	281.419	151.627	139.625	UACUUUCUUUCCUGUCUUUCU	mature miRNA	standard	MIMAT0027871	mmu-miR-6984-3p	mmu-miR-6984-3p
1269	mmu-miR-6416-3p	0.0501221	156.225	1.63285	193.024	4.08184	0.305154	157.379	155.07	190.137	195.91	GCAAAGAGCAGCAAAAGGAAG	mature miRNA	standard	MIMAT0025171	mmu-miR-6416-3p	mmu-miR-6416-3p
80	mmu-miR-27a-5p	0.0511978	8.63028	0.742296	35.6821	4.85822	2.04772	8.1054	9.15516	32.2469	39.1174	AGGGCUUAGCUGCUUGUGAGCA	mature miRNA	standard	MIMAT0004633	mmu-miR-27a-5p	mmu-miR-27a-5p
875	mmu-miR-1843b-5p	0.0517107	131.826	1.95217	169.084	4.14562	0.359109	130.446	133.206	166.153	172.016	AUGGAGGUCUCUGUCUGACUU	mature miRNA	standard	MIMAT0019345	mmu-miR-1843b-5p	mmu-miR-1843b-5p
1459	mmu-miR-6978-5p	0.051893	271	10.3234	193.636	1.41291	-0.48495	263.701	278.3	194.635	192.637	AAGGGGUGAGAGAGAAGCUGGUG	mature miRNA	standard	MIMAT0027858	mmu-miR-6978-5p	mmu-miR-6978-5p
714	mmu-miR-669o-5p	0.05312	394.512	16.2002	213.762	12.7719	-0.884065	383.057	405.967	222.793	204.731	UAGUUGUGUGUGCAUGUUUAUGU	mature miRNA	standard	MIMAT0009421	mmu-miR-669o-5p	mmu-miR-669o-5p
1636	mmu-miR-7066-3p	0.0534883	87.9001	1.82905	72.7838	0.615922	-0.272248	86.6068	89.1935	73.2193	72.3483	UCUACCCAUUGCCUGCCUCCCAG	mature miRNA	standard	MIMAT0028037	mmu-miR-7066-3p	mmu-miR-7066-3p
899	mmu-miR-1929-5p	0.0538095	249.658	2.51575	306.24	6.82641	0.294709	251.437	247.879	311.067	301.413	UUCUAGGACUUUAUAGAGCAGAG	mature miRNA	standard	MIMAT0009392	mmu-miR-1929-5p	mmu-miR-1929-5p
229	mmu-miR-151-3p	0.0541096	200.177	1.773	180.214	1.62977	-0.151565	201.431	198.924	181.367	179.062	CUAGACUGAGGCUCCUUGAGG	mature miRNA	standard	MIMAT0000161	mmu-miR-151-3p	mmu-miR-151-3p
1334	mmu-miR-6917-3p	0.0546301	63.4508	7.44243	23.1191	0.790751	-1.45655	58.1882	68.7134	22.5599	23.6782	GUCACUUCUCUUCCCACCACAG	mature miRNA	standard	MIMAT0027735	mmu-miR-6917-3p	mmu-miR-6917-3p
853	mmu-miR-1231-5p	0.0552368	301.284	3.95131	341.309	2.72049	0.179954	304.078	298.49	339.385	343.232	UCUGGGCAGAGCUGCAGGAGAGA	mature miRNA	standard	MIMAT0022357	mmu-miR-1231-5p	mmu-miR-1231-5p
400	mmu-miR-325-3p	0.0570014	74.9064	3.01395	54.3618	0.311097	-0.462498	77.0376	72.7753	54.1418	54.5817	UUUAUUGAGCACCUCCUAUCAA	mature miRNA	standard	MIMAT0004640	mmu-miR-325-3p	mmu-miR-325-3p
64	mmu-miR-22-5p	0.0575772	440.863	3.38745	478.239	3.37805	0.117401	443.258	438.468	480.628	475.85	AGUUCUUCAGUGGCAAGCUUUA	mature miRNA	standard	MIMAT0004629	mmu-miR-22-5p	mmu-miR-22-5p
377	mmu-miR-299b-5p	0.0627191	119.61	2.54057	139.234	0.0865721	0.219175	117.814	121.407	139.296	139.173	GGUUUACCGUCCCACAUACAU	mature miRNA	standard	MIMAT0022836	mmu-miR-299b-5p	mmu-miR-299b-5p
1180	mmu-miR-6236	0.0636118	33.8087	1.01228	27.1177	0.241147	-0.31816	34.5245	33.0929	27.2882	26.9471	GCCGUCGCCGGCAGUCAGG	mature miRNA	standard	MIMAT0024857	mmu-miR-6236	mmu-miR-6236
1586	mmu-miR-7041-3p	0.0643201	173.751	4.21147	74.5713	8.87714	-1.22033	176.729	170.773	80.8484	68.2942	UGGUUCUCUUCUUCCCUCAG	mature miRNA	standard	MIMAT0027987	mmu-miR-7041-3p	mmu-miR-7041-3p
914	mmu-miR-1943-3p	0.0643885	47.7864	3.75624	15.7057	2.18416	-1.60531	45.1303	50.4425	14.1613	17.2502	CAGGUGCCAGCUCCUCCCUUC	mature miRNA	standard	MIMAT0017342	mmu-miR-1943-3p	mmu-miR-1943-3p
736	mmu-miR-681	0.0648678	56.763	1.17707	197.362	34.9198	1.79782	57.5954	55.9307	172.67	222.054	CAGCCUCGCUGGCAGGCAGCU	mature miRNA	standard	MIMAT0003458	mmu-miR-681	mmu-miR-681
1648	mmu-miR-7072-3p	0.0657598	328.556	6.32665	246.319	9.26695	-0.415611	324.082	333.03	252.872	239.766	CUAGCUUCUCUUCUUCCCCAG	mature miRNA	standard	MIMAT0028051	mmu-miR-7072-3p	mmu-miR-7072-3p
1782	mmu-miR-7650-3p	0.069008	75.1168	0.165922	103.804	5.15049	0.46666	75.2342	74.9995	107.446	100.162	GUUUUGAUAUAUACAAGAAGGA	mature miRNA	standard	MIMAT0029803	mmu-miR-7650-3p	mmu-miR-7650-3p
1281	mmu-miR-6538	0.0692901	450.477	0.713401	487.201	5.84682	0.113062	450.982	449.973	491.335	483.066	CGCGGGCUCCGGGGCGGCG	mature miRNA	standard	MIMAT0025583	mmu-miR-6538	mmu-miR-6538
876	mmu-miR-1892	0.0706627	192.745	5.66066	255.599	8.53509	0.407191	188.742	196.747	261.634	249.564	AUUUGGGGACGGGAGGGAGGAU	mature miRNA	standard	MIMAT0007871	mmu-miR-1892	mmu-miR-1892
1392	mmu-miR-6946-3p	0.0748871	392.308	15.6086	248.824	16.1588	-0.656857	381.271	403.345	237.398	260.25	UUUCUUCUCUUCCCUUUCAG	mature miRNA	standard	MIMAT0027793	mmu-miR-6946-3p	mmu-miR-6946-3p
1296	mmu-miR-6898-3p	0.0750799	29.6195	1.02801	39.0088	1.18611	0.397251	30.3464	28.8926	39.8475	38.1701	AAGUCUCUUUGUACCUUCUCU	mature miRNA	standard	MIMAT0027697	mmu-miR-6898-3p	mmu-miR-6898-3p
212	mmu-miR-145a-3p	0.0752796	50.261	0.238401	35.08	2.11696	-0.51879	50.0925	50.4296	36.577	33.5831	AUUCCUGGAAAUACUGUUCUUG	mature miRNA	standard	MIMAT0004534	mmu-miR-145a-3p	mmu-miR-145a-3p
168	mmu-miR-129-1-3p	0.0754835	283.726	13.0528	120.629	16.5091	-1.23392	292.956	274.497	132.303	108.956	AAGCCCUUACCCCAAAAAGUAU	mature miRNA	standard	MIMAT0016994	mmu-miR-129-1-3p	mmu-miR-129-1-3p
1530	mmu-miR-7014-3p	0.0757711	134.606	3.93089	167.274	3.73391	0.31347	131.826	137.385	164.634	169.914	CCUCUUUCAUACCAACCACAG	mature miRNA	standard	MIMAT0027933	mmu-miR-7014-3p	mmu-miR-7014-3p
1288	mmu-miR-6715-3p	0.0762485	28.4206	1.48222	40.0912	1.07286	0.496351	29.4686	27.3725	40.8498	39.3326	CCAAACCAGGCGUGCCUGUGG	mature miRNA	standard	MIMAT0029877	mmu-miR-6715-3p	mmu-miR-6715-3p
1522	mmu-miR-7010-3p	0.076718	229.53	3.73166	175.418	7.56717	-0.38789	232.169	226.892	170.067	180.769	AGGUUCUCCUUUCCUUUGCAG	mature miRNA	standard	MIMAT0027925	mmu-miR-7010-3p	mmu-miR-7010-3p
45	mmu-miR-17-5p	0.0769438	259.367	8.46545	321.24	5.44367	0.308657	253.381	265.353	317.391	325.09	CAAAGUGCUUACAGUGCAGGUAG	mature miRNA	standard	MIMAT0000649	mmu-miR-17-5p	mmu-miR-17-5p
1165	mmu-miR-5622-3p	0.0772342	41.7798	0.980077	47.9909	0.223824	0.199953	41.0868	42.4729	47.8326	48.1491	CUUAGCUGGGUAGUGGUGGUGC	mature miRNA	standard	MIMAT0022372	mmu-miR-5622-3p	mmu-miR-5622-3p
418	mmu-miR-338-5p	0.0779495	232.065	8.57467	178.681	4.73105	-0.377142	238.129	226.002	175.336	182.027	AACAAUAUCCUGGUGCUGAGUG	mature miRNA	standard	MIMAT0004647	mmu-miR-338-5p	mmu-miR-338-5p
1115	mmu-miR-5100	0.07813	418.832	5.9874	384.948	1.32967	-0.121707	414.598	423.066	384.008	385.889	UCGAAUCCCAGCGGUGCCUCU	mature miRNA	standard	MIMAT0020607	mmu-miR-5100	mmu-miR-5100
1124	mmu-miR-5112	0.0785815	194.964	26.8863	470.703	33.1555	1.27161	213.975	175.953	447.259	494.148	UAGCUCAGCGGGAGAGCAC	mature miRNA	standard	MIMAT0020620	mmu-miR-5112	mmu-miR-5112
88	mmu-miR-29a-5p	0.0791605	69.2274	1.53214	129.897	14.0679	0.907957	70.3108	68.1441	119.95	139.845	ACUGAUUUCUUUUGGUGUUCAG	mature miRNA	standard	MIMAT0004631	mmu-miR-29a-5p	mmu-miR-29a-5p
1547	mmu-miR-7022-5p	0.079701	43.6688	1.34805	26.4612	2.21837	-0.722726	44.6221	42.7156	28.0298	24.8926	CCUGGCAAGGAAGGGCUCUGUUU	mature miRNA	standard	MIMAT0027948	mmu-miR-7022-5p	mmu-miR-7022-5p
1222	mmu-miR-6370	0.0801719	30.1282	1.57089	55.0246	5.16874	0.868964	29.0174	31.2389	51.3697	58.6794	GCAGGAACAGCAAAGGGGAAG	mature miRNA	standard	MIMAT0025114	mmu-miR-6370	mmu-miR-6370
1767	mmu-miR-7241-3p	0.0805089	54.3361	5.15122	100.198	5.62133	0.882869	57.9786	50.6937	96.2231	104.173	UAGUAGAUACUCAUGGGAGAGC	mature miRNA	standard	MIMAT0028451	mmu-miR-7241-3p	mmu-miR-7241-3p
1697	mmu-miR-7116-3p	0.0805908	66.3906	5.86958	33.0512	2.93847	-1.00628	70.541	62.2402	35.129	30.9733	UUUUUUUCCUUUGCCUUCUCAG	mature miRNA	standard	MIMAT0028130	mmu-miR-7116-3p	mmu-miR-7116-3p
1000	mmu-miR-3075-5p	0.0806353	74.669	13.9759	215.738	8.74611	1.5307	84.5515	64.7865	221.923	209.554	UGUCUGGGAGCAGCCAAGGAC	mature miRNA	standard	MIMAT0014858	mmu-miR-3075-5p	mmu-miR-3075-5p
90	mmu-miR-29b-2-5p	0.0807219	108.186	2.11719	156.179	9.84245	0.529679	106.689	109.683	163.138	149.219	CUGGUUUCACAUGGUGGCUUAGAUU	mature miRNA	standard	MIMAT0017063	mmu-miR-29b-2-5p	mmu-miR-29b-2-5p
157	mmu-miR-125b-2-3p	0.0807707	25.7187	2.41323	44.7531	1.56548	0.79917	27.4251	24.0123	45.86	43.6461	ACAAGUCAGGUUCUUGGGACCU	mature miRNA	standard	MIMAT0004529	mmu-miR-125b-2-3p	mmu-miR-125b-2-3p
1085	mmu-miR-3473g	0.0816231	32.0305	0.804071	38.7138	0.919075	0.273404	31.4619	32.599	39.3637	38.0639	CAAAAGUGAGGCUGGGGAGA	mature miRNA	standard	MIMAT0031427	mmu-miR-3473g	mmu-miR-3473g
1848	mmu-miR-7683-3p	0.081646	52.8293	1.12374	35.0935	2.51493	-0.590132	52.0347	53.6239	36.8719	33.3152	UGGAAAGGUGGAACACGGAAC	mature miRNA	standard	MIMAT0029887	mmu-miR-7683-3p	mmu-miR-7683-3p
1062	mmu-miR-3106-5p	0.0820027	10.8753	2.63748	44.6363	4.0205	2.03717	12.7402	9.01028	47.4792	41.7934	UGGCUCAUUUAGAAGCAGCCA	mature miRNA	standard	MIMAT0014817	mmu-miR-3106-5p	mmu-miR-3106-5p
1121	mmu-miR-5107-5p	0.0828058	341.656	0.794852	260.437	13.0887	-0.391608	342.218	341.094	251.182	269.692	UGGGCAGAGGAGGCAGGGACA	mature miRNA	standard	MIMAT0020615	mmu-miR-5107-5p	mmu-miR-5107-5p
641	mmu-miR-532-5p	0.0837644	117.768	3.89256	168.287	9.74383	0.514976	120.52	115.015	175.177	161.397	CAUGCCUUGAGUGUAGGACCGU	mature miRNA	standard	MIMAT0002889	mmu-miR-532-5p	mmu-miR-532-5p
40	mmu-miR-15b-5p	0.0839069	241.149	19.6768	127.472	11.1159	-0.919745	227.236	255.063	135.332	119.612	UAGCAGCACAUCAUGGUUUACA	mature miRNA	standard	MIMAT0000124	mmu-miR-15b-5p	mmu-miR-15b-5p
399	mmu-miR-324-5p	0.0847916	274.882	6.85958	409.289	29.0184	0.574309	279.732	270.031	429.808	388.77	CGCAUCCCCUAGGGCAUUGGUGU	mature miRNA	standard	MIMAT0000555	mmu-miR-324-5p	mmu-miR-324-5p
810	mmu-miR-873b	0.0851534	114.285	14.7808	225.154	1.36945	0.978283	124.736	103.833	224.186	226.123	ACAAGUUCCUGCAAAUGCACAC	mature miRNA	standard	MIMAT0025177	mmu-miR-873b	mmu-miR-873b
1831	mmu-miR-7674-5p	0.0867846	30.3108	3.60124	65.2614	5.84334	1.1064	27.7643	32.8573	61.1295	69.3932	UGAGGUGUGGGCAGCAUGAGGACU	mature miRNA	standard	MIMAT0029856	mmu-miR-7674-5p	mmu-miR-7674-5p
396	mmu-miR-323-3p	0.0870634	223.351	2.87365	146.641	11.8924	-0.607024	221.319	225.383	155.05	138.232	CACAUUACACGGUCGACCUCU	mature miRNA	standard	MIMAT0000551	mmu-miR-323-3p	mmu-miR-323-3p
1394	mmu-miR-6947-3p	0.0871311	21.7212	2.60788	40.7847	1.10797	0.908927	23.5652	19.8771	40.0013	41.5682	GCAGCCUCUUUCCCUGGCAUCA	mature miRNA	standard	MIMAT0027795	mmu-miR-6947-3p	mmu-miR-6947-3p
1813	mmu-miR-7665-5p	0.0872035	112.912	0.00887397	78.2471	5.60875	-0.529088	112.918	112.906	82.2131	74.2811	AAGGGAAGGCAGGAGAAAGGCUG	mature miRNA	standard	MIMAT0029836	mmu-miR-7665-5p	mmu-miR-7665-5p
711	mmu-miR-669l-5p	0.088983	416.324	2.23186	234.866	26.8154	-0.825869	414.746	417.902	253.827	215.905	AGUUGUGUGUGCAUGUAUAUGU	mature miRNA	standard	MIMAT0009418	mmu-miR-669l-5p	mmu-miR-669l-5p
1497	mmu-miR-6997-5p	0.0912225	29.0223	2.30645	43.1981	0.756744	0.573804	30.6532	27.3914	42.663	43.7332	UAACAGGCUGGAGAGGUGCAGA	mature miRNA	standard	MIMAT0027896	mmu-miR-6997-5p	mmu-miR-6997-5p
491	mmu-miR-380-5p	0.0922167	42.6215	0.130046	50.0359	1.64539	0.231382	42.7135	42.5296	48.8725	51.1994	AUGGUUGACCAUAGAACAUGCG	mature miRNA	standard	MIMAT0000744	mmu-miR-380-5p	mmu-miR-380-5p
698	mmu-miR-669d-5p	0.0935253	29.8236	3.09587	17.3703	0.75203	-0.779832	27.6345	32.0127	17.902	16.8385	ACUUGUGUGUGCAUGUAUAUGU	mature miRNA	standard	MIMAT0005833	mmu-miR-669d-5p	mmu-miR-669d-5p
762	mmu-miR-705	0.0959149	357.876	15.0839	280.442	8.67923	-0.351759	368.542	347.21	286.579	274.304	GGUGGGAGGUGGGGUGGGCA	mature miRNA	standard	MIMAT0003495	mmu-miR-705	mmu-miR-705
117	mmu-miR-34c-5p	0.0959968	61.1697	0.122369	69.9673	2.01208	0.193864	61.0832	61.2563	71.3901	68.5446	AGGCAGUGUAGUUAGCUGAUUGC	mature miRNA	standard	MIMAT0000381	mmu-miR-34c-5p	mmu-miR-34c-5p
149	mmu-miR-107-5p	0.0965365	30.7875	1.78918	43.0487	1.86546	0.483626	32.0526	29.5224	41.7296	44.3678	AGCUUCUUUACAGUGUUGCCUUG	mature miRNA	standard	MIMAT0017048	mmu-miR-107-5p	mmu-miR-107-5p
744	mmu-miR-691	0.0971708	57.2652	5.20427	37.6035	0.109278	-0.606794	53.5853	60.9452	37.5262	37.6807	AUUCCUGAAGAGAGGCAGAAAA	mature miRNA	standard	MIMAT0003470	mmu-miR-691	mmu-miR-691
421	mmu-miR-340-3p	0.0976604	72.2266	8.67367	40.6782	1.34003	-0.828275	78.3599	66.0934	41.6258	39.7307	UCCGUCUCAGUUACUUUAUAGC	mature miRNA	standard	MIMAT0000586	mmu-miR-340-3p	mmu-miR-340-3p
600	mmu-miR-485-5p	0.0986389	85.8438	7.16193	56.3934	2.24275	-0.606188	90.9081	80.7796	54.8075	57.9793	AGAGGCUGGCCGUGAUGAAUUC	mature miRNA	standard	MIMAT0003128	mmu-miR-485-5p	mmu-miR-485-5p
37	mmu-miR-15a-3p	0.0989584	43.4987	2.2043	55.5442	1.07958	0.352663	45.0574	41.94	56.3076	54.7808	CAGGCCAUACUGUGCUGCCUCA	mature miRNA	standard	MIMAT0004624	mmu-miR-15a-3p	mmu-miR-15a-3p
1655	mmu-miR-7075-5p	0.0990342	77.7803	3.60096	58.5349	2.5018	-0.410108	75.234	80.3265	60.3039	56.7658	CGGGGAGGAGGACAUGGUUUU	mature miRNA	standard	MIMAT0028056	mmu-miR-7075-5p	mmu-miR-7075-5p
Following transcripts are statistically insignificant (p-value > 0.1)
511	mmu-miR-423-5p	0.100036	232.74	5.9984	197.075	5.30591	-0.239976	228.499	236.982	200.827	193.323	UGAGGGGCAGAGAGCGAGACUUU	mature miRNA	standard	MIMAT0004825	mmu-miR-423-5p	mmu-miR-423-5p
56	mmu-miR-20a-5p	0.100365	247.023	8.71107	345.251	22.8704	0.483002	240.863	253.183	361.423	329.079	UAAAGUGCUUAUAGUGCAGGUAG	mature miRNA	standard	MIMAT0000529	mmu-miR-20a-5p	mmu-miR-20a-5p
1415	mmu-miR-6957-5p	0.100907	122.494	8.57966	79.8257	5.32206	-0.617789	116.427	128.561	83.5889	76.0624	CAGAAGAGAGACAGGAUCUAG	mature miRNA	standard	MIMAT0027814	mmu-miR-6957-5p	mmu-miR-6957-5p
953	mmu-miR-1983	0.101147	502.374	0.0804238	511.995	2.19884	0.0273683	502.317	502.43	513.549	510.44	CUCACCUGGAGCAUGUUUUCU	mature miRNA	standard	MIMAT0009455	mmu-miR-1983	mmu-miR-1983
505	mmu-miR-411-5p	0.103117	608.451	21.5378	711.278	5.20552	0.225272	593.221	623.68	714.958	707.597	UAGUAGACCGUAUAGCGUACG	mature miRNA	standard	MIMAT0004747	mmu-miR-411-5p	mmu-miR-411-5p
72	mmu-miR-25-3p	0.103847	602.831	9.28313	562.712	2.47818	-0.0993572	609.395	596.267	564.465	560.96	CAUUGCACUUGUCUCGGUCUGA	mature miRNA	standard	MIMAT0000652	mmu-miR-25-3p	mmu-miR-25-3p
1120	mmu-miR-5107-3p	0.104929	477.66	9.79961	435.337	3.21045	-0.13385	470.73	484.589	433.067	437.607	CAACCUGUGCUUCUCUUCCCAG	mature miRNA	standard	MIMAT0022985	mmu-miR-5107-3p	mmu-miR-5107-3p
576	mmu-miR-466q	0.105602	2844.72	2.71024	2683.04	37.1119	-0.0844175	2846.64	2842.8	2656.8	2709.28	GUGCACACACACACAUACGU	mature miRNA	standard	MIMAT0020631	mmu-miR-466q	mmu-miR-466q
1271	mmu-miR-6417	0.105807	31.8073	6.88629	88.2219	9.635	1.47178	26.938	36.6767	81.4089	95.0349	UAGCAAACGACAGCUAGCCACA	mature miRNA	standard	MIMAT0025172	mmu-miR-6417	mmu-miR-6417
1773	mmu-miR-7578	0.105902	28.2743	0.600445	47.4993	5.70934	0.748417	27.8497	28.6989	43.4622	51.5364	CAUGGCUCUGUCUUCUGCCUCAGA	mature miRNA	standard	MIMAT0029578	mmu-miR-7578	mmu-miR-7578
163	mmu-miR-127-3p	0.106146	4431.92	25.1358	5635.86	319.519	0.346702	4414.15	4449.7	5861.79	5409.92	UCGGAUCCGUCUGAGCUUGGCU	mature miRNA	standard	MIMAT0000139	mmu-miR-127-3p	mmu-miR-127-3p
470	mmu-miR-374b-5p	0.106415	86.302	12.2674	46.2086	1.81577	-0.901233	77.6276	94.9764	47.4925	44.9247	AUAUAAUACAACCUGCUAAGUG	mature miRNA	standard	MIMAT0003727	mmu-miR-374b-5p	mmu-miR-374b-5p
794	mmu-miR-762	0.106504	218.616	9.29215	149.972	11.9309	-0.543711	212.046	225.187	158.408	141.535	GGGGCUGGGGCCGGGACAGAGC	mature miRNA	standard	MIMAT0003892	mmu-miR-762	mmu-miR-762
1110	mmu-miR-3970	0.106902	491.523	46.623	287.373	24.8707	-0.774336	524.49	458.555	304.959	269.786	GAGGUUGUAGUUUGUGCUUU	mature miRNA	standard	MIMAT0019355	mmu-miR-3970	mmu-miR-3970
147	mmu-miR-106b-5p	0.107161	247.118	12.2469	308.658	6.25656	0.320807	255.778	238.458	304.234	313.082	UAAAGUGCUGACAGUGCAGAU	mature miRNA	standard	MIMAT0000386	mmu-miR-106b-5p	mmu-miR-106b-5p
1046	mmu-miR-3099-5p	0.10723	241.235	18.9386	147.443	13.0596	-0.710284	227.843	254.626	156.677	138.208	CCAGCUUCCUUCCAGCCCUUG	mature miRNA	standard	MIMAT0014815	mmu-miR-3099-5p	mmu-miR-3099-5p
1262	mmu-miR-6409	0.107706	38.7677	0.859602	35.0115	0.372535	-0.147025	38.1599	39.3755	35.275	34.7481	UGCGGGUGAGGAUGUGUGCUCCU	mature miRNA	standard	MIMAT0025162	mmu-miR-6409	mmu-miR-6409
213	mmu-miR-145a-5p	0.107949	1973.4	4.78208	1755.41	49.6487	-0.168877	1976.78	1970.02	1790.51	1720.3	GUCCAGUUUUCCCAGGAAUCCCU	mature miRNA	standard	MIMAT0000157	mmu-miR-145a-5p	mmu-miR-145a-5p
1575	mmu-miR-7036-5p	0.10836	45.8444	4.96746	72.0549	1.5195	0.652349	49.357	42.3319	73.1293	70.9804	AGCGGGGUUCGGUGGGGAAGAGA	mature miRNA	standard	MIMAT0027976	mmu-miR-7036-5p	mmu-miR-7036-5p
426	mmu-miR-342-5p	0.108843	34.0255	3.07887	23.2743	0.40216	-0.547876	36.2026	31.8484	22.99	23.5587	AGGGGUGCUAUCUGUGAUUGAG	mature miRNA	standard	MIMAT0004653	mmu-miR-342-5p	mmu-miR-342-5p
1428	mmu-miR-6964-3p	0.108912	136.264	2.53597	110.756	5.22785	-0.299011	138.057	134.47	114.453	107.06	UUUCUUGUCUUCCACUCUAG	mature miRNA	standard	MIMAT0027829	mmu-miR-6964-3p	mmu-miR-6964-3p
259	mmu-miR-187-3p	0.108977	361.717	14.3732	570.111	58.7832	0.656381	351.554	371.88	611.677	528.545	UCGUGUCUUGUGUUGCAGCCGG	mature miRNA	standard	MIMAT0000216	mmu-miR-187-3p	mmu-miR-187-3p
124	mmu-miR-93-5p	0.111139	235.283	7.61878	269.123	2.38582	0.193869	229.896	240.671	270.81	267.436	CAAAGUGCUGUUCGUGCAGGUAG	mature miRNA	standard	MIMAT0000540	mmu-miR-93-5p	mmu-miR-93-5p
127	mmu-miR-98-3p	0.111357	67.976	2.06399	78.1336	1.33507	0.200918	69.4354	66.5165	79.0776	77.1895	CUAUACAACUUACUACUUUCCU	mature miRNA	standard	MIMAT0017023	mmu-miR-98-3p	mmu-miR-98-3p
277	mmu-miR-194-5p	0.111707	231.104	10.3708	309.705	17.9428	0.42235	223.771	238.438	322.392	297.017	UGUAACAGCAACUCCAUGUGGA	mature miRNA	standard	MIMAT0000224	mmu-miR-194-5p	mmu-miR-194-5p
406	mmu-miR-328-5p	0.111862	119.195	17.5639	60.9478	4.77907	-0.967678	131.615	106.776	64.3271	57.5685	GGGGGGCAGGAGGGGCUCAGGG	mature miRNA	standard	MIMAT0017030	mmu-miR-328-5p	mmu-miR-328-5p
1385	mmu-miR-6942-5p	0.113584	117.058	8.14581	85.1279	3.52497	-0.459514	111.298	122.818	87.6204	82.6354	UAGGAGGAGGGGAACAUUUGC	mature miRNA	standard	MIMAT0027784	mmu-miR-6942-5p	mmu-miR-6942-5p
1324	mmu-miR-6912-3p	0.113703	70.7827	0.753875	95.2427	7.10549	0.428211	71.3158	70.2496	90.2183	100.267	CUACCUGAGGGUCUCCUUCCUGCAG	mature miRNA	standard	MIMAT0027725	mmu-miR-6912-3p	mmu-miR-6912-3p
1183	mmu-miR-6239	0.11398	13295.9	77.7513	10125.3	706.049	-0.393019	13240.9	13350.9	10624.5	9626.02	UAGCGUUGGAUCACUCGGUG	mature miRNA	standard	MIMAT0024860	mmu-miR-6239	mmu-miR-6239
450	mmu-miR-350-3p	0.114128	604.657	2.35041	715.265	30.5758	0.24236	602.995	606.319	736.886	693.645	UUCACAAAGCCCAUACACUUUC	mature miRNA	standard	MIMAT0000605	mmu-miR-350-3p	mmu-miR-350-3p
832	mmu-miR-1187	0.114468	1416.45	52.5919	1186.24	31.279	-0.255878	1453.64	1379.26	1208.36	1164.13	UAUGUGUGUGUGUAUGUGUGUAA	mature miRNA	standard	MIMAT0005837	mmu-miR-1187	mmu-miR-1187
11	mmu-let-7e-5p	0.114957	1320.86	74.1322	922.028	68.2412	-0.518594	1373.28	1268.44	970.282	873.774	UGAGGUAGGAGGUUGUAUAGUU	mature miRNA	standard	MIMAT0000524	mmu-let-7e-5p	mmu-let-7e-5p
465	mmu-miR-369-3p	0.115314	99.1288	9.64457	32.5807	8.87227	-1.60529	92.309	105.949	26.307	38.8543	AAUAAUACAUGGUUGAUCUUU	mature miRNA	standard	MIMAT0003186	mmu-miR-369-3p	mmu-miR-369-3p
447	mmu-miR-345-5p	0.116484	76.7061	10.2563	45.6714	0.479986	-0.748049	83.9584	69.4538	46.0108	45.332	GCUGACCCCUAGUCCAGUGCUU	mature miRNA	standard	MIMAT0000595	mmu-miR-345-5p	mmu-miR-345-5p
108	mmu-miR-32-3p	0.118905	868.483	15.0763	673.686	44.3642	-0.366422	879.144	857.822	705.056	642.315	CAAUUUAGUGUGUGUGAUAUU	mature miRNA	standard	MIMAT0017050	mmu-miR-32-3p	mmu-miR-32-3p
694	mmu-miR-669c-3p	0.120193	3312.65	46.8971	2945.15	83.9037	-0.169644	3345.81	3279.48	3004.48	2885.82	UACACACACACACACAAGUAAA	mature miRNA	standard	MIMAT0017253	mmu-miR-669c-3p	mmu-miR-669c-3p
1017	mmu-miR-3084-3p	0.121047	84.0788	3.24789	60.8433	4.8303	-0.466644	81.7822	86.3755	64.2589	57.4278	UUCUGCCAGUCUCCUUCAGAC	mature miRNA	standard	MIMAT0014877	mmu-miR-3084-3p	mmu-miR-3084-3p
709	mmu-miR-669k-5p	0.121071	482.042	31.4547	347.951	20.8743	-0.470276	504.284	459.8	362.711	333.19	UGUGCAUGUGUGUAUAGUUGUGUGC	mature miRNA	standard	MIMAT0017323	mmu-miR-669k-5p	mmu-miR-669k-5p
202	mmu-miR-140-5p	0.122308	75.6889	0.437297	78.8622	0.765291	0.0592521	75.3797	75.9982	78.3211	79.4034	CAGUGGUUUUACCCUAUGGUAG	mature miRNA	standard	MIMAT0000151	mmu-miR-140-5p	mmu-miR-140-5p
806	mmu-miR-872-3p	0.123223	110.765	9.90879	175.281	15.8133	0.662171	117.771	103.758	186.463	164.099	UGAACUAUUGCAGUAGCCUCCU	mature miRNA	standard	MIMAT0004935	mmu-miR-872-3p	mmu-miR-872-3p
1620	mmu-miR-7058-3p	0.123528	1121.99	2.12817	965.835	40.2896	-0.216214	1120.49	1123.5	937.346	994.325	CUCGUUCCUUCCUUUCUUCCAG	mature miRNA	standard	MIMAT0028021	mmu-miR-7058-3p	mmu-miR-7058-3p
198	mmu-miR-138-5p	0.123675	2846.29	46.0682	3334.55	136.23	0.228409	2813.72	2878.87	3238.22	3430.88	AGCUGGUGUUGUGAAUCAGGCCG	mature miRNA	standard	MIMAT0000150	mmu-miR-138-5p	mmu-miR-138-5p
71	mmu-miR-24-3p	0.125117	4549.27	100.016	5218.19	165.466	0.197915	4478.55	4619.99	5335.19	5101.19	UGGCUCAGUUCAGCAGGAACAG	mature miRNA	standard	MIMAT0000219	mmu-miR-24-3p	mmu-miR-24-3p
1153	mmu-miR-5616-3p	0.126924	54.1519	5.42755	77.2998	1.55364	0.513453	57.9898	50.3141	76.2013	78.3984	AACUUGUGAUGAGGUGAGACAG	mature miRNA	standard	MIMAT0022360	mmu-miR-5616-3p	mmu-miR-5616-3p
578	mmu-miR-467a-5p	0.127103	52.4614	2.03608	67.3253	4.0191	0.359893	51.0216	53.9011	70.1672	64.4834	UAAGUGCCUGCAUGUAUAUGCG	mature miRNA	standard	MIMAT0003409	mmu-miR-467a-5p	mmu-miR-467a-5p
3	mmu-let-7a-5p	0.127937	5639.74	62.939	4313.07	331.235	-0.386913	5595.23	5684.24	4547.29	4078.85	UGAGGUAGUAGGUUGUAUAGUU	mature miRNA	standard	MIMAT0000521	mmu-let-7a-5p	mmu-let-7a-5p
455	mmu-miR-361-5p	0.127993	1563.87	28.0002	1692.04	23.6425	0.113641	1544.07	1583.67	1675.32	1708.76	UUAUCAGAAUCUCCAGGGGUAC	mature miRNA	standard	MIMAT0000704	mmu-miR-361-5p	mmu-miR-361-5p
10	mmu-let-7e-3p	0.128096	35.6804	0.0706402	31.6606	1.09232	-0.17244	35.7303	35.6304	32.433	30.8882	CUAUACGGCCUCCUAGCUUUCC	mature miRNA	standard	MIMAT0017016	mmu-let-7e-3p	mmu-let-7e-3p
1014	mmu-miR-3082-5p	0.128197	1583.18	8.60794	1436.77	39.558	-0.14	1577.09	1589.27	1464.74	1408.79	GACAGAGUGUGUGUGUCUGUGU	mature miRNA	standard	MIMAT0014872	mmu-miR-3082-5p	mmu-miR-3082-5p
476	mmu-miR-376a-5p	0.128285	86.5132	5.06289	125.6	11.2878	0.537843	90.0932	82.9332	117.618	133.582	GGUAGAUUCUCCUUCUAUGAGU	mature miRNA	standard	MIMAT0003387	mmu-miR-376a-5p	mmu-miR-376a-5p
437	mmu-miR-344d-3p	0.129091	103.476	0.00368237	68.3526	8.29422	-0.598235	103.474	103.479	62.4877	74.2175	GAUAUAACCACUGCCAGACUGA	mature miRNA	standard	MIMAT0014808	mmu-miR-344d-3p	mmu-miR-344d-3p
555	mmu-miR-466d-3p	0.129326	322.585	0.654935	470.612	51.2575	0.544859	322.122	323.048	506.856	434.367	UAUACAUACACGCACACAUAG	mature miRNA	standard	MIMAT0004931	mmu-miR-466d-3p	mmu-miR-466d-3p
1441	mmu-miR-6970-5p	0.129636	39.2905	2.31519	31.5482	0.775624	-0.316623	40.9276	37.6534	32.0966	30.9997	GUAAGUUCAGGGCUGGGAGCAGAGA	mature miRNA	standard	MIMAT0027842	mmu-miR-6970-5p	mmu-miR-6970-5p
446	mmu-miR-345-3p	0.130884	25.2004	1.01701	31.451	1.61244	0.319657	24.4813	25.9195	30.3108	32.5911	CCUGAACUAGGGGUCUGGAGAC	mature miRNA	standard	MIMAT0004656	mmu-miR-345-3p	mmu-miR-345-3p
1418	mmu-miR-6959-3p	0.132033	31.775	7.72245	82.9261	12.4796	1.38393	37.2356	26.3144	91.7505	74.1017	CUGCACCGACCUGCUCUCCCAG	mature miRNA	standard	MIMAT0027819	mmu-miR-6959-3p	mmu-miR-6959-3p
231	mmu-miR-152-3p	0.133304	213.16	14.8922	268.738	0.881902	0.334263	202.63	223.691	269.362	268.115	UCAGUGCAUGACAGAACUUGG	mature miRNA	standard	MIMAT0000162	mmu-miR-152-3p	mmu-miR-152-3p
1671	mmu-miR-7083-5p	0.135013	19.4336	0.187752	29.7	3.7782	0.611908	19.5664	19.3008	27.0284	32.3715	UCGGGGCUGGACAAGCAGAGA	mature miRNA	standard	MIMAT0028072	mmu-miR-7083-5p	mmu-miR-7083-5p
560	mmu-miR-466f-5p	0.135816	124.129	18.3527	61.4034	9.5845	-1.01545	111.152	137.107	54.6261	68.1806	UACGUGUGUGUGCAUGUGCAUG	mature miRNA	standard	MIMAT0004881	mmu-miR-466f-5p	mmu-miR-466f-5p
1552	mmu-miR-7025-3p	0.136386	56.9912	0.03153	39.7053	4.44444	-0.521409	56.9689	57.0135	42.848	36.5626	CAGCACAACUCCAGCUCACCAG	mature miRNA	standard	MIMAT0027955	mmu-miR-7025-3p	mmu-miR-7025-3p
1709	mmu-miR-7212-3p	0.136492	547.838	11.7703	382.762	41.7171	-0.517304	556.161	539.515	353.263	412.26	UAACACACACGUCUCCAGGUC	mature miRNA	standard	MIMAT0028393	mmu-miR-7212-3p	mmu-miR-7212-3p
414	mmu-miR-335-5p	0.136609	757.821	57.1066	555.672	32.4885	-0.447625	798.202	717.441	578.645	532.699	UCAAGAGCAAUAACGAAAAAUGU	mature miRNA	standard	MIMAT0000766	mmu-miR-335-5p	mmu-miR-335-5p
598	mmu-miR-484	0.137305	244.329	10.3127	180.923	15.0735	-0.433444	237.037	251.621	170.265	191.582	UCAGGCUCAGUCCCCUCCCGAU	mature miRNA	standard	MIMAT0003127	mmu-miR-484	mmu-miR-484
917	mmu-miR-1946a	0.137879	263.586	32.5376	400.289	17.2557	0.602768	286.594	240.578	388.087	412.491	AGCCGGGCAGUGGUGGCACACACUUUU	mature miRNA	standard	MIMAT0009412	mmu-miR-1946a	mmu-miR-1946a
100	mmu-miR-30c-5p	0.140295	9550.85	218.745	10710.8	301.489	0.165372	9396.18	9705.53	10497.7	10924	UGUAAACAUCCUACACUCUCAGC	mature miRNA	standard	MIMAT0000514	mmu-miR-30c-5p	mmu-miR-30c-5p
453	mmu-miR-351-5p	0.142279	40.4746	3.34191	54.4266	2.60913	0.427296	38.1115	42.8377	56.2716	52.5817	UCCCUGAGGAGCCCUUUGAGCCUG	mature miRNA	standard	MIMAT0000609	mmu-miR-351-5p	mmu-miR-351-5p
256	mmu-miR-185-5p	0.143901	917.868	25.2358	1094.42	54.7111	0.253803	900.024	935.712	1133.1	1055.73	UGGAGAGAAAGGCAGUUCCUGA	mature miRNA	standard	MIMAT0000214	mmu-miR-185-5p	mmu-miR-185-5p
1152	mmu-miR-5615-5p	0.144229	36.9072	4.64854	54.1689	0.263266	0.553565	40.1942	33.6201	53.9828	54.3551	CUUGGUUGUUUUCUGAGACAGA	mature miRNA	standard	MIMAT0022355	mmu-miR-5615-5p	mmu-miR-5615-5p
18	mmu-let-7i-5p	0.144583	5089.54	71.2207	6020.04	317.962	0.242238	5139.9	5039.18	6244.87	5795.2	UGAGGUAGUAGUUUGUGCUGUU	mature miRNA	standard	MIMAT0000122	mmu-let-7i-5p	mmu-let-7i-5p
990	mmu-miR-3072-3p	0.145058	33.1107	0.119387	24.8246	2.35786	-0.415531	33.0263	33.1952	26.4918	23.1573	UGCCCCCUCCAGGAAGCCUUCU	mature miRNA	standard	MIMAT0014853	mmu-miR-3072-3p	mmu-miR-3072-3p
379	mmu-miR-300-5p	0.145583	125.014	4.20555	141.379	3.19819	0.177485	127.988	122.04	139.118	143.641	UUGAAGAGAGGUUAUCCUUUGU	mature miRNA	standard	MIMAT0004578	mmu-miR-300-5p	mmu-miR-300-5p
713	mmu-miR-669n	0.146073	1747.26	14.4405	1631	34.6101	-0.099334	1737.05	1757.47	1655.48	1606.53	AUUUGUGUGUGGAUGUGUGU	mature miRNA	standard	MIMAT0009427	mmu-miR-669n	mmu-miR-669n
411	mmu-miR-331-3p	0.149189	232.878	4.62284	272.816	13.4797	0.228357	229.609	236.147	282.348	263.285	GCCCCUGGGCCUAUCCUAGAA	mature miRNA	standard	MIMAT0000571	mmu-miR-331-3p	mmu-miR-331-3p
564	mmu-miR-466i-3p	0.149546	4236.97	52.2351	4394.02	1.25841	0.0525114	4273.9	4200.03	4393.13	4394.91	AUACACACACACAUACACACUA	mature miRNA	standard	MIMAT0005834	mmu-miR-466i-3p	mmu-miR-466i-3p
563	mmu-miR-466h-5p	0.149623	30.7603	4.88369	15.05	2.73971	-1.0313	27.307	34.2135	13.1128	16.9873	UGUGUGCAUGUGCUUGUGUGUA	mature miRNA	standard	MIMAT0004884	mmu-miR-466h-5p	mmu-miR-466h-5p
321	mmu-miR-215-5p	0.149782	112.915	0.883529	132.261	6.98063	0.228149	112.291	113.54	137.197	127.325	AUGACCUAUGAUUUGACAGAC	mature miRNA	standard	MIMAT0000904	mmu-miR-215-5p	mmu-miR-215-5p
772	mmu-miR-713	0.150258	346.083	31.5838	465.926	20.7606	0.428985	368.416	323.749	451.246	480.606	UGCACUGAAGGCACACAGC	mature miRNA	standard	MIMAT0003504	mmu-miR-713	mmu-miR-713
862	mmu-miR-1264-3p	0.151226	62.1236	3.56474	79.2197	4.76853	0.350719	64.6442	59.6029	75.8479	82.5916	CAAAUCUUAUUUGAGCACCUGU	mature miRNA	standard	MIMAT0014803	mmu-miR-1264-3p	mmu-miR-1264-3p
317	mmu-miR-212-5p	0.151279	312.832	33.4317	227.892	2.27896	-0.457035	289.192	336.471	229.504	226.281	ACCUUGGCUCUAGACUGCUUACU	mature miRNA	standard	MIMAT0017053	mmu-miR-212-5p	mmu-miR-212-5p
1644	mmu-miR-7070-3p	0.151643	36.1141	2.40549	13.4217	4.51667	-1.428	34.4132	37.8151	16.6155	10.2279	CAGGCUCUCCUUCCCUCCAG	mature miRNA	standard	MIMAT0028047	mmu-miR-7070-3p	mmu-miR-7070-3p
130	mmu-miR-99a-5p	0.151843	5293.74	30.986	5581.58	96.0831	0.0763842	5271.83	5315.65	5513.64	5649.52	AACCCGUAGAUCCGAUCUUGUG	mature miRNA	standard	MIMAT0000131	mmu-miR-99a-5p	mmu-miR-99a-5p
218	mmu-miR-146b-5p	0.152383	417.719	5.28137	434.622	2.29484	0.0572291	421.453	413.984	436.244	432.999	UGAGAACUGAAUUCCAUAGGCU	mature miRNA	standard	MIMAT0003475	mmu-miR-146b-5p	mmu-miR-146b-5p
1375	mmu-miR-6937-5p	0.152431	49.6836	1.54572	44.3943	1.03072	-0.162397	48.5906	50.7766	43.6654	45.1231	UAGCUGUAAGGGCUGGGUCUGUGU	mature miRNA	standard	MIMAT0027774	mmu-miR-6937-5p	mmu-miR-6937-5p
1478	mmu-miR-6988-3p	0.153365	24.3974	5.74535	50.9451	5.32457	1.06222	28.46	20.3348	54.7102	47.1801	UGACCUCUGUAUCUCCUGCCAG	mature miRNA	standard	MIMAT0027879	mmu-miR-6988-3p	mmu-miR-6988-3p
432	mmu-miR-344c-3p	0.154485	52.2002	5.5016	38.2434	0.864671	-0.448843	56.0904	48.31	38.8548	37.632	UGAUCUAGUCAAAGCCUGACAGU	mature miRNA	standard	MIMAT0014928	mmu-miR-344c-3p	mmu-miR-344c-3p
1723	mmu-miR-7219-3p	0.154521	497.717	28.6629	597.962	17.2905	0.264728	517.985	477.449	585.736	610.188	UAUCCGGGUUUCUAACACACU	mature miRNA	standard	MIMAT0028407	mmu-miR-7219-3p	mmu-miR-7219-3p
1220	mmu-miR-6368	0.15504	75.0502	1.05685	81.4539	2.03991	0.118128	74.3029	75.7975	80.0115	82.8964	CUGGGAAGCAGUGGAGGGGAG	mature miRNA	standard	MIMAT0025112	mmu-miR-6368	mmu-miR-6368
662	mmu-miR-582-3p	0.155722	56.6087	0.710045	79.5645	9.38895	0.4911	56.1066	57.1108	86.2035	72.9255	UAACCUGUUGAACAACUGAAC	mature miRNA	standard	MIMAT0005292	mmu-miR-582-3p	mmu-miR-582-3p
717	mmu-miR-670-5p	0.157436	73.3483	9.2151	50.3003	2.21364	-0.544196	66.8322	79.8643	51.8656	48.735	AUCCCUGAGUGUAUGUGGUGAA	mature miRNA	standard	MIMAT0003736	mmu-miR-670-5p	mmu-miR-670-5p
691	mmu-miR-669a-5p	0.158089	202.575	15.0609	91.8888	25.4211	-1.1405	213.225	191.926	109.864	73.9134	AGUUGUGUGUGCAUGUUCAUGUCU	mature miRNA	standard	MIMAT0003477,MIMAT0014889	mmu-miR-669a-5p	mmu-miR-669a-5p, mmu-miR-669p-5p
380	mmu-miR-301a-3p	0.158778	75.2336	25.8426	193.107	0.385267	1.35995	93.5071	56.9602	193.379	192.834	CAGUGCAAUAGUAUUGUCAAAGC	mature miRNA	standard	MIMAT0000379	mmu-miR-301a-3p	mmu-miR-301a-3p
417	mmu-miR-338-3p	0.1588	602.081	41.8222	483.887	17.5519	-0.315287	631.653	572.508	496.298	471.476	UCCAGCAUCAGUGAUUUUGUUG	mature miRNA	standard	MIMAT0000582	mmu-miR-338-3p	mmu-miR-338-3p
565	mmu-miR-466i-5p	0.159935	3258.92	11.5582	3154.92	35.4466	-0.0467911	3267.1	3250.75	3179.99	3129.86	UGUGUGUGUGUGUGUGUGUG	mature miRNA	standard	MIMAT0017325	mmu-miR-466i-5p	mmu-miR-466i-5p
1681	mmu-miR-7088-5p	0.161008	186.098	14.9382	236.181	8.22732	0.343828	196.661	175.535	230.363	241.999	GCAAGUGGUGGUGAGGAGGGGAAAC	mature miRNA	standard	MIMAT0028082	mmu-miR-7088-5p	mmu-miR-7088-5p
246	mmu-miR-181c-5p	0.161542	475.772	22.0181	604.035	44.6223	0.34436	460.203	491.341	572.482	635.587	AACAUUCAACCUGUCGGUGAGU	mature miRNA	standard	MIMAT0000674	mmu-miR-181c-5p	mmu-miR-181c-5p
1332	mmu-miR-6916-3p	0.161728	32.0776	6.98552	14.0078	2.92195	-1.19533	27.1381	37.0171	16.074	11.9417	CUUGGUCUCCCUCUUCCUACAG	mature miRNA	standard	MIMAT0027733	mmu-miR-6916-3p	mmu-miR-6916-3p
478	mmu-miR-376b-5p	0.162274	1078.91	65.2647	877.637	40.2383	-0.297882	1125.06	1032.76	849.184	906.09	GUGGAUAUUCCUUCUAUGGUUA	mature miRNA	standard	MIMAT0003388	mmu-miR-376b-5p	mmu-miR-376b-5p
1617	mmu-miR-7056-5p	0.162286	359.556	4.82599	317.669	13.9077	-0.17869	362.968	356.143	327.503	307.835	UGUGGAGGAGGACAGAGAGGUU	mature miRNA	standard	MIMAT0028016	mmu-miR-7056-5p	mmu-miR-7056-5p
492	mmu-miR-381-3p	0.16234	668.781	12.0663	623.709	11.434	-0.100661	660.249	677.313	631.794	615.624	UAUACAAGGGCAAGCUCUCUGU	mature miRNA	standard	MIMAT0000746	mmu-miR-381-3p	mmu-miR-381-3p
562	mmu-miR-466h-3p	0.162581	5163.81	4.9108	5446.72	106.941	0.0769505	5167.28	5160.34	5371.1	5522.33	UACGCACGCACACACACAC	mature miRNA	standard	MIMAT0017274	mmu-miR-466h-3p	mmu-miR-466h-3p
99	mmu-miR-30c-2-3p	0.162606	27.7872	0.941763	38.3677	4.33027	0.465475	28.4531	27.1212	41.4297	35.3058	CUGGGAGAAGGCUGUUUACUCU	mature miRNA	standard	MIMAT0005438	mmu-miR-30c-2-3p	mmu-miR-30c-2-3p
244	mmu-miR-181b-5p	0.162894	781.559	36.9568	887.661	0.0700435	0.183654	755.427	807.692	887.612	887.711	AACAUUCAUUGCUGUCGGUGGGU	mature miRNA	standard	MIMAT0000673	mmu-miR-181b-5p	mmu-miR-181b-5p
880	mmu-miR-1895	0.162965	1073.85	13.6536	1030.74	8.50034	-0.0591049	1083.5	1064.19	1024.73	1036.75	CCCCCGAGGAGGACGAGGAGGA	mature miRNA	standard	MIMAT0007867	mmu-miR-1895	mmu-miR-1895
221	mmu-miR-148a-3p	0.16331	266.391	1.64091	289.312	8.65254	0.11908	265.231	267.551	295.43	283.194	UCAGUGCACUACAGAACUUUGU	mature miRNA	standard	MIMAT0000516	mmu-miR-148a-3p	mmu-miR-148a-3p
477	mmu-miR-376b-3p	0.163688	943.142	30.7941	1341.14	167.702	0.507914	921.367	964.917	1222.56	1459.72	AUCAUAGAGGAACAUCCACUU	mature miRNA	standard	MIMAT0001092	mmu-miR-376b-3p	mmu-miR-376b-3p
1581	mmu-miR-7038-5p	0.165011	201.838	0.5864	192.62	3.33501	-0.0674398	202.252	201.423	194.978	190.262	UGUAGAAGGAAGGGCUGCUGUG	mature miRNA	standard	MIMAT0027980	mmu-miR-7038-5p	mmu-miR-7038-5p
943	mmu-miR-1967	0.165791	48.3131	1.80744	57.2699	2.97012	0.245363	47.035	49.5911	55.1697	59.3701	UGAGGAUCCUGGGGAGAAGAUGC	mature miRNA	standard	MIMAT0009440	mmu-miR-1967	mmu-miR-1967
538	mmu-miR-452-5p	0.166022	22.1005	2.82302	34.9504	4.06752	0.661229	20.1043	24.0967	32.0742	37.8265	UGUUUGCAGAGGAAACUGAGAC	mature miRNA	standard	MIMAT0001637	mmu-miR-452-5p	mmu-miR-452-5p
54	mmu-miR-19b-3p	0.166384	216.106	12.15	251.471	3.13071	0.218652	207.515	224.697	249.257	253.684	UGUGCAAAUCCAUGCAAAACUGA	mature miRNA	standard	MIMAT0000513	mmu-miR-19b-3p	mmu-miR-19b-3p
976	mmu-miR-3065-5p	0.16703	22.7979	30.1167	0.0150714	0	-10.5629	44.0936	1.50224	0.0150714	0.0150714	UCAACAAAAUCACUGAUGCUGG	mature miRNA	standard	MIMAT0014836	mmu-miR-3065-5p	mmu-miR-3065-5p
1389	mmu-miR-6944-5p	0.167955	144.914	4.98892	165.32	6.06254	0.190059	148.442	141.386	169.606	161.033	GUGAGAGCGGGGGGAGUGGCAAG	mature miRNA	standard	MIMAT0027788	mmu-miR-6944-5p	mmu-miR-6944-5p
1889	mmu-miR-8117	0.16842	23.3788	5.49122	50.0295	8.65003	1.09758	27.2617	19.4959	56.146	43.913	GCUCGUGUGGAACAGAAGGGG	mature miRNA	standard	MIMAT0031423	mmu-miR-8117	mmu-miR-8117
687	mmu-miR-668-3p	0.169202	694.864	51.9364	542.411	31.8722	-0.357345	658.14	731.589	564.948	519.874	UGUCACUCGGCUCGGCCCACUACC	mature miRNA	standard	MIMAT0003732	mmu-miR-668-3p	mmu-miR-668-3p
1665	mmu-miR-7080-5p	0.169647	56.2745	6.98252	77.5819	1.23993	0.463239	61.2119	51.3371	76.7052	78.4587	GUAGGAGCUGGAGGUGGGUUUGG	mature miRNA	standard	MIMAT0028066	mmu-miR-7080-5p	mmu-miR-7080-5p
416	mmu-miR-337-5p	0.170185	177.712	9.66453	214.991	10.7162	0.274731	184.546	170.878	222.568	207.413	GAACGGCGUCAUGCAGGAGUU	mature miRNA	standard	MIMAT0004644	mmu-miR-337-5p	mmu-miR-337-5p
248	mmu-miR-181d-5p	0.170574	488.124	27.7409	566.571	6.92762	0.21501	468.508	507.739	561.672	571.469	AACAUUCAUUGUUGUCGGUGGGU	mature miRNA	standard	MIMAT0004324	mmu-miR-181d-5p	mmu-miR-181d-5p
94	mmu-miR-30a-3p	0.17062	173.57	3.49568	162.037	2.83827	-0.0991949	171.098	176.042	160.03	164.044	CUUUCAGUCGGAUGUUUGCAGC	mature miRNA	standard	MIMAT0000129	mmu-miR-30a-3p	mmu-miR-30a-3p
488	mmu-miR-379-3p	0.174326	412.209	32.5089	283.673	35.8932	-0.539148	435.196	389.222	309.053	258.293	UAUGUAACAUGGUCCACUAACU	mature miRNA	standard	MIMAT0017080	mmu-miR-379-3p	mmu-miR-379-3p
871	mmu-miR-1839-5p	0.174909	463.388	11.0051	516.607	18.677	0.156846	455.607	471.17	503.4	529.814	AAGGUAGAUAGAACAGGUCUUG	mature miRNA	standard	MIMAT0009456	mmu-miR-1839-5p	mmu-miR-1839-5p
340	mmu-miR-221-3p	0.175658	5466.36	22.784	5870.29	165.301	0.102852	5482.47	5450.25	5987.17	5753.4	AGCUACAUUGUCUGCUGGGUUUC	mature miRNA	standard	MIMAT0000669	mmu-miR-221-3p	mmu-miR-221-3p
640	mmu-miR-532-3p	0.175957	135.494	3.76957	108.987	9.08228	-0.314067	132.828	138.159	115.41	102.565	CCUCCCACACCCAAGGCUUGCA	mature miRNA	standard	MIMAT0004781	mmu-miR-532-3p	mmu-miR-532-3p
483	mmu-miR-378a-3p	0.176315	225.298	8.03542	258.775	11.0454	0.199868	219.616	230.98	266.586	250.965	ACUGGACUUGGAGUCAGAAGG	mature miRNA	standard	MIMAT0003151	mmu-miR-378a-3p	mmu-miR-378a-3p
760	mmu-miR-703	0.178214	307.378	26.7108	383.214	9.34638	0.318135	326.265	288.49	389.822	376.605	AAAACCUUCAGAAGGAAAGAA	mature miRNA	standard	MIMAT0003493	mmu-miR-703	mmu-miR-703
454	mmu-miR-361-3p	0.178417	101.402	4.92143	88.7074	2.14912	-0.192958	97.9218	104.882	87.1877	90.227	UCCCCCAGGUGUGAUUCUGAUUUGU	mature miRNA	standard	MIMAT0017075	mmu-miR-361-3p	mmu-miR-361-3p
579	mmu-miR-467b-3p	0.178909	4942.15	70.6719	5221.36	90.1969	0.0792873	4892.17	4992.12	5157.58	5285.14	AUAUACAUACACACACCAACAC	mature miRNA	standard	MIMAT0003478	mmu-miR-467b-3p	mmu-miR-467b-3p
1351	mmu-miR-6925-5p	0.179941	298.659	21.3959	215.438	24.5811	-0.471222	313.788	283.53	232.82	198.057	UGAGGAAGAGAAGGCUUGGACU	mature miRNA	standard	MIMAT0027750	mmu-miR-6925-5p	mmu-miR-6925-5p
1824	mmu-miR-7671-3p	0.180441	66.8035	2.10671	38.7745	8.73047	-0.784815	65.3138	68.2932	44.9479	32.6011	AAGCGGGCAGGCGGAGAACCAC	mature miRNA	standard	MIMAT0029849	mmu-miR-7671-3p	mmu-miR-7671-3p
1045	mmu-miR-3099-3p	0.18087	615.866	20.9247	530.832	27.2054	-0.214361	601.07	630.662	550.069	511.595	UAGGCUAGAGAGAGGUUGGGGA	mature miRNA	standard	MIMAT0014816	mmu-miR-3099-3p	mmu-miR-3099-3p
693	mmu-miR-669b-5p	0.182778	277.252	30.3991	180.897	25.5083	-0.616029	298.748	255.757	198.934	162.86	AGUUUUGUGUGCAUGUGCAUGU	mature miRNA	standard	MIMAT0003476	mmu-miR-669b-5p	mmu-miR-669b-5p
650	mmu-miR-543-3p	0.183215	203.153	4.89134	140.962	21.5556	-0.527259	206.612	199.695	156.204	125.72	AAACAUUCGCGGUGCACUUCUU	mature miRNA	standard	MIMAT0003168	mmu-miR-543-3p	mmu-miR-543-3p
1273	mmu-miR-6418-5p	0.185667	164.432	10.7444	140.806	0.167004	-0.223778	156.834	172.029	140.924	140.688	UCAGGGGAAGGGAAGAGAUGC	mature miRNA	standard	MIMAT0025173	mmu-miR-6418-5p	mmu-miR-6418-5p
583	mmu-miR-467d-3p	0.185707	4026.38	54.8294	4188.3	40.8635	0.0568815	3987.61	4065.15	4159.4	4217.19	AUAUACAUACACACACCUACAC	mature miRNA	standard	MIMAT0004887	mmu-miR-467d-3p	mmu-miR-467d-3p
1866	mmu-miR-8094	0.185811	128.66	25.1858	202.726	2.10985	0.655965	110.851	146.469	201.234	204.218	AACUGAAGGACAACGAGAAGA	mature miRNA	standard	MIMAT0031395	mmu-miR-8094	mmu-miR-8094
1821	mmu-miR-7669-5p	0.185906	30.1676	3.83947	18.7877	2.93485	-0.68321	27.4527	32.8825	20.863	16.7124	AGUACCACCAUACACAGCUUUUG	mature miRNA	standard	MIMAT0029844	mmu-miR-7669-5p	mmu-miR-7669-5p
1605	mmu-miR-7050-5p	0.18774	127.569	9.83091	104.533	3.74393	-0.287321	134.521	120.618	107.18	101.886	ACAGGAGAAGGGGGUGAGAGA	mature miRNA	standard	MIMAT0028004	mmu-miR-7050-5p	mmu-miR-7050-5p
695	mmu-miR-669c-5p	0.188207	1701.42	19.8398	1606.83	34.9349	-0.082521	1715.45	1687.39	1631.54	1582.13	AUAGUUGUGUGUGGAUGUGUGU	mature miRNA	standard	MIMAT0003479	mmu-miR-669c-5p	mmu-miR-669c-5p
271	mmu-miR-193a-3p	0.188374	89.0713	7.48918	62.2447	8.12059	-0.51701	94.367	83.7757	67.9868	56.5026	AACUGGCCUACAAAGUCCCAGU	mature miRNA	standard	MIMAT0000223	mmu-miR-193a-3p	mmu-miR-193a-3p
497	mmu-miR-383-5p	0.189421	214.981	22.0352	157.756	13.5355	-0.446514	230.562	199.4	167.327	148.185	AGAUCAGAAGGUGACUGUGGCU	mature miRNA	standard	MIMAT0000748	mmu-miR-383-5p	mmu-miR-383-5p
30	mmu-miR-7b-5p	0.189698	95.8456	16.8168	63.3554	0.322314	-0.597246	107.737	83.9544	63.5833	63.1275	UGGAAGACUUGUGAUUUUGUUGU	mature miRNA	standard	MIMAT0000678	mmu-miR-7b-5p	mmu-miR-7b-5p
342	mmu-miR-222-3p	0.1903	6645.8	38.3745	7086.61	193.487	0.0926531	6618.66	6672.93	7223.43	6949.79	AGCUACAUCUGGCUACUGGGU	mature miRNA	standard	MIMAT0000670	mmu-miR-222-3p	mmu-miR-222-3p
16	mmu-let-7g-5p	0.191083	8449.83	50.1133	7364.78	443.525	-0.19828	8485.26	8414.39	7678.4	7051.16	UGAGGUAGUAGUUUGUACAGUU	mature miRNA	standard	MIMAT0000121	mmu-let-7g-5p	mmu-let-7g-5p
1733	mmu-miR-7224-3p	0.19197	30.5564	0.379428	37.9863	3.56418	0.314002	30.8247	30.2881	40.5065	35.466	UCCACUGAGAGGACCACCCAC	mature miRNA	standard	MIMAT0028417	mmu-miR-7224-3p	mmu-miR-7224-3p
235	mmu-miR-154-3p	0.19326	168.326	10.9274	201.253	9.17936	0.257755	160.599	176.053	194.763	207.744	AAUCAUACACGGUUGACCUAUU	mature miRNA	standard	MIMAT0004537	mmu-miR-154-3p	mmu-miR-154-3p
1763	mmu-miR-7239-3p	0.193638	101.368	2.42685	82.2796	7.42312	-0.300994	99.6518	103.084	87.5285	77.0306	UGGCUCUGUCAGGCAGGUAG	mature miRNA	standard	MIMAT0028447	mmu-miR-7239-3p	mmu-miR-7239-3p
1873	mmu-miR-8101	0.193951	109.137	5.40094	94.0475	4.11949	-0.214677	112.956	105.318	91.1346	96.9604	GGCGAGCGGAGCCGGAGGAGCC	mature miRNA	standard	MIMAT0031405	mmu-miR-8101	mmu-miR-8101
26	mmu-miR-7a-1-3p	0.195279	647.766	59.3307	515.749	22.2375	-0.328802	605.812	689.719	500.025	531.473	CAACAAAUCACAGUCUGCCAUA	mature miRNA	standard	MIMAT0004670	mmu-miR-7a-1-3p	mmu-miR-7a-1-3p
606	mmu-miR-489-3p	0.197134	12.0601	0.870336	26.6139	8.83538	1.14194	11.4446	12.6755	20.3663	32.8614	AAUGACACCACAUAUAUGGCAGC	mature miRNA	standard	MIMAT0003112	mmu-miR-489-3p	mmu-miR-489-3p
415	mmu-miR-337-3p	0.198659	314.781	23.3284	372.003	7.37424	0.240965	331.277	298.285	377.217	366.788	UUCAGCUCCUAUAUGAUGCCU	mature miRNA	standard	MIMAT0000578	mmu-miR-337-3p	mmu-miR-337-3p
682	mmu-miR-665-5p	0.199011	88.698	3.8081	47.2336	13.7143	-0.909087	91.3907	86.0052	56.9311	37.5362	AGGGGCCUCUGCCUCUAUCCAGGAUU	mature miRNA	standard	MIMAT0017238	mmu-miR-665-5p	mmu-miR-665-5p
807	mmu-miR-872-5p	0.199624	458.248	39.3284	599.312	52.6994	0.387179	486.058	430.439	636.577	562.048	AAGGUUACUUGUUAGUUCAGG	mature miRNA	standard	MIMAT0004934	mmu-miR-872-5p	mmu-miR-872-5p
167	mmu-miR-128-3p	0.199804	16157.5	153.189	14176.2	845.8	-0.188729	16049.2	16265.8	14774.3	13578.2	UCACAGUGAACCGGUCUCUUU	mature miRNA	standard	MIMAT0000140	mmu-miR-128-3p	mmu-miR-128-3p
663	mmu-miR-582-5p	0.199812	468.851	39.8465	683.821	101.477	0.54449	497.027	440.675	755.577	612.066	AUACAGUUGUUCAACCAGUUAC	mature miRNA	standard	MIMAT0005291	mmu-miR-582-5p	mmu-miR-582-5p
1449	mmu-miR-6973b-5p	0.200538	146.792	27.3373	218.539	1.29175	0.574121	166.122	127.461	219.453	217.626	GUAGGUAUGGGGAGAGGACAGGGA	mature miRNA	standard	MIMAT0027908	mmu-miR-6973b-5p	mmu-miR-6973b-5p
1707	mmu-miR-7211-3p	0.201301	25.5867	3.06895	37.7614	5.02824	0.561519	23.4166	27.7568	41.3169	34.2059	UGGAGUGACUGUAGGGAGGAUGC	mature miRNA	standard	MIMAT0028391	mmu-miR-7211-3p	mmu-miR-7211-3p
480	mmu-miR-376c-5p	0.201361	326.504	54.5482	172.557	42.2591	-0.920027	365.076	287.933	202.439	142.676	GUGGAUAUUCCUUCUAUGUUUA	mature miRNA	standard	MIMAT0005295	mmu-miR-376c-5p	mmu-miR-376c-5p
114	mmu-miR-34b-3p	0.202337	69.8572	5.8567	56.0025	3.28576	-0.318917	65.7159	73.9985	58.3259	53.6791	AAUCACUAACUCCACUGCCAUC	mature miRNA	standard	MIMAT0004581	mmu-miR-34b-3p	mmu-miR-34b-3p
754	mmu-miR-700-3p	0.204236	155.134	1.94238	145.197	4.14673	-0.0955068	156.508	153.761	148.129	142.265	CACGCGGGAACCGAGUCCACC	mature miRNA	standard	MIMAT0003490	mmu-miR-700-3p	mmu-miR-700-3p
610	mmu-miR-491-3p	0.205666	40.8357	1.84634	35.7056	1.59372	-0.193679	42.1413	39.5302	36.8326	34.5787	CUUAUGCAAGAUUCCCUUCUAC	mature miRNA	standard	MIMAT0017255	mmu-miR-491-3p	mmu-miR-491-3p
490	mmu-miR-380-3p	0.206964	196.728	24.6645	272.14	24.9023	0.468146	214.169	179.288	289.749	254.531	UAUGUAGUAUGGUCCACAUCUU	mature miRNA	standard	MIMAT0000745	mmu-miR-380-3p	mmu-miR-380-3p
177	mmu-miR-130c	0.207375	20.9733	28.5873	0.0151336	0	-10.4366	41.1875	0.759007	0.0151336	0.0151336	CAGUGCAAUGUUCCAAGGUGUG	mature miRNA	standard	MIMAT0025132	mmu-miR-130c	mmu-miR-130c
521	mmu-miR-434-3p	0.209816	2777.85	194.553	2268.9	154.852	-0.291977	2640.28	2915.42	2159.4	2378.39	UUUGAACCAUCACUCGACUCCU	mature miRNA	standard	MIMAT0001422	mmu-miR-434-3p	mmu-miR-434-3p
1343	mmu-miR-6921-5p	0.211445	74.8477	1.71727	98.7776	12.9318	0.400226	73.6334	76.062	89.6335	107.922	UGAGGGGCAUGAGGUAGGAAGC	mature miRNA	standard	MIMAT0027742	mmu-miR-6921-5p	mmu-miR-6921-5p
587	mmu-miR-467f	0.21218	4310.85	8.97109	4241.21	32.6762	-0.023496	4317.2	4304.51	4218.11	4264.32	AUAUACACACACACACCUACA	mature miRNA	standard	MIMAT0005846	mmu-miR-467f	mmu-miR-467f
667	mmu-miR-592-5p	0.212239	97.0017	12.0778	74.1332	2.67069	-0.387889	88.4613	105.542	76.0217	72.2448	AUUGUGUCAAUAUGCGAUGAUGU	mature miRNA	standard	MIMAT0003730	mmu-miR-592-5p	mmu-miR-592-5p
697	mmu-miR-669d-3p	0.21286	181.173	19.1601	120.4	20.7528	-0.589532	194.721	167.624	135.074	105.725	UAUACAUACACACCCAUAUAC	mature miRNA	standard	MIMAT0017324	mmu-miR-669d-3p	mmu-miR-669d-3p
79	mmu-miR-27a-3p	0.214246	1231.44	37.9455	1310.39	2.15843	0.0896537	1258.27	1204.61	1308.86	1311.92	UUCACAGUGGCUAAGUUCCGC	mature miRNA	standard	MIMAT0000537	mmu-miR-27a-3p	mmu-miR-27a-3p
689	mmu-miR-669a-3-3p	0.214578	1512.57	85.2989	1320.86	47.5491	-0.19553	1572.89	1452.26	1354.48	1287.23	ACAUAACAUACACACACAUGUAU	mature miRNA	standard	MIMAT0017251	mmu-miR-669a-3-3p	mmu-miR-669a-3-3p
341	mmu-miR-221-5p	0.215203	116.232	6.61875	102.429	2.63827	-0.182386	111.552	120.912	104.294	100.563	ACCUGGCAUACAAUGUAGAUUUCUGU	mature miRNA	standard	MIMAT0017060	mmu-miR-221-5p	mmu-miR-221-5p
1669	mmu-miR-7082-5p	0.217674	1802.63	47.8331	1949.75	56.9514	0.113183	1836.46	1768.81	1990.02	1909.48	UACGGGCAGGAGGAGGGGAGG	mature miRNA	standard	MIMAT0028070	mmu-miR-7082-5p	mmu-miR-7082-5p
395	mmu-miR-322-5p	0.218039	170.952	11.1031	210.263	17.0693	0.2986	178.803	163.101	222.332	198.193	CAGCAGCAAUUCAUGUUUUGGA	mature miRNA	standard	MIMAT0000548	mmu-miR-322-5p	mmu-miR-322-5p
1559	mmu-miR-7028-5p	0.218958	547.029	94.9519	380.085	18.1469	-0.525295	614.17	479.888	392.917	367.253	UGGGCUGAGGCUUGGGUCAGGAG	mature miRNA	standard	MIMAT0027960	mmu-miR-7028-5p	mmu-miR-7028-5p
982	mmu-miR-3068-5p	0.218963	148.214	4.14922	160.169	4.41613	0.111915	151.147	145.28	163.291	157.046	UUGGAGUUCAUGCAAGUUCUAACC	mature miRNA	standard	MIMAT0014842	mmu-miR-3068-5p	mmu-miR-3068-5p
602	mmu-miR-487b-3p	0.219832	1647.45	10.5103	1842.49	103.428	0.161423	1654.88	1640.02	1915.62	1769.35	AAUCGUACAGGGUCAUCCACUU	mature miRNA	standard	MIMAT0003184	mmu-miR-487b-3p	mmu-miR-487b-3p
487	mmu-miR-378d	0.220064	84.7178	3.06447	73.8316	4.45149	-0.198427	82.5509	86.8847	70.6839	76.9792	ACUGGCCUUGGAGUCAGAAGGU	mature miRNA	standard	MIMAT0025167	mmu-miR-378d	mmu-miR-378d
135	mmu-miR-101a-3p	0.220146	1185.16	74.82	1444.27	112.731	0.285264	1238.06	1132.25	1523.98	1364.56	UACAGUACUGUGAUAACUGAA	mature miRNA	standard	MIMAT0000133	mmu-miR-101a-3p	mmu-miR-101a-3p
1720	mmu-miR-7217-5p	0.220324	112.302	1.47632	126.759	7.58732	0.174702	113.346	111.258	121.394	132.124	AACUUGUAUCUUGUGAGACAGAAGG	mature miRNA	standard	MIMAT0028402	mmu-miR-7217-5p	mmu-miR-7217-5p
767	mmu-miR-709	0.222567	10727.7	248.182	10205.3	113.872	-0.0720226	10552.2	10903.2	10124.8	10285.8	GGAGGCAGAGGCAGGAGGA	mature miRNA	standard	MIMAT0003499	mmu-miR-709	mmu-miR-709
233	mmu-miR-153-3p	0.222598	2382.93	23.3646	2651.92	142.883	0.154297	2399.45	2366.41	2752.95	2550.88	UUGCAUAGUCACAAAAGUGAUC	mature miRNA	standard	MIMAT0000163	mmu-miR-153-3p	mmu-miR-153-3p
254	mmu-miR-184-5p	0.224259	104.582	10.7474	127.148	0.0299598	0.281875	112.181	96.9821	127.169	127.126	CCUUAUCACUUUUCCAGCCAGC	mature miRNA	standard	MIMAT0022690	mmu-miR-184-5p	mmu-miR-184-5p
402	mmu-miR-326-3p	0.224336	116.658	16.9804	85.7868	5.05884	-0.443462	104.651	128.665	89.364	82.2097	CCUCUGGGCCCUUCCUCCAGU	mature miRNA	standard	MIMAT0000559	mmu-miR-326-3p	mmu-miR-326-3p
96	mmu-miR-30b-3p	0.2263	69.7885	7.94996	89.347	5.71477	0.35643	75.41	64.167	85.3061	93.388	CUGGGAUGUGGAUGUUUACGUC	mature miRNA	standard	MIMAT0004524	mmu-miR-30b-3p	mmu-miR-30b-3p
140	mmu-miR-103-1-5p	0.226491	31.7777	1.33151	37.2053	2.63872	0.227495	30.8361	32.7192	39.0711	35.3394	GGCUUCUUUACAGUGCUGCCUUG	mature miRNA	standard	MIMAT0017024	mmu-miR-103-1-5p	mmu-miR-103-1-5p
513	mmu-miR-425-5p	0.226668	360.89	7.14699	378.265	5.61662	0.067838	355.836	365.944	382.236	374.293	AAUGACACGAUCACUCCCGUUGA	mature miRNA	standard	MIMAT0004750	mmu-miR-425-5p	mmu-miR-425-5p
1593	mmu-miR-7044-5p	0.227624	185.984	13.4438	157.6	7.64574	-0.238914	195.49	176.478	152.193	163.006	GUGUGGUGGUGGUGGCGGC	mature miRNA	standard	MIMAT0027992	mmu-miR-7044-5p	mmu-miR-7044-5p
139	mmu-miR-101c	0.227749	307.749	9.80017	289.469	1.45393	-0.0883455	314.678	300.819	290.497	288.44	ACAGUACUGUGAUAACUGA	mature miRNA	standard	MIMAT0019349	mmu-miR-101c	mmu-miR-101c
721	mmu-miR-672-5p	0.229481	166.51	2.26707	182.591	8.56777	0.133004	168.113	164.907	176.532	188.649	UGAGGUUGGUGUACUGUGUGUGA	mature miRNA	standard	MIMAT0003735	mmu-miR-672-5p	mmu-miR-672-5p
1423	mmu-miR-6961-5p	0.230099	87.0217	0.546442	97.2645	5.70639	0.160538	87.4081	86.6353	93.2295	101.3	UGACUGGGAAGGAAAUGGCC	mature miRNA	standard	MIMAT0027822	mmu-miR-6961-5p	mmu-miR-6961-5p
270	mmu-miR-192-5p	0.230421	221.86	6.63265	246.162	11.5012	0.14996	226.55	217.17	254.294	238.029	CUGACCUAUGAAUUGACAGCC	mature miRNA	standard	MIMAT0000517	mmu-miR-192-5p	mmu-miR-192-5p
1543	mmu-miR-7020-5p	0.230426	31.8463	7.80392	50.3134	2.55656	0.659817	37.3645	26.3281	52.1211	48.5056	UGGGAUGGUGGAGAGGGUGACCAG	mature miRNA	standard	MIMAT0027944	mmu-miR-7020-5p	mmu-miR-7020-5p
843	mmu-miR-1195	0.2332	49.2042	1.31908	25.793	9.2697	-0.931803	48.2715	50.1369	19.2383	32.3476	UGAGUUCGAGGCCAGCCUGCUCA	mature miRNA	standard	MIMAT0005856	mmu-miR-1195	mmu-miR-1195
197	mmu-miR-138-2-3p	0.234922	133.049	1.37312	119.304	7.05958	-0.15731	132.078	134.02	124.296	114.312	GCUAUUUCACGACACCAGGGU	mature miRNA	standard	MIMAT0016987	mmu-miR-138-2-3p	mmu-miR-138-2-3p
586	mmu-miR-467e-5p	0.237293	27.0829	4.10721	39.5443	5.68002	0.546088	29.9871	24.1787	35.5279	43.5607	AUAAGUGUGAGCAUGUAUAUGU	mature miRNA	standard	MIMAT0005293	mmu-miR-467e-5p	mmu-miR-467e-5p
467	mmu-miR-370-3p	0.237625	75.3147	0.408685	79.7542	2.48159	0.0826287	75.6037	75.0258	77.9995	81.509	GCCUGCUGGGGUGGAACCUGGU	mature miRNA	standard	MIMAT0001095	mmu-miR-370-3p	mmu-miR-370-3p
786	mmu-miR-744-3p	0.240118	33.6419	8.10867	53.2139	5.39037	0.661542	39.3756	27.9082	49.4023	57.0254	CUGUUGCCACUAACCUCAACCU	mature miRNA	standard	MIMAT0004820	mmu-miR-744-3p	mmu-miR-744-3p
701	mmu-miR-669f-3p	0.242363	3406.21	88.7527	3240.8	34.0331	-0.0718179	3468.97	3343.45	3264.87	3216.74	CAUAUACAUACACACACACGUAU	mature miRNA	standard	MIMAT0005839	mmu-miR-669f-3p	mmu-miR-669f-3p
1315	mmu-miR-6907-5p	0.243142	37.8751	3.62565	44.7369	0.0544286	0.240213	35.3114	40.4389	44.7754	44.6984	UUCUGGGACACAGGGAGGCUCG	mature miRNA	standard	MIMAT0027714	mmu-miR-6907-5p	mmu-miR-6907-5p
5	mmu-let-7b-5p	0.24449	3948.91	92.1725	3333.31	317.027	-0.244499	4014.08	3883.73	3557.48	3109.14	UGAGGUAGUAGGUUGUGUGGUU	mature miRNA	standard	MIMAT0000522	mmu-let-7b-5p	mmu-let-7b-5p
559	mmu-miR-466f-3p	0.246664	5376.44	86.6811	5617.03	109.13	0.0631577	5437.73	5315.14	5539.86	5694.2	CAUACACACACACAUACACAC	mature miRNA	standard	MIMAT0004882	mmu-miR-466f-3p	mmu-miR-466f-3p
1602	mmu-miR-7049-3p	0.247024	35.4172	4.0465	49.0584	7.23135	0.470051	38.2785	32.5559	54.1718	43.9451	UGCAGCCCCUGUCUGCCUCAG	mature miRNA	standard	MIMAT0028003	mmu-miR-7049-3p	mmu-miR-7049-3p
1595	mmu-miR-7045-5p	0.247728	695.628	18.6107	593.164	53.0451	-0.229885	708.788	682.469	555.656	630.673	AGCGGGUGGGGGAGGGGGACU	mature miRNA	standard	MIMAT0027994	mmu-miR-7045-5p	mmu-miR-7045-5p
1853	mmu-miR-7685-5p	0.248023	136.126	0.608592	160.329	14.9926	0.236099	136.556	135.695	149.728	170.931	ACCUUCCGGUUUCUUCAAGUCUCC	mature miRNA	standard	MIMAT0029896	mmu-miR-7685-5p	mmu-miR-7685-5p
1580	mmu-miR-7038-3p	0.248161	36.2499	2.63199	30.4415	2.15182	-0.251936	38.111	34.3888	31.9631	28.9199	CACUGCUCCUGCCUUCUUACAG	mature miRNA	standard	MIMAT0027981	mmu-miR-7038-3p	mmu-miR-7038-3p
107	mmu-miR-31-5p	0.249228	148.027	14.6871	175.966	4.26045	0.249441	137.641	158.412	178.979	172.954	AGGCAAGAUGCUGGCAUAGCUG	mature miRNA	standard	MIMAT0000538	mmu-miR-31-5p	mmu-miR-31-5p
1328	mmu-miR-6914-3p	0.250488	127.474	14.7239	99.4729	8.63334	-0.35783	117.063	137.886	93.3682	105.578	UCUGUCCACCUCUUCCCAG	mature miRNA	standard	MIMAT0027729	mmu-miR-6914-3p	mmu-miR-6914-3p
334	mmu-miR-219a-2-3p	0.250861	411.958	30.7554	487.189	31.4931	0.241983	433.706	390.211	509.458	464.92	AGAAUUGUGGCUGGACAUCUGU	mature miRNA	standard	MIMAT0022841	mmu-miR-219a-2-3p	mmu-miR-219a-2-3p
1420	mmu-miR-6960-3p	0.254903	92.8393	62.6777	23.3263	3.8814	-1.99278	48.5194	137.159	20.5818	26.0709	AGCCAACCACCUCUCUCCUCAG	mature miRNA	standard	MIMAT0027821	mmu-miR-6960-3p	mmu-miR-6960-3p
318	mmu-miR-214-3p	0.258136	215.79	14.9552	190.793	4.98248	-0.177619	226.365	205.215	194.316	187.27	ACAGCAGGCACAGACAGGCAGU	mature miRNA	standard	MIMAT0000661	mmu-miR-214-3p	mmu-miR-214-3p
70	mmu-miR-24-2-5p	0.259577	65.0263	3.1709	70.6282	1.00424	0.11922	62.7842	67.2685	69.9181	71.3383	GUGCCUACUGAGCUGAAACAGU	mature miRNA	standard	MIMAT0005440	mmu-miR-24-2-5p	mmu-miR-24-2-5p
1089	mmu-miR-3535	0.261573	320.522	16.2519	284.311	15.277	-0.172955	309.03	332.014	273.508	295.113	UGGAUAUGAUGACUGAUUACCUGAGA	mature miRNA	standard	MIMAT0031410	mmu-miR-3535	mmu-miR-3535
941	mmu-miR-1966-3p	0.26555	72.317	64.1784	10.6623	0.18881	-2.76181	26.936	117.698	10.5288	10.7958	UUUCUGACUCAACUCUCCCUUAG	mature miRNA	standard	MIMAT0022952	mmu-miR-1966-3p	mmu-miR-1966-3p
301	mmu-miR-204-3p	0.265625	77.2349	3.81546	70.2439	2.29675	-0.136879	79.9328	74.5369	68.6199	71.868	GCUGGGAAGGCAAAGGGACGU	mature miRNA	standard	MIMAT0017002	mmu-miR-204-3p	mmu-miR-204-3p
494	mmu-miR-382-3p	0.266842	204.179	37.7021	138.203	21.8811	-0.563048	230.838	177.52	153.675	122.73	UCAUUCACGGACAACACUUUUU	mature miRNA	standard	MIMAT0004691	mmu-miR-382-3p	mmu-miR-382-3p
1531	mmu-miR-7014-5p	0.268258	35.7701	12.4489	60.7299	0.195236	0.763655	44.5728	26.9674	60.8679	60.5918	UUGGGUGCUGUGGAAGGGACAG	mature miRNA	standard	MIMAT0027932	mmu-miR-7014-5p	mmu-miR-7014-5p
791	mmu-miR-760-3p	0.269933	25.9442	1.60683	32.5526	4.17724	0.327358	24.808	27.0804	29.5988	35.5063	CGGCUCUGGGUCUGUGGGGA	mature miRNA	standard	MIMAT0003898	mmu-miR-760-3p	mmu-miR-760-3p
4	mmu-let-7b-3p	0.270621	50.3969	10.0221	36.4702	0.523627	-0.466616	57.4836	43.3103	36.8405	36.1	CUAUACAACCUACUGCCUUCCC	mature miRNA	standard	MIMAT0004621	mmu-let-7b-3p	mmu-let-7b-3p
870	mmu-miR-1839-3p	0.270755	309.664	26.1312	366.79	25.1466	0.244251	291.186	328.141	349.009	384.571	AGACCUACUUAUCUACCAACAGC	mature miRNA	standard	MIMAT0009457	mmu-miR-1839-3p	mmu-miR-1839-3p
1891	mmu-miR-8119	0.271087	52.428	4.56506	34.5334	9.00028	-0.602348	55.656	49.2001	40.8975	28.1692	GAGGAGAGGGAGCUAGGGUC	mature miRNA	standard	MIMAT0031425	mmu-miR-8119	mmu-miR-8119
194	mmu-miR-137-3p	0.271373	5141.23	124.652	4825.11	158.5	-0.091553	5229.37	5053.09	4937.18	4713.03	UUAUUGCUUAAGAAUACGCGUAG	mature miRNA	standard	MIMAT0000149	mmu-miR-137-3p	mmu-miR-137-3p
942	mmu-miR-1966-5p	0.271805	539.886	1.20625	560.761	13.5752	0.0547306	539.033	540.739	570.36	551.161	AAGGGAGCUGGCUCAGGAGAGAGUC	mature miRNA	standard	MIMAT0009439	mmu-miR-1966-5p	mmu-miR-1966-5p
245	mmu-miR-181c-3p	0.27231	25.5767	4.84162	34.3063	1.41774	0.423644	29.0002	22.1531	33.3038	35.3088	ACCAUCGACCGUUGAGUGGACC	mature miRNA	standard	MIMAT0017068	mmu-miR-181c-3p	mmu-miR-181c-3p
699	mmu-miR-669e-3p	0.273914	3525.75	40.8763	3653.4	72.7399	0.0513105	3554.65	3496.85	3704.84	3601.97	UGAAUAUACACACACUUACAC	mature miRNA	standard	MIMAT0017330	mmu-miR-669e-3p	mmu-miR-669e-3p
704	mmu-miR-669h-3p	0.276038	801.54	57.262	897.156	18.936	0.162584	842.031	761.05	910.546	883.767	UAUGCAUAUACACACAUGCACA	mature miRNA	standard	MIMAT0005842	mmu-miR-669h-3p	mmu-miR-669h-3p
42	mmu-miR-16-2-3p	0.276718	24.1074	2.86086	33.7911	6.16036	0.487168	22.0845	26.1303	29.4351	38.1471	ACCAAUAUUAUUGUGCUGCUUU	mature miRNA	standard	MIMAT0017018	mmu-miR-16-2-3p	mmu-miR-16-2-3p
561	mmu-miR-466g	0.27769	3171.04	24.0696	3276.05	65.6145	0.0470009	3154.02	3188.06	3229.66	3322.45	AUACAGACACAUGCACACACA	mature miRNA	standard	MIMAT0004883	mmu-miR-466g	mmu-miR-466g
710	mmu-miR-669l-3p	0.278134	47.1743	2.01437	33.1736	7.8122	-0.507964	48.5987	45.7499	38.6977	27.6496	AUAUACAUACACACCCAUAUAU	mature miRNA	standard	MIMAT0017345	mmu-miR-669l-3p	mmu-miR-669l-3p
1054	mmu-miR-3102-5p.2-5p	0.279666	121.486	20.6767	156.758	5.08328	0.367748	106.865	136.107	153.163	160.352	GGUGGUGCAGGCAGGAGAGCC	mature miRNA	standard	MIMAT0014934	mmu-miR-3102-5p.2-5p	mmu-miR-3102-5p.2-5p
393	mmu-miR-320-5p	0.279755	289.207	28.3359	206.068	42.7745	-0.488983	309.244	269.17	236.314	175.822	GCCUUCUCUUCCCGGUUCUUCC	mature miRNA	standard	MIMAT0017057	mmu-miR-320-5p	mmu-miR-320-5p
260	mmu-miR-187-5p	0.280012	60.183	9.06783	80.1551	9.4815	0.413437	53.7711	66.595	86.8595	73.4507	AGGCUACAACACAGGACCCGGG	mature miRNA	standard	MIMAT0016997	mmu-miR-187-5p	mmu-miR-187-5p
1430	mmu-miR-6965-3p	0.280299	26.8706	10.2658	14.2631	0.958876	-0.913739	34.1296	19.6115	13.5851	14.9411	UCUGUGCUCGGUCUCGCUCCAG	mature miRNA	standard	MIMAT0027831	mmu-miR-6965-3p	mmu-miR-6965-3p
1495	mmu-miR-6996-5p	0.282932	77.6344	2.19219	71.8495	3.16541	-0.111718	79.1845	76.0843	69.6112	74.0877	UGCACAGGACAGAGCACAGUC	mature miRNA	standard	MIMAT0027894	mmu-miR-6996-5p	mmu-miR-6996-5p
1218	mmu-miR-6366	0.288172	48.4126	7.55373	60.8793	2.39696	0.330569	53.7539	43.0713	62.5742	59.1844	AGCUAAGGGGCCCGGGGAGCCA	mature miRNA	standard	MIMAT0025110	mmu-miR-6366	mmu-miR-6366
1708	mmu-miR-7211-5p	0.290442	16.4572	2.79686	27.6239	8.26816	0.747201	14.4795	18.4348	33.4704	21.7774	UCUUUCCCUCUGCCACUCCACC	mature miRNA	standard	MIMAT0028390	mmu-miR-7211-5p	mmu-miR-7211-5p
892	mmu-miR-1906	0.296177	30.9634	2.09376	27.5937	1.24504	-0.166224	32.4439	29.4829	26.7134	28.4741	UGCAGCAGCCUGAGGCAGGGCU	mature miRNA	standard	MIMAT0007872	mmu-miR-1906	mmu-miR-1906
668	mmu-miR-598-3p	0.296237	899.174	127.949	685.114	88.1112	-0.392257	989.648	808.7	747.418	622.81	UACGUCAUCGUCGUCAUCGUUA	mature miRNA	standard	MIMAT0004942	mmu-miR-598-3p	mmu-miR-598-3p
622	mmu-miR-497-5p	0.298194	293.867	15.3787	330.61	21.7087	0.16997	282.992	304.741	345.961	315.26	CAGCAGCACACUGUGGUUUGUA	mature miRNA	standard	MIMAT0003453	mmu-miR-497-5p	mmu-miR-497-5p
1882	mmu-miR-8110	0.299152	85.5737	19.3235	116.102	1.89603	0.440155	99.2375	71.9099	117.443	114.761	AAGCGUGGAUUGGGGGGGGGG	mature miRNA	standard	MIMAT0031416	mmu-miR-8110	mmu-miR-8110
134	mmu-miR-100-5p	0.301878	2232.59	35.3272	2123.76	69.6638	-0.072101	2257.57	2207.61	2173.01	2074.5	AACCCGUAGAUCCGAACUUGUG	mature miRNA	standard	MIMAT0000655	mmu-miR-100-5p	mmu-miR-100-5p
967	mmu-miR-3061-3p	0.304759	29.7988	0.820102	33.6262	2.79183	0.174331	29.2189	30.3787	35.6003	31.6521	CUACCUUUGAUAGUCCACUGCC	mature miRNA	standard	MIMAT0014829	mmu-miR-3061-3p	mmu-miR-3061-3p
1702	mmu-miR-7118-5p	0.305815	246.627	18.6516	218.865	9.51373	-0.17229	259.816	233.438	225.592	212.138	UGGGGAAGGCGGGAGAGGGAAC	mature miRNA	standard	MIMAT0028133	mmu-miR-7118-5p	mmu-miR-7118-5p
1100	mmu-miR-3960	0.308856	1915.25	12.8672	2009.17	69.9692	0.0690672	1924.35	1906.15	2058.65	1959.7	GGCGGCGGCGGAGGCGGGGG	mature miRNA	standard	MIMAT0019336	mmu-miR-3960	mmu-miR-3960
673	mmu-miR-652-3p	0.309558	198.371	11.5698	229.799	21.1237	0.212174	206.552	190.19	244.736	214.863	AAUGGCGCCACUAGGGUUGUG	mature miRNA	standard	MIMAT0003711	mmu-miR-652-3p	mmu-miR-652-3p
732	mmu-miR-678	0.309628	47.4069	2.55909	68.508	17.4742	0.531176	49.2164	45.5973	56.1519	80.8641	GUCUCGGUGCAAGGACUGGAGG	mature miRNA	standard	MIMAT0003452	mmu-miR-678	mmu-miR-678
718	mmu-miR-671-3p	0.311216	40.4345	9.13116	29.4103	0.925766	-0.459264	33.9778	46.8912	28.7557	30.065	UCCGGUUCUCAGGGCUCCACC	mature miRNA	standard	MIMAT0004821	mmu-miR-671-3p	mmu-miR-671-3p
1370	mmu-miR-6935-3p	0.31255	111.485	96.2965	23.3767	0.700951	-2.25371	43.3933	179.577	22.8811	23.8724	UGUUCUUUGUCUUUCCACAG	mature miRNA	standard	MIMAT0027771	mmu-miR-6935-3p	mmu-miR-6935-3p
669	mmu-miR-598-5p	0.313722	58.4447	15.3993	85.2104	11.0348	0.543957	69.3336	47.5558	93.0132	77.4077	GCGGUGAUGCCGAUGGUGCGAGC	mature miRNA	standard	MIMAT0017283	mmu-miR-598-5p	mmu-miR-598-5p
508	mmu-miR-421-3p	0.318556	289.217	7.88395	262.314	18.6889	-0.140859	294.792	283.642	275.529	249.099	AUCAACAGACAUUAAUUGGGCGC	mature miRNA	standard	MIMAT0004869	mmu-miR-421-3p	mmu-miR-421-3p
552	mmu-miR-466b-3p	0.31966	78.7532	5.25882	98.9133	15.7087	0.328826	75.0347	82.4718	110.021	87.8055	AUACAUACACGCACACAUAAGA	mature miRNA	standard	MIMAT0004876,MIMAT0004878,MIMAT0014892	mmu-miR-466b-3p	mmu-miR-466b-3p, mmu-miR-466c-3p, mmu-miR-466p-3p
1270	mmu-miR-6416-5p	0.319956	19.2689	0.0406054	28.7648	8.3561	0.578033	19.2402	19.2976	22.8562	34.6735	CUCCGUAUCAUCUGCUCUUCU	mature miRNA	standard	MIMAT0025170	mmu-miR-6416-5p	mmu-miR-6416-5p
1528	mmu-miR-7013-3p	0.321354	132.496	1.88235	136.178	2.18145	0.0395534	131.165	133.827	134.636	137.721	CCACACUUACUGUUGCCUCUUCCU	mature miRNA	standard	MIMAT0027931	mmu-miR-7013-3p	mmu-miR-7013-3p
1137	mmu-miR-5126	0.323915	1534.66	49.9183	1682.31	107.72	0.132524	1499.36	1569.96	1606.14	1758.48	GCGGGCGGGGCCGGGGGCGGGG	mature miRNA	standard	MIMAT0020637	mmu-miR-5126	mmu-miR-5126
659	mmu-miR-568	0.327148	1348.94	289.248	1773.4	121.649	0.394693	1553.47	1144.41	1859.41	1687.38	AUGUAUAAAUGUAUACACAC	mature miRNA	standard	MIMAT0004892	mmu-miR-568	mmu-miR-568
192	mmu-miR-136-3p	0.330634	965.576	15.2322	1071.79	87.3316	0.15056	954.805	976.347	1133.54	1010.04	AUCAUCGUCUCAAAUGAGUCUU	mature miRNA	standard	MIMAT0004532	mmu-miR-136-3p	mmu-miR-136-3p
517	mmu-miR-431-5p	0.330678	55.4898	5.83168	43.7659	7.1582	-0.342416	59.6134	51.3662	48.8275	38.7042	UGUCUUGCAGGCCGUCAUGCA	mature miRNA	standard	MIMAT0001418	mmu-miR-431-5p	mmu-miR-431-5p
651	mmu-miR-543-5p	0.333424	79.1686	0.103023	70.7726	6.59588	-0.161737	79.2414	79.0957	75.4366	66.1086	AAGUUGCCCGCGUGUUUUUCG	mature miRNA	standard	MIMAT0017207	mmu-miR-543-5p	mmu-miR-543-5p
29	mmu-miR-7b-3p	0.334087	131.092	23.3588	104.381	1.90918	-0.328725	147.609	114.575	105.731	103.031	CAACAAGUCACAGCCAGCCUCA	mature miRNA	standard	MIMAT0017071	mmu-miR-7b-3p	mmu-miR-7b-3p
262	mmu-miR-188-5p	0.334109	66.3067	6.54149	85.0202	14.6538	0.35865	70.9323	61.6812	95.3819	74.6584	CAUCCCUUGCAUGGUGGAGGG	mature miRNA	standard	MIMAT0000217	mmu-miR-188-5p	mmu-miR-188-5p
1317	mmu-miR-6908-5p	0.335879	248	130.391	449.978	1.52429	0.859514	340.2	155.8	451.056	448.9	UUGCCUGUCAGGGAGAGCCCCA	mature miRNA	standard	MIMAT0027716	mmu-miR-6908-5p	mmu-miR-6908-5p
19	mmu-let-7j	0.336115	3035.87	86.9349	3331.85	233.926	0.134215	3097.34	2974.4	3497.26	3166.44	UGAGGUAUUAGUUUGUGCUGUUAU	mature miRNA	standard	MIMAT0025123	mmu-let-7j	mmu-let-7j
250	mmu-miR-182-5p	0.337029	65.7932	23.009	115.126	34.6302	0.807208	49.5234	82.063	90.6392	139.614	UUUGGCAAUGGUAGAACUCACACCG	mature miRNA	standard	MIMAT0000211	mmu-miR-182-5p	mmu-miR-182-5p
728	mmu-miR-676-3p	0.338385	235.706	26.9805	277.017	20.1737	0.232987	216.627	254.784	262.752	291.281	CCGUCCUGAGGUUGUUGAGCU	mature miRNA	standard	MIMAT0003782	mmu-miR-676-3p	mmu-miR-676-3p
550	mmu-miR-466a-3p	0.339075	105.535	9.95147	128.417	16.8304	0.283114	98.4982	112.572	140.318	116.516	UAUACAUACACGCACACAUAAGA	mature miRNA	standard	MIMAT0002107,MIMAT0004880	mmu-miR-466a-3p	mmu-miR-466a-3p, mmu-miR-466e-3p
1539	mmu-miR-7018-5p	0.341859	52.2295	3.35723	56.4688	0.956438	0.112588	54.6035	49.8556	55.7925	57.1451	GUGAGCAGACAGGGAGUGGUGGGG	mature miRNA	standard	MIMAT0027940	mmu-miR-7018-5p	mmu-miR-7018-5p
522	mmu-miR-434-5p	0.348322	372.786	13.2594	418.41	38.1307	0.16657	363.41	382.162	391.448	445.373	GCUCGACUCAUGGUUUGAACCA	mature miRNA	standard	MIMAT0001421	mmu-miR-434-5p	mmu-miR-434-5p
893	mmu-miR-1907	0.348446	45.6813	10.6715	32.0723	5.93436	-0.510274	53.2272	38.1354	36.2685	27.8761	GAGCAGCAGAGGAUCUGGAGGU	mature miRNA	standard	MIMAT0007876	mmu-miR-1907	mmu-miR-1907
199	mmu-miR-139-3p	0.349044	50.0275	4.42773	44.9863	0.731172	-0.153234	46.8966	53.1583	45.5033	44.4693	UGGAGACGCGGCCCUGUUGGAG	mature miRNA	standard	MIMAT0004662	mmu-miR-139-3p	mmu-miR-139-3p
1391	mmu-miR-6945-5p	0.351783	42.282	0.380035	40.3443	1.62362	-0.0676781	42.5507	42.0133	39.1963	41.4924	UCCUGGGAGGGGCAGCCCCUGG	mature miRNA	standard	MIMAT0027790	mmu-miR-6945-5p	mmu-miR-6945-5p
1234	mmu-miR-6382	0.352735	116.717	6.02007	152.045	32.5485	0.381483	120.974	112.46	175.06	129.03	UGGAAUGUAAAGAGAGCACACAAG	mature miRNA	standard	MIMAT0025128	mmu-miR-6382	mmu-miR-6382
514	mmu-miR-429-3p	0.353303	75.7102	70.513	15.8941	1.36359	-2.252	125.57	25.85	14.9299	16.8583	UAAUACUGUCUGGUAAUGCCGU	mature miRNA	standard	MIMAT0001537	mmu-miR-429-3p	mmu-miR-429-3p
288	mmu-miR-199b-5p	0.354325	49.1187	47.359	9.29777	2.27588	-2.40131	15.6308	82.6066	10.9071	7.68849	CCCAGUGUUUAGACUACCUGUUC	mature miRNA	standard	MIMAT0000672	mmu-miR-199b-5p	mmu-miR-199b-5p
281	mmu-miR-196a-1-3p	0.356129	54.619	5.91632	48.1707	0.235125	-0.181246	50.4355	58.8024	48.3369	48.0044	CAACGACAUCAAACCACCUGAU	mature miRNA	standard	MIMAT0017013	mmu-miR-196a-1-3p	mmu-miR-196a-1-3p
1080	mmu-miR-3473b	0.358004	136.157	10.4808	121.865	7.44392	-0.159992	128.746	143.568	127.128	116.601	GGGCUGGAGAGAUGGCUCAG	mature miRNA	standard	MIMAT0020367	mmu-miR-3473b	mmu-miR-3473b
153	mmu-miR-124-5p	0.362038	31.7107	6.09373	41.2725	5.97552	0.380213	36.0196	27.4018	45.4979	37.0472	CGUGUUCACAGCGGACCUUGAU	mature miRNA	standard	MIMAT0004527	mmu-miR-124-5p	mmu-miR-124-5p
1448	mmu-miR-6973b-3p	0.362734	42.6477	10.7744	27.7224	8.27092	-0.621414	50.2664	35.029	33.5709	21.874	UGCUCUCUUACCCUUCCUAG	mature miRNA	standard	MIMAT0027909	mmu-miR-6973b-3p	mmu-miR-6973b-3p
1471	mmu-miR-6984-5p	0.36409	121.298	4.52313	128.807	5.14012	0.0866553	124.496	118.1	132.441	125.172	ACUGAAAGGCAAUGAAGGAGGAGC	mature miRNA	standard	MIMAT0027870	mmu-miR-6984-5p	mmu-miR-6984-5p
155	mmu-miR-125a-5p	0.365228	4845.54	104.884	4199.33	556.797	-0.206499	4919.71	4771.38	4593.04	3805.61	UCCCUGAGACCCUUUAACCUGUGA	mature miRNA	standard	MIMAT0000135	mmu-miR-125a-5p	mmu-miR-125a-5p
580	mmu-miR-467b-5p	0.36753	39.5154	6.30413	47.3535	2.92142	0.261055	35.0578	43.9731	45.2878	49.4193	GUAAGUGCCUGCAUGUAUAUG	mature miRNA	standard	MIMAT0005448	mmu-miR-467b-5p	mmu-miR-467b-5p
974	mmu-miR-3064-5p	0.368201	57.5463	69.4474	4.29896	0.193729	-3.74266	106.653	8.4396	4.43594	4.16197	UCUGGCUGUUGUGGUGUGCAAA	mature miRNA	standard	MIMAT0014834	mmu-miR-3064-5p	mmu-miR-3064-5p
787	mmu-miR-744-5p	0.370826	237.551	14.0332	221.277	6.236	-0.102386	247.474	227.628	216.867	225.686	UGCGGGGCUAGGGCUAACAGCA	mature miRNA	standard	MIMAT0004187	mmu-miR-744-5p	mmu-miR-744-5p
1404	mmu-miR-6952-3p	0.374529	36.3866	1.843	43.3612	6.58197	0.252998	37.6898	35.0834	48.0154	38.7071	UCUCUGACUCUGCCUCCCACAG	mature miRNA	standard	MIMAT0027805	mmu-miR-6952-3p	mmu-miR-6952-3p
1571	mmu-miR-7034-5p	0.37779	56.4487	6.08369	49.5266	2.89826	-0.188738	60.7505	52.1469	51.5759	47.4772	UCCGGGAGGGAUGGAUGUGCU	mature miRNA	standard	MIMAT0027972	mmu-miR-7034-5p	mmu-miR-7034-5p
1312	mmu-miR-6906-3p	0.378799	51.77	13.1819	38.6063	2.60803	-0.423278	42.449	61.091	40.4505	36.7622	GAAUUCCGGUCUCCUCUCCAG	mature miRNA	standard	MIMAT0027713	mmu-miR-6906-3p	mmu-miR-6906-3p
499	mmu-miR-384-5p	0.383612	1613.25	110.083	1493.23	43.6545	-0.111533	1691.09	1535.41	1524.1	1462.37	UGUAAACAAUUCCUAGGCAAUGU	mature miRNA	standard	MIMAT0004745	mmu-miR-384-5p	mmu-miR-384-5p
1384	mmu-miR-6942-3p	0.384889	41.8906	22.0875	19.8194	8.32798	-1.07971	26.2724	57.5088	13.9306	25.7082	UUAUGGUUCUCUCCACCUCUCA	mature miRNA	standard	MIMAT0027785	mmu-miR-6942-3p	mmu-miR-6942-3p
1677	mmu-miR-7086-5p	0.385853	32.9173	2.0747	27.0171	5.14199	-0.284971	34.3843	31.4502	30.6531	23.3812	AAGAGGAGAAAGGUUUGGGCA	mature miRNA	standard	MIMAT0028078	mmu-miR-7086-5p	mmu-miR-7086-5p
375	mmu-miR-299a-5p	0.386025	142.249	23.1165	170.501	13.9258	0.261363	125.903	158.595	160.654	180.348	UGGUUUACCGUCCCACAUACAU	mature miRNA	standard	MIMAT0000377	mmu-miR-299a-5p	mmu-miR-299a-5p
1302	mmu-miR-6901-3p	0.386474	60.7091	83.8392	0.660894	0.918005	-6.52135	1.42585	119.992	0.0117664	1.31002	GACCUUCUGUGUUCUUGCAG	mature miRNA	standard	MIMAT0027703	mmu-miR-6901-3p	mmu-miR-6901-3p
719	mmu-miR-671-5p	0.389611	70.7521	1.46299	74.7852	3.76977	0.0799797	71.7866	69.7176	72.1195	77.4508	AGGAAGCCCUGGAGGGGCUGGAG	mature miRNA	standard	MIMAT0003731	mmu-miR-671-5p	mmu-miR-671-5p
8	mmu-let-7d-3p	0.39256	264.114	41.4838	213.628	29.9725	-0.306059	293.448	234.781	234.822	192.435	CUAUACGACCUGCUGCCUUUCU	mature miRNA	standard	MIMAT0000384	mmu-let-7d-3p	mmu-let-7d-3p
498	mmu-miR-384-3p	0.393275	654.77	106.723	539.927	51.2672	-0.278225	730.235	579.305	576.178	503.675	AUUCCUAGAAAUUGUUCACAAU	mature miRNA	standard	MIMAT0001076	mmu-miR-384-3p	mmu-miR-384-3p
223	mmu-miR-148b-3p	0.393616	435.188	1.27779	459.67	24.9211	0.0789612	434.284	436.091	477.292	442.048	UCAGUGCAUCACAGAACUUUGU	mature miRNA	standard	MIMAT0000580	mmu-miR-148b-3p	mmu-miR-148b-3p
674	mmu-miR-652-5p	0.396509	51.6368	0.735529	45.7779	5.72805	-0.173747	52.1569	51.1167	41.7276	49.8283	CAACCCUAGGAGGGGGUGCCAUUC	mature miRNA	standard	MIMAT0017260	mmu-miR-652-5p	mmu-miR-652-5p
173	mmu-miR-130a-3p	0.399996	426.153	36.2691	485.832	50.0274	0.189086	451.799	400.507	521.207	450.457	CAGUGCAAUGUUAAAAGGGCAU	mature miRNA	standard	MIMAT0000141	mmu-miR-130a-3p	mmu-miR-130a-3p
170	mmu-miR-129-5p	0.404153	445.805	41.9402	386.641	44.7839	-0.205417	475.461	416.149	418.308	354.974	CUUUUUGCGGUCUGGGCUUGC	mature miRNA	standard	MIMAT0000209	mmu-miR-129-5p	mmu-miR-129-5p
1108	mmu-miR-3968	0.405147	110.89	11.8127	122.93	3.5119	0.148716	119.242	102.537	125.414	120.447	CGAAUCCCACUCCAGACACCA	mature miRNA	standard	MIMAT0019352	mmu-miR-3968	mmu-miR-3968
1465	mmu-miR-6981-5p	0.40634	1261.96	21.262	1238.16	13.19	-0.0274732	1277	1246.93	1247.48	1228.83	GUGAGGAGAAGGAAGAGGCUGAAGGC	mature miRNA	standard	MIMAT0027864	mmu-miR-6981-5p	mmu-miR-6981-5p
730	mmu-miR-677-3p	0.40727	53.2608	8.12819	61.6682	2.81315	0.211453	47.5133	59.0083	59.679	63.6574	GAAGCCAGAUGCCGUUCCUGAGAAGG	mature miRNA	standard	MIMAT0017246	mmu-miR-677-3p	mmu-miR-677-3p
1254	mmu-miR-6401	0.412472	54.9037	72.3549	2.21053	0.998733	-4.63444	3.74107	106.066	2.91674	1.50432	UUACACUCCAGUGGUGUCGGGU	mature miRNA	standard	MIMAT0025153	mmu-miR-6401	mmu-miR-6401
851	mmu-miR-1224-5p	0.412473	190.846	3.27248	210.839	21.5717	0.143735	188.532	193.16	195.586	226.093	GUGAGGACUGGGGAGGUGGAG	mature miRNA	standard	MIMAT0005460	mmu-miR-1224-5p	mmu-miR-1224-5p
1201	mmu-miR-6349	0.415277	81.3824	8.22888	73.8983	0.430043	-0.139176	87.2011	75.5637	74.2024	73.5942	UGGAAUGUGGGAGGGGCAUGCG	mature miRNA	standard	MIMAT0025092	mmu-miR-6349	mmu-miR-6349
27	mmu-miR-7a-2-3p	0.418622	169.958	14.2121	155.616	6.95462	-0.127184	159.908	180.007	150.698	160.534	CAACAAGUCCCAGUCUGCCACA	mature miRNA	standard	MIMAT0017070	mmu-miR-7a-2-3p	mmu-miR-7a-2-3p
1498	mmu-miR-6998-3p	0.419251	23.3159	14.6374	52.37	29.9786	1.16743	33.6661	12.9657	73.568	31.1719	AGAGCUGCUCUGUGCCCACACA	mature miRNA	standard	MIMAT0027899	mmu-miR-6998-3p	mmu-miR-6998-3p
1690	mmu-miR-7093-3p	0.420971	37.9283	51.7697	0.980391	1.36978	-5.27377	1.32157	74.5349	0.0118131	1.94897	UUUCCAUCUGUCAUCCUGCAG	mature miRNA	standard	MIMAT0028093	mmu-miR-7093-3p	mmu-miR-7093-3p
1789	mmu-miR-7653-5p	0.421861	206.733	3.58075	218.795	12.9485	0.0818096	209.265	204.201	227.951	209.639	UAAGGGGCGGACAGACAGACGG	mature miRNA	standard	MIMAT0029812	mmu-miR-7653-5p	mmu-miR-7653-5p
305	mmu-miR-206-3p	0.422299	66.6584	16.913	93.8285	25.3907	0.49324	78.6177	54.6991	111.782	75.8746	UGGAAUGUAAGGAAGUGUGUGG	mature miRNA	standard	MIMAT0000239	mmu-miR-206-3p	mmu-miR-206-3p
486	mmu-miR-378c	0.426135	131.207	16.3459	116.362	4.35143	-0.173221	119.649	142.765	119.439	113.286	ACUGGACUUGGAGUCAGAAGC	mature miRNA	standard	MIMAT0025138	mmu-miR-378c	mmu-miR-378c
180	mmu-miR-133a-3p	0.426301	30.5731	4.62074	25.7889	2.83499	-0.245514	27.3058	33.8405	23.7842	27.7935	UUUGGUCCCCUUCAACCAGCUG	mature miRNA	standard	MIMAT0000145	mmu-miR-133a-3p	mmu-miR-133a-3p
268	mmu-miR-191-5p	0.426964	4143.88	89.5053	3844.25	319.715	-0.108278	4207.17	4080.59	4070.33	3618.18	CAACGGAAUCCCAAAAGCAGCUG	mature miRNA	standard	MIMAT0000221	mmu-miR-191-5p	mmu-miR-191-5p
335	mmu-miR-219a-5p	0.427371	56.1503	15.6065	41.5136	6.6599	-0.435709	67.1857	45.1149	46.2229	36.8043	UGAUUGUCCAAACGCAAUUCU	mature miRNA	standard	MIMAT0000664	mmu-miR-219a-5p	mmu-miR-219a-5p
808	mmu-miR-873a-3p	0.427761	23.7175	0.904664	28.5373	5.50803	0.266902	24.3571	23.0778	32.4321	24.6426	GAGACUGACAAGUUCCCGGGA	mature miRNA	standard	MIMAT0017279	mmu-miR-873a-3p	mmu-miR-873a-3p
58	mmu-miR-20b-5p	0.427772	47.445	4.8168	53.9401	5.51156	0.185103	50.851	44.039	57.8374	50.0428	CAAAGUGCUCAUAGUGCAGGUAG	mature miRNA	standard	MIMAT0003187	mmu-miR-20b-5p	mmu-miR-20b-5p
479	mmu-miR-376c-3p	0.428496	234.138	17.1679	275.711	44.6265	0.235798	221.998	246.277	244.155	307.267	AACAUAGAGGAAAUUUCACGU	mature miRNA	standard	MIMAT0003183	mmu-miR-376c-3p	mmu-miR-376c-3p
661	mmu-miR-574-5p	0.430369	2171.61	7.55259	2121.78	55.7875	-0.03349	2176.95	2166.27	2161.23	2082.34	UGAGUGUGUGUGUGUGAGUGUGU	mature miRNA	standard	MIMAT0004893	mmu-miR-574-5p	mmu-miR-574-5p
1196	mmu-miR-6344	0.432344	55.9124	11.5955	46.0407	0.681595	-0.280259	64.1117	47.7132	45.5587	46.5227	GUUUUCCUACUGUUUCCCUUUU	mature miRNA	standard	MIMAT0025087	mmu-miR-6344	mmu-miR-6344
1301	mmu-miR-6900-5p	0.437237	31.1496	40.9539	1.65364	1.68695	-4.2355	2.19082	60.1084	2.8465	0.460783	UGCCAGGAGAAGCCUAGAGCCGUC	mature miRNA	standard	MIMAT0027700	mmu-miR-6900-5p	mmu-miR-6900-5p
706	mmu-miR-669i	0.439265	151.729	4.51487	160.796	9.63705	0.0837275	154.922	148.537	167.61	153.981	UGCAUAUACACACAUGCAUAC	mature miRNA	standard	MIMAT0005840	mmu-miR-669i	mmu-miR-669i
502	mmu-miR-410-3p	0.440481	330.394	28.9925	355.437	0.381713	0.105408	350.895	309.893	355.167	355.707	AAUAUAACACAGAUGGCCUGU	mature miRNA	standard	MIMAT0001091	mmu-miR-410-3p	mmu-miR-410-3p
196	mmu-miR-138-1-3p	0.441451	269.435	26.3915	308.407	37.7794	0.194895	288.097	250.774	335.121	281.693	CGGCUACUUCACAACACCAGGG	mature miRNA	standard	MIMAT0004668	mmu-miR-138-1-3p	mmu-miR-138-1-3p
1421	mmu-miR-6960-5p	0.441753	44.7103	49.5174	7.78111	3.50975	-2.52256	79.7244	9.69624	10.2629	5.29935	CAGGAUGAGAAGAGUUUGGCUG	mature miRNA	standard	MIMAT0027820	mmu-miR-6960-5p	mmu-miR-6960-5p
1840	mmu-miR-7679-3p	0.445235	58.1418	1.89527	55.581	2.37911	-0.064986	59.482	56.8017	57.2632	53.8987	CAGGAUCCCAGGGUACCAACCAGC	mature miRNA	standard	MIMAT0029873	mmu-miR-7679-3p	mmu-miR-7679-3p
965	mmu-miR-3060-3p	0.445875	28.0791	4.00512	37.373	10.6436	0.4125	30.9111	25.247	44.8991	29.8468	CCAUAGCACAGAAGCACUCCCA	mature miRNA	standard	MIMAT0014827	mmu-miR-3060-3p	mmu-miR-3060-3p
76	mmu-miR-26a-5p	0.446249	20045.7	393.431	19599.4	359.169	-0.0324779	19767.5	20323.9	19853.4	19345.5	UUCAAGUAAUCCAGGAUAGGCU	mature miRNA	standard	MIMAT0000533	mmu-miR-26a-5p	mmu-miR-26a-5p
113	mmu-miR-34a-5p	0.451972	91.7203	17.3748	108.54	10.2907	0.242921	79.4344	104.006	101.264	115.817	UGGCAGUGUCUUAGCUGGUUGU	mature miRNA	standard	MIMAT0000542	mmu-miR-34a-5p	mmu-miR-34a-5p
1200	mmu-miR-6348	0.452059	1547.69	51.6721	1591.11	9.90091	0.0399192	1584.22	1511.15	1598.11	1584.11	UCAGCCUUUAUAAGGUGUGUGU	mature miRNA	standard	MIMAT0025091	mmu-miR-6348	mmu-miR-6348
615	mmu-miR-494-5p	0.45282	157.536	4.24551	181.231	29.0301	0.202144	154.534	160.538	160.704	201.758	AGGUUGUCCGUGUUGUCUUCUC	mature miRNA	standard	MIMAT0017215	mmu-miR-494-5p	mmu-miR-494-5p
847	mmu-miR-1198-5p	0.45395	44.2451	8.72779	51.5735	0.931457	0.221113	38.0736	50.4165	50.9148	52.2321	UAUGUGUUCCUGGCUGGCUUGG	mature miRNA	standard	MIMAT0005859	mmu-miR-1198-5p	mmu-miR-1198-5p
1673	mmu-miR-7084-5p	0.454004	38.0536	0.767725	42.7626	5.78639	0.168316	37.5107	38.5964	46.8542	38.671	UAGAGGAUAGAGGUAGAGAGU	mature miRNA	standard	MIMAT0028074	mmu-miR-7084-5p	mmu-miR-7084-5p
604	mmu-miR-488-3p	0.462006	51.8604	4.08076	58.9803	8.02178	0.185601	48.9748	54.7459	64.6525	53.308	UUGAAAGGCUGUUUCUUGGUC	mature miRNA	standard	MIMAT0003450	mmu-miR-488-3p	mmu-miR-488-3p
1546	mmu-miR-7022-3p	0.464597	176.398	8.19556	185.257	7.63802	0.070696	182.193	170.602	190.658	179.856	ACAAGCCUGACCUCUGCCCCCA	mature miRNA	standard	MIMAT0027949	mmu-miR-7022-3p	mmu-miR-7022-3p
1729	mmu-miR-7222-3p	0.470945	23.1738	2.60049	29.6462	8.06787	0.355354	21.3349	25.0126	35.351	23.9413	UCCAGGACAGUGGGCAGGAGCAG	mature miRNA	standard	MIMAT0028413	mmu-miR-7222-3p	mmu-miR-7222-3p
1051	mmu-miR-3102-3p	0.473528	216.335	8.82288	236.669	25.0875	0.129599	210.097	222.574	218.929	254.408	GAGCACCCCAUUGGCUACCCACA	mature miRNA	standard	MIMAT0014936	mmu-miR-3102-3p	mmu-miR-3102-3p
141	mmu-miR-103-2-5p	0.479292	49.0594	3.15024	52.1776	2.66958	0.0888998	51.287	46.8319	50.2899	54.0653	AGCUUCUUUACAGUGCUGCCUUG	mature miRNA	standard	MIMAT0017025	mmu-miR-103-2-5p	mmu-miR-103-2-5p
590	mmu-miR-468-3p	0.490383	274.383	13.1494	301.091	34.2848	0.134007	265.085	283.681	276.848	325.334	UAUGACUGAUGUGCGUGUGUCUG	mature miRNA	standard	MIMAT0002109	mmu-miR-468-3p	mmu-miR-468-3p
628	mmu-miR-501-3p	0.493329	62.0232	6.41085	56.1412	5.03522	-0.143747	66.5563	57.49	59.7017	52.5808	AAUGCACCCGGGCAAGGAUUUG	mature miRNA	standard	MIMAT0003509	mmu-miR-501-3p	mmu-miR-501-3p
690	mmu-miR-669a-3p	0.495042	3437.39	134.662	3321.32	89.4076	-0.0495544	3532.61	3342.17	3384.54	3258.1	ACAUAACAUACACACACACGUAU	mature miRNA	standard	MIMAT0017243,MIMAT0017347	mmu-miR-669a-3p	mmu-miR-669a-3p, mmu-miR-669o-3p
1237	mmu-miR-6385	0.4978	489.494	62.2024	544.482	45.7951	0.153594	533.478	445.51	576.864	512.1	GCAAGGAUGACAGAGAGGAAG	mature miRNA	standard	MIMAT0025131	mmu-miR-6385	mmu-miR-6385
116	mmu-miR-34c-3p	0.498048	489.716	45.5453	451.472	28.5909	-0.117306	521.921	457.51	471.689	431.256	AAUCACUAACCACACAGCCAGG	mature miRNA	standard	MIMAT0004580	mmu-miR-34c-3p	mmu-miR-34c-3p
501	mmu-miR-409-5p	0.500962	187.495	1.69808	197.808	14.528	0.0772493	188.695	186.294	208.081	187.535	AGGUUACCCGAGCAACUUUGCAU	mature miRNA	standard	MIMAT0004746	mmu-miR-409-5p	mmu-miR-409-5p
1589	mmu-miR-7042-5p	0.504026	74.2522	8.36631	66.3068	7.72237	-0.163277	80.1681	68.3364	71.7674	60.8463	UAGAGACAGCAGAAGGGCCAC	mature miRNA	standard	MIMAT0027988	mmu-miR-7042-5p	mmu-miR-7042-5p
883	mmu-miR-1897-5p	0.506929	382.679	10.3754	408.005	35.0637	0.0924552	390.015	375.342	432.799	383.212	CUUUGGAUGGAGAAAGAGGGGG	mature miRNA	standard	MIMAT0007864	mmu-miR-1897-5p	mmu-miR-1897-5p
856	mmu-miR-1249-3p	0.508025	34.3953	11.4266	26.3944	1.64812	-0.381981	42.4752	26.3155	25.229	27.5598	ACGCCCUUCCCCCCCUUCUUCA	mature miRNA	standard	MIMAT0010560	mmu-miR-1249-3p	mmu-miR-1249-3p
1783	mmu-miR-7650-5p	0.508651	40.0598	49.2102	5.67627	4.12466	-2.81914	5.26292	74.8566	8.59284	2.75969	AAUCCUCUUGCAACCCAGAACU	mature miRNA	standard	MIMAT0029802	mmu-miR-7650-5p	mmu-miR-7650-5p
626	mmu-miR-500-3p	0.508874	38.9539	1.25405	36.4067	3.49202	-0.0975635	38.0671	39.8406	38.8759	33.9375	AAUGCACCUGGGCAAGGGUUCA	mature miRNA	standard	MIMAT0003507	mmu-miR-500-3p	mmu-miR-500-3p
1649	mmu-miR-7072-5p	0.510956	61.6913	3.0618	57.7169	4.95568	-0.0960732	63.8563	59.5262	61.2211	54.2127	GAGGGGAGACAAGAGGCAAGGC	mature miRNA	standard	MIMAT0028050	mmu-miR-7072-5p	mmu-miR-7072-5p
692	mmu-miR-669b-3p	0.512757	249.732	42.7434	205.883	48.689	-0.278555	279.956	219.508	240.311	171.454	CAUAUACAUACACACAAACAUAU	mature miRNA	standard	MIMAT0017250	mmu-miR-669b-3p	mmu-miR-669b-3p
819	mmu-miR-878-3p	0.514721	39.5407	3.84042	33.6875	7.83595	-0.231123	42.2563	36.8251	39.2284	28.1467	GCAUGACACCACACUGGGUAGA	mature miRNA	standard	MIMAT0004933	mmu-miR-878-3p	mmu-miR-878-3p
489	mmu-miR-379-5p	0.51615	1179.8	0.646706	1250.78	105.282	0.0842769	1179.35	1180.26	1325.22	1176.33	UGGUAGACUAUGGAACGUAGG	mature miRNA	standard	MIMAT0000743	mmu-miR-379-5p	mmu-miR-379-5p
766	mmu-miR-708-5p	0.519286	613.642	34.775	637.302	7.77255	0.0545793	589.053	638.232	642.798	631.806	AAGGAGCUUACAAUCUAGCUGGG	mature miRNA	standard	MIMAT0004828	mmu-miR-708-5p	mmu-miR-708-5p
696	mmu-miR-669d-2-3p	0.527022	175.867	8.84338	155.821	29.9257	-0.174594	182.12	169.614	176.982	134.661	AUAUACAUACACACCCAUAUAC	mature miRNA	standard	MIMAT0014884	mmu-miR-669d-2-3p	mmu-miR-669d-2-3p
1083	mmu-miR-3473e	0.531315	62.8167	1.97235	59.929	4.06941	-0.0678934	61.4221	64.2114	62.8066	57.0515	GGGCUGGAGAGAUGGCUCGUA	mature miRNA	standard	MIMAT0025587	mmu-miR-3473e	mmu-miR-3473e
535	mmu-miR-451a	0.5334	1272.3	96.4486	1374.53	128.048	0.111497	1204.1	1340.5	1283.98	1465.07	AAACCGUUACCAUUACUGAGUU	mature miRNA	standard	MIMAT0001632	mmu-miR-451a	mmu-miR-451a
1874	mmu-miR-8102	0.537647	59.7754	64.5306	15.8267	0.655994	-1.91719	14.1454	105.405	16.2906	15.3629	UCACGCGGGGGAACGAGGAAGA	mature miRNA	standard	MIMAT0031406	mmu-miR-8102	mmu-miR-8102
368	mmu-miR-297a-3p	0.547221	425.865	101.772	357.397	43.1082	-0.252869	353.901	497.828	326.914	387.879	UAUACAUACACACAUACCCAUA	mature miRNA	standard	MIMAT0004864,MIMAT0004827,MIMAT0004866	mmu-miR-297a-3p	mmu-miR-297a-3p, mmu-miR-297b-3p, mmu-miR-297c-3p
370	mmu-miR-297b-5p	0.549801	25.2005	17.0673	13.779	6.14308	-0.870981	13.1321	37.2689	9.4352	18.1228	AUGUAUGUGUGCAUGAACAUGU	mature miRNA	standard	MIMAT0003480	mmu-miR-297b-5p	mmu-miR-297b-5p
520	mmu-miR-433-5p	0.552932	44.5666	3.93962	47.0965	1.6315	0.0796584	41.7808	47.3523	48.2502	45.9429	UACGGUGAGCCUGUCAUUAUUC	mature miRNA	standard	MIMAT0001419	mmu-miR-433-5p	mmu-miR-433-5p
290	mmu-miR-200a-5p	0.553683	48.8583	69.0864	0.014514	0	-11.7169	97.7098	0.00688988	0.014514	0.014514	CAUCUUACCGGACAGUGCUGGA	mature miRNA	standard	MIMAT0004619	mmu-miR-200a-5p	mmu-miR-200a-5p
588	mmu-miR-467g	0.554272	1411.85	50.2028	1368.8	52.0222	-0.0446794	1376.35	1447.35	1332.01	1405.58	UAUACAUACACACACAUAUAU	mature miRNA	standard	MIMAT0005854	mmu-miR-467g	mmu-miR-467g
1	mmu-let-7a-1-3p	0.556139	301.961	51.9789	267.798	23.0448	-0.173217	338.716	265.206	284.093	251.503	CUAUACAAUCUACUGUCUUUCC	mature miRNA	standard	MIMAT0004620,MIMAT0005439	mmu-let-7a-1-3p	mmu-let-7a-1-3p, mmu-let-7c-2-3p
115	mmu-miR-34b-5p	0.564919	49.5965	4.88776	45.4284	5.3763	-0.126644	46.1403	53.0527	41.6268	49.23	AGGCAGUGUAAUUAGCUGAUUGU	mature miRNA	standard	MIMAT0000382	mmu-miR-34b-5p	mmu-miR-34b-5p
643	mmu-miR-539-5p	0.565434	140.911	6.85416	97.5305	123.984	-0.530855	145.757	136.064	9.86033	185.201	GGAGAAAUUAUCCUUGGUGUGU	mature miRNA	standard	MIMAT0003169	mmu-miR-539-5p	mmu-miR-539-5p
743	mmu-miR-690	0.566175	10626.1	1.36184	11061.3	751.337	0.0579105	10625.1	10627	11592.5	10530	AAAGGCUAGGCUCACAACCAAA	mature miRNA	standard	MIMAT0003469	mmu-miR-690	mmu-miR-690
1358	mmu-miR-6929-3p	0.568291	500.628	372.406	681.877	0.183577	0.445774	237.296	763.959	681.747	682.007	CAGGUGCUGUCUUCUUCUUCCAG	mature miRNA	standard	MIMAT0027759	mmu-miR-6929-3p	mmu-miR-6929-3p
103	mmu-miR-30e-3p	0.570174	264.362	217.504	366.709	17.5808	0.472125	110.563	418.16	354.278	379.141	CUUUCAGUCGGAUGUUUACAGC	mature miRNA	standard	MIMAT0000249	mmu-miR-30e-3p	mmu-miR-30e-3p
423	mmu-miR-341-3p	0.570734	57.5199	11.379	50.7552	2.45673	-0.180505	65.566	49.4737	52.4923	49.018	UCGGUCGAUCGGUCGGUCGGU	mature miRNA	standard	MIMAT0000588	mmu-miR-341-3p	mmu-miR-341-3p
481	mmu-miR-377-3p	0.571429	538.099	55.1777	613.544	118.975	0.189296	577.115	499.082	697.672	529.416	AUCACACAAAGGCAACUUUUGU	mature miRNA	standard	MIMAT0000741	mmu-miR-377-3p	mmu-miR-377-3p
740	mmu-miR-686	0.578287	46.2791	36.8339	66.9962	22.481	0.533718	72.3246	20.2336	51.0997	82.8927	AUUGCUUCCCAGACGGUGAAGA	mature miRNA	standard	MIMAT0003464	mmu-miR-686	mmu-miR-686
158	mmu-miR-125b-5p	0.581158	17340	182.419	17496.1	219.656	0.0129298	17469	17211	17651.4	17340.8	UCCCUGAGACCCUAACUUGUGA	mature miRNA	standard	MIMAT0000136	mmu-miR-125b-5p	mmu-miR-125b-5p
1557	mmu-miR-7027-5p	0.582792	35.6009	9.42018	40.5299	1.59473	0.187075	42.2619	28.9398	39.4023	41.6576	UGGAAAGGAAGAAACAGCAGAGC	mature miRNA	standard	MIMAT0027958	mmu-miR-7027-5p	mmu-miR-7027-5p
715	mmu-miR-669p-3p	0.583043	4375.43	134.246	4449.96	31.8565	0.024368	4280.51	4470.36	4427.44	4472.49	CAUAACAUACACACACACACGUAU	mature miRNA	standard	MIMAT0014890	mmu-miR-669p-3p	mmu-miR-669p-3p
1632	mmu-miR-7064-3p	0.585163	418.977	19.3908	430.65	9.90607	0.039646	405.265	432.688	423.645	437.655	CAGGGCCCUUUAUGUCUCUCU	mature miRNA	standard	MIMAT0028033	mmu-miR-7064-3p	mmu-miR-7064-3p
1093	mmu-miR-3547-5p	0.591254	172.77	2.21258	174.085	1.14454	0.0109377	171.205	174.334	173.275	174.894	GUGGGAAGAGGGGUGGGGCCCGGGA	mature miRNA	standard	MIMAT0027832	mmu-miR-3547-5p	mmu-miR-3547-5p
1585	mmu-miR-7040-5p	0.59135	29.7189	1.63071	33.8749	7.37915	0.188835	30.872	28.5658	39.0927	28.657	CAUACGGAGGGAGAUGGAGGCG	mature miRNA	standard	MIMAT0027984	mmu-miR-7040-5p	mmu-miR-7040-5p
725	mmu-miR-674-5p	0.592657	367.1	15.5532	358.126	6.70896	-0.0357049	378.097	356.102	353.382	362.87	GCACUGAGAUGGGAGUGGUGUA	mature miRNA	standard	MIMAT0003740	mmu-miR-674-5p	mmu-miR-674-5p
1284	mmu-miR-6540-5p	0.600246	65.8719	1.9658	60.0769	11.6521	-0.132851	64.4819	67.2619	51.8377	68.3162	CUAAGGCAGGCAGACUUCAGUG	mature miRNA	standard	MIMAT0025585	mmu-miR-6540-5p	mmu-miR-6540-5p
614	mmu-miR-494-3p	0.601821	119.875	7.55086	128.001	13.7487	0.0946235	125.214	114.536	137.723	118.279	UGAAACAUACACGGGAAACCUC	mature miRNA	standard	MIMAT0003182	mmu-miR-494-3p	mmu-miR-494-3p
1363	mmu-miR-6931-5p	0.604534	101.505	25.105	87.3908	9.00988	-0.215991	119.257	83.7526	93.7618	81.0199	UGGGGUGGGGAGUGGGGGACU	mature miRNA	standard	MIMAT0027762	mmu-miR-6931-5p	mmu-miR-6931-5p
369	mmu-miR-297a-5p	0.607223	57.4983	29.3469	39.7656	16.7399	-0.531998	36.7469	78.2498	27.9288	51.6025	AUGUAUGUGUGCAUGUGCAUGU	mature miRNA	standard	MIMAT0000375	mmu-miR-297a-5p	mmu-miR-297a-5p
1345	mmu-miR-6922-5p	0.610225	607.935	49.0968	632.13	7.87362	0.0563049	573.218	642.651	637.697	626.563	UGUGGGAGGGGACUGUAGAGAGG	mature miRNA	standard	MIMAT0027744	mmu-miR-6922-5p	mmu-miR-6922-5p
186	mmu-miR-134-5p	0.622734	103.665	10.9382	112.227	14.0702	0.114484	111.4	95.9305	122.176	102.277	UGUGACUGGUUGACCAGAGGGG	mature miRNA	standard	MIMAT0000146	mmu-miR-134-5p	mmu-miR-134-5p
1084	mmu-miR-3473f	0.633302	93.7846	14.0394	101.307	9.22274	0.111314	103.712	83.8572	107.829	94.7857	CAAAUAGGACUGGAGAGAUG	mature miRNA	standard	MIMAT0031390	mmu-miR-3473f	mmu-miR-3473f
1525	mmu-miR-7011-5p	0.638286	311.727	0.385768	314.42	5.91722	0.0124108	311.999	311.454	310.236	318.604	AGGAGGAUGGGAGAGGGAGGUGU	mature miRNA	standard	MIMAT0027926	mmu-miR-7011-5p	mmu-miR-7011-5p
392	mmu-miR-320-3p	0.642904	683.571	0.434665	661.911	50.0621	-0.0464542	683.264	683.879	697.31	626.512	AAAAGCUGGGUUGAGAGGGCGA	mature miRNA	standard	MIMAT0000666	mmu-miR-320-3p	mmu-miR-320-3p
577	mmu-miR-467a-3p	0.657425	2453.5	31.8818	2473.13	33.856	0.0114997	2430.96	2476.04	2449.19	2497.07	CAUAUACAUACACACACCUACA	mature miRNA	standard	MIMAT0002108	mmu-miR-467a-3p	mmu-miR-467a-3p
618	mmu-miR-496a-3p	0.658549	248.549	13.9301	241.936	6.81543	-0.0389054	258.399	238.699	237.117	246.755	UGAGUAUUACAUGGCCAAUCUC	mature miRNA	standard	MIMAT0003738	mmu-miR-496a-3p	mmu-miR-496a-3p
616	mmu-miR-495-3p	0.661357	1991.78	3.78266	1965.33	64.2825	-0.0192892	1994.45	1989.11	2010.78	1919.87	AAACAAACAUGGUGCACUUCUU	mature miRNA	standard	MIMAT0003456	mmu-miR-495-3p	mmu-miR-495-3p
164	mmu-miR-127-5p	0.669743	61.3306	12.2063	55.7773	4.15211	-0.136928	52.6994	69.9617	52.8413	58.7133	CUGAAGCUCAGAGGGCUCUGAU	mature miRNA	standard	MIMAT0004530	mmu-miR-127-5p	mmu-miR-127-5p
1601	mmu-miR-7048-5p	0.676413	118.664	5.66268	116.224	2.25444	-0.0299721	122.668	114.66	114.63	117.818	CGGGGCUGAGAGGUGAGGAAGC	mature miRNA	standard	MIMAT0028000	mmu-miR-7048-5p	mmu-miR-7048-5p
1042	mmu-miR-3097-5p	0.679399	379.653	258.191	524.597	293.698	0.466528	197.084	562.221	316.921	732.272	CACAGGUGGGAAGUGUGUGUCCA	mature miRNA	standard	MIMAT0014915	mmu-miR-3097-5p	mmu-miR-3097-5p
1535	mmu-miR-7016-5p	0.692095	259.182	15.1996	251.272	14.9213	-0.0447159	269.93	248.435	261.823	240.721	CAGGGAGGGGAGCGAGAGUAG	mature miRNA	standard	MIMAT0027936	mmu-miR-7016-5p	mmu-miR-7016-5p
1453	mmu-miR-6975-5p	0.693334	47.4389	6.68236	44.7122	1.95534	-0.0854041	52.1641	42.7138	46.0948	43.3295	GCUGGGGAGAAAGGGGUUUGGCA	mature miRNA	standard	MIMAT0027852	mmu-miR-6975-5p	mmu-miR-6975-5p
991	mmu-miR-3072-5p	0.6974	346.437	16.0255	355.379	18.4816	0.0367628	357.769	335.106	368.447	342.31	AGGGACCCCGAGGGAGGGCAGG	mature miRNA	standard	MIMAT0014852	mmu-miR-3072-5p	mmu-miR-3072-5p
367	mmu-miR-296-5p	0.699436	36.2577	0.18755	37.5237	3.34981	0.0495142	36.3903	36.1251	39.8924	35.155	AGGGCCCCCCCUCAAUCCUGU	mature miRNA	standard	MIMAT0000374	mmu-miR-296-5p	mmu-miR-296-5p
422	mmu-miR-340-5p	0.702138	476.715	37.9549	489.736	2.32521	0.0388757	503.553	449.877	491.38	488.091	UUAUAAAGCAAUGAGACUGAUU	mature miRNA	standard	MIMAT0004651	mmu-miR-340-5p	mmu-miR-340-5p
647	mmu-miR-541-5p	0.707112	705.388	31.077	692.66	17.8516	-0.0262697	727.362	683.413	705.283	680.037	AAGGGAUUCUGAUGUUGGUCACACU	mature miRNA	standard	MIMAT0003170	mmu-miR-541-5p	mmu-miR-541-5p
1393	mmu-miR-6946-5p	0.712661	314.615	11.5122	309.866	7.46536	-0.0219413	306.474	322.755	304.587	315.145	AAAAGGGAGAGAAAGAAAUGC	mature miRNA	standard	MIMAT0027792	mmu-miR-6946-5p	mmu-miR-6946-5p
84	mmu-miR-28a-5p	0.714779	104.682	9.55444	108.587	6.83481	0.0528422	111.438	97.9256	113.42	103.754	AAGGAGCUCACAGUCUAUUGAG	mature miRNA	standard	MIMAT0000653	mmu-miR-28a-5p	mmu-miR-28a-5p
428	mmu-miR-344-3p	0.715078	415.81	20.9978	423.186	7.39653	0.0253689	400.962	430.657	428.416	417.956	UGAUCUAGCCAAAGCCUGACUGU	mature miRNA	standard	MIMAT0000593	mmu-miR-344-3p	mmu-miR-344-3p
299	mmu-miR-203-3p	0.721662	81.3736	0.199593	82.0161	1.90758	0.011345	81.2325	81.5148	83.3649	80.6672	GUGAAAUGUUUAGGACCACUAG	mature miRNA	standard	MIMAT0000236	mmu-miR-203-3p	mmu-miR-203-3p
485	mmu-miR-378b	0.722134	142.749	18.5473	136.074	3.50379	-0.0690796	129.634	155.863	138.552	133.597	CUGGACUUGGAGUCAGAAGA	mature miRNA	standard	MIMAT0019348	mmu-miR-378b	mmu-miR-378b
1442	mmu-miR-6971-3p	0.722626	104.265	51.5147	81.9896	39.2016	-0.346741	67.8385	140.691	54.2699	109.709	ACAGCCUCUGCUUCUUCUCAG	mature miRNA	standard	MIMAT0027845	mmu-miR-6971-3p	mmu-miR-6971-3p
838	mmu-miR-1191b-5p	0.724886	140.274	103.917	93.6409	53.7824	-0.583035	213.755	66.7932	131.671	55.6111	UCAGGCUACAGAGCGAGAACCU	mature miRNA	standard	MIMAT0029866	mmu-miR-1191b-5p	mmu-miR-1191b-5p
1565	mmu-miR-7031-5p	0.726205	70.0728	99.0861	0.385451	0.528123	-7.50616	0.00832564	140.137	0.0120111	0.75889	CCUGAGAGGCCUGAAGGGUGGGA	mature miRNA	standard	MIMAT0027966	mmu-miR-7031-5p	mmu-miR-7031-5p
1280	mmu-miR-6537-5p	0.730488	71.741	101.445	0.423753	0.582396	-7.40343	0.008377	143.474	0.835569	0.0119374	GUGAGUUUCUCCCACUGGUGAC	mature miRNA	standard	MIMAT0025581	mmu-miR-6537-5p	mmu-miR-6537-5p
408	mmu-miR-329-5p	0.737033	246.081	17.7197	251.788	7.17958	0.0330749	233.552	258.611	256.865	246.711	AGAGGUUUUCUGGGUCUCUGUU	mature miRNA	standard	MIMAT0017032	mmu-miR-329-5p	mmu-miR-329-5p
507	mmu-miR-412-5p	0.7475	30.6479	7.38268	32.5299	1.68072	0.0859795	25.4276	35.8683	31.3415	33.7184	UGGUCGACCAGCUGGAAAGUAAU	mature miRNA	standard	MIMAT0017173	mmu-miR-412-5p	mmu-miR-412-5p
878	mmu-miR-1894-3p	0.754641	62.9369	15.3006	57.5929	5.92033	-0.128016	73.7561	52.1178	53.4066	61.7792	GCAAGGGAGAGGGUGAAGGGAG	mature miRNA	standard	MIMAT0007878	mmu-miR-1894-3p	mmu-miR-1894-3p
38	mmu-miR-15a-5p	0.756999	340.247	3.3364	334.739	19.9921	-0.0235445	337.888	342.606	320.603	348.876	UAGCAGCACAUAAUGGUUUGUG	mature miRNA	standard	MIMAT0000526	mmu-miR-15a-5p	mmu-miR-15a-5p
969	mmu-miR-3062-3p	0.758789	64.4847	25.3785	77.6843	34.8698	0.268665	82.43	46.5394	102.341	53.0276	CGGGGACACACUUUCUCCU	mature miRNA	standard	MIMAT0014831	mmu-miR-3062-3p	mmu-miR-3062-3p
581	mmu-miR-467c-3p	0.779225	1702.93	67.9204	1739.87	121.983	0.0309592	1654.91	1750.96	1653.62	1826.13	AUAUACAUACACACACCUAUAC	mature miRNA	standard	MIMAT0017275	mmu-miR-467c-3p	mmu-miR-467c-3p
1164	mmu-miR-5621-5p	0.780165	43.6427	61.7082	0.730631	1.01643	-5.90045	0.00839782	87.277	1.44935	0.0119079	AGGAGGUCCUGGGGCCGCCCUGA	mature miRNA	standard	MIMAT0022369	mmu-miR-5621-5p	mmu-miR-5621-5p
1004	mmu-miR-3077-5p	0.780254	71.5575	10.6704	68.437	2.74687	-0.0643266	79.1027	64.0124	70.3794	66.4947	CUGCGGACGGGUGGGCGGGCAGGCC	mature miRNA	standard	MIMAT0014862	mmu-miR-3077-5p	mmu-miR-3077-5p
963	mmu-miR-3059-3p	0.784441	176.552	7.75141	171.901	18.6256	-0.0385212	182.033	171.071	185.071	158.73	CCUCUAGGGAAGAGAAGGUUGG	mature miRNA	standard	MIMAT0014812	mmu-miR-3059-3p	mmu-miR-3059-3p
409	mmu-miR-330-3p	0.791424	356.272	2.75181	358.333	7.97295	0.00832391	354.326	358.218	363.971	352.696	GCAAAGCACAGGGCCUGCAGAGA	mature miRNA	standard	MIMAT0000569	mmu-miR-330-3p	mmu-miR-330-3p
597	mmu-miR-483-5p	0.793201	1166.71	91.2275	1132.87	114.439	-0.0424688	1231.22	1102.2	1213.79	1051.95	AAGACGGGAGAAGAGAAGGGAG	mature miRNA	standard	MIMAT0004782	mmu-miR-483-5p	mmu-miR-483-5p
430	mmu-miR-344b-3p	0.795342	444.967	13.6742	440.688	11.8256	-0.0139434	435.298	454.636	432.326	449.05	CAUUUAGCCAAAGCCUGACUGU	mature miRNA	standard	MIMAT0014926	mmu-miR-344b-3p	mmu-miR-344b-3p
765	mmu-miR-708-3p	0.803272	54.3135	0.0227232	56.0608	6.90141	0.0456814	54.3296	54.2974	60.9408	51.1808	CAACUAGACUGUGAGCUUCUAG	mature miRNA	standard	MIMAT0003498	mmu-miR-708-3p	mmu-miR-708-3p
684	mmu-miR-666-5p	0.810519	38.037	12.0373	34.5484	3.19983	-0.138788	29.5254	46.5487	32.2857	36.811	AGCGGGCACAGCUGUGAGAGCC	mature miRNA	standard	MIMAT0003737	mmu-miR-666-5p	mmu-miR-666-5p
284	mmu-miR-196b-3p	0.813708	79.6657	20.1327	73.7383	19.7408	-0.111544	65.4297	93.9016	59.7795	87.6971	UCGACAGCACGACACUGCCUUC	mature miRNA	standard	MIMAT0017170	mmu-miR-196b-3p	mmu-miR-196b-3p
768	mmu-miR-710	0.814997	40.5122	4.05926	41.5374	3.01179	0.0360556	43.3825	37.6418	43.6671	39.4077	CCAAGUCUUGGGGAGAGUUGAG	mature miRNA	standard	MIMAT0003500	mmu-miR-710	mmu-miR-710
1752	mmu-miR-7233-5p	0.832207	189.322	3.28397	195.46	27.4007	0.0460256	191.644	187	214.835	176.084	AGUUAGGGACAGAUAGAUG	mature miRNA	standard	MIMAT0028434	mmu-miR-7233-5p	mmu-miR-7233-5p
1170	mmu-miR-5624-5p	0.83797	58.4327	2.37666	57.4608	5.26398	-0.0241977	56.7521	60.1132	53.7386	61.183	UAUUGUAAACUCUGCCUU	mature miRNA	standard	MIMAT0022377	mmu-miR-5624-5p	mmu-miR-5624-5p
1654	mmu-miR-7075-3p	0.838255	334.439	28.4812	322.587	89.1263	-0.052058	314.3	354.578	259.565	385.608	CAACCAUGUCUUCUUUCCCAG	mature miRNA	standard	MIMAT0028057	mmu-miR-7075-3p	mmu-miR-7075-3p
1414	mmu-miR-6957-3p	0.843147	40.276	16.7263	42.2681	8.25552	0.0696483	52.1033	28.4487	48.1056	36.4306	UGGAUCUCUUGUUUUCUCUUCC	mature miRNA	standard	MIMAT0027815	mmu-miR-6957-3p	mmu-miR-6957-3p
611	mmu-miR-491-5p	0.84317	57.7482	10.7946	59.4557	4.76186	0.0420379	65.3812	50.1153	62.8228	56.0885	AGUGGGGAACCCUUCCAUGAGG	mature miRNA	standard	MIMAT0003486	mmu-miR-491-5p	mmu-miR-491-5p
208	mmu-miR-143-3p	0.859093	956.586	11.1668	949.838	43.8479	-0.0102145	964.483	948.69	980.843	918.832	UGAGAUGAAGCACUGUAGCUC	mature miRNA	standard	MIMAT0000247	mmu-miR-143-3p	mmu-miR-143-3p
660	mmu-miR-574-3p	0.871301	3098.45	71.158	3118.05	110.552	0.00909741	3148.77	3048.13	3196.22	3039.88	CACGCUCAUGCACACACCCACA	mature miRNA	standard	MIMAT0004894	mmu-miR-574-3p	mmu-miR-574-3p
1865	mmu-miR-8093	0.882106	52.6259	48.2464	43.4073	40.6032	-0.277837	86.7413	18.5106	72.1181	14.6965	UUGGGGAGCAGAGCAUGAGUG	mature miRNA	standard	MIMAT0031394	mmu-miR-8093	mmu-miR-8093
475	mmu-miR-376a-3p	0.882927	447.248	33.8714	454.904	43.6613	0.0244873	423.297	471.198	424.03	485.777	AUCGUAGAGGAAAAUCCACGU	mature miRNA	standard	MIMAT0000740	mmu-miR-376a-3p	mmu-miR-376a-3p
456	mmu-miR-362-3p	0.894178	32.6292	2.25631	33.4467	5.12991	0.0357016	34.2247	31.0338	29.8194	37.0741	AACACACCUGUUCAAGGAUUCA	mature miRNA	standard	MIMAT0004684	mmu-miR-362-3p	mmu-miR-362-3p
302	mmu-miR-204-5p	0.904865	492.633	39.8114	486.944	31.4498	-0.0167575	464.482	520.784	464.706	509.183	UUCCCUUUGUCAUCCUAUGCCU	mature miRNA	standard	MIMAT0000237	mmu-miR-204-5p	mmu-miR-204-5p
1862	mmu-miR-8090	0.905982	26.562	37.5531	0.385097	0.268538	-6.108	0.00791569	53.1161	0.574981	0.195212	GAAGCGCAGUGGAGGUCUGU	mature miRNA	standard	MIMAT0031391	mmu-miR-8090	mmu-miR-8090
973	mmu-miR-3064-3p	0.909195	144.32	116.392	124.98	97.5671	-0.207565	226.621	62.0183	193.971	55.9902	UGCCACACUGCAACACCUUACA	mature miRNA	standard	MIMAT0014835	mmu-miR-3064-3p	mmu-miR-3064-3p
152	mmu-miR-124-3p	0.920657	10440.4	195.392	10985.4	3335.52	0.0734071	10578.6	10302.3	8626.85	13344	UAAGGCACGCGGUGAAUGCC	mature miRNA	standard	MIMAT0000134	mmu-miR-124-3p	mmu-miR-124-3p
585	mmu-miR-467e-3p	0.933182	1344.67	73.9207	1354.5	97.2955	0.0105004	1292.4	1396.94	1285.7	1423.29	AUAUACAUACACACACCUAUAU	mature miRNA	standard	MIMAT0005294	mmu-miR-467e-3p	mmu-miR-467e-3p
1447	mmu-miR-6973a-5p	0.939236	40.7041	10.2666	39.3698	1.11124	-0.0480829	47.9636	33.4445	40.1556	38.584	UACGGUGGGAGGGGUGGAGUUG	mature miRNA	standard	MIMAT0027848	mmu-miR-6973a-5p	mmu-miR-6973a-5p
466	mmu-miR-369-5p	0.949468	439.575	13.4396	441.712	28.6253	0.00699702	430.072	449.078	421.471	461.953	AGAUCGACCGUGUUAUAUUCGC	mature miRNA	standard	MIMAT0003185	mmu-miR-369-5p	mmu-miR-369-5p
493	mmu-miR-381-5p	0.951753	110.997	0.461301	110.707	15.5676	-0.0037722	110.671	111.323	121.715	99.6991	AGCGAGGUUGCCCUUUGUAUAUU	mature miRNA	standard	MIMAT0017081	mmu-miR-381-5p	mmu-miR-381-5p
216	mmu-miR-146a-5p	0.95505	462.558	10.774	464.059	23.1396	0.0046738	454.939	470.176	480.421	447.697	UGAGAACUGAAUUCCAUGGGUU	mature miRNA	standard	MIMAT0000158	mmu-miR-146a-5p	mmu-miR-146a-5p
468	mmu-miR-370-5p	0.955218	70.5795	9.35008	70.7428	1.06243	0.00333461	63.968	77.191	71.494	69.9915	CAGGUCACGUCUCUGCAGUU	mature miRNA	standard	MIMAT0017174	mmu-miR-370-5p	mmu-miR-370-5p
495	mmu-miR-382-5p	0.957153	887.001	74.1986	890.96	59.2659	0.00642596	939.467	834.534	932.868	849.053	GAAGUUGUUCGUGGUGGAUUCG	mature miRNA	standard	MIMAT0000747	mmu-miR-382-5p	mmu-miR-382-5p
799	mmu-miR-770-3p	0.958767	186.011	3.96011	185.798	1.57088	-0.00165348	183.211	188.811	184.687	186.909	CGUGGGCCUGACGUGGAGCUGG	mature miRNA	standard	MIMAT0003891	mmu-miR-770-3p	mmu-miR-770-3p
1440	mmu-miR-6970-3p	0.9607	889.826	853.448	1008.82	1020.31	0.18107	1493.3	286.348	1730.29	287.348	UCACGCCACCCACCCUGUGCU	mature miRNA	standard	MIMAT0027843	mmu-miR-6970-3p	mmu-miR-6970-3p
132	mmu-miR-99b-5p	0.968663	1959.99	90.5754	1966.14	122.26	0.004521	1895.94	2024.03	1879.69	2052.59	CACCCGUAGAACCGACCUUGCG	mature miRNA	standard	MIMAT0000132	mmu-miR-99b-5p	mmu-miR-99b-5p
1226	mmu-miR-6374	0.970701	35.8186	50.6435	0.701209	0.450072	-5.67472	0.00829423	71.629	1.01946	0.38296	AAGUUAUAAGCUAGUUGGUGCU	mature miRNA	standard	MIMAT0025118	mmu-miR-6374	mmu-miR-6374
1099	mmu-miR-3620-5p	0.974106	47.142	1.06516	47.1011	0.792483	-0.00125168	46.3888	47.8952	46.5407	47.6615	CUGUGGGCUGGGCUGGGAAGCA	mature miRNA	standard	MIMAT0029878	mmu-miR-3620-5p	mmu-miR-3620-5p
950	mmu-miR-1981-5p	0.980033	35.6024	2.37959	35.5382	2.88038	-0.00260536	37.285	33.9198	37.5749	33.5014	GUAAAGGCUGGGCUUAGACGUGGC	mature miRNA	standard	MIMAT0009458	mmu-miR-1981-5p	mmu-miR-1981-5p
1416	mmu-miR-6958-3p	0.990087	52.008	1.26901	52.0292	3.93578	0.000588319	51.1107	52.9053	49.2462	54.8122	UCAGCUGCCUCUUGCCAUCACAG	mature miRNA	standard	MIMAT0027817	mmu-miR-6958-3p	mmu-miR-6958-3p
1047	mmu-miR-3100-3p	0.997703	43.3316	28.3338	50.7873	46.76	0.229049	23.2966	63.3666	17.723	83.8516	CUGUGACACACCCGCUCCCAG	mature miRNA	standard	MIMAT0014920	mmu-miR-3100-3p	mmu-miR-3100-3p
