# Supplementary material for: Hippocampal MicroRNAs Respond to Administration of Antidepressant Fluoxetine in Adult Mice
Source: Int J Mol Sci. 2018 Feb 27;19(3):671. doi: 10.3390/ijms19030671 (PMC5877532; doi:10.3390/ijms19030671)
Supplement: Supplementary file 1 [file ijms-19-00671-s001.zip › ijms-271078-supplementary materials/Table S4 Target prediction of up-regulation & down-regulation miRNAs.xlsx]

## Sheet: target prediction
up-regulated
targets prediction
mmu-let-7c-5p（chr16: 77599657-77599750 [+]）	Nr6a1	Lin28b	Adamts8	Smarcad1	Adrb2	Gatm	Bzw1	Cldn12	E2f5	Fam178a	Fign	Hic2	Adamts15	Zfyve26	Pcgf3	Acvr1c	Adrb3	Stk40	Dmd	Ercc6	Styk1	Tmprss2	Klk10	Mapk6	Zcchc3	Sowaha	Fasl	Pbx3	9930012K11Rik	Igdcc4	Tmed5	Ndst2	Lrig3	Slc20a1	Ap1s1	Fignl2	Trim6	Cep120	Tmem2	Klhl23	Limk2	Igf2bp3	Lrig2	Fbxl12	Zfp275	Gng5	Dna2	Klhl31	Utrn
mmu-let-7d-5p（chr13: 48536012-48536114 [-]）	Nr6a1	Adamts15	Cldn12	Adrb2	E2f5	Bzw1	Gatm	Fam178a	Smarcad1	Adamts8	Lin28b	Fign	Zfyve26	Hic2	Acvr1c	Adrb3	Pcgf3	Mapk6	Dmd	Ercc6	Stk40	Styk1	Klk10	Tmprss2	Zcchc3	Sowaha	Fasl	Tmed5	Slc20a1	9930012K11Rik	Pbx3	Ap1s1	Ndst2	Lrig3	Igf2bp3	Cep120	Fignl2	Klhl23	Tmem2	Limk2	Trim6	Uhrf2	Lrig2	Prpf38b	Dna2	Znf512b	Utrn	Stx3	Zswim5
mmu-let-7f-5p（chr13: 48537829-48537917 [-]）	Nr6a1	Gatm	Lin28b	Adamts8	Smarcad1	Cldn12	E2f5	Fam178a	Fign	Bzw1	Adrb2	Zfyve26	Adamts15	Hic2	Acvr1c	Zbtb5	Pcgf3	Adrb3	Mapk6	Ercc6	Styk1	Apbb3	Stk40	Klk10	Tmprss2	Dmd	Zcchc3	Sowaha	Fasl	Slc20a1	Lrig3	Ap1s1	9930012K11Rik	Pbx3	Tmed5	Ndst2	Cep120	Fignl2	Tmem2	Limk2	Trim6	Igf2bp3	Lrig2	Dna2	Zfp275	Prpf38b	Fbxl12	Stx3	Utrn
mmu-let-7k（chr5: 147283189-147283298 [-]）	Nr6a1	Adamts8	Adrb2	Lin28b	Cldn12	Bzw1	Fam178a	Smarcad1	E2f5	Gatm	Fign	Adamts15	Zfyve26	Hic2	Zfp275	Acvr1c	Pcgf3	Adrb3	Tmprss2	Cep135	Mapk6	Styk1	Ercc6	Klk10	Plagl2	Dmd	Stk40	Zcchc3	Fasl	Sowaha	Pbx3	Igdcc4	Hmga2	Lrig3	Ap1s1	9930012K11Rik	Tmed5	Slc20a1	Ndst2	Igf2bp3	Limk2	Zfp282	Trim6	Cep120	Klhl23	Tmem2	Fignl2	Uhrf2	Znf512b
mmu-miR-129-2-3p（chr2: 94241378-94241442 [+]）	SCN3B	AIF1L	PARP1	MPZL1	RHOU	CXorf1	VTI1A	NMNAT2	TMF1	FAM124A	MEMO1	CCP110	RCHY1	ARAP2	MYCL1	TMEM136	DGKI	NFATC2IP	HNRNPA3	GLT25D2	PERP	RHOBTB1	FRYL	ZNF609	KLHL28	ZBTB44	MTMR10	KLHL13	KPNA4	PPP6C	CIR1	TMC7	TMEM33	TMEM100	FRMD3	YTHDC2	EGLN3	DYRK3	FRS2	NUP98	MAP3K1	UNK	FAM69A	ANK1	RCAN2	ZSCAN30	ABLIM3	EIF3J	DCAF10
mmu-miR-132-3p（chr11: 75173682-75173747 [+]）	Pnn	Slc6a1	Tjap1	Mycbp2	Foxp2	Mex3c	Timm9	Phf20l1	Fam167a	Ppp2r5e	Usp9x	Hnrnpm	Exoc5	Sox5	Kcna6	Kdm5a	Pcdh10	Cbll1	Brwd1	D15Ertd621e	Emc1	Daam1	Ptbp2	Mapk1	Golga4	Kcnj12	Calu	Armc8	Bcan	Mapk8	Garem	Phf12	Lemd3	Nova1	Zcchc11	Rras2	Setd5	Ccng1	Dnajb14	Parpbp	Kcnk2	Dusp9	Hmga2	Melk	Rictor	Tmeff1	Dyrk2	Elmsan1	Sall1
mmu-miR-132-5p	Rsf1	Irx2	Pcdh9	Acvr2a	Senp3	Tbc1d31	Gbp4	Bivm	Klc2	Uts2r	Kank2	Ankrd27	Wbscr17	Trim3	Vsnl1	Lrrc37a	Gm10349	Ppp1r7	Midn	Dcun1d4	Cldn2
mmu-miR-133b-5p(chr1: 20682769-20682887 [+])	Sfrp1	Gpx8	Stard13	Map3k13	Cipc	Golm1	Meis2	Sfswap	Nav2	Arhgap6	Trp53inp1	Dync1li2	Trdn	Dazap1	Arhgef18	Arel1	Six6	Stmn4	Fam168a	Foxp4	Kctd9	Gpr83	Ttpal	Cacnb4	Lhx2	Ybx1	Ddx3x	Smg1	Epb4.1l2	6330403A02Rik	Zmat4	Notch1	Lgr5	Uba6	Nfatc2	Gale	Rangap1	Aida	Arl4a	Asb1	Foxp2	Epb4.1l4b	Lsm1	Slc25a5	Klf17	Trim62	Shroom3	Snrk	Slco2b1
mmu-miR-139-5p（chr7: 101475376-101475443 [+])	AF529169	Scn3b	Rhobtb1	Mpzl1	Memo1	Fryl	Hnrnpa3	Tfcp2l1	Gabra1	Arap2	Tmem100	Aif1l	Tmem136	Perp	Ccp110	Zfp609	Phtf2	Pask	Nfatc2ip	Ppp1r26	Usp25	Rhou	Bzw1	Klhl28	Hrk	Smc1b	Egln3	Pikfyve	Tmem2	Trib1	Bean1	Rchy1	Mtmr10	Ppp4r1	H3f3b	Acad8	Ahcyl1	Camsap2	E2f5	Lhfpl2	1810010H24Rik	Nmnat2	Prkce	Azin1	Dyrk3	Tfap2b	Ablim1	Usp32	Tmf1
mmu-miR-149-3p（chr1: 92850378-92850443 [+]）	Zfp444	Arhgdia	Erv3	Kcne1	Mospd3	Maml2	Leng8	Nova2	Baz2a	Aif1l	Mylk4	Rab11fip5	Chst2	Ndufa4l2	Wdtc1	Bzw1	Soga1	Slc1a3	4931428F04Rik	Fam107a	Dmtn	Chd3	Tspan9	Bahd1	Pvrl1	Pianp	Arnt2	Ap1g1	Tmem136	Slc27a1	Taok3	Diras1	H1f0	Vps72	Serpine1	Shisa7	Morc4	Tfap2a	AI837181	Caskin1	Bard1	Arpc2	Phyhip	Htt	Usp22	Nos2	Naa60	Mknk2	Tmem104
mmu-miR-150-5p(chr7: 45121757-45121821 [+])	Prkar1a	Dhx36	Cbll1	Myb	Eif5	Frrs1l	Prickle2	Map3k3	Calcr	Gripap1	Larp4	Abcb9	Plekhm3	Pappa	Zfp711	Tada1	Mob1b	Asb1	Rnf34	Ggnbp2	Aff4	Fbxo21	Zfp788	Myh1	Ttll7	Plp2	Mbtd1	Ngrn	Egr2	C2cd2l	C330027C09Rik	Dffa	Dcp2	Gabrg2	Pom121	Hecw1	Zfp189	Cish	Stx5a	Adipor2	B3galt2	Cybrd1	Pvrl2	Ypel2	Mbd6	Zfp235	Igf1r	Tspyl5	Zbtb4
mmu-miR-1903(chr8: 128359241-128359320 [+])	MED19	ASCL1	LBH	PLOD2	COX17	BAGE3	BAGE2	BAGE5	BAGE4	SLC4A4	LOC100130705	USP13	PARP8	RBPMS2	ERG	NETO1	ERCC6	CTLA4	IER3IP1	TFEC	ELAVL4	GANAB	IMPG2	CFTR	SMCR7L	VGLL4	ADORA3	MTAP	APC	SLC5A7	FAM123B	PSMD1	DEM1	ANKRD28	JUND	SPTBN1	DNAJB3	EPHB1	USP12	SNX27	SOCS7	CXCL5	ELAVL1	WDR33	SPATA4	C6orf106	CREB3L2	ZNF667	PTPRD
mmu-miR-212-3p(chr11: 75173388-75173478 [+])	Slc6a1	Pnn	Kdm5a	Mex3c	Foxp2	Timm9	Mycbp2	Fam167a	Ppp2r5e	Phf20l1	Usp9x	Tjap1	Sox5	Exoc5	Hnrnpm	Pcdh10	Kcna6	Cbll1	Brwd1	Ptbp2	Golga4	Wt1	Daam1	Kcnj12	Calu	Plxnd1	Armc8	Nova1	Zcchc11	Phf12	Garem	Bcan	Lemd3	Mapk8	Ccng1	Rras2	Setd5	Parpbp	Hmga2	Dnajb14	Emc1	Dusp9	Kcnk2	Mme	Rictor	Dyrk2	Tmeff1	Elmsan1	C530008M17Rik
mmu-miR-218-5p(chr5: 48223942-48224051 [+])	2510009E07Rik	Glce	Kctd9	Impad1	Cttnbp2nl	Lgr4	Piezo2	Reln	Zeb2	Rnf103	Mier3	Ermp1	Sdc2	Herpud2	Nup50	Hectd2	Bai3	Fam3c	Fam196b	Klhl29	Hlf	Hivep1	Jade1	Nav3	Ctnnd2	Vopp1	D630045J12Rik	Man2a1	Yeats4	Tob1	Snx4	Ubr3	Rara	Dbn1	Acsl1	Ubqln2	Rabgap1l	Plxnc1	Tmx1	Rab33b	Mdga1	Rassf2	Fcho2	Mdfic	Plcxd2	Kcnj16	Snx18	Robo1	Gabrb3
mmu-miR-21a-5p(chr11: 86584067-86584158 [-])	Cpeb3	Scml2	Tgfbi	Fam46a	Gpr64	Ntf3	Zfp367	Pan3	Pitx2	Arhgap24	Armcx1	Ppp1r3b	Epha4	Peli1	St6galnac3	Akap6	Tiam1	Map3k1	Caskin1	Pbrm1	Fgf18	Fasl	Zfp704	Pcsk6	Edil3	Bcl7a	Ccl20	Elf2	Thrb	Stag2	Vcl	Rasgrp1	Spry2	Fa2h	Pcbp1	Jph1	Aspn	Ubr3	Stk40	Sos2	Fbxo28	Hpgd	Ski	Zfp27	Cnr1	Osr1	Tmtc3	Pja2	Rnf2
mmu-miR-23a-5p(chr8: 84208518-84208592 [+])	Pygm	Mtmr4	Prkx	Trabd2b	Pkdcc	1810026J23Rik	Ssmem1	Asah1	C5ar1	Ipo11	Nudt4	Nudt16	Hic2	Tef	Ergic1	Chd4	Ube2q1	Ntrk3	Dock11	Tph1	Mbnl1	Cbfa2t2	Plekha6	Camkk1	Ptprt	Cpne5	Pgk1	Nubpl	Pygb	Rnf166	Ewsr1	Zmym3	Sec16a	Smg6	Sirpa	Coq5	Cdh4	Rnf185	Kcnc4	Spock1	Cav2	Mical2	Rundc3b	Rnasel	Papolg	Tmem127	Lrrc61	Dhx16	Tpd52l1
mmu-miR-23b-3p	Ctcf	Etnk1	Tmed5	Fam46a	Klhl15	Cnot6l	Rab39b	Nek6	Nacc2	Tnrc6a	8430419L09Rik	Top1	Bora	Dnajc6	Spsb4	Ccng1	Nup50	Slc6a14	Ppargc1a	Intu	Camta1	Pkia	Agap1	Pde10a	Zbtb34	Elf5	Stx12	Mrc1	Ppp4r4	Kdm6a	Pde4b	Tmem168	Crlf3	Btla	Clcn3	Prkrir	Cldn12	Gpr64	Auh	Atp11b	Csnk1g3	Sowahc	Ppp2r5e	Six4	Frmd5	Sema6d	Zfp395	4930453N24Rik	Entpd5
mmu-miR-26b-5p(chr1: 74394310-74394394 [+])	Rap2c	Cipc	Chic1	Rps6ka6	Arl4a	Slc25a16	Mapk6	Nab1	Slc45a4	Epb4.1l3	Zfp462	Fam98a	Ulk2	Usp25	Zfp608	Stradb	Fbxl19	Osbpl11	Gmds	Slc7a11	Plcb1	Zdhhc6	Epc2	Pcnx	8030462N17Rik	Clasp2	Rassf3	Plod2	Ube2g1	Hsbp1	D030056L22Rik	Cdk2ap1	Kcnq4	Nap1l5	Msantd1	Prkcq	Vangl2	Scn9a	Rnf6	Slc38a2	Mtx2	Sema6d	Rhoq	Mark1	Stac2	3110057O12Rik	Epc1	Chfr	Dmxl1
mmu-miR-28c(chr15: 53614205-53614279 [-])	CDC42SE1	SPOPL	KCNA2	C20orf160	PSD2	RBM3	CTDP1	SOCS7	MST4	MAP1LC3B	GRB7	IFFO2	FAM120C	ZNF503	ZCCHC5	FAM155B	N4BP1	WIPF2	RAVER1	NFAT5	LGI4	FHAD1	ETNK2	MNT	MYO1E	KIAA1211	ATPAF1	ABHD2	IGF2BP1	POM121	POM121C	ADRA2B	RAP1B	NEURL1B	2016-09-02	RUNX1T1	LPPR5	RUNDC3A	2016-09-03	E2F6	OSBPL10	ANKLE1	MPZ	PHF21A	LHFPL4	OTUB1	AAK1	NUPL1	SNTB2
mmu-miR-3095-3p(chr4: 58441012-58441098 [-)	Wdr43	Mau2	Pcdh17	Nr3c2	Atp2a2	Atrn	Atl2	Zdhhc20	Mdga1	Uba6	B3galt5	Zmym2	Pllp	Smarcd1	Dcx	Ddx3x	AW554918	Arhgap20	Tspan7	Ldlrad4	C1ql3	Trpm3	Tac2	Xxylt1	Nkiras2	Nxn	Prkar1b	Edem1	Gfral	Sucla2	Grik3	Agl	Scn2a1	Hgs	Cplx1	Rpp14	Snx18	Nnat	Patz1	Gm5531	Fchsd2	Crem	Epm2aip1	Smc3	Tbl1xr1	Syngr3	Kcnab1	AA414768	Emc7
mmu-miR-328-3p(chr8: 105308364-105308460 [-])	Kcna7	Tcf7l2	Lgr4	Ulk2	Rbfox1	Myo19	Cc2d1a	Tmprss2	Tesk2	Tmx4	Gpm6a	Chrna4	Tbck	Pard3b	Cdc42ep1	Gm2a	H2afx	Pgm1	Usp37	Cacna1d	Ormdl1	Ndufa7	Nr3c1	Chtf8	Lrrc10b	Fermt2	Prss8	Mllt1	Vsig4	Trim16	Slc7a7	Slc39a5	Arid4b	Chst7	Dync1i1	Ttc38	Arl6ip1	Foxo4	Zscan12	Glt25d1	Znf512b	Iqce	Itpr2	Rs1	Esco1	Zfp46	Plce1	Slc7a6	Cldn23
mmu-miR-411-3p(chr12: 109710175-109710256 [+])	Smurf1	Dusp10	Spock3	Plch1	Slc30a1	Ube2v2	Rai1	Dgkb	Fbxo33	Itch	Slc35f3	Bnc2	Mgat4a	Phf21a	Dach2	Foxp2	Ppp2r1b	Utrn	Cep170	Kcmf1	Spin4	Rnf4	Prr7	Rab11fip2	Lhx6	Tmem65	Cadm1	Abca5	Bicd2	3110047P20Rik	Hspa4l	Pfn2	Prkd3	Spinkl	Ncor1	Fam133b	Etnk1	Kctd4	Alcam	Sec24b	Lurap1l	Fam174a	Ptplb	Ppp2r2c	Hook3	Csnk2a2	Slc15a2	Tmem237	Tshz1
mmu-miR-329-3p(chr12: 109713481-109713577 [+])	Arhgap11a	Fam53c	Trak1	Ppp1r3b	Blcap	Zdhhc21	Epha4	Chmp3	Krit1	Zfyve1	Dusp10	Eno2	Ubox5	Prkacb	Brwd3	Cdca4	Elk4	2900011O08Rik	Ahnak	Emc1	D17Wsu92e	Btf3l4	Adarb1	Maob	Cldn25	Crmp1	Lonrf2	Myt1	Dnm3	Dlgap4	Larp4b	Gigyf1	Zfp655	Tnfrsf21	Calu	D430041D05Rik	Wdfy1	Cdkn2d	Zbtb18	Shb	Cltb	Metap1	Ccdc71l	Tardbp	Rqcd1	Zfhx4	Lats2	Ppp1r14c	Kbtbd2
mmu-miR-341-5p(chr12: 109611500-109611595 [+])	Def6	Usp25	Por	Slc29a3	Fosb	Zfp641	Vwa8	Arhgap23	Rnf44	Zic1	Lemd3	Morn4	Frrs1	Mrs2	Nup214	Gabra4
mmu-miR-342-3p(chr12: 108658620-108658718 [+])	Rictor	Fam53c	D14Abb1e	Adarb1	Wdr77	Ube2d2a	Ep300	Mrfap1	Rasd1	Ntrk2	Kdm6b	Arhgef4	Zfp462	Nip7	Slc6a4	Stk4	Ankrd49	Sox6	Kcnq2	Fam126b	Rgs4	Id4	Vsig8	Gsk3b	Nsd1	Ddx3x	Tfdp2	Gucy2c	Ubn1	Lrp8	Kcnj6	Rpgr	Rfx3	Tmx1	Bsn	Sh2b1	Fryl	Limd1	Ppm1f	B3gnt6	Ptprz1	Hoxb8	Smoc2	Arid1b	Mink1	Atxn2l	Dpy19l1	Ccdc79	Susd1
mmu-miR-3962(chr1: 194822001-194822064 [+])	Memo1	Gata6	Ano1	Clint1	Gm1564	Pbx3	Cep350	Zfp385b	Hoxb7	Rell1	Nr2c2	8030462N17Rik	Tmem106b	Gulp1	Lix1	Arl4a	Ticam2	Kif13a	Minpp1	Peg10	Nod2	Map3k7	Csad	Actr1a	Fnip1	Epha3	Pate2	Mob1b	Epha7	Plxnc1	Lrig2	Zcchc3	Eef2k	D430042O09Rik	Ikbkg	Atp8b1	Tmprss11a	Cdkn2aip	Klrd1	LOC665290	Csnk1d	Abcb9	Zfp248	Gm3286	Slain2	E330014E10Rik	Fndc8	Pbx1	LOC100039010
mmu-miR-3963(chr3: 151023792-151023862 [-])	Pfn2	D1Ertd622e	LOC102633458	Lingo2	Mapk10	Gabrb2	Ptpn13	Bmf	Nbea	Osbpl9	Cap1	Kcnh8	Zfp91	Slitrk4	Map2k1	Nphs2	Tnfsf13b	Lmna	Fat3	Rspo3	Maml2	Tril	Cpne8	Dctn4	Ak5	Cd80	Chtf8	Cttn	Cd83	Ppcdc	Fbxw2	Lox	Foxk1	Amz2	Thpo	Glb1l2	Stx4a	Saa4	Lepre1	Pole4	Itm2a	Ppp2ca	Smco3	Pnpla1	Cnot4	Thsd7a	Scrn3	Pclo	Rab27b
mmu-miR-433-3p(chr12: 109591715-109591838 [+])	Cdk17	Ccdc138	Msl2	Sema6a	Top1	Epn2	Sesn3	Epha7	Mapk8	Jak2	Stam	Azin1	Fermt2	Wdr45b	Got1	Cox18	Sntg1	Paip1	Osbpl3	Srp54b	Cbll1	Rasa2	Mmd	Glcci1	Ankrd12	Clrn3	Tdrd5	Gucy2c	Grb2	D14Abb1e	Tia1	Gm21451	Pum2	Pccb	Scoc	Chm	Zfy1	Sla	Tbc1d19	Dnajc5	Xpnpep2	Emr4	Nr2f6	Ppp3r1	Arl8b	Recql	Pik3cb	Trim2	Lamc1
mmu-miR-466m-5p(chr2: 10466663-10466746 [+])	TRIOBP	NOTCH2	VAPB	CBX7	ABL2	SIN3A	FAM163A	TNPO3	FAM104A	KPNA3	ADAMTSL3	SRSF6	MAPK6	HYAL1	C12orf53	LRRC8A	GABBR2	ZNRF3	ZNF618	GPR123	PVRL1	TEAD1	ELMOD2	RBMS2	CYB5B	ACBD5	SIDT1	PMPCB	KIAA1407	BRE	CLOCK	CDC25B	PCDHA9	PCDHAC2	PCDHAC1	PCDHA13	PCDHA12	PCDHA11	PCDHA10	PCDHA8	PCDHA7	PCDHA6	PCDHA5	PCDHA4	PCDHA3	PCDHA2	PCDHA1	NLGN3	RBM33
mmu-miR-669f-5p(chr2: 10466944-10467037 [+])	Cp	Hmgb1	Atad2	Cdk17	Pde3a	Has2	Vgll3	Runx1t1	Lgalsl	Nppc	Bcor	Nxph1	Brwd3	Trpc6	Naaladl2	Fam104a	Lrrtm1	Gm3604	Gpr158	Gm5141	LOC102641075	6720489N17Rik	Impad1	Zfp799	2510009E07Rik	4930523C07Rik	Cdk13	Kpna1	Clec2l	Tor1aip1	Rptor	Cyp2s1	Aldh1l2	Ppap2b	Hspa4l	H2-D1	Trhde	Sgk1	Lhx2	B3gnt5	Kctd1	LOC102633679	Bcl2	Phex	Tbc1d13	Myrip	Zfp334	4933430I17Rik	Gm6115
mmu-miR-485-3p(chr12: 109734902-109734974 [+])	Zbtb43	Pde10a	Slc40a1	Jade1	Crk	Chmp5	Ccl7	Stmn2	Vezf1	Fam63b	Kif27	3110047P20Rik	Upf3b	Il1rl1	Dennd3	Sntg1	Tmem106b	Ptgdr	Tex11	Slc45a2	Oaz3	Slc39a6	Zbtb41	Trdmt1	Cplx3	Lats1	LOC102636931	Slc35a1	Oasl2	Tmem181a	Smim13	1700013H16Rik	Ralgps2	Arhgap12	Nxt2	LOC102642717	Esyt3	Srsf1	Ugcg	Trim60	Vps37a	Rbm26	Spz1	Bmpr1b	H2-M10.1	Rnf182	Ibtk	Isx	Slc12a7
mmu-miR-5099(chr12: 36816205-36816278 [+])	C18orf34	MSH6	SEMA3A	VAMP4	LRRC4C	KLF4	PAPPA	HDAC4	SIX4	DPYSL3	ZSWIM6	CCDC91	ADCY5	DIP2A	TSHZ2	PCDH19	CYB5RL	FAM84B	ZNF295	C1orf21	FOXN3	AFF4	ANKH	Itih5	Ryr3	Atxn1l	Ccdc178	Macrod2	Tfap2e	Frrs1l	Podxl	Rbm41	Serp1
mmu-miR-6896-3p(chr1: 34117359-34117431 [+])	Zfp781	Pcdh17	Gm14436	Gm14440	Ltn1	Mbnl1	Gpc6	Gm8898	Gm14431	Zc3h7b	Zfp120	Krit1	Zfp558	Gm14420	Gsk3b	Slc8a3	Ano3	Prkab2	Kazn	Gcsam	Zfp36l1	Zfp935	Etohi1	6720489N17Rik	Rc3h2	Sptssb	Tef	1110037F02Rik	Trak2	Zfp386	Unc5c	Edc3	Tmem245	Phlpp1	Gse1	Ccdc117	Zfp931	Hivep3	Brcc3	Il5ra	Zfp37	Ppp3r1	Mxd1	Malt1	Zfp936	Cers6	Klhl29	Gm5141	A530054K11Rik
mmu-miR-7081-5p(chr9: 20914090-20914164 [-)	Abcg4	Lbh	Slc35d1	Amer2	Mlph	Lingo1	Sec22c	Stk32b	Soga1	Exph5	Diras1	Gdpd4	Chst14	Srf	Baz2a	Pitpnb	Kirrel	Tgm2	Mtss1l	Lasp1	Dpysl5	Card10	Sbk3	Dlgap4	Arf3	Foxj2	Hoxc4	Sgk1	Kmt2a	Fyco1	Fndc3a	Rnf157	Mbnl2	Rps6ka1	Prom2	Ccser2	Rab6a	Man1a	Dtx4	Rgs8	Slc24a3	Sec14l1	Ccbe1	Tbc1d5	4933426M11Rik	Tulp4	Uck2	Taok1	Psmd11
mmu-miR-7235-3p(chr11: 97146364-97146419 [-])	Gm21129	LOC102636497	Cttnbp2nl	Sub1	Tln2	Robo2	Ankrd46	Creb1	Hook1	Birc6	Taf5	Qk	Wipf1	Uso1	Tial1	Rab6a	A230046K03Rik	Epha5	Aldoc	Parp14	Ubn2	Ing3	Dixdc1	Eif2ak3	Tmprss4	Eif5a2	Bcor	Srpk2	Arhgap42	Grid1	Ugt2b34	Ctgf	D630045J12Rik	Slc39a6	Prokr1	Thoc2	Lsm14a	Cnbp	Nup153	Ncbp2	Elavl2	Prdm6	Jph4	Fkbp14	Foxn2	Ccdc55	Ankrd13c	Myof	Zfp236
mmu-miR-7661-3p(chr6: 108489743-108489803 [+])	Ldlrad3	Tnrc18	Hspa12a	Slc25a47	Smad6	Taf8	Zfp936	Usp9x	Thsd7b	Pa2g4	Ube2z	Otx2	Rtf1	Bsn	Pex19	Itga9	Atrx	Adamts4	Fam168a	2016-03-08	Ylpm1	Zfp958	Brinp2	B3galnt1	Grtp1	Synm	Tmed1	Rimklb	Zmat2	Sowahc	Clasp2	C130074G19Rik	Cttnbp2nl	Mylk4	Homer1	Pxt1	Smarca4	Hivep3	Prr9	St13	Ago3	Slc27a3	Fbxl20	Zpbp	Rhbdl3	Zc3h7b	Gm3985	Kif13a	Hnrnpu
mmu-miR-7a-5p(chr13: 58392779-58392886 [-])	Sp1	Spata2	Fam131b	Pole4	Cdon	Casp9	Klf4	Ide	Gtf2a1	Pygo2	Strn3	Bloc1s4	Mapkap1	Arid4a	Nrep	Bcorl1	Chsy3	Clasp2	Oxr1	Frrs1l	Smg1	Iglon5	Ccdc120	Ckap4	9430020K01Rik	Mobp	Ankrd12	Kif13a	Edem1	Herpud2	Zbtb8b	1110008F13Rik	Vdac1	Cnppd1	Fam168b	Nlrx1	Slc38a2	Rnf20	Wdr47	Cct4	Tmed9	Rgs7bp	Cplx1	Rela	Rhbdd1	Itch	N28178	Fndc4	Gal3st3
mmu-miR-92b-3p(chr3: 89227116-89227198 [-])	Dsc2	Dnajb9	Rsbn1	Ergic2	Fbxw7	Slc12a5	Cpeb3	Tob1	Wasl	Zfc3h1	Dcaf6	C030046E11Rik	Rhpn2	Ppcs	Morc3	Cd69	Usp28	Ptar1	Map2k4	Hivep1	Itpr1	Isca1	Slx4	Nefm	Dynlt3	Snx13	Xrn1	Hipk3	Sertad3	Gfpt2	Suv420h1	Efr3a	4932438A13Rik	Pcdh11x	Grhl1	Gramd3	Tef	Man2a1	Bsdc1	Myo1b	Ankib1	Btg2	Tagap	Ccnjl	G3bp2	Pp2d1	Adamtsl3	Spryd4	Slc24a3
mmu-miR-9-3p(chr3: 88215598-88215686 [+)	Snx25	Mdga2	Ap1s2	Rbms3	Ccdc43	Prrx1	Enpep	Dse	Ptchd1	Vav3	Ano1	Mesdc1	Onecut2	Emb	Hn1l	Socs5	Pxdn	Sptlc2	Prkg2	Fnip2	Fbn1	Rfesd	Spam1	Cnot6l	Calb2	Ube3c	Ipo4	Dyrk1b	Slc2a2	Mtmr2	Kif13a	Srsf6	Ccng1	Prdm6	Smarcd2	Prtg	Ehd4	Reep4	Syap1	Tmem109	Smurf2	Rnf19a	Mier3	Elavl1	Atp8b2	Dnajc14	Ybx3	Shc1	Ap4e1
mmu-miR-9-5p	Pan3	Spopl	Atp11a	Gabra1	Fam188a	Stc1	Col4a3bp	AI593442	Blcap	Tcea1	Zhx1	Nxt2	Cnot6l	Agfg1	Ermn	Zfp512	Ap3m1	Pbx3	Lrrtm1	Unkl	Cdk13	Syt6	Zfp292	Mblac2	Zfhx4	Hspa4	Tsc22d4	Elovl6	Usp46	Zbtb33	Stk4	Adipor1	Fign	Lrp6	Cxxc4	Rab14	Slc38a2	Ccser2	Tpd52	Csnk1g3	Hipk3	Mcc	Clcn4-2	Sorcs1	Ampd3	Tfap2b	Lrrc4	Tbc1d15	Mysm1
Down-regulated
Predicted Targets
mmu-miR-6360(chr18: 23774864-23774989 [-])	Setbp1	Pcyt1a	Rab40c	Csnk1g3	Ythdf3	Slc18a2	Lrrc34	Ibsp	Dcx	Dstn	Col3a1	Ppapdc1a	Pla2g4a	Exph5	Aldoa	Tm9sf2	Nsd1	Lin7a	Gfpt2	Nmur2	Irs4	Rbbp7	Trdn	Cltc	Zfp687	Stxbp4	Smurf2	Ntrk3	Vdac1	Mctp2	Ppm1g	Pacsin2	Kif5b	Fuk	Hsdl1	LOC102641602	Kdm3b	Rsf1	Baz1a	2410002F23Rik	Dlg2	Tnfrsf21	Chd2	Lpp	Vcan	St6galnac3	Eya1	Synj2bp	Clca2
mmu-miR-551b-3p(chr3: 29416823-29416920 [+])	Lphn1	Zfp36	Pank2	Gm5087	Cltc	Asb7	Crnkl1	B3galnt1	Fbxo31	Il16
mmu-miR-5121(chr7: 45126918-45126991 [-])	Tmem150c	Kansl1l	Farp1	Trp53inp1	Mal	Maml1	Rab6a	Dlx4	Zfhx4	Nrg3	Chd1	Panx3	Abhd14a	Spock1	Igf1r	Jade2	Zc2hc1a	Il6ra	Gas7	Tmed5	Ap2b1	Fat3	Sec22c	Cpeb2	Zfp94	Myo1d	Tmem144	Zcchc16	Dlx1	Nfia	Cxcl14	Ypel1	Sirpa	Zfp386	Hapln1	Kif26a	Edem1	Neurod1	Tram1	Pcdh10	Tpx2	Cggbp1	Klhl18	Ctbp2	Birc6	BC026590	Lrrtm2	Fgf14	Gpt2
mmu-miR-466m-3p(chr2: 10466663-10466746 [+])	UNK	CASK	GCH1	BIRC6	KITLG	CREM	ANKRD1	DHX40	WISP1	LRRTM2	C3orf58	SRGAP2	RANBP6	PBRM1	2016-09-11	PPIL4	PSMC6	C5orf30	ZFP36L2	INSM2	TEX15	TRHDE	CCNT2	CNTNAP2	INO80D	LEMD3	LCOR	CDK5R1	KIAA1456	MKLN1	HS3ST3B1	PTMA	HSD17B12	RASSF1	SON	BTF3L4	CLIP4	ZMAT3	NRG1	PLCL2	H3F3B	AURKB	ITPR1	RAPGEF4	KAT6A	CMTM4	DNAJC14	PGM2L1	STXBP3
mmu-miR-346-5p(chr14: 34894609-34894706 [+])	Trabd2b	Kctd15	9430015G10Rik	Dnlz	Mbnl1	Rbm39	Sorcs3	Slc43a2	Kif5c	Abcc12	Rdx	Lhx6	Nodal	Cerk	Sim2	Galk2	Chrdl1	Dph7	E330009J07Rik	Zfc3h1	Samd12	Suv39h1	Gm6921	Pex12	Rims2	Shank2	AW554918	Lysmd4	Csnk1d	Pik3r3	Ppp1r12a	LOC102639828	Ddx49	Fam131a	Zfp362	Ocm	Col2a1	D10Bwg1379e	Abcg4	Psmb8	Phc1	Slc37a4	Exog	Bcl6	LOC102637825	Rtn4rl1	Carm1	Szrd1	Ebf2
mmu-miR-30e-5p(chr4: 120772606-120772697 [-])	Klhl20	9930021J03Rik	Ddah1	Ube2v2	Twf1	Kdm3a	Cpsf6	Celsr3	Tnrc6a	Rfx7	Polr3g	Runx2	Tmem181a	Mtdh	Slc35d3	Polr3e	Mfsd6	Ankrd17	Setd5	Col13a1	Stox2	Naaladl2	Klf10	Plekhm3	Pde7a	Tbc1d15	Ptpn13	Shoc2	Mbnl3	Ptgfrn	Chka	Ppargc1b	Prkaa2	Foxg1	Brd1	Eml4	Trpm7	Zfp608	Ppp3r1	Lrrc40	Clock	Rapgef4	Lhx8	Slc12a6	Extl2	Stk39	Rap1b	Cadps	Edem3
mmu-miR-30d-5p(chr15: 68341208-68341289 [-])	Twf1	Kdm3a	Ddah1	Ube2v2	9930021J03Rik	Klhl20	Polr3g	Cpsf6	Celsr3	Rfx7	Tnrc6a	Mbnl3	Shoc2	Tbc1d15	Ankrd17	Slc35d3	Pde7a	Col13a1	Mfsd6	Plekhm3	Stox2	Tmem181a	Klf10	Mtdh	Polr3e	Ptpn13	Runx2	Brd1	Zfp608	Chka	Trpm7	Lhx8	Eml4	Lrrc40	Ppargc1b	Ppp3r1	Foxg1	Clock	Ptgfrn	Slc12a6	Rapgef4	Edem3	Rfx6	Cadps	Znrf1	Setd5	Becn1	Rapgef2	Rap1b
mmu-miR-30b-5p(chr15: 68337415-68337510 [-])	Klhl20	9930021J03Rik	Twf1	Polr3g	Cpsf6	Tnrc6a	Kdm3a	Ddah1	Ube2v2	Celsr3	Rfx7	Klf10	Polr3e	Ankrd17	Tbc1d15	Slc35d3	Mfsd6	Col13a1	Stox2	Pde7a	Ptpn13	Tmem181a	Mbnl3	Runx2	Plekhm3	Shoc2	Mtdh	Ptgfrn	Slc12a6	Lhx8	Ppp3r1	Clock	Brd1	Foxg1	Lrrc40	Eml4	Ppargc1b	Chka	Rapgef4	Trpm7	Zfp608	Fbxo45	Rap1b	Rfx6	Scn2a1	Becn1	Pik3cd	Rapgef2	Extl2
mmu-miR-30a-5p(chr1: 23272269-23272339 [+])	Ddah1	Tnrc6a	Celsr3	Kdm3a	Polr3g	Twf1	Cpsf6	Ube2v2	Klhl20	Rfx7	9930021J03Rik	Mfsd6	Runx2	Mbnl3	Ptgfrn	Pde7a	Stox2	Ankrd17	Klf10	Tbc1d15	Tmem181a	Shoc2	Plekhm3	Slc35d3	Polr3e	Ptpn13	Mtdh	Col13a1	Clock	Lhx8	Zfp608	Rapgef4	Chka	Trpm7	Slc12a6	Lrrc40	Eml4	Brd1	Foxg1	Ppp3r1	Ppargc1b	Znrf1	Pik3cd	Rfx6	Setd5	Stk39	U2surp	Fbxo45	Naaladl2
mmu-miR-300-3p(chr12: 109724313-109724391 [+])	Rab18	Card11	Gnpnat1	B230219D22Rik	Bmi1	Zfand6	Pbx1	Ccpg1	Slc4a4	Igsf11	Dmd	Sesn1	Tshz3	Arl8b	Smarca1	Paip2	Senp6	Nck2	Rarb	Znrf2	Zfp46	Gcc1	Plcb1	Il13ra1	Thbs1	Supt7l	Hook3	Dcdc2a	Fmr1	Pak3	Rgs7	Bicd2	Kpna4	Tldc1	AI597468	Synpo2	9430020K01Rik	Tmem245	Itgb2	Uroc1	4930402H24Rik	Tmem243	Kera	Rp2h	Wdfy3	Phf6	Hspa4l	Celf1	Scrg1
mmu-miR-29c-3p（）	Brwd3	Tet3	Eln	Col4a5	Nfia	Atp1b4	Grip1	Vegfa	Col4a3	Col4a2	Col11a1	Lysmd1	Stard8	Adamts2	Zdhhc21	Adamts17	Col9a1	Col5a3	Tet2	Tfeb	Robo1	Rnf19a	Has3	Hormad1	Kif26a	Col15a1	Cldn1	Rab30	Col3a1	Tll1	Hdac4	Klhl28	Atad2b	Pcdhac2	Fbn1	Gm14680	Purg	Pdik1l	Col7a1	Ireb2	Tnfrsf1a	Ifi30	Eomes	Zbtb34	Col5a2	Pxdn	Hbp1	Tmem254a	Kdelc1
mmu-miR-29b-3p（chr1: 195037040-195037120 [+]）	Tet3	Eln	Atp1b4	Col4a5	Nfia	Brwd3	Robo1	Lysmd1	Tet2	Col11a1	Adamts17	Hdac4	Col5a3	Adamts2	Col4a3	Stard8	Col4a2	Vegfa	Tfeb	Grip1	Zdhhc21	Col9a1	Rnf19a	Hormad1	Has3	Kif26a	Tll1	Klhl28	Col15a1	Pcdhac2	Fbn1	Rab30	Atad2b	Cldn1	Col3a1	Zbtb34	Eomes	Col7a1	Tnfrsf1a	Gm14680	Ifi30	Col5a2	Purg	Pdik1l	Pxdn	Ireb2	Hbp1	Tmem254a	Elf2
mmu-miR-29a-3p（chr6: 31062660-31062747 [-]）	Col4a5	Brwd3	Nfia	Tet3	Eln	Col9a1	Grip1	Atad2b	Lysmd1	Adamts17	Robo1	Rnf19a	Stard8	Col5a3	Tet2	Atp1b4	Zdhhc21	Col11a1	Vegfa	Adamts2	Tfeb	Col4a3	Col4a2	Col3a1	Rab30	Hdac4	Has3	Kif26a	Hormad1	Pcdhac2	Col15a1	Klhl28	Tll1	Cldn1	Fbn1	Hbp1	Pxdn	Ireb2	Gm14680	Pdik1l	Purg	Zbtb34	Tnfrsf1a	Col7a1	Eomes	Tmem254a	Col5a2	Ifi30	Pcdhac1
mmu-miR-27b-3p（chr13: 63300712-63300784 [+]）	Itsn2	Aff4	Cds1	Adora2b	Ppap2b	Mmd	Szrd1	Nrk	Nfe2l2	Fbxw7	Dcun1d4	Pparg	Anks1	St6galnac3	Aldh5a1	Plk2	Usp46	2410004B18Rik	Rbbp6	Ccnk	Zfp800	Slc7a11	Trappc8	Rnf139	Tnpo1	Usp42	Unkl	Tmem170b	Gcc2	Clcn3	Sema7a	Pds5b	Fam134c	Dnajc13	B3gnt7	Mknk2	Tmcc1	Dnajc3	Fbxo30	C2cd2	Ppp1cc	Dram2	Nabp1	Sowaha	Tlk2	Akirin1	Magi3	Kcnk2	Slc26a2
mmu-miR-22-3p（chr11: 75463716-75463810 [+]）	Pdss1	Brwd3	Fam168b	Cpeb1	Net1	Clic4	Ankrd13a	Kdelr3	Yars	Naa20	Fam49b	Edc3	Wdr82	Ccdc47	Slc30a4	Kat6a	Amot	Gatm	Akt3	Mvb12b	Orai2	Phf8	Batf3	Cyth3	Lrch1	Hrh1	Adck2	Vezf1	Rnf216	Rsbn1	Kat7	Ubn1	Mau2	Msl2	Grm5	Sirt1	Coa7	Trp53inp1	Ppp1r15b	Limk2	Rbm15	Arrb1	Ywhaz	Meis2	Snx30	Lin7c	Rab5b	Prpf38a	Trub1
mmu-miR-195a-5p（chr11: 70235042-70235135 [+]）	Pappa	Luzp1	Abtb2	Nup50	Kif5c	Zfhx4	Pafah1b1	N4bp1	Srpr	Ist1	Myt1l	Prkar2a	Btrc	Cacul1	Cdk17	Fermt2	Gpatch8	Rasef	Phf19	1700025G04Rik	Akt3	Aff4	Ept1	Sall1	Ash1l	Ube4b	Etnk1	Ubfd1	Sowahc	Usp31	Lrp6	Ddx3x	Kl	Fam110c	Wee1	Reck	Mapk8	Mfn2	Ahcyl2	Stxbp3a	Chd2	Usp14	Zc2hc1a	Rab10	Clspn	Cnot6l	Atf6	Tmem55a	Rad23b
mmu-miR-186-5p（chr3: 157544279-157544349 [+]）	Stk17b	Zcchc11	Zfp608	Trappc8	Syap1	9330182L06Rik	Scml2	Arih1	Cramp1l	Cask	Fgl2	Prkaa2	Shprh	Tmf1	Ints2	Eif3a	Mon2	Myo5a	Hook3	Mier1	Bicd1	Map3k2	Lrrc58	Cdk12	Eif2d	Xrcc4	Pde3b	Tbl1xr1	Fbxo33	Actg1	Rab21	Riok3	Aldh6a1	Wdr37	Dync1i2	Vkorc1l1	Golt1b	Ppm1b	Cnot6l	Nog	Otud4	Lingo2	Lrrn1	C330007P06Rik	Pbx1	Scn9a	Gabra4	Sh3rf1	Hyou1
mmu-miR-181a-5p（chr1: 137966455-137966541 [+]）	Gpr22	Fmnl2	Ythdc2	Pi4k2b	Spry4	Fign	Gm14440	Ddx3x	1700066M21Rik	Nova1	Spire1	Chic1	Prtg	Prox1	Il1a	Phf20l1	Ppip5k2	Cpd	Klhl29	Ap1s3	Greb1l	Kmt2a	Larp4	Zfp781	Usp33	Dnajc13	Rnmt	Txndc12	Gskip	Wdr37	Zfp800	Palb2	E2f5	Pdap1	Tgfbr1	Osbpl3	Epc2	Bend3	Tcerg1	Sfmbt1	Slitrk1	Syne1	Man2a1	Gm14436	Ccp110	Ube2b	Gpsm1	Klhl5	D430041D05Rik
mmu-miR-16-5p（chr14: 61631880-61631972 [-]）	Pappa	Luzp1	Abtb2	Nup50	Kif5c	Zfhx4	Pafah1b1	N4bp1	Srpr	Ist1	Myt1l	Prkar2a	Zc2hc1a	Btrc	Cacul1	Cdk17	Gpatch8	Phf19	Zfp275	Akt3	Aff4	Ept1	Ash1l	Ube4b	Rab9b	Etnk1	Ubfd1	Sowahc	Usp31	Lrp6	Ddx3x	Kl	Fam110c	Wee1	Reck	Mapk8	Mfn2	Ahcyl2	Stxbp3a	Usp14	Clspn	Cnot6l	Atf6	Tmem55a	Rad23b	Rfx3	Socs6	Smad7	Crebl2
mmu-miR-154-5p（chr12: 109738433-109738498 [+]）	Kctd14	Evi5	Dock1	E2f5	Asap2	Tmem108	Chm	Cdca4	Gm15800	Aqp9	Pcna	Hdhd2	Nkain2	Fam63b	Ust	Socs5	Dtwd2	Plagl2	Vps35	Cul2	Atxn2l	Serpinb2	Zeb2	Sec22a	Ptgdr	Pnoc	Tet3	Ube2h	Sos2	Vmn1r32	Skil	Igf2bp3	Trove2	Gm4951	Cops2	Trpm3	Eva1a	Acot2	Eri1	Tceanc	Abi1	Klf6	Cops8	Vps4b	Ttr	Cpsf2	Itga6	Zfp455	LOC102637103
mmu-miR-151-5p（chr15: 73254815-73254882 [-]）	Ralgapa1	Aph1a	Dnajc22	Nmnat2	Nrp2	Coro1b	Tspan11	Zcchc3	Ap3b1	Cyp4f39	Mtch1	Ist1	Kcmf1	Klf8	Thap11	Manba	Slc12a5	Acox3	Gpr107	Hvcn1	Rxfp3	Pde4d	N4bp1	Ccdc71	Commd8	Ctla4	Syt3	Pou2f2	Apol10b	Diras2	Cdcp1	NTRK2	SYT3	ECM1	N4BP1	CASZ1	SLC24A2	POU2F2	SLC12A5	BDNF	SOX12	WNT1	RIMBP2
mmu-miR-140-3p（chr8: 107551244-107551313 [+]）	Suv420h1	Git1	Zc3h6	2310035C23Rik	Arhgap17	Ndst1	Kctd11	Atl2	Cry1	Marcks	Stag2	Nova1	Olig3	Notch2	Slc12a6	Adamts2	Lypla1	Wdr5	Skil	Smarca2	Rps6ka2	Cdyl2	Otud7b	Unc5c	Sucla2	Nqo1	Eif5a2	Ttyh3	Atxn7l3b	Bsn	Sh3pxd2b	Stx3	Cers6	Diras2	Ppap2b	Gprin3	Trim33	Ago4	Gpr158	Peli1	Rasip1	Pik3r3	Appl1	Gm21949	Ctsd	Lgalsl	Ythdf1	Wdr37	Sppl3
mmu-miR-126a-3p（chr2: 26591357-26591429 [+]）	Pex5	Ss18l1	Itga11	PTPN9	PEX5	EFHD2	CAMSAP1	ZNF219	SPRED1	IRS1	CRK	PCDH7	THAP6	RNF165	SLC7A5	PLK2	DIP2C	TOM1	ADAM9	RGS3	AKAP13	FBXO33	GNA13
mmu-miR-107-3p	Armc1	Sun2	N4bp1	Agfg1	Cpeb3	Snrk	Zhx1	Ppp6r2	Fam117b	Tmem33	Mapk8	Jakmip2	Fermt2	Zfp711	Ano3	Rab40b	Ankib1	Iars	Ptplb	Tgfbr3	Adamtsl3	Herc2	Spats2l	Med26	Zfpm2	Dync1li2	Gpc6	Cacna2d1	Ppip5k2	Chd1	Pvrl1	A230046K03Rik	Fbxw7	Nedd9	Sowahc	Dynlt3	Mef2d	Rnf38	Ash1l	Nrip3	Sfrs18	Eva1a	Upf2	Efr3b	Gpatch8	Rab1b	Kif21a	Pik3cb	Hsd17b7
mmu-miR-103-3p（chr11: 35782396-35782481 [+]）	N4bp1	Zhx1	Sun2	Armc1	Ppp6r2	Cpeb3	Snrk	Agfg1	Ano3	Fermt2	Jakmip2	Rab40b	Zfp711	Fam117b	Tmem33	Mapk8	Ptplb	Herc2	Tgfbr3	Adamtsl3	Iars	Ankib1	Dync1li2	Med26	Gpc6	Cacna2d1	Zfpm2	Spats2l	Dynlt3	Sowahc	A230046K03Rik	Fbxw7	Chd1	Ppip5k2	Pvrl1	Mef2d	Nedd9	Sfrs18	Rnf38	Nrip3	Ash1l	Eva1a	Rab1b	Efr3b	Upf2	Gpatch8	Tmem45b	Pik3cb	Hsd17b7
mmu-miR-101b-3p（chr19: 29135279-29135375 [+]）	Etnk1	Emp2	Arid1a	1190002N15Rik	Ammecr1	Phf3	Ube2d1	Atp1b1	Abtb2	Trove2	Mbnl1	Kif2a	Hapln1	Arg2	Stc1	Magi1	Gnpda2	Ppp2r2a	Nlk	Mycn	Eif5	Plcb1	Rnf111	Ppfia1	Zfhx4	Cftr	Phtf2	Camsap2	Efr3a	Zdhhc21	Fbn2	Tshz3	Scamp1	Tet2	Sorcs3	Irs1	E2f8	Pbx3	Zc3h11a	Dip2b	Slc4a4	Megf9	Ehmt1	Kat6b	Ralgps1	Ylpm1	Kat6a	Morc3	Crebzf
[truncated: 1,529 more columns]
