# Supplementary material for: Hippocampal MicroRNAs Respond to Administration of Antidepressant Fluoxetine in Adult Mice
Source: Int J Mol Sci. 2018 Feb 27;19(3):671. doi: 10.3390/ijms19030671 (PMC5877532; doi:10.3390/ijms19030671)
Supplement: Supplementary file 1 [file ijms-19-00671-s001.zip › ijms-271078-supplementary materials/Table S5 The KEGG analysis of down-regulation miRNAs targets.xlsx]

## Sheet: KEGG-chart
Category	Term	Count	%	PValue	Genes	List Total	Pop Hits	Pop Total	Fold Enrichment	Bonferroni	Benjamini	FDR
KEGG_PATHWAY	mmu05200:Pathways in cancer	108	3.36134	1.38666e-10	ADCY1, PTGS2, FGF14, WNT3A, ADCY6, FOXO1, TGFB2, SLC2A1, RALB, PIK3CA, RARA, PRKACB, GNG4, RXRB, SKP2, CTNNA3, JUP, VEGFC, LAMC3, LPAR6, JUN, MAPK3, VEGFA, MAPK8, LAMC1, FGFR2, GNAI2, KRAS, AXIN2, RUNX1, TRAF6, TRAF4, CSF1R, TCF7, TGFBR1, SMAD4, SMAD2, HGF, KITL, CDKN1B, IKBKB, ABL1, E2F1, FGF5, MITF, PPARG, GLI2, PTEN, GLI3, EDNRA, CCNE2, CCNE1, EDNRB, CDC42, MAX, FOS, PLCB4, CASP8, RHOA, HHIP, …	1154	397	7720	1.81989	3.97971e-08	3.97971e-08	1.84047e-07
KEGG_PATHWAY	mmu04068:FoxO signaling pathway	47	1.46281	1.38553e-08	USP7, ATG12, PRKAG2, FOXO1, FOXO3, RAG2, PTEN, TGFB2, IGF1R, PDPK1, KRAS, S1PR1, SLC2A4, PIK3CA, BCL6, FASL, PRKAA1, PIK3R3, AKT3, AKT2, PIK3R2, IRS4, GABARAPL1, IL6, RBL2, TGFBR1, NLK, PRKAB2, SKP2, SMAD4, SMAD2, MAPK10, HOMER1, GRM1, PCK1, SOD2, CCNB1, G6PC, CCNB2, CDKN1B, FOXG1, MAPK3, ARAF, SETD7, FBXO32, MAPK8, IKBKB	1154	134	7720	2.34641	3.97647e-06	1.98823e-06	1.83898e-05
KEGG_PATHWAY	mmu04722:Neurotrophin signaling pathway	44	1.36944	1.69064e-08	NFKBIB, CAMK2G, FOXO3, CDC42, PDPK1, BDNF, KRAS, MAP3K3, CALML3, BCL2, GAB1, RHOA, CAMK2D, SH2B3, PIK3CA, FASL, PIK3R3, TRAF6, RAPGEF1, SHC2, AKT3, SHC4, AKT2, PIK3R2, IRAK2, MAPK10, NTRK3, RPS6KA5, RPS6KA6, CRKL, PRDM4, PSEN1, JUN, GSK3B, NTRK2, MAPK3, SORT1, RAP1B, MAPK8, TRP73, NGFR, ABL1, IKBKB, CRK	1154	122	7720	2.41271	4.85214e-06	1.61738e-06	2.24394e-05
KEGG_PATHWAY	mmu04070:Phosphatidylinositol signaling system	37	1.15157	5.45841e-08	IMPAD1, SYNJ1, PPIP5K2, PIP5K1B, OCRL, PTEN, MTMR3, MTMR1, PLCB4, DGKE, INPP5J, CALML3, DGKD, PIK3CA, INPP5D, PLCB1, ITPK1, PIK3R3, IP6K1, PLCB2, IPMK, INPP5A, MTMR4, PIK3R2, DGKQ, PIK3C2B, DGKK, DGKI, CDS1, ITPR1, PRKCB, ITPR2, PI4K2A, DGKZ, INPP4A, IPPK, PIP4K2A	1154	97	7720	2.55177	1.56655e-05	3.9164e-06	7.24478e-05
KEGG_PATHWAY	mmu04921:Oxytocin signaling pathway	48	1.49393	1.24974e-06	MEF2C, ADCY1, PTGS2, GNAI2, CAMK2G, PRKAG2, ADCY6, KCNJ12, SRC, ACTG1, FOS, PLCB4, KRAS, CALML3, RHOA, CAMK2D, PPP1R12A, GUCY1A2, GUCY1A3, PIK3CA, PRKAA1, PRKACB, PPP3CA, PLCB1, NFATC2, PIK3R3, PLCB2, PIK3R2, MYLK3, PRKAB2, MYLK4, NPR2, PPP1CC, ITPR1, PRKCB, ITPR2, KCNJ4, KCNJ6, GNAQ, KCNJ9, RGS2, JUN, MAPK3, RYR1, RYR2, CACNA1C, MYLK, CAMK1D	1154	158	7720	2.03234	0.00035861	7.17323e-05	0.00165873
KEGG_PATHWAY	mmu04510:Focal adhesion	58	1.80517	1.561e-06	PTEN, ACTG1, PAK6, CDC42, PDPK1, ARHGAP5, PAK3, RHOA, PIK3CA, ZYX, RAPGEF1, SHC2, COL11A1, AKT3, AKT2, SHC4, MYLK3, MYLK4, PPP1CC, PRKCB, VEGFC, CRKL, LAMC3, JUN, VEGFA, MAPK3, RELN, MAPK8, COL1A1, LAMC1, PARVB, CAV3, XIAP, COL3A1, ITGA10, SRC, IGF1R, DOCK1, BCL2, COL6A2, PPP1R12A, PIK3R3, THBS1, THBS2, PIK3R2, COL4A3, FLT1, COL4A1, ITGA1, MAPK10, HGF, BIRC2, COL4A5, ITGA5, GSK3B, RAP1B, CRK, MYLK	1154	207	7720	1.87443	0.000447906	7.46649e-05	0.00207185
KEGG_PATHWAY	mmu05210:Colorectal cancer	26	0.809213	1.9803e-06	DCC, TCF7, TGFBR1, CYCS, SMAD4, SMAD2, MAPK10, APPL1, TCF7L1, TGFB2, FOS, KRAS, JUN, GSK3B, BCL2, ARAF, MAPK3, RHOA, PIK3CA, MAPK8, AXIN2, PIK3R3, AKT3, APC, PIK3R2, AKT2	1154	64	7720	2.71772	0.000568184	8.1189e-05	0.00262836
KEGG_PATHWAY	mmu04015:Rap1 signaling pathway	59	1.83629	2.20826e-06	FGF5, ADCY1, FGF14, EFNA3, ADCY6, ACTG1, CDC42, PLCB4, TIAM1, RHOA, RAPGEF6, RALB, RAPGEF5, PIK3CA, RAPGEF4, ANGPT1, RAPGEF2, PLCB1, RAPGEF1, PLCB2, MAP2K6, AKT3, AKT2, MAGI2, SIPA1L2, PRKCB, VEGFC, CRKL, GNAQ, VEGFA, MAPK3, NGFR, PRKD3, FGFR2, ADORA2B, GNAI2, RAP1GAP, CSF1, CTNND1, CDH1, ITGB2, KIT, SRC, IGF1R, PFN2, KRAS, CALML3, P2RY1, TEK, PIK3R3, THBS1, CSF1R, PIK3R2, FYB, FLT1, HGF, KITL, R…	1154	214	7720	1.84438	0.00063357	7.92182e-05	0.00293092
KEGG_PATHWAY	mmu04915:Estrogen signaling pathway	34	1.0582	2.5176e-06	ADCY1, GNAI2, FKBP5, ADCY6, GABBR1, SRC, ATF2, FOS, PLCB4, KRAS, CALML3, PIK3CA, PRKACB, PIK3R3, PLCB1, SHC2, PLCB2, AKT3, SHC4, PIK3R2, AKT2, HSP90AA1, ESR1, CREB5, GRM1, ITPR1, ITPR2, HSP90B1, KCNJ6, GNAQ, KCNJ9, JUN, MAPK3, HBEGF	1154	98	7720	2.32094	0.000722292	8.02805e-05	0.00334149
KEGG_PATHWAY	mmu04012:ErbB signaling pathway	31	0.96483	4.13126e-06	NRG4, NRG3, ERBB4, CAMK2G, SRC, PAK6, KRAS, PAK3, GAB1, CAMK2D, PIK3CA, NRG1, PIK3R3, SHC2, AKT3, SHC4, PIK3R2, AKT2, MAPK10, PRKCB, NCK2, CRKL, CDKN1B, GSK3B, JUN, MAPK3, ARAF, HBEGF, MAPK8, ABL1, CRK	1154	87	7720	2.38371	0.00118497	0.00011856	0.00548317
KEGG_PATHWAY	mmu04713:Circadian entrainment	33	1.02708	7.46327e-06	ADCY1, GNAI2, CAMK2G, ADCYAP1R1, ADCY6, PRKG1, FOS, PLCB4, CALML3, PER2, GUCY1A2, CAMK2D, GUCY1A3, PRKACB, PER3, GNG4, PLCB1, PLCB2, NOS1AP, GRIA4, ITPR1, PRKCB, RPS6KA5, KCNJ6, GNAQ, KCNJ9, GNB1, GRIA1, MAPK3, RYR1, RYR2, CACNA1C, RASD1	1154	98	7720	2.25268	0.00213967	0.000194705	0.00990533
KEGG_PATHWAY	mmu04340:Hedgehog signaling pathway	14	0.43573	8.5888e-06	CSNK1A1, CSNK1G1, CSNK1G2, GLI2, GLI3, SUFU, CSNK1D, GSK3B, PTCH1, HHIP, PRKACB, CSNK1G3, LRP2, IHH	1154	24	7720	3.90237	0.00246196	0.000205395	0.0113991
KEGG_PATHWAY	mmu04310:Wnt signaling pathway	42	1.30719	1.09875e-05	WNT16, CAMK2G, WNT3A, DAAM1, TCF7L1, MAP3K7, PLCB4, CACYBP, RHOA, CAMK2D, FRAT2, PRKACB, PPP3CA, PLCB1, NFATC2, AXIN2, PLCB2, FOSL1, APC, CSNK1A1, TBL1XR1, TCF7, CTBP2, NLK, SMAD4, FZD3, MAPK10, FZD5, PRKCB, FZD6, WNT2B, DKK2, PRICKLE1, PSEN1, SIAH1A, GSK3B, JUN, LRP6, WIF1, MAPK8, BAMBI, WNT7A	1154	141	7720	1.9927	0.00314846	0.000242542	0.0145824
KEGG_PATHWAY	mmu04144:Endocytosis	69	2.14753	1.46539e-05	LDLR, RAB5B, TSG101, RAB5C, CAPZA2, CAPZA1, PIP5K1B, VPS37A, VPS37D, CLTC, TGFB2, CDC42, AP2B1, DAB2, SMAP2, SMAP1, WWP1, RHOA, SPG20, VPS4B, ITCH, MVB12B, SH3GL3, PLD1, KIF5B, KIF5C, PSD2, A230046K03RIK, ADRB2, ARRB1, ARPC5L, ACAP2, RAB5A, SH3KBP1, RAB10, BIN1, VPS26B, VPS26A, SH3GL2, FGFR2, CAV3, ERBB4, 2610002M06RIK, ASAP2, ASAP1, KIT, ARFGEF1, SRC, IGF1R, RAB11A, VPS35, EHD1, TRAF6, IQSEC3, C…	1154	278	7720	1.66041	0.00419687	0.000300362	0.019448
KEGG_PATHWAY	mmu04725:Cholinergic synapse	35	1.08932	2.80272e-05	ADCY1, GNAI2, CAMK2G, ADCY6, KCNJ12, FOS, PLCB4, KRAS, KCNQ3, BCL2, CAMK2D, CHRNA4, PIK3CA, PRKACB, PIK3R3, GNG4, PLCB1, PLCB2, CHRNA3, AKT3, AKT2, PIK3R2, CREB5, ITPR1, PRKCB, ITPR2, KCNJ4, KCNJ6, GNAQ, CHRM3, GNB1, MAPK3, JAK2, CACNA1C, CACNA1A	1154	113	7720	2.07205	0.00801164	0.000536117	0.0371933
KEGG_PATHWAY	mmu04120:Ubiquitin mediated proteolysis	41	1.27607	3.17197e-05	UBE2D2A, UBE2Z, SYVN1, XIAP, UBE3A, ANAPC13, UBE2QL1, NHLRC1, CUL3, ERCC8, FBXW7, MGRN1, KLHL9, WWP1, RHOBTB1, ITCH, TRAF6, ANAPC5, SOCS3, UBE4B, SOCS1, SKP2, UBE2F, BIRC6, UBE2I, UBE2Q2, BIRC2, UBE2B, CDC27, TRIM37, UBE2O, RNF7, UBE2K, NEDD4, SIAH1A, UBA2, UBA3, DET1, SMURF2, TCEB1, CUL4B	1154	142	7720	1.93155	0.00906238	0.000568819	0.0420924
KEGG_PATHWAY	mmu04550:Signaling pathways regulating pluripotency of stem cells	40	1.24494	3.66332e-05	FGFR2, BMI1, WNT16, WNT3A, BMPR2, PAX6, REST, PCGF5, IGF1R, PCGF2, PCGF3, KRAS, PIK3CA, PIK3R3, AXIN2, AKT3, APC, AKT2, PIK3R2, SETDB1, SMAD9, NODAL, OTX1, LIFR, SMAD4, FZD3, SMAD2, SMAD1, FZD5, WNT2B, FZD6, ACVR2B, GSK3B, MAPK3, JAK1, JAK2, ID3, WNT7A, KLF4, KAT6A	1154	138	7720	1.93907	0.0104588	0.000618274	0.0486113
KEGG_PATHWAY	mmu04728:Dopaminergic synapse	39	1.21382	4.22822e-05	GNAI2, CAMK2G, PPP2R5C, ATF2, FOS, PLCB4, CALML3, PPP2CB, CAMK2D, PRKACB, PPP3CA, GNG4, PLCB1, PLCB2, PPP2R2D, AKT3, AKT2, PPP2R1A, KIF5B, MAOA, KIF5C, MAOB, CREB5, GRIA4, MAPK10, PPP1CC, ITPR1, PRKCB, ITPR2, KCNJ6, GNAQ, KCNJ9, GNB1, GRIA1, GSK3B, MAPK8, CACNA1C, CACNA1A, PPP2R2A	1154	134	7720	1.94702	0.0120619	0.000673953	0.0561054
KEGG_PATHWAY	mmu04910:Insulin signaling pathway	40	1.24494	5.2102e-05	PRKAG2, PHKA1, MKNK2, FOXO1, RHOQ, PDE3B, HK1, PDPK1, KRAS, SLC2A4, CALML3, PIK3CA, PRKAA1, PRKACB, PIK3R3, RAPGEF1, SHC2, AKT3, SHC4, AKT2, PIK3R2, IRS4, PTPRF, SOCS3, PRKAB2, SOCS1, PPP1R3A, MAPK10, PPP1CC, PCK1, G6PC, CRKL, TSC1, GSK3B, PRKAR1A, MAPK3, ARAF, MAPK8, IKBKB, CRK	1154	140	7720	1.91136	0.0148424	0.000786725	0.0691314
KEGG_PATHWAY	mmu04022:cGMP-PKG signaling pathway	46	1.43168	6.57918e-05	MEF2C, ADCY1, GNAI2, ADCY6, ATP1B4, PDE3B, PRKG1, ATF2, KCNMB2, EDNRA, EDNRB, PLCB4, CALML3, RHOA, PPP1R12A, GUCY1A2, ADRA2A, GUCY1A3, PIK3CA, PPP3CA, PLCB1, PIK3R3, NFATC2, PLCB2, AKT3, AKT2, PIK3R2, IRS4, KCNMA1, SLC8A1, SLC8A2, MYLK3, MYLK4, CREB5, NPR2, PPP1CC, ITPR1, ITPR2, VDAC1, ADRB2, GNAQ, RGS2, MAPK3, CACNA1C, MYLK, ADRA1D	1154	171	7720	1.79959	0.0187057	0.000943698	0.0872883
KEGG_PATHWAY	mmu00562:Inositol phosphate metabolism	24	0.746965	0.000126136	ALDH6A1, IMPAD1, PIK3C2B, SYNJ1, PIP5K1B, OCRL, PTEN, MTMR3, MTMR1, PLCB4, INPP5J, PI4K2A, PLCH1, PIK3CA, INPP4A, INPP5D, IPPK, PIP4K2A, PLCB1, ITPK1, IPMK, PLCB2, MTMR4, INPP5A	1154	70	7720	2.29364	0.0355558	0.00172248	0.167287
KEGG_PATHWAY	mmu04720:Long-term potentiation	23	0.715842	0.000138614	ADCY1, CAMK2G, PPP1CC, GRM1, ITPR1, PRKCB, ITPR2, RPS6KA6, KRAS, PLCB4, GNAQ, GRIA1, CALML3, PPP1R1A, ARAF, MAPK3, CAMK2D, RAP1B, PPP3CA, PRKACB, CACNA1C, PLCB1, PLCB2	1154	66	7720	2.33129	0.0390039	0.00180677	0.183822
KEGG_PATHWAY	mmu04723:Retrograde endocannabinoid signaling	31	0.96483	0.000156996	ADCY1, PTGS2, GNAI2, GABRB3, GABRB1, ADCY6, RIMS1, DAGLA, PLCB4, MGLL, PRKACB, GNG4, PLCB1, PLCB2, GABRA6, GRIA4, MAPK10, GRM1, ITPR1, PRKCB, ITPR2, SLC17A6, KCNJ6, GNAQ, KCNJ9, GNB1, GRIA1, MAPK3, MAPK8, CACNA1C, CACNA1A	1154	103	7720	2.01343	0.0440611	0.00195727	0.208175
KEGG_PATHWAY	mmu05205:Proteoglycans in cancer	51	1.5873	0.000163612	WNT3A, TGFB2, ACTG1, CDC42, PDPK1, TIAM1, GAB1, RHOA, PIK3CA, PRKACB, AKT3, AKT2, ESR1, ARHGEF12, PPP1CC, PRKCB, VEGFA, MAPK3, COL1A1, CAV3, WNT16, TNF, ERBB4, CAMK2G, LUM, RDX, SRC, IGF1R, KRAS, CAMK2D, PPP1R12A, FASL, PIK3R3, THBS1, PIK3R2, FZD3, IGF2, HGF, FZD5, ITPR1, ITPR2, FZD6, WNT2B, EIF4B, ITGA5, ARAF, HBEGF, PTCH1, WNT7A, PLAU, SLC9A1	1154	203	7720	1.68068	0.0458749	0.00195477	0.21694
KEGG_PATHWAY	mmu04919:Thyroid hormone signaling pathway	33	1.02708	0.000171659	THRB, ATP1B4, FOXO1, SRC, ACTG1, PDPK1, SIN3A, KRAS, PLCB4, SLC2A1, PIK3CA, PRKACB, PIK3R3, PLCB1, PLCB2, AKT3, PIK3R2, AKT2, KAT2B, RXRB, ESR1, MED14, MED13, MED13L, PRKCB, SLC16A2, NCOA1, NCOA2, DIO2, GSK3B, MAPK3, MED1, SLC9A1	1154	113	7720	1.95365	0.0480762	0.00196887	0.227598
KEGG_PATHWAY	mmu04360:Axon guidance	36	1.12045	0.000219206	DCC, GNAI2, PLXNA1, EFNA3, PAK6, SEMA5A, CDC42, KRAS, PAK3, SEMA7A, RHOA, SEMA3C, ROBO2, PPP3CA, SEMA3A, NFATC2, LIMK1, DPYSL5, NTN4, DPYSL2, ARHGEF12, EPHA3, EPHA4, NCK2, SEMA6A, EPHA7, SEMA6B, SEMA6D, SEMA4F, CFL2, GSK3B, MAPK3, CFL1, SRGAP3, ABL1, SRGAP2	1154	129	7720	1.86691	0.0609805	0.00241704	0.290555
KEGG_PATHWAY	mmu04024:cAMP signaling pathway	49	1.52505	0.000288295	PPARA, ADCY1, ATP1B4, ADCY6, GABBR1, PDE3B, GLI3, ACOX3, EDNRA, FOS, BDNF, HTR1A, TIAM1, PDE4A, RHOA, PIK3CA, RAPGEF4, HHIP, PRKACB, AKT3, AKT2, PLD1, HTR4, PPP1CC, ADRB2, JUN, MAPK3, RYR2, MAPK8, ORAI1, GNAI2, CAMK2G, ADCYAP1R1, SOX9, CALML3, PPP1R12A, CAMK2D, PIK3R3, HCN4, PIK3R2, CREB5, GRIA4, MAPK10, NPY1R, GRIA1, RAP1B, PTCH1, CACNA1C, SLC9A1	1154	197	7720	1.66395	0.0794212	0.00306022	0.38197
KEGG_PATHWAY	mmu04611:Platelet activation	36	1.12045	0.000302533	ORAI1, ADCY1, GNAI2, PTGS1, ADCY6, COL3A1, PRKG1, SRC, ACTG1, GP5, PLCB4, P2RY1, RHOA, GUCY1A2, PPP1R12A, PIK3CA, GUCY1A3, PRKACB, PIK3R3, PLCB1, PLCB2, COL11A1, AKT3, PIK3R2, AKT2, MYLK3, MYLK4, ARHGEF12, PPP1CC, ITPR1, ITPR2, GNAQ, MAPK3, RAP1B, COL1A1, MYLK	1154	131	7720	1.83841	0.0831763	0.00309663	0.400799
KEGG_PATHWAY	mmu05212:Pancreatic cancer	22	0.684718	0.00031908	E2F1, RALBP1, ARHGEF6, TGFBR1, SMAD4, SMAD2, MAPK10, TGFB2, CDC42, KRAS, VEGFA, ARAF, MAPK3, RALB, PIK3CA, JAK1, MAPK8, IKBKB, PIK3R3, AKT3, PIK3R2, AKT2	1154	65	7720	2.26423	0.0875212	0.00315331	0.422677
KEGG_PATHWAY	mmu04730:Long-term depression	21	0.653595	0.000353686	PPP2R1A, GNAI2, PRKG1, GRM1, ITPR1, PRKCB, ITPR2, IGF1R, KRAS, PLCB4, GNAQ, GRIA1, PPP2CB, ARAF, MAPK3, GUCY1A2, RYR1, GUCY1A3, PLCB1, PLCB2, CACNA1A	1154	61	7720	2.30304	0.0965421	0.00337847	0.46842
KEGG_PATHWAY	mmu04151:PI3K-Akt signaling pathway	77	2.39651	0.00036092	FGF5, FGF14, EFNA3, PPP2R5C, FOXO3, PTEN, CCNE2, CCNE1, PDPK1, PIK3CA, ANGPT1, GNG4, COL11A1, AKT3, GHR, AKT2, PPP2R1A, HSP90AA1, RBL2, PKN2, IFNAR1, VEGFC, G6PC, LPAR6, GNB1, LAMC3, VEGFA, MAPK3, RELN, COL1A1, NGFR, LAMC1, PPP2R2A, FGFR2, PHLPP2, CSF1, COL3A1, IL4RA, ITGA10, KIT, ATF2, IGF1R, KRAS, BCL2, PPP2CB, TEK, COL6A2, FASL, PRKAA1, PIK3R3, THBS1, THBS2, PPP2R2D, CSF1R, PIK3R2, COL4A3, IL2…	1154	351	7720	1.46756	0.0984167	0.00333645	0.47798
KEGG_PATHWAY	mmu05142:Chagas disease (American trypanosomiasis)	30	0.933707	0.000379138	ADCY1, TNF, GNAI2, CD247, TGFB2, FOS, PLCB4, CASP8, PPP2CB, PIK3CA, FASL, PIK3R3, TRAF6, PLCB1, PLCB2, PPP2R2D, AKT3, PIK3R2, AKT2, PPP2R1A, IL6, TGFBR1, SMAD2, MAPK10, GNAQ, JUN, MAPK3, MAPK8, IKBKB, PPP2R2A	1154	103	7720	1.94848	0.10312	0.00339526	0.50205
KEGG_PATHWAY	mmu04916:Melanogenesis	29	0.902583	0.000438327	ADCY1, WNT16, GNAI2, CAMK2G, WNT3A, MITF, ADCY6, KIT, TCF7L1, EDNRB, TYR, KRAS, PLCB4, CALML3, CAMK2D, PRKACB, PLCB1, PLCB2, TCF7, FZD3, FZD5, KITL, PRKCB, FZD6, WNT2B, GNAQ, GSK3B, MAPK3, WNT7A	1154	99	7720	1.95963	0.118233	0.00380569	0.580217
KEGG_PATHWAY	mmu05211:Renal cell carcinoma	22	0.684718	0.00050626	HGF, TGFB2, PAK6, CDC42, KRAS, CRKL, PAK3, JUN, VEGFA, ARAF, GAB1, SLC2A1, MAPK3, PIK3CA, RAP1B, TCEB1, PIK3R3, RAPGEF1, CRK, AKT3, PIK3R2, AKT2	1154	67	7720	2.19664	0.135266	0.00426539	0.669861
KEGG_PATHWAY	mmu04922:Glucagon signaling pathway	29	0.902583	0.000523919	PPARA, CAMK2G, PHKA1, PRKAG2, FOXO1, PDE3B, ATF2, PLCB4, CALML3, SLC2A1, CAMK2D, PRKAA1, PRKACB, PPP3CA, PLCB1, SIK1, PLCB2, SIK2, AKT3, AKT2, PRKAB2, SMEK2, CREB5, SMEK1, ITPR1, PCK1, ITPR2, G6PC, GNAQ	1154	100	7720	1.94003	0.13964	0.00428804	0.693152
KEGG_PATHWAY	mmu04931:Insulin resistance	31	0.96483	0.000548185	PPARA, TNF, PRKAG2, FOXO1, PTEN, PDPK1, SLC2A4, SLC2A1, PIK3CA, PRKAA1, PIK3R3, AKT3, PIK3R2, AKT2, IL6, PTPRF, SOCS3, PRKAB2, CREB5, MAPK10, PPP1R3A, PPP1CC, PPARGC1B, PCK1, RPS6KA6, G6PC, GSK3B, GFPT2, MGEA5, MAPK8, IKBKB	1154	110	7720	1.8853	0.145614	0.00436191	0.725147
KEGG_PATHWAY	mmu04014:Ras signaling pathway	54	1.68067	0.000550836	FGF5, RAB5B, RAB5C, FGF14, EFNA3, PAK6, CDC42, GAB2, TIAM1, PAK3, GAB1, RALB, RHOA, RAPGEF5, PIK3CA, ANGPT1, PRKACB, GNG4, SHC2, AKT3, AKT2, SHC4, PLD1, RALBP1, PRKCB, VEGFC, GNB1, VEGFA, MAPK3, RAB5A, MAPK8, NGFR, KSR1, FGFR2, CSF1, KIT, IGF1R, KRAS, CALML3, TEK, FASL, PIK3R3, CSF1R, PIK3R2, FLT1, NF1, MAPK10, HGF, KITL, ETS1, RASSF1, RAP1B, IKBKB, ABL1	1154	229	7720	1.5775	0.146264	0.00426476	0.728643
KEGG_PATHWAY	mmu04971:Gastric acid secretion	23	0.715842	0.000557101	KCNJ15, ADCY1, GNAI2, MYLK3, CAMK2G, ADCY6, ATP1B4, MYLK4, KCNK2, ITPR1, PRKCB, ITPR2, KCNK10, PLCB4, GNAQ, CHRM3, CALML3, CAMK2D, PRKACB, PLCB1, PLCB2, MYLK, SLC9A1	1154	72	7720	2.13701	0.147799	0.00419991	0.736902
KEGG_PATHWAY	mmu04390:Hippo signaling pathway	39	1.21382	0.000619307	MOB1B, WNT16, WNT3A, BMPR2, CDH1, ITGB2, GLI2, TCF7L1, LATS2, TGFB2, ACTG1, FRMD6, PPP2CB, AXIN2, DLG2, PPP2R2D, APC, DLG1, PPP2R1A, TCF7, TGFBR1, SMAD4, FZD3, SMAD2, SMAD1, FZD5, PPP1CC, CTNNA3, FZD6, WNT2B, YWHAH, CSNK1D, BBC3, RASSF1, GSK3B, AMOT, TRP73, WNT7A, PPP2R2A	1154	151	7720	1.72782	0.162887	0.0045485	0.818872
KEGG_PATHWAY	mmu05231:Choline metabolism in cancer	29	0.902583	0.000623858	CHKA, PIP5K1B, GPCPD1, FOS, PDPK1, KRAS, DGKE, DGKD, SLC22A4, SLC22A3, PIK3CA, PCYT1A, PIK3R3, AKT3, AKT2, PIK3R2, PLD1, DGKQ, DGKK, LYPLA1, MAPK10, DGKI, CHPT1, PRKCB, TSC1, JUN, MAPK3, DGKZ, MAPK8	1154	101	7720	1.92083	0.16398	0.00446757	0.824867
KEGG_PATHWAY	mmu04914:Progesterone-mediated oocyte maturation	26	0.809213	0.000674298	ADCY1, CPEB2, GNAI2, ANAPC13, CPEB4, ADCY6, PDE3B, IGF1R, KRAS, PIK3CA, PRKACB, PIK3R3, AKT3, PIK3R2, AKT2, HSP90AA1, ANAPC5, MAPK10, CDC27, CDC25A, CCNB1, RPS6KA6, CCNB2, MAPK3, ARAF, MAPK8	1154	87	7720	1.99924	0.176003	0.00471055	0.891284
KEGG_PATHWAY	mmu04726:Serotonergic synapse	35	1.08932	0.000754431	PTGS2, GNAI2, GABRB3, GABRB1, PTGS1, SLC6A4, KRAS, HTR1A, PLCB4, PRKACB, HTR3A, GNG4, PLCB1, PLCB2, HTR3B, KCND2, MAOA, MAOB, HTR4, ITPR1, PRKCB, ITPR2, KCNJ6, GNAQ, KCNJ9, GNB1, MAPK3, ARAF, ALOX5, CACNA1C, HTR2C, CYP2C39, CACNA1A, ALOX8, TPH2	1154	132	7720	1.7738	0.194751	0.00514395	0.996713
KEGG_PATHWAY	mmu04270:Vascular smooth muscle contraction	34	1.0582	0.000760267	ADCY1, ADORA2B, ADCY6, PRKG1, KCNMB2, EDNRA, PLCB4, CALML3, RHOA, GUCY1A2, PPP1R12A, GUCY1A3, PRKACB, CALCRL, PLCB1, PLCB2, KCNMA1, MYLK3, MYLK4, NPR2, ARHGEF12, PPP1CC, ITPR1, PRKCB, ITPR2, ARHGEF11, GNAQ, MAPK3, ARAF, AVPR1B, AVPR1A, CACNA1C, MYLK, ADRA1D	1154	127	7720	1.79096	0.196099	0.00506341	1.00439
KEGG_PATHWAY	mmu04912:GnRH signaling pathway	26	0.809213	0.000811134	ADCY1, CAMK2G, ADCY6, SRC, CDC42, KRAS, PLCB4, MAP3K3, CALML3, CAMK2D, PRKACB, PLCB1, PLCB2, MAP2K6, PLD1, MAPK10, MMP14, ITPR1, PRKCB, ITPR2, GNAQ, JUN, MAPK3, HBEGF, MAPK8, CACNA1C	1154	88	7720	1.97652	0.207759	0.00527897	1.07125
KEGG_PATHWAY	mmu05222:Small cell lung cancer	25	0.778089	0.00093701	E2F1, PTGS2, XIAP, PTEN, CCNE2, MAX, CCNE1, BCL2, PIK3CA, PIK3R3, TRAF6, AKT3, TRAF4, PIK3R2, AKT2, COL4A3, COL4A1, RXRB, CYCS, SKP2, BIRC2, COL4A5, LAMC3, LAMC1, IKBKB	1154	84	7720	1.991	0.235893	0.005961	1.23654
KEGG_PATHWAY	mmu05213:Endometrial cancer	18	0.560224	0.000998668	TCF7, CDH1, FOXO3, PTEN, TCF7L1, CTNNA3, PDPK1, KRAS, GSK3B, ARAF, MAPK3, PIK3CA, PIK3R3, AXIN2, AKT3, AKT2, PIK3R2, APC	1154	52	7720	2.31569	0.249309	0.00621454	1.31741
KEGG_PATHWAY	mmu04071:Sphingolipid signaling pathway	33	1.02708	0.00102916	TNF, GNAI2, SGPP2, PPP2R5C, CERS5, SGMS1, PTEN, ASAH1, PDPK1, S1PR1, KRAS, PLCB4, GAB2, BCL2, PPP2CB, RHOA, PIK3CA, PIK3R3, PLCB1, PLCB2, PPP2R2D, AKT3, PIK3R2, AKT2, PPP2R1A, PLD1, ACER1, MAPK10, PRKCB, GNAQ, MAPK3, MAPK8, PPP2R2A	1154	124	7720	1.78034	0.255857	0.00626797	1.35738
KEGG_PATHWAY	mmu05202:Transcriptional misregulation in cancer	41	1.27607	0.0011295	MEF2C, BMI1, WNT16, KDM6A, UTY, PPARG, FOXO1, TSPAN7, HIST2H3C1, MLF1, FEV, MAX, IGF1R, SIN3A, ETV1, BCL6, RARA, RUNX1, RUNX2, CSF1R, CEBPA, MAF, ERG, IL2RB, IL6, FLT1, RXRB, CDK9, WHSC1, SMAD1, MYCN, DOT1L, JUP, CDKN1B, GOLPH3, SIX1, BMP2K, PBX1, NGFR, PBX3, PLAU	1154	166	7720	1.65229	0.277003	0.00673453	1.48881
KEGG_PATHWAY	mmu04924:Renin secretion	22	0.684718	0.00117949	KCNMA1, ORAI1, CLCA2, GNAI2, ADCYAP1R1, ADCY6, PDE3B, AQP1, ITPR1, ITPR2, EDNRA, ADRB2, PLCB4, GNAQ, CALML3, GUCY1A2, GUCY1A3, PPP3CA, PRKACB, CACNA1C, PLCB1, PLCB2	1154	71	7720	2.07289	0.287313	0.00688866	1.55422
KEGG_PATHWAY	mmu05161:Hepatitis B	37	1.15157	0.00126581	E2F1, TNF, PTEN, SRC, ATF2, TGFB2, CCNE2, CCNE1, FOS, KRAS, DDX3X, BCL2, CASP8, TICAM2, PIK3CA, FASL, NFATC2, PIK3R3, AKT3, AKT2, PIK3R2, EGR3, IL6, TGFBR1, CYCS, SMAD4, CREB5, MAPK10, IFNAR1, PRKCB, CDKN1B, JUN, MAPK3, PCNA, JAK1, MAPK8, IKBKB	1154	146	7720	1.69535	0.304774	0.007244	1.66709
KEGG_PATHWAY	mmu04911:Insulin secretion	25	0.778089	0.00134421	ADCY1, ADCYAP1R1, CAMK2G, ATP1B4, ADCY6, KCNMB2, ATF2, PLCB4, SLC2A1, CAMK2D, RAPGEF4, PRKACB, PLCB1, SNAP25, PLCB2, KCNMA1, STX1A, CREB5, PCLO, PRKCB, GNAQ, CHRM3, RYR2, VAMP2, CACNA1C	1154	86	7720	1.9447	0.320263	0.00754101	1.7695
KEGG_PATHWAY	mmu04115:p53 signaling pathway	21	0.653595	0.00135104	CYCS, CHEK1, RRM2B, PMAIP1, CCNG1, PTEN, SESN1, GTSE1, SESN3, CCNB1, CCNE2, CCNE1, PPM1D, CCNB2, BBC3, SIAH1A, CASP8, SHISA5, MDM4, TRP73, THBS1	1154	67	7720	2.0968	0.321594	0.00743395	1.7784
KEGG_PATHWAY	mmu04380:Osteoclast differentiation	33	1.02708	0.00137251	TNF, CSF1, PPARG, MITF, TGFB2, MAP3K7, FOS, GAB2, PIK3CA, PPP3CA, PIK3R3, NFATC2, TRAF6, FOSL1, MAP2K6, IL1A, AKT3, CSF1R, PIK3R2, AKT2, NCF2, SOCS3, TGFBR1, SOCS1, MAPK10, SIRPA, JUNB, IFNAR1, JUN, MAPK3, JAK1, MAPK8, IKBKB	1154	126	7720	1.75208	0.325769	0.00740981	1.80644
KEGG_PATHWAY	mmu05220:Chronic myeloid leukemia	22	0.684718	0.00143576	E2F1, CTBP2, TGFBR1, SMAD4, TGFB2, KRAS, CDKN1B, CRKL, GAB2, ARAF, MAPK3, PIK3CA, IKBKB, PIK3R3, ABL1, RUNX1, SHC2, CRK, AKT3, SHC4, PIK3R2, AKT2	1154	72	7720	2.0441	0.337914	0.00760721	1.88895
KEGG_PATHWAY	mmu04970:Salivary secretion	23	0.715842	0.00150472	KCNMA1, ADCY1, LYZ1, ATP1B4, ADCY6, PRKG1, ITPR1, PRKCB, ITPR2, ADRB2, PLCB4, GNAQ, CHRM3, CALML3, GUCY1A2, GUCY1A3, PRKACB, VAMP2, TRPV6, PLCB1, PLCB2, ADRA1D, SLC9A1	1154	77	7720	1.99824	0.350907	0.007827	1.97883
KEGG_PATHWAY	mmu04917:Prolactin signaling pathway	22	0.684718	0.00173808	SOCS3, ELF5, SOCS1, ESR1, FOXO3, MAPK10, SRC, FOS, KRAS, PRLR, GSK3B, MAPK3, IRF1, PIK3CA, JAK2, MAPK8, PIK3R3, SHC2, AKT3, SHC4, AKT2, PIK3R2	1154	73	7720	2.0161	0.393023	0.00887581	2.28247
KEGG_PATHWAY	mmu04150:mTOR signaling pathway	19	0.591348	0.00176007	TNF, RICTOR, PTEN, PRKCB, RRAGC, EIF4B, RPS6KA6, PDPK1, TSC1, ULK1, MAPK3, PIK3CA, PRKAA1, CAB39, IKBKB, PIK3R3, AKT3, AKT2, PIK3R2	1154	59	7720	2.15433	0.396847	0.00883068	2.31102
KEGG_PATHWAY	mmu05215:Prostate cancer	25	0.778089	0.00189503	FGFR2, E2F1, TCF7, HSP90AA1, FOXO1, CREB5, PTEN, TCF7L1, CCNE2, IGF1R, CCNE1, HSP90B1, PDPK1, KRAS, CDKN1B, GSK3B, BCL2, ARAF, MAPK3, PIK3CA, IKBKB, PIK3R3, AKT3, AKT2, PIK3R2	1154	88	7720	1.9005	0.419804	0.00934211	2.48618
KEGG_PATHWAY	mmu05145:Toxoplasmosis	30	0.933707	0.00190086	TNF, GNAI2, XIAP, LDLR, NFKBIB, TGFB2, MAP3K7, PDPK1, IL10RA, BCL2, CASP8, PIK3CA, PIK3R3, TRAF6, AKT3, MAP2K6, PIK3R2, AKT2, CYCS, SOCS1, MAPK10, BIRC2, LAMC3, MAPK3, JAK1, MAPK8, JAK2, ALOX5, LAMC1, IKBKB	1154	113	7720	1.77605	0.420777	0.00921267	2.49374
KEGG_PATHWAY	mmu04668:TNF signaling pathway	29	0.902583	0.00222289	CXCL1, TNF, PTGS2, CSF1, CX3CL1, ATF2, MAP3K7, FOS, CASP8, PIK3CA, ITCH, PIK3R3, AKT3, MAP2K6, PIK3R2, AKT2, IL6, DNM1L, SOCS3, CREB5, MAPK10, MMP14, BIRC2, JUNB, RPS6KA5, JUN, MAPK3, MAPK8, IKBKB	1154	109	7720	1.77985	0.472012	0.0105882	2.91047
KEGG_PATHWAY	mmu04724:Glutamatergic synapse	30	0.933707	0.0025269	ADCY1, GNAI2, GRIK2, GRIK3, ADCY6, PLCB4, PPP3CA, PRKACB, GNG4, PLCB1, SLC1A1, PLCB2, PLD1, GRIA4, HOMER1, GRM1, SHANK2, ITPR1, ITPR2, PRKCB, GRM3, SLC17A6, GNAQ, GNB1, GRIA1, GRM7, MAPK3, SLC38A1, CACNA1C, CACNA1A	1154	115	7720	1.74516	0.516227	0.0118333	3.30237
KEGG_PATHWAY	mmu04923:Regulation of lipolysis in adipocytes	18	0.560224	0.00305293	IRS4, ADCY1, PTGS2, GNAI2, PTGS1, ABHD5, ADCY6, PDE3B, NPY1R, PRKG1, ADRB2, PIK3CA, MGLL, PRKACB, PIK3R3, AKT3, PIK3R2, AKT2	1154	57	7720	2.11256	0.584192	0.014054	3.97702
KEGG_PATHWAY	mmu05146:Amoebiasis	30	0.933707	0.0033212	ADCY1, TNF, RAB5B, RAB5C, COL3A1, SERPINB1A, ITGB2, SERPINB1B, TGFB2, PLCB4, ARG2, PIK3CA, PRKACB, PIK3R3, PLCB1, COL11A1, PLCB2, PIK3R2, COL4A3, IL6, COL4A1, PRKCB, COL4A5, GNAQ, LAMC3, SERPINB6B, SERPINB6C, RAB5A, LAMC1, COL1A1	1154	117	7720	1.71533	0.615099	0.0150408	4.31941
KEGG_PATHWAY	mmu04520:Adherens junction	21	0.653595	0.00347651	TCF7, PTPRM, PTPRF, TGFBR1, NLK, SMAD4, CTNND1, CDH1, SMAD2, SNAI1, TCF7L1, CTNNA3, SRC, ACTG1, MAP3K7, IGF1R, CDC42, TJP1, MAPK3, RHOA, YES1	1154	72	7720	1.95118	0.631935	0.0154958	4.51711
KEGG_PATHWAY	mmu04710:Circadian rhythm	12	0.373483	0.00374465	NPAS2, CSNK1D, PRKAB2, PRKAG2, PER2, PRKAA1, RORB, PER3, BHLHE40, BHLHE41, CRY1, FBXL3	1154	31	7720	2.58959	0.659293	0.0164287	4.85755
KEGG_PATHWAY	mmu04261:Adrenergic signaling in cardiomyocytes	36	1.12045	0.00394574	ADCY1, GNAI2, CAMK2G, PPP2R5C, ADCY6, ATP1B4, ATF2, PLCB4, CALML3, PPP1R1A, BCL2, PPP2CB, CAMK2D, PIK3CA, RAPGEF4, PRKACB, PLCB1, PIK3R3, PLCB2, PPP2R2D, AKT3, PIK3R2, AKT2, PPP2R1A, ACTC1, CREB5, PPP1CC, RPS6KA5, ADRB2, GNAQ, MAPK3, RYR2, CACNA1C, ADRA1D, PPP2R2A, SLC9A1	1154	150	7720	1.60555	0.678471	0.017045	5.11213
KEGG_PATHWAY	mmu04660:T cell receptor signaling pathway	27	0.840336	0.00465864	TNF, NFKBIB, CD247, CTLA4, MALT1, PAK6, MAP3K7, NCK2, FOS, CDC42, PDPK1, KRAS, PAK3, JUN, GSK3B, ICOS, MAPK3, RHOA, PIK3CA, PPP3CA, IKBKB, NFATC2, PIK3R3, AKT3, DLG1, AKT2, PIK3R2	1154	104	7720	1.73677	0.738195	0.0198036	6.00958
KEGG_PATHWAY	mmu04666:Fc gamma R-mediated phagocytosis	23	0.715842	0.0049143	PLD1, LIMK1, PIP5K1B, ASAP2, ASAP1, PRKCB, CDC42, MYO10, CRKL, GAB2, ARPC5L, CFL2, CFL1, MAPK3, PIK3CA, MARCKS, INPP5D, BIN1, PIK3R3, CRK, AKT3, PIK3R2, AKT2	1154	84	7720	1.83172	0.756803	0.0205777	6.32951
KEGG_PATHWAY	mmu04930:Type II diabetes mellitus	16	0.497977	0.00493544	IRS4, TNF, SOCS3, SOCS1, HK1, MAPK10, SLC2A4, MAPK3, PIK3CA, CACNA1E, MAPK8, IKBKB, CACNA1C, PIK3R3, CACNA1A, PIK3R2	1154	50	7720	2.14073	0.758281	0.0203691	6.35591
KEGG_PATHWAY	mmu05217:Basal cell carcinoma	17	0.529101	0.00523817	TCF7, WNT16, WNT3A, FZD3, GLI2, FZD5, GLI3, TCF7L1, SUFU, WNT2B, FZD6, GSK3B, PTCH1, HHIP, AXIN2, WNT7A, APC	1154	55	7720	2.06775	0.778494	0.0213027	6.73333
KEGG_PATHWAY	mmu04810:Regulation of actin cytoskeleton	47	1.46281	0.0057493	FGFR2, FGF5, ENAH, FGF14, SSH2, PIP5K1B, ITGA10, ABI2, RDX, ITGB2, SRC, PAK6, ACTG1, CDC42, PFN2, DOCK1, KRAS, TIAM1, PAK3, RHOA, PPP1R12A, PIK3CA, BRK1, PIK3R3, APC, PIK3R2, ARHGEF7, LIMK1, ARHGEF6, MYLK3, MYLK4, ITGA1, ARHGEF12, PPP1CC, CRKL, CHRM3, ITGA5, CFL2, ARPC5L, CFL1, MAPK3, ARAF, TMSB4X, PIP4K2A, CRK, MYLK, SLC9A1	1154	214	7720	1.46925	0.808872	0.0230377	7.3674
KEGG_PATHWAY	mmu04152:AMPK signaling pathway	31	0.96483	0.00605057	PPARG, PPP2R5C, PRKAG2, FOXO1, FOXO3, MAP3K7, IGF1R, PDPK1, SLC2A4, PPP2CB, PIK3CA, PRKAA1, CAB39, TBC1D1, PIK3R3, PPP2R2D, AKT3, PIK3R2, AKT2, SCD1, IRS4, PPP2R1A, RAB8A, PFKL, PRKAB2, CREB5, PCK1, G6PC, TSC1, RAB10, PPP2R2A	1154	127	7720	1.63294	0.824793	0.0239013	7.73926
KEGG_PATHWAY	mmu05221:Acute myeloid leukemia	17	0.529101	0.0063414	CEBPA, TCF7, PIM1, KIT, TCF7L1, JUP, KRAS, ARAF, MAPK3, PIK3CA, RARA, IKBKB, RUNX1, PIK3R3, AKT3, AKT2, PIK3R2	1154	56	7720	2.03082	0.838908	0.0247005	8.09692
KEGG_PATHWAY	mmu04925:Aldosterone synthesis and secretion	23	0.715842	0.00663145	ORAI1, ADCY1, LDLR, CAMK2G, ADCY6, NR4A2, CREB5, ITPR1, KCNK3, PRKCB, ATF2, ITPR2, DAGLA, PLCB4, GNAQ, CALML3, CAMK2D, PRKACB, CACNA1C, PLCB1, PLCB2, PRKD3, CAMK1D	1154	86	7720	1.78913	0.851855	0.0254748	8.45234
KEGG_PATHWAY	mmu04721:Synaptic vesicle cycle	18	0.560224	0.00779468	SYT1, DNM3, STX1A, STX3, STXBP1, CLTC, STX1B, RIMS1, ATP6V1C1, ATP6V0C, AP2B1, SLC17A6, ATP6V1E1, VAMP2, UNC13C, ATP6V0D1, SNAP25, CACNA1A	1154	62	7720	1.94219	0.894161	0.0295006	9.86502
KEGG_PATHWAY	mmu04920:Adipocytokine signaling pathway	20	0.622471	0.0079008	IRS4, PPARA, TNF, RXRB, SOCS3, NFKBIB, PRKAG2, PRKAB2, MAPK10, PCK1, G6PC, ACSL1, SLC2A4, SLC2A1, JAK2, MAPK8, PRKAA1, IKBKB, AKT3, AKT2	1154	72	7720	1.85827	0.897361	0.0295102	9.99289
KEGG_PATHWAY	mmu04962:Vasopressin-regulated water reabsorption	14	0.43573	0.00801451	DYNC1I1, DYNC1LI2, DYNLL1, RAB5B, RAB5C, ADCY6, RAB5A, AQP4, RAB11A, CREB5, PRKACB, VAMP2, DYNC1I2, DCTN2	1154	43	7720	2.17807	0.900682	0.0295473	10.1297
KEGG_PATHWAY	mmu05100:Bacterial invasion of epithelial cells	21	0.653595	0.00913158	CAV3, DNM3, CDH1, CLTC, CTNNA3, SRC, ELMO1, ACTG1, CDC42, DOCK1, CRKL, ITGA5, ARPC5L, GAB1, RHOA, PIK3CA, PIK3R3, SHC2, CRK, SHC4, PIK3R2	1154	78	7720	1.80109	0.928123	0.0331906	11.4637
KEGG_PATHWAY	mmu04020:Calcium signaling pathway	40	1.24494	0.00914686	ORAI1, ADCY1, CYSLTR1, ADORA2B, ERBB4, CAMK2G, PHKA1, EDNRA, EDNRB, PLCB4, CALML3, CAMK2D, PRKACB, PPP3CA, PLCB1, PLCB2, SLC8A1, SLC8A2, MYLK3, MYLK4, HTR4, STIM2, GRM1, ITPR1, PRKCB, ITPR2, VDAC1, ADRB2, GNAQ, CHRM3, AVPR1B, RYR1, AVPR1A, RYR2, CACNA1E, CACNA1C, HTR2C, ADRA1D, MYLK, CACNA1A	1154	180	7720	1.48662	0.928441	0.0328316	11.4818
KEGG_PATHWAY	mmu05152:Tuberculosis	39	1.21382	0.0105842	CD209A, TNF, RAB5B, RAB5C, CAMK2G, NFYB, ITGB2, NFYA, RFXANK, SRC, TGFB2, ATP6V0C, CALML3, BCL2, IL10RA, CASP8, RHOA, CAMK2D, PPP3CA, ATP6V0D1, TRAF6, AKT3, IL1A, AKT2, MRC1, IRAK2, IL6, CEBPG, CYCS, MALT1, MAPK10, ARHGEF12, MAPK3, RAB5A, JAK1, MAPK8, JAK2, HSPD1, KSR1	1154	176	7720	1.48239	0.952823	0.0374538	13.171
KEGG_PATHWAY	mmu04350:TGF-beta signaling pathway	22	0.684718	0.0118677	PPP2R1A, TNF, SMAD9, LTBP1, NODAL, TGFBR1, FST, BMPR2, SMAD4, SMAD2, SMAD1, TGFB2, ACVR2B, PPP2CB, MAPK3, RHOA, TGIF1, SMURF2, ID3, THBS1, BAMBI, PITX2	1154	85	7720	1.73147	0.967497	0.0414191	14.6542
KEGG_PATHWAY	mmu04540:Gap junction	22	0.684718	0.0135594	ADCY1, GNAI2, ADCY6, GJA1, PRKG1, GRM1, SRC, ITPR1, PRKCB, ITPR2, TJP1, KRAS, PLCB4, CSNK1D, GNAQ, MAPK3, GUCY1A2, GUCY1A3, PRKACB, PLCB1, HTR2C, PLCB2	1154	86	7720	1.71134	0.980123	0.0466591	16.5733
KEGG_PATHWAY	mmu04961:Endocrine and other factor-regulated calcium reabsorption	15	0.466853	0.0176115	DNM3, AP2B1, PLCB4, GNAQ, KL, ADCY6, ATP1B4, ESR1, TRPV5, RAB11A, PRKACB, CLTC, PLCB1, PLCB2, PRKCB	1154	52	7720	1.92974	0.9939	0.0595908	21.0089
KEGG_PATHWAY	mmu04114:Oocyte meiosis	26	0.809213	0.0186284	ADCY1, CPEB2, ANAPC13, CAMK2G, CPEB4, ADCY6, PPP2R5C, CCNE2, IGF1R, CCNE1, SLK, CALML3, PPP2CB, CAMK2D, PRKACB, PPP3CA, PPP2R1A, ANAPC5, SGOL1, PPP1CC, CDC27, ITPR1, ITPR2, RPS6KA6, YWHAH, MAPK3	1154	110	7720	1.58122	0.995469	0.062227	22.0873
KEGG_PATHWAY	mmu04062:Chemokine signaling pathway	41	1.27607	0.0220748	CXCL1, ADCY1, GNAI2, NFKBIB, ADCY6, CX3CL1, FOXO3, SRC, CDC42, CCL22, PLCB4, KRAS, TIAM1, RHOA, PIK3CA, PRKACB, PLCB1, GNG4, PIK3R3, SHC2, PLCB2, AKT3, SHC4, PIK3R2, AKT2, ELMO1, CCL11, CCR9, CRKL, CXCL14, ARRB1, GNB1, CXCL13, GSK3B, MAPK3, CCR2, GRK6, RAP1B, JAK2, IKBKB, CRK	1154	196	7720	1.39939	0.998349	0.0725996	25.6417
KEGG_PATHWAY	mmu05133:Pertussis	19	0.591348	0.0220891	IL6, TNF, GNAI2, ITGB2, MAPK10, NLRP3, FOS, ITGA5, CALML3, JUN, CFL2, CFL1, MAPK3, TICAM2, IRF1, RHOA, MAPK8, TRAF6, IL1A	1154	74	7720	1.71764	0.998356	0.0718318	25.6561
KEGG_PATHWAY	mmu05166:HTLV-I infection	55	1.7118	0.0226932	E2F1, XPO1, ADCY1, WNT3A, ADCY6, CANX, TGFB2, FOS, SLC2A1, IL15RA, PIK3CA, PRKACB, FOSL1, TBPL1, AKT3, AKT2, DLG1, EGR1, ZFP36, ANAPC5, JUN, WNT16, TNF, XIAP, CHEK1, ITGB2, NFYB, MYBL1, MYBL2, ATF2, KRAS, MAP3K3, PPP3CA, NFATC2, PIK3R3, APC, PIK3R2, IL2RB, IL6, KAT2B, TGFBR1, SMAD4, FZD3, SMAD2, FZD5, CDC27, FZD6, WNT2B, VDAC1, ETS1, GSK3B, PCNA, JAK1, IKBKB, WNT7A	1154	278	7720	1.32352	0.998623	0.0729279	26.2634
KEGG_PATHWAY	mmu05214:Glioma	17	0.529101	0.0268766	E2F1, CAMK2G, PTEN, PRKCB, IGF1R, KRAS, CALML3, ARAF, MAPK3, CAMK2D, PIK3CA, PIK3R3, SHC2, AKT3, SHC4, AKT2, PIK3R2	1154	65	7720	1.74963	0.999598	0.0850207	30.3444
KEGG_PATHWAY	mmu04210:Apoptosis	16	0.497977	0.0276259	TNF, XIAP, CSF2RB2, CYCS, BIRC2, CASP6, BCL2, CASP8, CSF2RB, PIK3CA, FASL, IKBKB, PIK3R3, AKT3, AKT2, PIK3R2	1154	60	7720	1.78394	0.999678	0.0863789	31.0529
KEGG_PATHWAY	mmu04370:VEGF signaling pathway	16	0.497977	0.0276259	PTGS2, SRC, PRKCB, CDC42, SH2D2A, KRAS, VEGFA, MAPK3, PIK3CA, PPP3CA, NFATC2, PIK3R3, SHC2, AKT3, AKT2, PIK3R2	1154	60	7720	1.78394	0.999678	0.0863789	31.0529
KEGG_PATHWAY	mmu04727:GABAergic synapse	21	0.653595	0.0294255	GABARAPL1, ADCY1, GNAI2, GABRB3, GABRB1, GABRA6, ADCY6, GABBR1, SRC, PRKCB, PLCL1, KCNJ6, GNB1, ABAT, PRKACB, SLC38A1, CACNA1C, GNG4, GAD1, CACNA1A, HAP1	1154	87	7720	1.61477	0.999811	0.0908478	32.7274
KEGG_PATHWAY	mmu05164:Influenza A	36	1.12045	0.0295662	XPO1, NUP98, TNF, NFKBIB, OAS3, IL33, IVNS1ABP, ATF2, ACTG1, PIK3CA, FASL, PIK3R3, MAP2K6, IL1A, AKT3, PIK3R2, AKT2, IL6, SOCS3, DDX39B, CYCS, NXF3, MAPK10, NLRP3, FURIN, IFNAR1, PRKCB, VDAC1, GSK3B, JUN, MAPK3, JAK1, MAPK8, JAK2, DNAJB1, IKBKB	1154	171	7720	1.40837	0.999818	0.0903119	32.8568
KEGG_PATHWAY	mmu05031:Amphetamine addiction	17	0.529101	0.0349793	STX1A, MAOA, CAMK2G, MAOB, CREB5, GRIA4, PPP1CC, PRKCB, ATF2, FOS, GRIA1, CALML3, JUN, CAMK2D, PRKACB, PPP3CA, CACNA1C	1154	67	7720	1.69741	0.999964	0.105128	37.6611
KEGG_PATHWAY	mmu04010:MAPK signaling pathway	49	1.52505	0.0438873	FGFR2, MEF2C, FGF5, TNF, ZAK, FGF14, MKNK2, TGFB2, ATF2, MAP3K7, FOS, MAX, CDC42, BDNF, KRAS, MAP3K3, FASL, PPP3CA, PRKACB, RAPGEF2, TRAF6, AKT3, IL1A, MAP2K6, AKT2, NLK, TGFBR1, NF1, MAPK10, PRKCB, RPS6KA5, RPS6KA6, CRKL, DUSP1, ARRB1, JUN, NTRK2, MAPK3, MAPK8IP3, CACNA1E, MAPK8, RAP1B, STMN1, CACNA1C, IKBKB, MAP3K13, CRK, CACNA1A, MAP3K12	1154	253	7720	1.29565	0.999997	0.129336	44.8808
KEGG_PATHWAY	mmu05160:Hepatitis C	29	0.902583	0.0447596	CLDN8, PPARA, CLDN19, TNF, LDLR, OAS3, PDPK1, KRAS, PPP2CB, PIK3CA, PIK3R3, TRAF6, PPP2R2D, AKT3, PIK3R2, AKT2, PPP2R1A, SOCS3, MAPK10, IFNAR1, GSK3B, MAPK3, ARAF, IRF1, CLDN2, JAK1, MAPK8, IKBKB, PPP2R2A	1154	136	7720	1.4265	0.999998	0.130479	45.5446
KEGG_PATHWAY	mmu04918:Thyroid hormone synthesis	17	0.529101	0.0502674	ADCY1, ATP1B4, ADCY6, CREB5, CANX, ITPR1, PRKCB, ITPR2, ATF2, HSP90B1, PLCB4, GNAQ, GPX7, PRKACB, PLCB1, LRP2, PLCB2	1154	70	7720	1.62466	1	0.144278	49.5677
KEGG_PATHWAY	mmu00510:N-Glycan biosynthesis	13	0.404606	0.0528781	B4GALT1, MAN1A2, ALG2, MAN1B1, ALG9, MAN1C1, MAN2A2, MAN2A1, DAD1, MAN1A, DPM2, ALG11, DDOST	1154	49	7720	1.77484	1	0.149913	51.377
KEGG_PATHWAY	mmu04974:Protein digestion and absorption	20	0.622471	0.0585372	COL4A3, SLC8A1, COL4A1, SLC8A2, COL13A1, COL3A1, ATP1B4, ELN, COL4A5, COL17A1, COL9A3, COL7A1, KCNK5, PRCP, COL6A2, COL1A1, SLC1A1, COL11A1, DPP4, COL10A1	1154	88	7720	1.5204	1	0.163454	55.0948
KEGG_PATHWAY	mmu04960:Aldosterone-regulated sodium reabsorption	11	0.342359	0.0651185	PDPK1, KRAS, MAPK3, ATP1B4, NR3C2, PIK3CA, SCNN1G, PIK3R3, SCNN1A, PRKCB, PIK3R2	1154	40	7720	1.83969	1	0.178971	59.0871
KEGG_PATHWAY	mmu04621:NOD-like receptor signaling pathway	14	0.43573	0.0656259	IL6, HSP90AA1, TNF, NFKBIB, MAPK10, NLRP3, BIRC2, MAP3K7, HSP90B1, MAPK3, CASP8, MAPK8, IKBKB, TRAF6	1154	56	7720	1.67244	1	0.178628	59.3808
KEGG_PATHWAY	mmu05223:Non-small cell lung cancer	14	0.43573	0.0656259	E2F1, PDPK1, KRAS, RXRB, RASSF1, MAPK3, ARAF, PIK3CA, FOXO3, PIK3R3, AKT3, PRKCB, PIK3R2, AKT2	1154	56	7720	1.67244	1	0.178628	59.3808
KEGG_PATHWAY	mmu05132:Salmonella infection	18	0.560224	0.0657736	DYNC1I1, CXCL1, DYNC1LI2, IL6, PKN2, KLC4, MAPK10, ACTG1, CDC42, FOS, TJP1, PFN2, ARPC5L, JUN, MAPK3, MAPK8, DYNC1I2, IL1A	1154	78	7720	1.54379	1	0.177383	59.466
KEGG_PATHWAY	mmu04110:Cell cycle	26	0.809213	0.068412	E2F1, CDC14A, ANAPC13, CHEK1, TGFB2, CCNE2, CCNE1, RAD21, ORC4, TFDP2, CDC7, RBL2, ANAPC5, SMAD4, SKP2, SMAD2, MCM4, CDC27, CDC25A, CCNB1, YWHAH, CDKN1B, CCNB2, GSK3B, PCNA, ABL1	1154	124	7720	1.40269	1	0.182388	60.9593
KEGG_PATHWAY	mmu03015:mRNA surveillance pathway	21	0.653595	0.0728189	PPP2R1A, CSTF3, SMG5, PPP2R5C, SMG7, DDX39B, NXF3, CSTF2T, PPP1CC, PNN, PABPC4L, PCF11, PAPOLA, GSPT1, PPP2CB, MSI2, PABPC1L, PAPOLG, PPP2R2D, PPP2R2A, SSU72	1154	96	7720	1.46339	1	0.19163	63.3406
KEGG_PATHWAY	mmu05219:Bladder cancer	11	0.342359	0.0751101	E2F1, RPS6KA5, KRAS, RASSF1, VEGFA, MAPK3, ARAF, HBEGF, CDH1, THBS1, SRC	1154	41	7720	1.79482	1	0.195524	64.525
KEGG_PATHWAY	mmu00601:Glycosphingolipid biosynthesis - lacto and neolacto series	8	0.248988	0.0814389	B4GALT1, FUT9, B3GNT5, B3GALT2, B3GALT1, ST8SIA1, FUT4, B4GALT4	1154	26	7720	2.05839	1	0.208971	67.615
KEGG_PATHWAY	mmu04141:Protein processing in endoplasmic reticulum	33	1.02708	0.0834178	RAD23B, UBE2D2A, SYVN1, MAN1B1, DNAJC10, PDIA6, LMAN1, SEC62, CANX, EDEM1, BCL2, MAN1A, DAD1, DDOST, TRAM1, SEC23A, HSP90AA1, UBQLNL, MAN1A2, CKAP4, UBE4B, MAPK10, MAN1C1, ATF6, HYOU1, HSP90B1, ATXN3, TXNDC5, HSPA4L, MAPK8, DNAJB1, SEC23B, SEL1L	1154	168	7720	1.31406	1	0.211863	68.5289
KEGG_PATHWAY	mmu05230:Central carbon metabolism in cancer	15	0.466853	0.0870477	FGFR2, PFKL, HK1, KIT, PTEN, SIRT3, NTRK3, KRAS, MAPK3, SLC2A1, PIK3CA, PIK3R3, AKT3, AKT2, PIK3R2	1154	64	7720	1.56792	1	0.218532	70.1435
KEGG_PATHWAY	mmu04066:HIF-1 signaling pathway	22	0.684718	0.0880241	IL6, FLT1, CAMK2G, MKNK2, HK1, PRKCB, IGF1R, CDKN1B, BCL2, VEGFA, SLC2A1, MAPK3, TEK, ENO2, CAMK2D, PIK3CA, ANGPT1, TCEB1, PIK3R3, AKT3, PIK3R2, AKT2	1154	104	7720	1.41514	1	0.218974	70.5645
KEGG_PATHWAY	mmu04662:B cell receptor signaling pathway	16	0.497977	0.090605	NFKBIB, MALT1, FOS, KRAS, JUN, GSK3B, MAPK3, PIK3CA, INPP5D, PPP3CA, IKBKB, NFATC2, PIK3R3, AKT3, AKT2, PIK3R2	1154	70	7720	1.52909	1	0.223058	71.6512
KEGG_PATHWAY	mmu05218:Melanoma	16	0.497977	0.0998024	E2F1, FGF5, FGF14, MITF, CDH1, HGF, PTEN, IGF1R, KRAS, ARAF, MAPK3, PIK3CA, PIK3R3, AKT3, AKT2, PIK3R2	1154	71	7720	1.50755	1	0.241824	75.2292
