# Supplementary material for: Hippocampal MicroRNAs Respond to Administration of Antidepressant Fluoxetine in Adult Mice
Source: Int J Mol Sci. 2018 Feb 27;19(3):671. doi: 10.3390/ijms19030671 (PMC5877532; doi:10.3390/ijms19030671)
Supplement: Supplementary file 1 [file ijms-19-00671-s001.zip › ijms-271078-supplementary materials/Table S6 The KEGG analysis of up-regulation miRNAs targets.xlsx]

## Sheet: KEGG-chart
Category	Term	Count	%	PValue	Genes	List Total	Pop Hits	Pop Total	Fold Enrichment	Bonferroni	Benjamini	FDR
KEGG_PATHWAY	mmu05200:Pathways in cancer	199	2.94946	2.17956e-16	ADCY3, ADCY1, PTGS2, PGF, ADCY5, STAT5B, LPAR1, PIK3CA, RARA, GNG3, FAS, GNG5, GNG7, WNT10B, BCR, BRAF, ROCK1, PIK3CB, ROCK2, PIK3CD, RXRG, SKP2, CTNNA1, MECOM, CTNNA2, JUP, MAPK1, LAMC3, LPAR6, JUN, VEGFA, PDGFRA, PDGFRB, MAPK9, MAPK8, LAMC1, GNAI3, GNAI2, GNAI1, BDKRB2, BCL2L1, KRAS, GM15776, DVL2, TCF7, BMP2, MAP2K1, TGFBR1, TGFBR2, CREBBP, SMAD4, SMAD2, HGF, CBLB, LAMA3, FGF7, FGF9, MITF, NFK…	2369	397	7720	1.63348	6.43929e-14	6.43929e-14	2.9976e-13
KEGG_PATHWAY	mmu04151:PI3K-Akt signaling pathway	171	2.53446	7.88763e-13	FGF18, PDGFB, PGF, PPP2R5A, OSMR, PPP2R5D, EFNA2, PPP2R5C, EFNA3, FGF10, RPS6KB1, FOXO3, FGF12, LPAR1, EIF4EBP1, ATF6B, CREB3L2, PIK3CA, CREB3L1, PDGFC, PDGFD, GNG3, GNG5, GNG7, SYK, PIK3CB, RELA, PIK3CD, FGF23, RPTOR, BCL2L11, DDIT4, MAPK1, LAMC3, LPAR6, VEGFA, PDGFRA, COL1A2, PDGFRB, RELN, PPP2R5E, EFNA5, LAMC1, EFNA4, COL24A1, NGF, IBSP, CRTC2, FGFR1, PPP2R3A, MCL1, GRB2, BCL2L1, ITGB1, G6PC2,…	2369	351	7720	1.5876	2.28756e-10	5.71889e-11	1.04864e-09
KEGG_PATHWAY	mmu04010:MAPK signaling pathway	133	1.97125	3.74596e-13	MEF2C, FGF18, PDGFB, ZAK, FGF10, FGF12, MAP3K7, MAP3K5, MAP3K8, FAS, PRKACB, MAP2K7, BRAF, RELA, RELB, PTPRR, FGF23, MECOM, STK4, STK3, MAP4K3, MAP4K4, MAPK1, ARRB1, JUN, PDGFRA, PDGFRB, MAPK9, MAPK8, NGF, FGFR1, GRB2, MRAS, MAPKAPK3, DUSP10, CACNB1, CACNB2, ELK1, MAPKAPK2, CACNB4, HSPA1B, SRF, ATF2, KRAS, ELK4, JUND, DUSP16, TRAF6, TRP53, PTPN7, CACNA2D1, NTF3, TAOK2, MAP2K1, TAOK1, TGFBR1, MAP2…	2369	253	7720	1.7131	1.08631e-10	3.62103e-11	4.97979e-10
KEGG_PATHWAY	mmu04144:Endocytosis	131	1.9416	7.31533e-09	CHMP3, CHMP4C, CHMP5, CAPZA1, DAB2, WWP1, GIT2, VPS4B, DNAJC6, STAM, ITCH, MVB12B, RET, PLD1, KIF5B, KIF5A, KIF5C, PSD3, PSD4, PSD2, ARPC1A, ARRB1, ACAP2, PDGFRA, PDCD6IP, VPS26B, VPS26A, CAV2, ARFGAP2, ARFGAP3, E430025E21RIK, SNX6, STAM2, ASAP2, ASAP1, ARF6, SNX4, ARPC5, HSPA1B, SNX3, ARFGEF2, ARFGEF1, CAPZB, SRC, CHMP2B, ADRB3, H2-T18, ARPC2, TRAF6, IQSEC1, AP2M1, GIT1, PARD6B, RAB8A, TGFBR1, T…	2369	278	7720	1.5356	2.12144e-06	1.63188e-07	9.72494e-06
KEGG_PATHWAY	mmu04014:Ras signaling pathway	111	1.64518	1.77313e-08	FGF18, PDGFB, PGF, EFNA2, EFNA3, FGF10, FGF12, FOXO4, GAB2, TIAM1, RALB, RAPGEF5, RALA, PLA1A, PIK3CA, PDGFC, PDGFD, PRKACB, GNG3, GNG5, GNG7, PLD1, PIK3CB, RELA, PIK3CD, FGF23, STK4, MAPK1, PLCE1, VEGFA, PDGFRA, MAPK9, PDGFRB, EFNA5, MAPK8, EFNA4, NGF, FGFR1, GRB2, MRAS, ELK1, ARF6, BCL2L1, RASAL2, RASAL1, KRAS, GM15776, MAP2K1, HGF, KITL, EPHA2, PLCG1, ETS1, IKBKG, RAP1A, RAP1B, SYNGAP1, PLA2G4…	2369	229	7720	1.57957	5.14206e-06	3.67291e-07	2.35718e-05
KEGG_PATHWAY	mmu05166:HTLV-I infection	111	1.64518	0.000822939	ADCY3, ADCY1, PDGFB, ADCY5, STAT5B, WNT1, SLC2A1, PIK3CA, IL15RA, PRKACB, TBPL1, WNT10B, PIK3CB, CD3E, RELA, PIK3CD, RELB, EP300, SLC25A31, JUN, H2-OB, PDGFRA, PDGFRB, CRTC3, WNT5A, CRTC2, ITGAL, MRAS, ELK1, MYBL1, BCL2L1, TRRAP, CALR, SRF, ATF2, H2-T18, POLE4, KRAS, ELK4, DVL2, TRP53, TGFBR1, CREBBP, MAP2K4, TGFBR2, SMAD4, SMAD2, CDC27, ATM, VDAC1, POLD3, ETS1, IKBKG, E2F1, E2F2, TLN1, E2F3, NRP…	2369	278	7720	1.30116	0.212389	0.00350488	1.08849
KEGG_PATHWAY	mmu04510:Focal adhesion	110	1.63035	2.12846e-11	PDGFB, PGF, VCL, ILK, PIK3CA, PDGFC, PDGFD, RAPGEF1, BRAF, ROCK1, ROCK2, PIK3CB, PIK3CD, MYLK4, MYLK2, PPP1CB, MAPK1, LAMC3, JUN, VEGFA, COL1A2, PDGFRA, MAPK9, PDGFRB, MAPK8, RELN, LAMC1, COL24A1, IBSP, CAV2, GRB2, ELK1, ITGB1, PXN, SRC, PTK2, DOCK1, ITGAV, FN1, VAV3, MAP2K1, ITGA1, ITGA2, HGF, ITGA4, MYL12A, VAV2, VAV1, ITGA9, LAMA3, ITGA6, ITGA5, ITGA8, RAP1A, RAP1B, MYLK, TLN1, TLN2, PTEN, PAK…	2369	207	7720	1.73171	6.17255e-09	1.02876e-09	2.82956e-08
KEGG_PATHWAY	mmu05205:Proteoglycans in cancer	109	1.61553	1.13921e-11	MMP9, RPS6KB1, MMP2, HOXD10, IQGAP1, WNT1, ANK1, ANK2, CD44, ANK3, TIAM1, PIK3CA, PRKACB, FAS, FRS2, TWIST2, TWIST1, WNT10B, BRAF, ROCK1, PIK3CB, ROCK2, PIK3CD, PPP1CB, MAPK1, PLCE1, HIF1A, VEGFA, COL1A2, WNT5A, CAV2, FGFR1, GRB2, MRAS, ELK1, ITGB1, TIMP3, PXN, SRC, PTK2, KRAS, ITGAV, FN1, TRP53, MAP2K1, ITGA2, HGF, DDX5, CBLB, PLCG1, ITGA5, PLAU, SLC9A1, SDC2, CDC42, CASP3, PDPK1, CTTN, GPC3, MS…	2369	203	7720	1.74978	3.30371e-09	6.60742e-10	1.51446e-08
KEGG_PATHWAY	mmu04810:Regulation of actin cytoskeleton	103	1.5266	9.63234e-08	GNA13, FGF18, ENAH, PDGFB, FGF10, IQGAP2, FGF12, IQGAP1, VCL, TIAM1, PIK3CA, PDGFC, PDGFD, BRAF, ROCK1, PIK3CB, ROCK2, BAIAP2, PIK3CD, MYLK4, MYLK2, FGF23, PPP1CB, ARPC1A, MAPK1, PDGFRA, PDGFRB, FGFR1, FGD1, ITGAL, MRAS, SSH3, SSH2, ARPC5, BDKRB2, ITGB1, PXN, SRC, PTK2, PFN2, DOCK1, KRAS, ITGAX, ARPC2, ITGAV, FN1, GIT1, VAV3, MAP2K1, ITGA1, ITGA2, ITGA4, MYL12A, VAV2, VAV1, ITGA9, ITGA6, ITGA5, I…	2369	214	7720	1.56847	2.79334e-05	1.26972e-06	0.000128051
KEGG_PATHWAY	mmu04015:Rap1 signaling pathway	98	1.4525	3.4289e-06	ADCY3, FGF18, ADCY1, PDGFB, PGF, ADCY5, EFNA2, EFNA3, FGF10, FGF12, LPAR1, TIAM1, RAPGEF6, RALB, PIK3CA, RALA, RAPGEF5, PDGFC, PDGFD, RAPGEF1, MAGI3, MAGI2, BRAF, MAGI1, PIK3CB, PIK3CD, FGF23, SIPA1L3, MAPK1, PLCE1, SIPA1L1, VEGFA, PDGFRA, PDGFRB, EFNA5, EFNA4, NGF, ITGAL, FGFR1, GNAI3, GNAI2, GNAI1, MRAS, ITGB1, SRC, PFN2, KRAS, CNR1, P2RY1, PARD6B, MAP2K1, MAP2K3, HGF, KITL, EPHA2, DOCK4, PLCG1…	2369	214	7720	1.49233	0.000993889	2.84106e-05	0.00455826
KEGG_PATHWAY	mmu04062:Chemokine signaling pathway	90	1.33393	7.90144e-06	ADCY3, ADCY1, PREX1, ADCY5, STAT5B, NFKB1, FOXO3, CXCR3, CXCL10, CDC42, CXCR4, TIAM1, PIK3CA, SHC1, PAK1, PRKACB, GNG3, XCR1, PLCB1, SHC3, SHC2, GNG5, CHUK, AKT3, GNG7, LYN, ROCK1, BRAF, ROCK2, PIK3CB, RELA, PIK3CD, PRKCD, ELMO1, CCR9, MAPK1, CCR7, PPBP, ARRB1, CCR4, GNB1, CCR3, WASL, CCR1L1, CXCL1, CCL1, PARD3, GNAI3, CXCL5, GNAI2, GRB2, GNAI1, CCR1, CXCL2, CXCL9, PXN, CCL7, SRC, PTK2, CCL22, KR…	2369	196	7720	1.49637	0.0022888	5.87528e-05	0.0105036
KEGG_PATHWAY	mmu04024:cAMP signaling pathway	89	1.3191	1.9463e-05	ADCY3, PPARA, ACOX1, ADCY1, ATP1B1, ATP1B3, ATP1B2, ADCY5, GABBR1, PDE3B, NFKB1, GABBR2, ADORA1, ATP2B1, FOS, ATP2B2, HTR1A, ATP2B4, TIAM1, GRIN2D, PDE4A, PDE4B, CREB3L2, PIK3CA, CREB3L1, HHIP, PAK1, PRKACB, AKT3, PLD1, PTGER2, ROCK1, BRAF, ROCK2, PIK3CB, RELA, PIK3CD, HTR4, PDE4D, CFTR, CNGA3, PPP1CB, CNGA4, CNGA2, MAPK1, PLCE1, ADRB2, EP300, CHRM2, JUN, RRAS2, MAPK9, GNAS, MAPK8, GNAI3, GNAI2, …	2369	197	7720	1.47223	0.00562843	0.000131255	0.0258709
KEGG_PATHWAY	mmu04022:cGMP-PKG signaling pathway	88	1.30428	2.01913e-08	ADCY3, MEF2C, GNA13, MEF2A, ADCY1, ATP1B1, ADORA3, ATP1B3, ATP1B2, ADCY5, MRVI1, PDE3B, PRKG2, PRKG1, ADORA1, ATP2B1, EDNRB, ATP2B2, ATP2B4, ATF6B, GUCY1A2, CREB3L2, PIK3CA, CREB3L1, GUCY1A3, LOC102641666, PLCB1, AKT3, IRS4, ROCK1, ROCK2, SLC25A5, PIK3CB, PIK3CD, MYLK4, MYLK2, PRKCE, PPP1CB, MAPK1, ADRB2, SLC25A31, GNAQ, PDE5A, GUCY1B3, GNAI3, GNAI2, GNAI1, PPP3R1, PPP3R2, BDKRB2, SRF, KCNMB1, KC…	2369	171	7720	1.67702	5.85545e-06	3.65966e-07	2.68421e-05
KEGG_PATHWAY	mmu04141:Protein processing in endoplasmic reticulum	86	1.27464	4.08268e-08	UBE2D2A, SEC24B, SEC24A, PDIA3, UBE2G1, UBE2G2, MAN1B1, DNAJC10, RNF185, UBQLN4, PDIA6, DNAJB12, UBQLN3, UBQLN2, PRKCSH, CANX, SSR1, BAK1, HSPH1, ERO1LB, MAP3K5, ATF6B, DNAJC5, YOD1, RPN2, SEC24C, DNAJC3, MAP2K7, SEC23A, CRYAA, MAN1A2, UBE2J1, SEC61B, EIF2S1, TXNDC5, MAPK9, MAPK8, NFE2L2, EIF2AK3, UGGT1, RAD23B, DERL2, DERL1, GANAB, SYVN1, RAD23A, EDEM3, LMAN2, HSPA1B, CALR, SEC62, EDEM1, STT3B, …	2369	168	7720	1.66817	1.18397e-05	6.57765e-07	5.42748e-05
KEGG_PATHWAY	mmu04390:Hippo signaling pathway	85	1.25982	1.18569e-10	GDF6, BTRC, GDF5, LATS1, LATS2, WNT1, FRMD6, CTGF, SERPINE1, DLG4, DLG3, YAP1, FGF1, DLG2, DLG1, PPP2R1B, PPP2R1A, WNT10B, MPP5, CTNNA1, PPP1CB, STK3, CTNNA2, CCND1, CCND2, WNT9B, TRP73, WNT9A, PPP2R2A, WNT5A, YWHAZ, PARD3, MOB1B, APC2, SAV1, BMPR2, TCF7L2, LLGL1, TCF7L1, SCRIB, CRB1, PPP2CA, PPP2CB, LIMD1, FBXW11, PPP2R2C, PPP2R2D, APC, WNT8B, DVL2, ACTB, FZD8, PARD6B, BMP2, TCF7, TGFBR1, TGFBR2…	2369	151	7720	1.8344	3.43851e-08	4.91216e-09	1.57625e-07
KEGG_PATHWAY	mmu04921:Oxytocin signaling pathway	85	1.25982	2.39637e-09	ADCY3, MEF2C, ADCY1, PTGS2, ADCY5, KCNJ12, KCNJ14, CAMKK1, CAMKK2, FOS, EEF2K, GUCY1A2, PIK3CA, GUCY1A3, PRKACB, PLCB1, ROCK1, ROCK2, PIK3CB, PIK3CD, MYLK4, CACNG5, MYLK2, CACNG3, CACNG2, CACNG1, PPP1CB, TRPM2, PRKCB, MAPK1, CCND1, GNAQ, JUN, RYR3, CAMK1, GUCY1B3, GNAS, CAMK1D, GNAI3, GNAI2, GNAI1, PPP1R12C, CACNB1, PPP3R1, CACNB2, PPP3R2, OXTR, ELK1, CACNB4, KCNJ2, KCNJ3, SRC, KRAS, PPP1R12A, PP…	2369	158	7720	1.75313	6.94948e-07	7.72165e-08	3.18572e-06
KEGG_PATHWAY	mmu04360:Axon guidance	84	1.245	2.00794e-15	NRP1, PLXNA4, PLXNA2, EFNA2, EFNA3, L1CAM, LRRC4C, PAK6, CDC42, PAK2, ROBO1, UNC5A, PAK3, CXCR4, SEMA3F, PAK4, UNC5D, ROBO2, RHOD, SEMA3A, UNC5C, PAK1, LRRC4, EFNB3, LIMK2, ROCK1, LIMK1, ROCK2, ARHGEF12, SLIT2, NCK2, MAPK1, RND1, SEMA4G, SEMA4F, CFL2, SRGAP3, SEMA4C, SEMA4B, EFNA5, EFNA4, SEMA4D, SRGAP1, SEMA4A, SRGAP2, ABLIM1, DCC, ABLIM2, PLXNC1, GNAI3, GNAI2, GNAI1, ABLIM3, PPP3R1, PPP3R2, ITG…	2369	129	7720	2.12198	5.79536e-13	2.89768e-13	2.65343e-12
KEGG_PATHWAY	mmu05161:Hepatitis B	81	1.20053	8.78418e-10	E2F1, E2F2, E2F3, MMP9, STAT5B, TIRAP, TLR3, NFKB1, PTEN, CCNE2, FOS, CASP3, MYD88, CASP9, ATF6B, TICAM2, CREB3L2, PIK3CA, CREB3L1, LOC102641666, FAS, CCNA2, CHUK, AKT3, EGR3, EGR2, PIK3CB, RELA, CYCS, PIK3CD, CDK6, RB1, PRKCB, MAPK1, CCND1, EP300, JUN, MAPK9, MAPK8, MAVS, YWHAZ, GRB2, ELK1, SRC, ATF2, STAT6, KRAS, DDX3X, PTK2B, MAP3K1, BCL2, FASL, PIK3R3, NFATC2, NFATC3, PIK3R1, NFATC1, TRP53, M…	2369	146	7720	1.80794	2.54741e-07	3.18427e-08	1.16776e-06
KEGG_PATHWAY	mmu05202:Transcriptional misregulation in cancer	81	1.20053	1.33985e-06	BMI1, MEF2C, CCNT2, SLC45A3, KDM6A, MMP9, ARNT2, FOXO1, TSPAN7, NFKB1, MEN1, MAX, SIN3A, FLI1, PAX8, RARA, CDK14, BAIAP3, LDB1, RELA, RXRG, RUNX1T1, SIX4, HMGA2, JUP, EYA1, CD86, CCR7, CCND2, SIX1, BMP2K, MDM2, NGFR, JMJD1C, TRAF1, KMT2A, FUT8, PML, ZBTB16, BCL2L1, MEIS1, WT1, MLF1, IGF1R, PTK2, ELK4, GOLPH3L, ETV1, MLLT1, RUNX1, ETV6, PTCRA, RUNX2, TLX1, EWSR1, ETV4, MLLT3, PLAT, TRP53, MAF, TMP…	2369	166	7720	1.59012	0.00038848	1.29518e-05	0.00178117
KEGG_PATHWAY	mmu05169:Epstein-Barr virus infection	81	1.20053	0.0223347	H2-D1, NFKB1, CSNK2A2, MAP3K7, CSNK2A1, CD44, SND1, PSMD1, PIK3CA, LOC102641666, PRKACB, CCNA2, MAP2K7, CHUK, TBPL1, AKT3, SYK, LYN, PIK3CB, RELA, RELB, PIK3CD, SKP2, RB1, TYK2, EP300, RIPK1, JUN, MDM2, MAPK9, MAPK8, TNFAIP3, EIF2AK3, H2-T3, TRAF1, ITGAL, YWHAZ, HSPA1B, POLR2D, POLR2C, ATF2, H2-T18, NUP214, IL10RB, IL10RA, BCL2, ENTPD3, TRAF6, PIK3R3, ENTPD1, TRAF5, PIK3R1, TRAF3, TRP53, H2-Q10, …	2369	215	7720	1.22772	0.998571	0.0578114	25.939
KEGG_PATHWAY	mmu04910:Insulin signaling pathway	77	1.14125	4.0759e-09	FOXO1, RHOQ, PDE3B, RPS6KB1, PRKAR2B, PDPK1, PRKAR2A, EIF4EBP1, PIK3CA, SHC1, PRKACB, SHC3, RAPGEF1, SHC2, AKT3, IRS4, SOCS2, BRAF, SOCS3, INPPL1, PIK3CB, FLOT2, SOCS1, PIK3CD, FLOT1, PPP1R3A, PPARGC1A, PPP1CB, RPTOR, MAPK1, G6PC, PKLR, MAPK9, MAPK8, GRB2, PHKA1, MKNK2, HK2, MKNK1, ELK1, G6PC2, PPP1R3D, PPP1R3C, KRAS, PPP1R3B, SORBS1, SOS1, SOS2, PPP1R3F, FASN, GYS1, PRKAA1, PRKAA2, PIK3R3, PIK3R…	2369	140	7720	1.79232	1.18201e-06	1.07456e-07	5.41847e-06
KEGG_PATHWAY	mmu04550:Signaling pathways regulating pluripotency of stem cells	76	1.12643	4.82161e-09	BMI1, PAX6, REST, ZIC3, ACVR1C, PCGF5, WNT1, ACVR1B, PCGF3, PCGF6, PIK3CA, AKT3, WNT10B, NANOG, PIK3CB, PIK3CD, LIFR, INHBB, ACVR2A, MAPK1, ACVR2B, RIF1, WNT9B, WNT9A, ACVR1, SMARCAD1, WNT5A, FGFR1, APC2, GRB2, BMPR2, MEIS1, IGF1R, KRAS, HAND1, LHX5, PIK3R3, PIK3R1, APC, WNT8B, SETDB1, DVL2, FZD8, BMP2, SMAD9, MAP2K1, JARID2, ESRRB, MYF5, FZD1, SMAD4, RAF1, IGF1, NEUROG1, FZD3, MAPK11, SMAD2, FZD…	2369	138	7720	1.79468	1.39827e-06	1.16522e-07	6.40981e-06
KEGG_PATHWAY	mmu04120:Ubiquitin mediated proteolysis	74	1.09678	1.62752e-07	UBE2D2A, BTRC, UBE2G1, UBE2G2, CUL3, MGRN1, WWP2, WWP1, KLHL9, ITCH, AA414768, UBE2A, SOCS3, SOCS1, SKP2, UBE2J1, UBE2F, HERC3, UBE2H, HERC2, TRIM37, RFWD2, UBE2O, UBE2K, PIAS3, UBR5, KLHL13, MDM2, UBE2W, PIAS1, SYVN1, UBE2Z, UBE3A, PML, UBA6, NHLRC1, UBE3C, CDC34, UBE2D3, FBXW7, FBXW8, MAP3K1, RHOBTB2, RHOBTB1, NEDD4L, RCHY1, UBE2D1, TRAF6, FBXW11, TRIP12, UBE4A, VHL, CBL, UBE4B, BIRC6, UBE2L6, …	2369	142	7720	1.69823	4.7197e-05	1.88792e-06	0.000216361
KEGG_PATHWAY	mmu04261:Adrenergic signaling in cardiomyocytes	74	1.09678	2.45126e-06	ADCY3, ATP1B1, ADCY1, ATP1B3, PPP2R5A, ATP1B2, PPP2R5D, ADCY5, PPP2R5C, ATP2B1, ATP2B2, ATP2B4, ATF6B, CREB3L2, PIK3CA, CREB3L1, LOC102641666, SCN7A, PRKACB, PLCB1, AKT3, PPP2R1B, PPP2R1A, PIK3CB, PIK3CD, CACNG5, CACNG3, CACNG2, CACNG1, PPP1CB, MAPK1, ADRB2, GNAQ, PPP2R5E, GNAS, PPP2R2A, PPP2R3A, GNAI3, SCN1B, GNAI2, GNAI1, CREM, CACNB1, CACNB2, CACNB4, TPM1, TPM3, ATF2, PPP2CA, BCL2, PPP2CB, KCN…	2369	150	7720	1.60765	0.000710613	2.22143e-05	0.00325864
KEGG_PATHWAY	mmu04020:Calcium signaling pathway	74	1.09678	0.00280595	ADCY3, GNA14, ADCY1, TACR2, ITPKB, ITPKC, ATP2B1, EDNRB, ATP2B2, ATP2B4, GRIN2D, NOS2, PRKACB, PLCB1, SLC25A5, MYLK4, HTR4, STIM2, MYLK2, STIM1, NTSR1, GRM1, PRKCB, GNAL, ADRB2, PLCE1, SLC25A31, GNAQ, CHRM2, RYR3, PDGFRA, PDGFRB, GNAS, ORAI2, CYSLTR2, PHKA1, PPP3R1, OXTR, PPP3R2, BDKRB2, ADRB3, PDE1B, HRH2, PDE1C, PTK2B, PPP3CB, CAMK2B, PPP3CA, CAMK2A, SLC8A1, SLC8A2, ITPR1, VDAC1, ITPR2, PPIF, P…	2369	180	7720	1.33971	0.557303	0.00976968	3.66655
KEGG_PATHWAY	mmu04152:AMPK signaling pathway	72	1.06714	2.45558e-09	PPP2R5A, PPP2R5D, LEPR, PPP2R5C, FOXO1, RPS6KB1, FOXO3, CAMKK1, CAMKK2, MAP3K7, PDPK1, EIF4EBP1, CREB3L2, EEF2K, PIK3CA, CREB3L1, CAB39, CCNA2, AKT3, IRS4, PPP2R1B, PPP2R1A, PIK3CB, PIK3CD, PFKP, ADIPOR2, ADIPOR1, CFTR, PFKM, PPARGC1A, RPTOR, CCND1, G6PC, RAB14, PPP2R5E, PPP2R2A, CRTC2, PPP2R3A, PFKFB4, PFKFB3, PFKFB2, G6PC2, IGF1R, PPP2CA, PPP2CB, RAB11B, FASN, GYS1, PRKAA1, PRKAA2, PIK3R3, PPP2…	2369	127	7720	1.84749	7.12118e-07	7.12118e-08	3.26443e-06
KEGG_PATHWAY	mmu04728:Dopaminergic synapse	71	1.05232	1.29489e-07	PPP2R5A, PPP2R5D, ADCY5, SLC6A3, PPP2R5C, FOS, ATF6B, CREB3L2, CREB3L1, LOC102641666, GNG3, PRKACB, PLCB1, GNG5, AKT3, GNG7, PPP2R1B, PPP2R1A, DDC, KIF5B, KIF5A, KIF5C, PPP1CB, PRKCB, GNAL, GNAQ, GNB1, MAPK9, PPP2R5E, MAPK8, GNAS, CLOCK, PPP2R2A, SCN1A, PPP2R3A, GNAI3, GNAI2, GNAI1, KCNJ3, ATF2, PPP2CA, PPP2CB, PPP3CB, CAMK2B, PPP3CA, PPP2R2C, CAMK2A, GM15776, PPP2R2D, GNAO1, CREB1, MAOB, GRIA3, …	2369	134	7720	1.72666	3.7551e-05	1.63268e-06	0.000172141
KEGG_PATHWAY	mmu04722:Neurotrophin signaling pathway	68	1.00786	1.8312e-08	NFKB1, FOXO3, CDC42, MAP3K5, PDPK1, PIK3CA, SHC1, SHC3, RAPGEF1, MAP2K7, SHC2, FRS2, AKT3, BRAF, PIK3CB, RELA, PIK3CD, KIDINS220, PRKCD, MAPK1, PRDM4, JUN, SORT1, MAPK9, MAPK8, TRP73, NGFR, NGF, GRB2, MAPKAPK2, KRAS, MAP3K3, MAP3K1, SOS1, BCL2, SOS2, SH2B3, FASL, CAMK2B, SH2B1, TRAF6, PIK3R3, CAMK2A, PIK3R1, ARHGDIA, ARHGDIB, TRP53, NTF3, MAP2K1, RAF1, MAPK11, MAPK10, YWHAE, NTRK3, RPS6KA5, NRAS,…	2369	122	7720	1.81636	5.31046e-06	3.54031e-07	2.43438e-05
KEGG_PATHWAY	mmu05164:Influenza A	68	1.00786	0.0102715	RNASEL, TLR3, NFKB1, TLR7, CXCL10, MYD88, CASP9, PIK3CA, LOC102641666, FAS, DNAJC3, TMPRSS13, MAP2K7, AKT3, SOCS3, PIK3CB, RELA, CYCS, PIK3CD, PRKCB, TYK2, MAPK1, EP300, EIF2S1, JUN, H2-OB, MAPK9, MAPK8, CPSF4, EIF2AK3, KPNA2, KPNA1, MAVS, NUP98, AGFG1, PML, NLRX1, IL33, HSPA1B, OAS2, NXT2, ATF2, FASL, PIK3R3, PIK3R1, ACTB, TMPRSS2, MAP2K1, MAP2K3, MAP2K4, CREBBP, RAF1, MAPK11, TRIM25, NXF1, MAPK…	2369	171	7720	1.29588	0.94992	0.0307075	12.8252
KEGG_PATHWAY	mmu04068:FoxO signaling pathway	67	0.993034	4.40883e-06	FOXO1, FOXO3, FOXO4, PTEN, PDPK1, S1PR1, HOMER3, CDKN2D, PIK3CA, CAT, AGAP2, CHUK, AKT3, IRS4, SGK1, BRAF, SGK3, PIK3CB, PIK3CD, SKP2, STK4, GRM1, BCL2L11, MAPK1, CCND1, G6PC, EP300, CCND2, FOXG1, MDM2, MAPK9, MAPK8, GRB2, G6PC2, IGF1R, KRAS, SOS1, SOS2, FASL, PRKAA1, PRKAA2, PIK3R3, PIK3R1, MAP2K1, NLK, TGFBR1, CREBBP, TGFBR2, SMAD4, RAF1, IGF1, MAPK11, SMAD2, MAPK10, PCK2, HOMER1, SIRT1, HOMER2…	2369	134	7720	1.62938	0.00127775	3.45552e-05	0.0058609
KEGG_PATHWAY	mmu04310:Wnt signaling pathway	66	0.978213	7.38028e-05	BTRC, CSNK2A2, MAP3K7, WNT1, CSNK2A1, FRAT1, PRKACB, PLCB1, TBL1XR1, WNT10B, CTBP2, VANGL1, ROCK2, VANGL2, PRKCB, CTNNBIP1, SENP2, CCND1, EP300, CCND2, JUN, WNT9B, MAPK9, MAPK8, WNT9A, WNT5A, NKD1, APC2, PPP3R1, PPP3R2, CXXC4, DAAM1, TCF7L2, TCF7L1, CACYBP, PPP3CB, CAMK2B, PPP3CA, NFATC2, FBXW11, NFATC3, CAMK2A, APC, NFATC1, WNT8B, AF366264, DVL2, TRP53, FZD8, TCF7, NLK, CREBBP, FZD1, SMAD4, FZD3…	2369	141	7720	1.52538	0.0211762	0.000427981	0.0980684
KEGG_PATHWAY	mmu04071:Sphingolipid signaling pathway	64	0.94857	1.92107e-06	GNA13, ADORA3, SGMS2, SGPP1, PPP2R5A, PPP2R5D, PPP2R5C, NFKB1, SGMS1, ADORA1, PTEN, ASAH1, MAP3K5, PDPK1, S1PR1, GAB2, PIK3CA, PLCB1, NSMAF, AKT3, PPP2R1B, PPP2R1A, PLD1, ROCK1, SPTLC2, ROCK2, SPTLC3, PIK3CB, RELA, PIK3CD, PRKCE, PRKCB, MAPK1, GNAQ, MAPK9, PPP2R5E, MAPK8, PPP2R2A, PPP2R3A, GNAI3, GNAI2, GNAI1, CERS6, CERS4, BDKRB2, CERS3, KRAS, CERS2, BCL2, PPP2CA, PPP2CB, PIK3R3, PPP2R2C, PPP2R2…	2369	124	7720	1.68194	0.000556957	1.79712e-05	0.00255383
KEGG_PATHWAY	mmu04611:Platelet activation	64	0.94857	1.90477e-05	ADCY3, GNA13, TLN1, ADCY1, TLN2, ADCY5, PRKG2, PRKG1, GUCY1A2, GUCY1A3, PIK3CA, PRKACB, PLCB1, COL11A1, AKT3, SYK, LYN, ROCK1, ROCK2, PIK3CB, MYLK4, PIK3CD, MYLK2, STIM1, ARHGEF12, PPP1CB, MAPK1, GNAQ, COL1A2, GUCY1B3, GNAS, COL24A1, GNAI3, GNAI2, GNAI1, COL3A1, COL2A1, ITGB1, SRC, FGA, RASGRP1, COL27A1, P2RY1, PPP1R12A, PIK3R3, PIK3R1, ACTB, ITGA2, MAPK11, MYL12A, COL5A3, COL5A2, ITPR1, COL5A1, …	2369	131	7720	1.59207	0.00550866	0.000131512	0.0253189
KEGG_PATHWAY	mmu04514:Cell adhesion molecules (CAMs)	64	0.94857	0.0149733	PVR, CADM3, MPZL1, OCLN, VTCN1, CLDN6, H2-D1, L1CAM, LRRC4C, PDCD1, SDC2, SDC3, NRCAM, CNTNAP2, CNTNAP1, NEGR1, LRRC4, NRXN2, NRXN3, NRXN1, NCAM1, NCAM2, CD86, SDC1, CD80, CD40LG, H2-OB, CNTN2, CLDN1, CLDN2, CNTN1, VCAN, H2-T3, GLG1, ITGAL, CLDN19, CLDN11, NEO1, CDH4, ITGB1, CDH5, CLDN15, ALCAM, H2-T18, ITGAV, CD4, CD6, CD28, PTPRC, H2-Q10, MPZ, H2-M10.1, NFASC, CTLA4, NTNG1, NLGN1, NLGN2, NLGN3,…	2369	162	7720	1.28741	0.987413	0.0419863	18.1727
KEGG_PATHWAY	mmu05160:Hepatitis C	63	0.933748	0.000159043	PPARA, RNASEL, OCLN, CLDN6, TLR3, NFKB1, PDPK1, PIK3CA, CHUK, AKT3, PPP2R1B, PPP2R1A, BRAF, SOCS3, PIK3CB, RELA, PIK3CD, TYK2, MAPK1, RIPK1, EIF2S1, CD81, CLDN1, MAPK9, CLDN2, MAPK8, PSME3, PIAS1, EIF2AK3, PPP2R2A, MAVS, CLDN19, GRB2, CLDN11, OAS2, CLDN15, KRAS, SOS1, PPP2CA, SOS2, PPP2CB, SCARB1, PIK3R3, TRAF6, PPP2R2C, PPP2R2D, PIK3R1, TRAF3, TRP53, RAF1, MAPK11, MAPK10, STAT3, CLDN23, STAT2, I…	2369	136	7720	1.50957	0.0450785	0.000869927	0.211224
KEGG_PATHWAY	mmu04668:TNF signaling pathway	60	0.889284	2.54691e-07	PTGS2, MMP9, EDN1, NFKB1, CXCL10, MAP3K7, FOS, NOD2, MAP3K5, CASP3, PGAM5, CASP7, MAP3K8, ATF6B, CREB3L2, PIK3CA, CREB3L1, LOC102641666, ITCH, FAS, MAP2K7, CHUK, AKT3, SOCS3, PIK3CB, RELA, PIK3CD, MMP14, MAPK1, RIPK1, JUN, MAPK9, MAPK8, TNFAIP3, CXCL1, TRAF1, CSF1, CXCL2, GM5431, ATF2, TNFRSF1B, CCL20, PIK3R3, TRAF5, PIK3R1, TRAF3, CFLAR, MAP2K1, MAP2K3, CREB1, MAP2K4, MAPK11, CREB5, MAPK10, TAB1…	2369	109	7720	1.79381	7.38576e-05	2.84078e-06	0.000338583
KEGG_PATHWAY	mmu04931:Insulin resistance	60	0.889284	3.86912e-07	PPARA, SLC27A1, FOXO1, NFKB1, RPS6KB1, PTEN, PDPK1, SLC2A2, SLC2A1, CREB3L2, PIK3CA, CREB3L1, OGT, AKT3, SOCS3, PIK3CB, RELA, PIK3CD, PPP1R3A, PRKCE, PPARGC1A, PRKCD, PPP1CB, PPARGC1B, PRKCQ, G6PC, MAPK9, MAPK8, SLC27A3, CRTC2, G6PC2, NR1H2, PPP1R3D, PPP1R3C, PPP1R3B, GYS1, TBC1D4, PRKAA1, MLXIP, PRKAA2, PIK3R3, PIK3R1, SREBF1, CREB1, CREB5, MAPK10, PCK2, CPT1A, STAT3, PCK1, RPS6KA6, RPS6KA3, RPS…	2369	110	7720	1.7775	0.000112198	4.15572e-06	0.000514357
KEGG_PATHWAY	mmu04530:Tight junction	60	0.889284	0.00202465	OCLN, ZAK, CLDN6, YBX3, AMOTL1, PTEN, CSNK2A2, CDC42, CTTN, CSNK2A1, AKT3, PPP2R1B, PPP2R1A, MAGI3, MAGI2, MAGI1, MYH1, MYH2, MPP5, MYH9, CTNNA1, PRKCE, PRKCD, CTNNA2, PRKCB, PRKCQ, CGN, RRAS2, ASH1L, CLDN1, CLDN2, PPP2R2A, SHROOM2, PARD3, RAB3B, GNAI3, CLDN19, SHROOM3, GNAI2, GNAI1, MRAS, CLDN11, LLGL1, SRC, TJAP1, CLDN15, KRAS, PPP2CA, PPP2CB, PPP2R2C, PPP2R2D, ACTB, PARD6B, HCLS1, MYL12A, CLDN…	2369	139	7720	1.40666	0.44442	0.00760396	2.65831
KEGG_PATHWAY	mmu04660:T cell receptor signaling pathway	59	0.874463	8.00668e-08	NFKB1, PDCD1, MAP3K7, PAK6, CDC42, FOS, PDPK1, PAK2, PAK3, PAK4, MAP3K8, PIK3CA, PAK1, MAP2K7, CHUK, AKT3, DLG1, PIK3CB, CD3E, RELA, PIK3CD, MAPK1, PRKCQ, NCK2, CD40LG, JUN, GRAP2, GRB2, CD247, PPP3R1, PPP3R2, KRAS, RASGRP1, SOS1, SOS2, PPP3CB, CD4, PPP3CA, NFATC2, PIK3R3, NFATC3, PIK3R1, NFATC1, CD28, TEC, PTPRC, VAV3, MAP2K1, CBL, CTLA4, RAF1, MAPK11, VAV2, VAV1, NRAS, CBLB, PLCG1, GSK3B, IKBKG	2369	104	7720	1.84872	2.32191e-05	1.22207e-06	0.00010644
KEGG_PATHWAY	mmu04919:Thyroid hormone signaling pathway	59	0.874463	3.2113e-06	ATP1B1, ATP1B3, THRB, ATP1B2, SLC16A10, FOXO1, MED24, PDPK1, SIN3A, CASP9, SLC2A1, SLCO1C1, PIK3CA, PRKACB, PLCB1, AKT3, PIK3CB, PIK3CD, RXRG, MED12, MED13, PRKCB, MAPK1, CCND1, PLCE1, NCOA1, EP300, HIF1A, NCOA3, MED17, MDM2, MED1, PFKFB2, SRC, MED12L, KRAS, ITGAV, TBC1D4, PIK3R3, PIK3R1, ACTB, TRP53, KAT2B, MAP2K1, CREBBP, RAF1, ATP1A2, MED13L, RCAN2, NRAS, SLC16A2, NOTCH2, NOTCH1, PLCG1, PLN, G…	2369	113	7720	1.70148	0.000930844	2.73902e-05	0.00426899
KEGG_PATHWAY	mmu04725:Cholinergic synapse	57	0.84482	1.83252e-05	ADCY3, ADCY1, ADCY5, KCNJ12, KCNJ14, KCNQ5, FOS, KCNQ4, KCNQ3, CREB3L2, PIK3CA, CREB3L1, CHRNA4, CHRNA6, GNG3, PRKACB, PLCB1, KCNQ2, GNG5, AKT3, GNG7, PIK3CB, PIK3CD, PRKCB, MAPK1, GNAQ, CHRM2, GNB1, GNAI3, GNAI2, GNAI1, KCNJ2, KCNJ3, KRAS, BCL2, CAMK2B, PIK3R3, GM15776, CAMK2A, PIK3R1, GNAO1, MAP2K1, CREB1, CREB5, LOC102641276, ITPR1, ITPR2, NRAS, KCNJ6, ADCY9, GNG10, CHRNB2, JAK2, SLC5A7, CACNA…	2369	113	7720	1.6438	0.00530025	0.00012961	0.0243586
KEGG_PATHWAY	mmu04915:Estrogen signaling pathway	56	0.829999	1.29862e-07	ADCY3, ADCY1, MMP9, ADCY5, GABBR1, GABBR2, MMP2, FOS, ATF6B, CREB3L2, CREB3L1, PIK3CA, SHC1, LOC102641666, PRKACB, PLCB1, SHC3, SHC2, AKT3, PIK3CB, PIK3CD, ESR2, GPER1, GRM1, PRKCD, MAPK1, GNAQ, JUN, GNAS, GNAI3, GNAI2, GRB2, GNAI1, HSPA1B, KCNJ3, SRC, ATF2, KRAS, SOS1, SOS2, PIK3R3, PIK3R1, GNAO1, MAP2K1, CREB1, RAF1, CREB5, ITPR1, ITPR2, KCNJ5, NRAS, KCNJ6, ADCY9, SP1, HBEGF, CALM1	2369	98	7720	1.86215	3.76593e-05	1.56917e-06	0.000172637
KEGG_PATHWAY	mmu04380:Osteoclast differentiation	55	0.815177	0.00238383	FOSL2, MITF, NFKB1, MAP3K7, FOS, TNFRSF11A, GAB2, OSCAR, LILRA5, PIK3CA, MAP2K7, CHUK, AKT3, SYK, SOCS3, PIK3CB, RELA, SOCS1, RELB, PIK3CD, FOSB, SIRPA, TYK2, MAPK1, CTSK, JUN, MAPK9, MAPK8, CALCR, GRB2, CSF1, PPP3R1, PPP3R2, FHL2, CYLD, JUND, PPP3CB, PPP3CA, NFATC2, PIK3R3, TRAF6, PIK3R1, NFATC1, TEC, MAP2K1, CREB1, TGFBR1, TGFBR2, MAPK11, MAPK10, TAB1, STAT2, IRF9, IKBKG, JAK1	2369	126	7720	1.42247	0.499494	0.00840515	3.12302
KEGG_PATHWAY	mmu04114:Oocyte meiosis	54	0.800356	8.03463e-05	ADCY3, ADCY1, CPEB2, PPP2R5A, CPEB3, PPP2R5D, CPEB4, ADCY5, BTRC, PPP2R5C, CPEB1, CCNE2, SLK, PRKACB, PPP2R1B, PPP2R1A, AR, SGOL1, ESPL1, PPP1CB, MAPK1, PPP2R5E, YWHAZ, PPP3R1, PPP3R2, IGF1R, PPP2CA, PPP2CB, FBXO43, PPP3CB, CAMK2B, PPP3CA, CAMK2A, FBXW11, MAP2K1, YWHAB, IGF1, CDC25C, CDC27, YWHAE, ITPR1, SMC3, ITPR2, RPS6KA6, RPS6KA3, YWHAG, YWHAH, RPS6KA1, ADCY9, PLK1, RPS6KA2, YWHAQ, CALM1, SMC…	2369	110	7720	1.59975	0.023032	0.000456785	0.106759
KEGG_PATHWAY	mmu04724:Glutamatergic synapse	54	0.800356	0.000333812	ADCY3, ADCY1, GRIK2, GRIK3, ADCY5, SLC1A2, SLC1A3, HOMER3, GRIN2D, DLG4, GNG3, PRKACB, PLCB1, GNG5, SLC1A1, GNG7, PLD1, GRM1, PRKCB, MAPK1, GRM3, GNAQ, GNB1, GRM6, GNAS, SLC38A3, GNAI3, SLC38A2, GNAI2, GNAI1, PPP3R1, PPP3R2, KCNJ3, PPP3CB, PPP3CA, GM15776, DLGAP1, GNAO1, GRIA3, HOMER1, LOC102641276, HOMER2, ITPR1, SHANK3, ITPR2, ADCY9, GRIA2, GLS, GNG10, CACNA1C, PLA2G4C, PLA2G4B, CACNA1D, PLA2G4E	2369	115	7720	1.5302	0.0922822	0.00161239	0.442858
KEGG_PATHWAY	mmu04630:Jak-STAT signaling pathway	54	0.800356	0.0738724	OSMR, LEPR, IL19, STAT5B, IL13, IL11, IL15RA, PIK3CA, STAM, IL13RA1, CSF2RA, AKT3, IFNLR1, SOCS2, PIK3CB, SOCS3, PIK3CD, SOCS1, LIFR, SOCS7, SOCS5, IL21, TYK2, CCND1, EP300, CCND2, PIAS3, PIAS1, IL22RA1, GRB2, STAM2, CNTFR, BCL2L1, STAT6, IL10RB, SOS1, IL10RA, SOS2, PIK3R3, PIK3R1, THPO, IL2RA, IL7, CREBBP, STAT3, CISH, IL6RA, STAT2, IRF9, PRLR, JAK1, JAK2, JAK3, IL5RA	2369	145	7720	1.21361	1	0.160745	63.9484
KEGG_PATHWAY	mmu05231:Choline metabolism in cancer	53	0.785534	9.15235e-06	SLC44A2, PDGFB, SLC44A5, WASF2, RPS6KB1, GPCPD1, FOS, PDPK1, EIF4EBP1, PIK3CA, SLC22A3, PDGFC, PDGFD, AKT3, PLD1, PIK3CB, PIK3CD, LYPLA1, PRKCB, MAPK1, HIF1A, JUN, PDGFRA, MAPK9, PDGFRB, MAPK8, WASL, CHKA, GRB2, DGKA, KRAS, DGKB, DGKE, SOS1, SOS2, PCYT1B, PIK3R3, PIK3R1, MAP2K1, RAF1, DGKK, MAPK10, DGKI, NRAS, PLCG1, TSC1, SP1, RHEB, DGKZ, SLC5A7, PLA2G4C, PLA2G4B, PLA2G4E	2369	101	7720	1.71004	0.00265067	6.63526e-05	0.0121664
KEGG_PATHWAY	mmu05162:Measles	53	0.785534	0.0349968	CD209A, RAB9B, STAT5B, IL13, NFKB1, TLR7, CSNK2A2, MAP3K7, CCNE2, SH2D1A, MYD88, CSNK2A1, PIK3CA, MSN, FAS, CHUK, AKT3, PIK3CB, CD3E, RELA, PIK3CD, CDK6, TYK2, DOK1, PRKCQ, CCND1, CCND2, EIF2S1, TRP73, TNFAIP3, EIF2AK3, MAVS, HSPA1B, OAS2, FASL, RCHY1, PIK3R3, TRAF6, PIK3R1, CD28, TRP53, IL2RA, STAT3, STAT2, DDX58, IRF9, IKBKE, CDKN1B, BBC3, GSK3B, JAK1, JAK2, JAK3	2369	136	7720	1.26996	0.999967	0.083827	37.7231
KEGG_PATHWAY	mmu05215:Prostate cancer	52	0.770713	9.14376e-08	E2F1, E2F2, E2F3, PDGFB, FOXO1, NFKB1, PTEN, CCNE2, PDPK1, CASP9, CREB3L2, CREB3L1, PIK3CA, PDGFC, PDGFD, CHUK, AKT3, AR, BRAF, PIK3CB, RELA, PIK3CD, RB1, MAPK1, CCND1, EP300, PDGFRA, PDGFRB, MDM2, FGFR1, GRB2, TCF7L2, TCF7L1, IGF1R, KRAS, BCL2, SOS1, SOS2, PIK3R3, PIK3R1, TRP53, TCF7, MAP2K1, CREB1, CREBBP, IGF1, RAF1, CREB5, NRAS, CDKN1B, GSK3B, IKBKG	2369	88	7720	1.92563	2.65166e-05	1.26271e-06	0.000121556
KEGG_PATHWAY	mmu04726:Serotonergic synapse	52	0.770713	0.0300941	CYP2J5, PTGS2, GABRB2, GABRB1, ADCY5, SLC6A4, CASP3, HTR1A, GNG3, PRKACB, PLCB1, GNG5, GNG7, DDC, CYP2C54, CYP2D22, BRAF, CYP2C29, HTR4, PRKCB, MAPK1, GNAQ, GNB1, GNAS, TPH1, GNAI3, GNAI2, GNAI1, KCNJ3, KRAS, GM15776, CYP2C37, GNAO1, MAP2K1, MAOB, RAF1, LOC102641276, ITPR1, ITPR2, KCNJ5, NRAS, KCNJ6, GNG10, SLC18A2, PLA2G4C, CACNA1C, HTR2C, PLA2G4B, CACNA1D, ALOX8, PLA2G4E, CACNA1B	2369	132	7720	1.28375	0.999858	0.074161	33.3831
KEGG_PATHWAY	mmu04670:Leukocyte transendothelial migration	51	0.755892	0.00797327	OCLN, CLDN6, MMP9, MMP2, VCL, CDC42, ARHGAP5, CXCR4, PIK3CA, MSN, RHOH, ROCK1, PIK3CB, ROCK2, PIK3CD, CTNNA1, CTNNA2, THY1, PRKCB, CLDN1, CLDN2, TXK, ITGAL, GNAI3, CLDN19, GNAI2, GNAI1, CTNND1, CLDN11, ITGB1, PXN, CDH5, CLDN15, PTK2, EZR, PTK2B, PIK3R3, PIK3R1, ACTB, VAV3, MAPK11, ITGA4, MYL12A, VAV2, VAV1, CLDN23, RASSF5, PLCG1, PECAM1, RAP1A, RAP1B	2369	121	7720	1.37353	0.901875	0.0254648	10.0954
KEGG_PATHWAY	mmu04270:Vascular smooth muscle contraction	51	0.755892	0.0220227	ADCY3, GNA13, ADCY1, ADCY5, MRVI1, PRKG1, GUCY1A2, GUCY1A3, PRKACB, CALCRL, PLCB1, RAMP2, BRAF, ROCK1, ACTA2, ROCK2, MYLK4, MYLK2, PRKCE, ARHGEF12, PRKCD, PPP1CB, PRKCB, ARHGEF11, MAPK1, PRKCQ, GNAQ, CYP4A31, PLA2G6, GNAS, GUCY1B3, PLA2G3, PLA2G5, CALD1, PPP1R12C, KCNMB1, KCNMB2, PPP1R12A, MAP2K1, RAF1, ITPR1, ITPR2, ADCY9, ADRA1A, PLA2G4C, CACNA1C, PLA2G4B, CACNA1D, PLA2G4E, MYLK, CALM1	2369	127	7720	1.30864	0.998432	0.0575264	25.6242
KEGG_PATHWAY	mmu04012:ErbB signaling pathway	50	0.74107	5.42175e-07	BTC, STAT5B, RPS6KB1, PAK6, EIF4EBP1, PAK2, PAK3, PAK4, PIK3CA, SHC1, PAK1, SHC3, SHC2, NRG2, MAP2K7, AKT3, BRAF, PIK3CB, PIK3CD, PRKCB, MAPK1, NCK2, JUN, MAPK9, MAPK8, GRB2, ELK1, SRC, PTK2, KRAS, SOS1, SOS2, CAMK2B, PIK3R3, CAMK2A, PIK3R1, MAP2K1, CBL, MAP2K4, RAF1, MAPK10, NRAS, CBLB, CDKN1B, PLCG1, GSK3B, HBEGF, ABL1, ABL2, CRK	2369	87	7720	1.87285	0.000157218	5.61537e-06	0.00072076
KEGG_PATHWAY	mmu05142:Chagas disease (American trypanosomiasis)	50	0.74107	0.000217692	GNA14, ADCY1, NFKB1, FOS, MYD88, SERPINE1, PIK3CA, NOS2, FAS, PLCB1, CHUK, AKT3, PPP2R1B, PPP2R1A, PIK3CB, CD3E, RELA, PIK3CD, MAPK1, GNAL, GNAQ, JUN, MAPK9, MAPK8, GNAS, PPP2R2A, GNAI3, GNAI2, GNAI1, CD247, BDKRB2, CALR, ACE, PPP2CA, PPP2CB, FASL, PIK3R3, TRAF6, PPP2R2C, PPP2R2D, PIK3R1, CFLAR, GNAO1, TGFBR1, MAP2K4, TGFBR2, MAPK11, SMAD2, MAPK10, IKBKG	2369	103	7720	1.58192	0.0611858	0.00116853	0.289012
KEGG_PATHWAY	mmu04916:Melanogenesis	49	0.726249	0.000141718	ADCY3, WNT5A, ADCY1, GNAI3, GNAI2, GNAI1, ADCY5, EDN1, MITF, KIT, TCF7L2, TCF7L1, WNT1, EDNRB, KRAS, CREB3L2, CREB3L1, CAMK2B, PRKACB, PLCB1, CAMK2A, WNT8B, DVL2, FZD8, WNT10B, TCF7, GNAO1, MAP2K1, CREB1, CREBBP, FZD1, RAF1, FZD3, FZD2, FZD5, FZD4, KITL, WNT2B, PRKCB, NRAS, MAPK1, EP300, ADCY9, GNAQ, GSK3B, WNT9B, GNAS, WNT9A, CALM1	2369	99	7720	1.61292	0.0402679	0.000790094	0.188235
KEGG_PATHWAY	mmu04912:GnRH signaling pathway	48	0.711427	6.8001e-06	ADCY3, CGA, ADCY1, GRB2, ADCY5, ELK1, MMP2, SRC, CDC42, KRAS, MAP3K3, PTK2B, MAP3K2, SOS1, MAP3K1, SOS2, CAMK2B, PRKACB, PLCB1, CAMK2A, MAP2K7, PLD1, MAP2K1, MAP2K3, MAP2K4, RAF1, MAPK11, MAPK10, MMP14, PRKCD, ITPR1, PRKCB, ITPR2, NRAS, MAPK1, GNAQ, ADCY9, JUN, HBEGF, MAPK9, GNAS, MAPK8, CACNA1C, PLA2G4C, PLA2G4B, CACNA1D, PLA2G4E, CALM1	2369	88	7720	1.7775	0.00197009	5.18943e-05	0.00903962
KEGG_PATHWAY	mmu04713:Circadian entrainment	48	0.711427	0.000229271	ADCY3, ADCY1, GNAI3, GNAI2, GNAI1, ADCY5, PRKG2, PRKG1, KCNJ3, FOS, GRIN2D, GUCY1A2, PER2, GUCY1A3, PER1, CAMK2B, PRKACB, GNG3, PLCB1, GM15776, CAMK2A, GNG5, GNG7, GNAO1, NOS1AP, CREB1, GRIA3, LOC102641276, ITPR1, PRKCB, KCNJ5, RPS6KA5, MAPK1, KCNJ6, GNAQ, GRIA2, ADCY9, GNB1, GNG10, RYR3, CACNA1G, CACNA1H, GNAS, GUCY1B3, CACNA1C, RASD1, CACNA1D, CALM1	2369	98	7720	1.59613	0.0643336	0.00120829	0.304362
KEGG_PATHWAY	mmu04723:Retrograde endocannabinoid signaling	48	0.711427	0.00092673	ADCY3, ADCY1, GNAI3, PTGS2, GNAI2, GABRB2, GNAI1, GABRB1, ABHD6, ADCY5, KCNJ3, SLC32A1, DAGLA, CNR1, PRKACB, GNG3, PLCB1, GM15776, GNG5, GNG7, GABRG2, GABRG3, GNAO1, GABRA1, GABRA4, MAPK11, GRIA3, MAPK10, GRM1, LOC102641276, ITPR1, PRKCB, ITPR2, KCNJ5, MAPK1, GABRR1, KCNJ6, GNAQ, GRIA2, ADCY9, GNB1, FAAH, GNG10, MAPK9, MAPK8, CACNA1C, CACNA1D, CACNA1B	2369	103	7720	1.51864	0.235762	0.00388918	1.22499
KEGG_PATHWAY	mmu05145:Toxoplasmosis	48	0.711427	0.00860901	GNAI3, GNAI2, GNAI1, NFKB1, BCL2L1, HSPA1B, ITGB1, MAP3K7, PDPK1, CASP3, MYD88, CASP9, IL10RB, BCL2, IL10RA, PIK3CA, NOS2, TRAF6, PIK3R3, CHUK, AKT3, PIK3R1, GNAO1, PIK3CB, MAP2K3, RELA, SOCS1, CYCS, PIK3CD, MAPK11, MAPK10, TAB1, BIRC2, STAT3, TYK2, PPIF, MAPK1, LAMA3, ITGA6, LAMC3, CD40LG, IKBKG, H2-OB, MAPK9, JAK1, MAPK8, JAK2, LAMC1	2369	113	7720	1.38425	0.918522	0.0271779	10.8583
KEGG_PATHWAY	mmu04750:Inflammatory mediator regulation of TRP channels	48	0.711427	0.0648518	ADCY3, CYP2J5, ADCY1, ADCY5, BDKRB2, SRC, P2RY2, TRPV4, PIK3CA, CAMK2B, PRKACB, PLCB1, PIK3R3, CAMK2A, PIK3R1, CYP2C37, PTGER2, CYP2C54, PTGER4, PIK3CB, MAP2K3, CYP2C29, PIK3CD, IGF1, MAPK11, ASIC1, MAPK10, PRKCE, PPP1CB, PRKCD, ITPR1, PRKCB, ITPR2, PRKCQ, GNAQ, PLCG1, ADCY9, CYP4A31, MAPK9, PLA2G6, GNAS, MAPK8, PLA2G4C, HTR2C, PLA2G4B, PLA2G4E, CALM1, NGF	2369	126	7720	1.24143	1	0.145134	58.9902
KEGG_PATHWAY	mmu05222:Small cell lung cancer	47	0.696606	3.45853e-06	TRAF1, E2F1, E2F2, E2F3, PTGS2, NFKB1, BCL2L1, PTEN, ITGB1, CCNE2, MAX, PTK2, CASP9, BCL2, ITGAV, PIK3CA, NOS2, PIK3R3, TRAF6, TRAF5, CHUK, AKT3, PIK3R1, FN1, TRAF3, TRP53, COL4A4, COL4A2, COL4A1, PIK3CB, RELA, CYCS, PIK3CD, SKP2, RXRG, ITGA2, CDK6, RB1, BIRC2, COL4A5, CCND1, LAMA3, ITGA6, LAMC3, IKBKG, APAF1, LAMC1	2369	84	7720	1.82335	0.00100247	2.786e-05	0.00459765
KEGG_PATHWAY	mmu04070:Phosphatidylinositol signaling system	47	0.696606	0.000367103	IMPAD1, SYNJ1, PPIP5K2, ITPKB, PI4K2B, ITPKC, OCRL, PTEN, MTMR2, DGKA, CDS2, MTM1, MTMR3, DGKB, DGKE, PIKFYVE, PIK3CA, PLCB1, IP6K1, MTMR6, PIK3R3, IPMK, MTMR4, INPP5A, PIK3R1, PIK3CB, INPPL1, PIK3C2A, PIK3C2B, PIK3CD, DGKK, DGKI, CDS1, ITPR1, TMEM55B, PRKCB, ITPR2, MTMR14, PLCE1, PLCG1, PI4K2A, DGKZ, IPPK, PIP4K2A, PIP4K2C, CALM1, PIP4K2B	2369	97	7720	1.57899	0.101006	0.00174404	0.486924
KEGG_PATHWAY	mmu04917:Prolactin signaling pathway	46	0.681784	4.01618e-08	CGA, GRB2, ELF5, STAT5B, NFKB1, FOXO3, SRC, FOS, KRAS, TNFRSF11A, SLC2A2, SOS1, SOS2, PIK3CA, SHC1, SHC3, PIK3R3, SHC2, AKT3, PIK3R1, MAP2K1, SOCS2, SOCS3, PIK3CB, RELA, SOCS1, PIK3CD, RAF1, SOCS7, MAPK11, SOCS5, MAPK10, ESR2, CISH, STAT3, NRAS, MAPK1, CCND1, CYP17A1, PRLR, CCND2, GSK3B, IRF1, MAPK9, MAPK8, JAK2	2369	73	7720	2.05346	1.16468e-05	6.85112e-07	5.33907e-05
KEGG_PATHWAY	mmu04922:Glucagon signaling pathway	46	0.681784	0.00167432	PPARA, CRTC2, PHKA1, PPP3R1, PGAM1, FOXO1, PPP3R2, PDE3B, ATF2, G6PC2, SLC2A2, SLC2A1, GYS1, PPP3CB, CREB3L2, CREB3L1, LOC102641666, PRKAA1, CAMK2B, PDHA1, PRKACB, PPP3CA, PRKAA2, PLCB1, SIK2, CAMK2A, AKT3, CREB1, CREBBP, SMEK2, CREB5, SMEK1, PCK2, PPARGC1A, SIRT1, ITPR1, CPT1A, PCK1, ITPR2, G6PC, EP300, GNAQ, PYGM, GNAS, CALM1, PYGB	2369	100	7720	1.49903	0.384893	0.0065455	2.20306
KEGG_PATHWAY	mmu05220:Chronic myeloid leukemia	45	0.666963	8.21073e-08	E2F1, E2F2, E2F3, GRB2, STAT5B, NFKB1, BCL2L1, KRAS, GAB2, SOS1, SOS2, PIK3CA, SHC1, SHC3, RUNX1, PIK3R3, SHC2, CHUK, AKT3, PIK3R1, TRP53, BCR, CTBP2, BRAF, MAP2K1, PIK3CB, RELA, TGFBR1, TGFBR2, PIK3CD, CBL, SMAD4, RAF1, CDK6, RB1, MECOM, NRAS, MAPK1, CCND1, CBLB, CDKN1B, IKBKG, MDM2, ABL1, CRK	2369	72	7720	2.03672	2.38108e-05	1.19056e-06	0.000109153
KEGG_PATHWAY	mmu05032:Morphine addiction	45	0.666963	0.000520213	ADCY3, ADCY1, GNAI3, GNAI2, GABRB2, GNAI1, GABRB1, ADCY5, GABBR1, PDE3B, GABBR2, KCNJ3, ADORA1, SLC32A1, PDE1B, PDE1C, PDE4A, PDE4B, PDE8B, PRKACB, GNG3, GM15776, GNG5, GNG7, GABRG2, GABRG3, GNAO1, GABRA1, GABRA4, PDE4D, PDE3A, PDE10A, LOC102641276, PRKCB, KCNJ5, GABRR1, KCNJ6, ADCY9, ARRB1, PDE7A, GNB1, GNG10, GNAS, GRK5, CACNA1B	2369	93	7720	1.57682	0.140067	0.00239239	0.68936
KEGG_PATHWAY	mmu04066:HIF-1 signaling pathway	45	0.666963	0.00758805	PFKFB3, EDN1, MKNK2, HK2, EGLN3, MKNK1, EGLN2, RPS6KB1, NFKB1, ARNT, IGF1R, EIF4EBP1, BCL2, SERPINE1, SLC2A1, ENO2, PIK3CA, CAMK2B, PDHA1, NOS2, PIK3R3, ANGPT2, CAMK2A, AKT3, PIK3R1, MAP2K1, PIK3CB, VHL, RELA, CREBBP, PIK3CD, IGF1, STAT3, PRKCB, IL6RA, EIF4E1B, MAPK1, HIF1A, EIF4E, CDKN1B, EP300, PLCG1, VEGFA, TCEB1, EIF4E2	2369	104	7720	1.41004	0.890181	0.0245139	9.63016
KEGG_PATHWAY	mmu03015:mRNA surveillance pathway	44	0.652142	0.00234291	NCBP2, RNMT, PPP2R3A, PPP2R5A, PPP2R5D, PPP2R5C, NXT2, DAZAP1, PNN, RNGTT, PPP2CA, CLP1, PPP2CB, MSI1, SRRM1, MAGOHB, MSI2, PPP2R2C, PPP2R2D, WDR33, PPP2R1B, PPP2R1A, CSTF3, GM4340, SMG6, SMG5, SMG1, NXF1, ETF1, PPP1CB, PCF11, PAPOLA, UPF3B, GSPT1, GSPT2, CPSF7, CPSF6, PPP2R5E, CPSF4, PAPOLG, CPSF3, CPSF2, PPP2R3D, PPP2R2A	2369	96	7720	1.4936	0.493506	0.00857369	3.07019
KEGG_PATHWAY	mmu05146:Amoebiasis	44	0.652142	0.0922225	GNA14, ADCY1, RAB5B, COL3A1, COL2A1, NFKB1, VCL, SERPINB9B, CASP3, PTK2, COL27A1, SERPINB10, PIK3CA, PRKACB, NOS2, PLCB1, PIK3R3, COL11A1, PIK3R1, FN1, SERPINB9D, COL4A4, COL4A2, COL4A1, PIK3CB, RELA, PIK3CD, COL5A3, COL5A2, COL5A1, PRKCB, COL4A5, C8A, GNAL, SERPINB9, C8B, LAMA3, GNAQ, LAMC3, COL1A2, SERPINB2, GNAS, LAMC1, COL24A1	2369	117	7720	1.22552	1	0.190203	72.37
KEGG_PATHWAY	mmu04540:Gap junction	43	0.63732	0.000297396	ADCY3, ADCY1, GNAI3, GNAI2, PDGFB, GNAI1, GRB2, ADCY5, TUBA3A, GJA1, LPAR1, PRKG2, PRKG1, SRC, KRAS, MAP3K2, SOS1, SOS2, GUCY1A2, GUCY1A3, PDGFC, PRKACB, PDGFD, PLCB1, TUBB4A, GJD2, MAP2K1, RAF1, GRM1, ITPR1, PRKCB, ITPR2, NRAS, MAPK1, TJP1, CSNK1D, GNAQ, ADCY9, PDGFRA, PDGFRB, GNAS, GUCY1B3, HTR2C	2369	86	7720	1.62938	0.0826421	0.00151215	0.394634
KEGG_PATHWAY	mmu04350:TGF-beta signaling pathway	42	0.622499	0.00048495	E2F5, GDF6, GDF5, BMPR2, RPS6KB1, ACVR1C, ACVR1B, ZFYVE16, PPP2CA, PPP2CB, THBS1, PITX2, PPP2R1B, PPP2R1A, BMP2, SMAD9, ROCK1, SMAD7, TGFBR1, SMAD6, CREBBP, TGFBR2, SMAD4, SMAD2, SMAD1, INHBB, NBL1, ACVR2A, MAPK1, ACVR2B, EP300, SP1, TGIF1, ID4, SMURF2, SMURF1, BMP7, BMPR1B, CHRD, BMP6, BMPR1A, ACVR1	2369	85	7720	1.61021	0.131224	0.00226629	0.64277
KEGG_PATHWAY	mmu04727:GABAergic synapse	41	0.607677	0.00181493	ADCY3, SLC38A3, ADCY1, SLC38A2, GNAI3, GNAI2, SLC6A1, GABRB2, GNAI1, GABRB1, ADCY5, GABBR1, GABBR2, SRC, SLC32A1, PLCL1, TRAK2, PRKACB, GNG3, GAD1, GM15776, GNG5, HAP1, GNG7, GABRG2, GABRG3, GNAO1, GABRA1, GABRA4, LOC102641276, PRKCB, GABRR1, KCNJ6, ADCY9, GNB1, GNG10, GLS, ABAT, CACNA1C, CACNA1D, CACNA1B	2369	87	7720	1.53574	0.409513	0.00690772	2.38602
KEGG_PATHWAY	mmu04512:ECM-receptor interaction	41	0.607677	0.00235762	IBSP, NPNT, TNC, COL3A1, DAG1, COL2A1, ITGB1, CD47, CD44, TNR, ITGAV, COL27A1, COL6A1, SV2B, SV2A, THBS1, THBS2, COL11A1, FN1, COL4A4, COL4A2, COL4A1, ITGA1, HSPG2, ITGA2, ITGA4, COL5A3, COL5A2, COL5A1, COL4A5, ITGA9, SDC1, LAMA3, ITGA6, LAMC3, ITGA5, ITGA8, COL1A2, RELN, LAMC1, COL24A1	2369	88	7720	1.51829	0.495666	0.00851996	3.08918
KEGG_PATHWAY	mmu00564:Glycerophospholipid metabolism	41	0.607677	0.0094593	CHKA, GPCPD1, GPD1L, DGKA, CDS2, CEPT1, AGPAT5, DGKB, DGKE, PHOSPHO1, ETNK1, GNPAT, ETNK2, PCYT1B, PTDSS1, AGPAT4, AGPAT3, AGPAT1, PLD3, GPD2, PLD1, CRLS1, PLA2G15, LPGAT1, PLD4, LYPLA2, DGKK, LYPLA1, DGKI, LPIN2, CDS1, LPIN1, LPIN3, LCLAT1, DGKZ, PLA2G6, PLA2G3, PLA2G4C, PLA2G4B, PLA2G4E, PLA2G5	2369	94	7720	1.42137	0.936471	0.0288961	11.8693
KEGG_PATHWAY	mmu05211:Renal cell carcinoma	40	0.592856	2.56268e-06	PDGFB, GRB2, ARNT2, EGLN3, EGLN2, ARNT, PAK6, CDC42, KRAS, PAK2, PAK3, PAK4, SOS1, SLC2A1, SOS2, PIK3CA, PAK1, PIK3R3, RAPGEF1, AKT3, PIK3R1, BRAF, MAP2K1, EPAS1, PIK3CB, VHL, CREBBP, PIK3CD, RAF1, HGF, NRAS, MAPK1, HIF1A, EP300, JUN, VEGFA, RAP1A, RAP1B, TCEB1, CRK	2369	67	7720	1.94553	0.000742903	2.25203e-05	0.00340676
KEGG_PATHWAY	mmu04666:Fc gamma R-mediated phagocytosis	40	0.592856	0.00164634	MARCKSL1, WASF2, ASAP2, ASAP1, ARF6, RPS6KB1, ARPC5, CDC42, GAB2, ARPC2, PIK3CA, PAK1, PIK3R3, PIK3R1, AKT3, SYK, PTPRC, PLD1, VAV3, LIMK2, MAP2K1, LYN, LIMK1, INPPL1, PIK3CB, PIK3CD, RAF1, VAV2, PRKCE, VAV1, PRKCD, PRKCB, ARPC1A, MAPK1, MYO10, PLCG1, CFL2, MARCKS, WASL, CRK	2369	84	7720	1.55179	0.379874	0.00652428	2.16662
KEGG_PATHWAY	mmu04620:Toll-like receptor signaling pathway	40	0.592856	0.053253	TOLLIP, TIRAP, CXCL9, TLR3, NFKB1, TLR5, TLR7, CXCL10, MAP3K7, FOS, MYD88, MAP3K8, TICAM2, PIK3CA, TRAF6, PIK3R3, MAP2K7, CHUK, AKT3, PIK3R1, TRAF3, MAP2K1, PIK3CB, MAP2K3, RELA, MAP2K4, PIK3CD, MAPK11, MAPK10, TAB1, MAPK1, IKBKE, CTSK, CD86, CD80, RIPK1, JUN, IKBKG, MAPK9, MAPK8	2369	101	7720	1.2906	1	0.121975	51.6879
KEGG_PATHWAY	mmu05218:Melanoma	39	0.578035	4.79234e-05	E2F1, FGFR1, FGF18, E2F2, E2F3, FGF7, PDGFB, FGF9, MITF, FGF10, FGF12, PTEN, IGF1R, KRAS, PIK3CA, PDGFC, PDGFD, FGF1, PIK3R3, AKT3, PIK3R1, FGF4, TRP53, BRAF, MAP2K1, PIK3CB, PIK3CD, FGF23, RAF1, IGF1, CDK6, RB1, HGF, NRAS, MAPK1, CCND1, PDGFRA, PDGFRB, MDM2	2369	71	7720	1.79002	0.013802	0.000289502	0.0636902
KEGG_PATHWAY	mmu05100:Bacterial invasion of epithelial cells	38	0.563213	0.00132431	CAV2, CLTB, WASF2, ARPC5, CLTC, CD2AP, ITGB1, SRC, PXN, VCL, CDC42, CTTN, PTK2, DOCK1, ARPC2, ILK, PIK3CA, SHC1, SHC3, PIK3R3, SHC2, PIK3R1, FN1, ACTB, DNM3, PIK3CB, HCLS1, PIK3CD, CBL, CTNNA1, ELMO2, CTNNA2, ELMO1, ARPC1A, CBLB, ITGA5, WASL, CRK	2369	78	7720	1.5876	0.319075	0.00539811	1.74626
KEGG_PATHWAY	mmu05414:Dilated cardiomyopathy	38	0.563213	0.00503559	ADCY3, ADCY1, ADCY5, CACNB1, DAG1, CACNB2, CACNB4, TTN, TPM1, ITGB1, TPM3, DMD, ITGAV, PRKACB, ACTB, CACNA2D1, LMNA, ITGA1, CACNG5, ITGA2, IGF1, CACNG3, CACNG2, ITGA4, CACNG1, CACNA2D2, ITGA9, ADCY9, SGCG, ITGA6, ITGA5, ITGA8, PLN, SGCD, GNAS, CACNA1C, CACNA1D, SGCB	2369	83	7720	1.49196	0.768693	0.0168793	6.49094
KEGG_PATHWAY	mmu04914:Progesterone-mediated oocyte maturation	38	0.563213	0.0123877	ADCY3, ADCY1, GNAI3, GNAI2, CPEB2, GNAI1, CPEB3, CPEB4, ADCY5, PDE3B, CPEB1, IGF1R, KRAS, PIK3CA, PRKACB, PIK3R3, CCNA2, PIK3R1, AKT3, BRAF, MAP2K1, PIK3CB, PIK3CD, RAF1, IGF1, MAPK11, MAPK10, CDC25C, CDC27, RPS6KA6, MAPK1, RPS6KA3, RPS6KA1, ADCY9, RPS6KA2, PLK1, MAPK9, MAPK8	2369	87	7720	1.42337	0.973079	0.0362144	15.2708
KEGG_PATHWAY	mmu05212:Pancreatic cancer	37	0.548392	2.83974e-05	E2F1, E2F2, E2F3, NFKB1, BCL2L1, CDC42, KRAS, CASP9, RALB, RALA, PIK3CA, PIK3R3, CHUK, AKT3, PIK3R1, TRP53, BRAF, MAP2K1, PIK3CB, RELA, TGFBR1, TGFBR2, PIK3CD, SMAD4, RAF1, CDK6, SMAD2, RB1, MAPK10, STAT3, MAPK1, CCND1, IKBKG, VEGFA, MAPK9, JAK1, MAPK8	2369	65	7720	1.85499	0.00820156	0.00018715	0.0377448
KEGG_PATHWAY	mmu05214:Glioma	37	0.548392	2.83974e-05	E2F1, E2F2, E2F3, PDGFB, GRB2, PTEN, IGF1R, KRAS, SOS1, SOS2, PIK3CA, CAMK2B, SHC1, PIK3R3, SHC3, SHC2, CAMK2A, PIK3R1, AKT3, TRP53, BRAF, MAP2K1, PIK3CB, PIK3CD, RAF1, IGF1, CDK6, RB1, PRKCB, NRAS, MAPK1, CCND1, PLCG1, PDGFRA, PDGFRB, MDM2, CALM1	2369	65	7720	1.85499	0.00820156	0.00018715	0.0377448
KEGG_PATHWAY	mmu05412:Arrhythmogenic right ventricular cardiomyopathy (ARVC)	37	0.548392	0.000314782	CACNB1, DAG1, GJA1, CACNB2, CACNB4, TCF7L2, ITGB1, TCF7L1, DMD, ITGAV, ACTB, TCF7, CACNA2D1, LMNA, ITGA1, CACNG5, ITGA2, CACNG3, CACNG2, ITGA4, CACNG1, CTNNA1, CACNA2D2, CTNNA2, JUP, ITGA9, SGCG, ITGA6, DSG2, PKP2, ITGA5, ITGA8, SGCD, DSC2, CACNA1C, CACNA1D, SGCB	2369	71	7720	1.69823	0.0872573	0.00154628	0.41766
KEGG_PATHWAY	mmu04974:Protein digestion and absorption	37	0.548392	0.0259966	ATP1B1, SLC38A2, ATP1B3, ATP1B2, SLC16A10, ELN, COL3A1, SLC7A8, MME, COL2A1, SLC7A7, COL9A1, COL27A1, KCNK5, COL6A1, CPA3, SLC1A1, COL11A1, DPP4, COL10A1, COL4A4, SLC8A1, COL4A2, SLC8A2, COL4A1, COL22A1, ATP1A2, COL5A3, COL5A2, SLC6A19, COL5A1, COL4A5, XPNPEP2, COL14A1, COL1A2, PRCP, COL24A1	2369	88	7720	1.37016	0.999519	0.0653653	29.5431
KEGG_PATHWAY	mmu05221:Acute myeloid leukemia	36	0.53357	8.11981e-07	GRB2, STAT5B, PML, RPS6KB1, NFKB1, KIT, ZBTB16, TCF7L2, TCF7L1, EIF4EBP1, KRAS, SOS1, SOS2, PIK3CA, RARA, PIK3R3, RUNX1, CHUK, PIK3R1, AKT3, TCF7, BRAF, MAP2K1, FLT3, PIK3CB, RELA, PIK3CD, RUNX1T1, RAF1, PIM2, STAT3, JUP, NRAS, MAPK1, CCND1, IKBKG	2369	56	7720	2.09492	0.000235447	8.11978e-06	0.00107944
KEGG_PATHWAY	mmu05210:Colorectal cancer	36	0.53357	5.23131e-05	DCC, APC2, TCF7L2, TCF7L1, FOS, CASP3, KRAS, CASP9, BCL2, PIK3CA, PIK3R3, AKT3, PIK3R1, APC, TRP53, MSH6, TCF7, BRAF, MAP2K1, MSH3, PIK3CB, TGFBR1, TGFBR2, CYCS, PIK3CD, SMAD4, RAF1, SMAD2, MAPK10, APPL1, MAPK1, CCND1, GSK3B, JUN, MAPK9, MAPK8	2369	64	7720	1.83305	0.0150567	0.000309568	0.0695222
KEGG_PATHWAY	mmu04662:B cell receptor signaling pathway	36	0.53357	0.000532744	GRB2, PPP3R1, PPP3R2, NFKB1, FOS, KRAS, SOS1, SOS2, PPP3CB, PIK3CA, PPP3CA, PIK3R3, NFATC2, NFATC3, CHUK, PIK3R1, AKT3, NFATC1, SYK, VAV3, LYN, MAP2K1, INPPL1, PIK3CB, RELA, PIK3CD, RAF1, VAV2, VAV1, NRAS, MAPK1, GSK3B, JUN, CD81, IKBKG, CD79B	2369	70	7720	1.67593	0.143188	0.00237467	0.705911
KEGG_PATHWAY	mmu04730:Long-term depression	35	0.518749	3.95017e-05	GNA13, GNAI3, GNAI2, GNAI1, PRKG2, PRKG1, IGF1R, KRAS, PPP2CA, PPP2CB, GUCY1A2, GUCY1A3, PLCB1, PPP2R1B, PPP2R1A, GNAO1, MAP2K1, LYN, BRAF, IGF1, RAF1, GRIA3, GRM1, ITPR1, PRKCB, ITPR2, NRAS, MAPK1, GNAQ, GRIA2, GNAS, GUCY1B3, PLA2G4C, PLA2G4B, PLA2G4E	2369	61	7720	1.86978	0.0113903	0.000254539	0.0525005
KEGG_PATHWAY	mmu04520:Adherens junction	35	0.518749	0.00224663	FGFR1, PARD3, WASF2, LMO7, CTNND1, TCF7L2, TCF7L1, IQGAP1, SRC, VCL, CSNK2A2, MAP3K7, CDC42, IGF1R, CSNK2A1, SORBS1, SSX2IP, PTPRJ, ACTB, PTPRB, TCF7, BAIAP2, TGFBR1, NLK, CREBBP, TGFBR2, SMAD4, SMAD2, CTNNA1, CTNNA2, MAPK1, TJP1, EP300, WASL, PTPN1	2369	72	7720	1.58412	0.47913	0.00832737	2.94575
KEGG_PATHWAY	mmu04971:Gastric acid secretion	35	0.518749	0.00224663	ADCY3, KCNJ16, KCNJ15, ADCY1, ATP1B1, GNAI3, GNAI2, ATP1B3, GNAI1, ATP1B2, ADCY5, KCNJ2, KCNK10, EZR, HRH2, CAMK2B, PRKACB, PLCB1, CAMK2A, CAR2, MYLK4, MYLK2, CFTR, ATP1A2, KCNK2, ITPR1, PRKCB, ITPR2, GNAQ, ADCY9, SLC26A7, GNAS, MYLK, CALM1, SLC9A1	2369	72	7720	1.58412	0.47913	0.00832737	2.94575
KEGG_PATHWAY	mmu04925:Aldosterone synthesis and secretion	35	0.518749	0.0492414	ADCY3, ADCY1, CYP11B1, ADCY5, ATF2, DAGLA, ATF6B, CREB3L2, CREB3L1, LOC102641666, CAMK2B, SCARB1, PRKACB, PLCB1, CAMK2A, CREB1, NR4A2, CREB5, PRKCE, ITPR1, KCNK3, PRKCB, ITPR2, PRKD1, GNAQ, ADCY9, CACNA1G, CACNA1H, CAMK1, GNAS, CACNA1C, CACNA1D, PRKD3, CALM1, CAMK1D	2369	86	7720	1.32624	1	0.113985	48.8945
KEGG_PATHWAY	mmu04150:mTOR signaling pathway	34	0.503928	4.65469e-05	RRAGA, RPS6KB1, RRAGD, PTEN, RRAGC, PDPK1, EIF4EBP1, PIK3CA, PRKAA1, CAB39, PRKAA2, PIK3R3, AKT3, PIK3R1, BRAF, PIK3CB, PIK3CD, IGF1, RICTOR, RPTOR, PRKCB, DDIT4, EIF4E1B, RPS6KA6, MAPK1, RPS6KA3, EIF4E, RPS6KA1, TSC1, RPS6KA2, ULK1, ULK2, RHEB, EIF4E2	2369	59	7720	1.87793	0.0134082	0.00028717	0.0618613
KEGG_PATHWAY	mmu04664:Fc epsilon RI signaling pathway	34	0.503928	0.00146667	GRB2, IL13, PDPK1, KRAS, GAB2, SOS1, SOS2, PIK3CA, PIK3R3, MAP2K7, PIK3R1, AKT3, SYK, VAV3, MAP2K1, LYN, PIK3CB, MAP2K3, PIK3CD, MAP2K4, RAF1, MAPK11, MAPK10, VAV2, VAV1, PRKCB, NRAS, MAPK1, PLCG1, MAPK9, MAPK8, PLA2G4C, PLA2G4B, PLA2G4E	2369	68	7720	1.62938	0.346653	0.00589433	1.9323
KEGG_PATHWAY	mmu04924:Renin secretion	34	0.503928	0.00355706	GNAI3, GNAI2, GNAI1, ADCY5, PPP3R1, PDE3B, PPP3R2, PRKG2, KCNJ2, ADORA1, ADRB3, ACE, PDE1B, PDE1C, PPP3CB, GUCY1A2, GUCY1A3, PRKACB, PPP3CA, PLCB1, PTGER2, PTGER4, CREB1, PDE3A, ITPR1, ITPR2, ADRB2, GNAQ, GNAS, GUCY1B3, CTSB, CACNA1C, CACNA1D, CALM1	2369	71	7720	1.56053	0.6442	0.0122269	4.62671
KEGG_PATHWAY	mmu04970:Salivary secretion	34	0.503928	0.0154588	ADCY3, ADCY1, ATP1B1, ATP1B3, ATP1B2, ADCY5, PRKG2, PRKG1, ATP2B1, BEST2, ATP2B2, ADRB3, ATP2B4, GUCY1A2, GUCY1A3, PRKACB, PLCB1, 5430419D17RIK, LYZ1, SLC12A2, ATP1A2, ITPR1, PRKCB, ITPR2, ADRB2, GNAQ, ADCY9, RYR3, ADRA1A, GNAS, GUCY1B3, VAMP2, CALM1, SLC9A1	2369	77	7720	1.43893	0.98909	0.0429164	18.7072
KEGG_PATHWAY	mmu05410:Hypertrophic cardiomyopathy (HCM)	34	0.503928	0.0233516	CACNB1, DAG1, CACNB2, CACNB4, TTN, TPM1, ITGB1, TPM3, ACE, DMD, ITGAV, PRKAA1, PRKAA2, ACTB, CACNA2D1, LMNA, ITGA1, CACNG5, ITGA2, IGF1, CACNG3, CACNG2, ITGA4, CACNG1, CACNA2D2, ITGA9, SGCG, ITGA6, ITGA5, ITGA8, SGCD, CACNA1C, CACNA1D, SGCB	2369	79	7720	1.4025	0.998943	0.0598656	26.9566
KEGG_PATHWAY	mmu04911:Insulin secretion	34	0.503928	0.0769403	ADCY3, RAB3A, ADCY1, ATP1B1, ATP1B3, ATP1B2, ADCY5, RIMS2, KCNMB1, ATF2, KCNMB2, SLC2A2, ATF6B, SLC2A1, CREB3L2, CREB3L1, LOC102641666, CAMK2B, PRKACB, PLCB1, CAMK2A, SNAP25, CREB1, CREB5, ATP1A2, PCLO, PRKCB, GNAQ, ADCY9, KCNN3, GNAS, VAMP2, CACNA1C, CACNA1D	2369	86	7720	1.28835	1	0.165889	65.5041
KEGG_PATHWAY	mmu04720:Long-term potentiation	33	0.489106	0.00175322	ADCY1, PPP3R1, PPP3R2, KRAS, GRIN2D, PPP3CB, CAMK2B, PRKACB, PPP3CA, PLCB1, CAMK2A, MAP2K1, BRAF, CREBBP, RAF1, PPP1CB, GRM1, ITPR1, PRKCB, ITPR2, RPS6KA6, NRAS, MAPK1, RPS6KA3, EP300, RPS6KA1, GNAQ, GRIA2, RPS6KA2, RAP1A, RAP1B, CACNA1C, CALM1	2369	66	7720	1.62938	0.398832	0.00676211	2.30577
KEGG_PATHWAY	mmu04115:p53 signaling pathway	33	0.489106	0.00238348	STEAP3, ZMAT3, SFN, RRM2B, CCNG1, SESN2, PTEN, SESN3, CCNE2, CASP3, CASP9, SHISA5, SERPINE1, FAS, RCHY1, THBS1, TRP53, CYCS, IGF1, CDK6, ATM, RFWD2, CCND1, PPM1D, BBC3, CCND2, RRM2, MDM2, APAF1, MDM4, TRP73, PERP, IGFBP3	2369	67	7720	1.60506	0.499444	0.00850725	3.12257
KEGG_PATHWAY	mmu04920:Adipocytokine signaling pathway	33	0.489106	0.00920535	PPARA, LEPR, NFKB1, CAMKK1, CAMKK2, G6PC2, TNFRSF1B, ACSL1, SLC2A1, PRKAA1, PRKAA2, ACSL4, ACSL3, CHUK, AKT3, IRS4, SOCS3, RELA, ADIPOR2, RXRG, ADIPOR1, MAPK10, PCK2, PPARGC1A, STAT3, CPT1A, PCK1, PRKCQ, G6PC, IKBKG, MAPK9, MAPK8, JAK2	2369	72	7720	1.4936	0.931568	0.0287304	11.5685
KEGG_PATHWAY	mmu03018:RNA degradation	33	0.489106	0.0653531	CNOT8, PNPT1, CNOT2, CNOT7, CNOT6, CNOT4, PATL1, PARN, CNOT6L, EDC3, ENO2, LSM5, DHX36, LSM2, LSM1, HSPA9, PAN2, NUDT16, PAN3, PFKP, PAPD7, PAPD5, PFKM, BTG2, DCP2, BTG1, DCP1A, BTG3, MPHOSPH6, XRN1, TOB2, TOB1, C1D	2369	82	7720	1.31145	1	0.145125	59.2815
KEGG_PATHWAY	mmu04370:VEGF signaling pathway	32	0.474285	0.000531378	PTGS2, PPP3R1, MAPKAPK3, PPP3R2, MAPKAPK2, PXN, SRC, CDC42, PTK2, KRAS, CASP9, PPP3CB, PIK3CA, PPP3CA, PIK3R3, NFATC2, SHC2, PIK3R1, AKT3, MAP2K1, PIK3CB, PIK3CD, RAF1, MAPK11, PRKCB, NRAS, MAPK1, PLCG1, VEGFA, PLA2G4C, PLA2G4B, PLA2G4E	2369	60	7720	1.738	0.142848	0.00240555	0.704107
KEGG_PATHWAY	mmu05031:Amphetamine addiction	32	0.474285	0.00505218	SLC6A3, ADCY5, PPP3R1, PPP3R2, ATF2, FOS, GRIN2D, ATF6B, CREB3L2, PPP3CB, CREB3L1, LOC102641666, CAMK2B, PPP3CA, PRKACB, CAMK2A, DDC, CREB1, MAOB, CREB5, GRIA3, FOSB, SIRT1, PPP1CB, PRKCB, GRIA2, JUN, SLC18A2, GNAS, CACNA1C, CACNA1D, CALM1	2369	67	7720	1.55642	0.769809	0.0167416	6.51167
KEGG_PATHWAY	mmu00562:Inositol phosphate metabolism	32	0.474285	0.010908	IMPAD1, SYNJ1, ITPKB, PI4K2B, ITPKC, OCRL, PTEN, MTMR2, MTM1, MTMR3, PIKFYVE, PLCH1, PIK3CA, PLCB1, MTMR6, IPMK, INPP5A, MTMR4, MINPP1, INPPL1, PIK3CB, PIK3C2A, PIK3C2B, PIK3CD, PLCE1, MTMR14, PLCG1, PI4K2A, IPPK, PIP4K2A, PIP4K2C, PIP4K2B	2369	70	7720	1.48972	0.958444	0.032259	13.5676
KEGG_PATHWAY	mmu05213:Endometrial cancer	31	0.459463	4.64241e-05	APC2, GRB2, ELK1, FOXO3, TCF7L2, PTEN, TCF7L1, PDPK1, KRAS, CASP9, SOS1, SOS2, ILK, PIK3CA, PIK3R3, PIK3R1, AKT3, APC, TRP53, TCF7, MAP2K1, BRAF, PIK3CB, PIK3CD, RAF1, CTNNA1, CTNNA2, NRAS, MAPK1, CCND1, GSK3B	2369	52	7720	1.94272	0.0133731	0.000292638	0.0616983
KEGG_PATHWAY	mmu05223:Non-small cell lung cancer	31	0.459463	0.000288235	E2F1, E2F2, E2F3, GRB2, FOXO3, PDPK1, KRAS, CASP9, SOS1, SOS2, PIK3CA, PIK3R3, PIK3R1, AKT3, TRP53, MAP2K1, BRAF, PIK3CB, PIK3CD, RXRG, RAF1, CDK6, RB1, STK4, PRKCB, NRAS, MAPK1, RASSF5, CCND1, PLCG1, RASSF1	2369	56	7720	1.80396	0.0802011	0.00149175	0.382499
KEGG_PATHWAY	mmu04721:Synaptic vesicle cycle	30	0.444642	0.00544159	CPLX3, SYT1, RAB3A, CPLX2, CPLX1, CLTB, NAPA, ATP6V1B2, ATP6V1G1, CLTC, SLC32A1, ATP6V0C, AP2B1, SNAP25, AP2M1, DNM3, STX3, STXBP1, STX1B, ATP6V1F, ATP6V1C1, ATP6V1A, AP2A1, ATP6V1E1, SLC18A2, ATP6V0A1, VAMP2, UNC13C, ATP6V0A4, CACNA1B	2369	62	7720	1.57682	0.794513	0.0178208	6.99693
KEGG_PATHWAY	mmu05230:Central carbon metabolism in cancer	30	0.444642	0.00935283	FGFR1, G6PDX, PGAM1, HK2, KIT, PTEN, KRAS, SLC2A2, SLC2A1, PIK3CA, PDHA1, PIK3R3, PIK3R1, AKT3, TRP53, RET, MAP2K1, FLT3, PIK3CB, PIK3CD, PFKP, RAF1, PFKM, NTRK3, NRAS, MAPK1, HIF1A, GLS, PDGFRA, PDGFRB	2369	64	7720	1.52754	0.934459	0.0288769	11.7433
KEGG_PATHWAY	mmu04918:Thyroid hormone synthesis	29	0.429821	0.0605861	ADCY3, CGA, ADCY1, ATP1B1, SLC5A5, ATP1B3, ATP1B2, ADCY5, CANX, ATF2, GPX6, PAX8, ATF6B, CREB3L2, CREB3L1, LOC102641666, GPX8, HSPA5, PRKACB, PLCB1, CREB1, CREB5, ATP1A2, ITPR1, PRKCB, ITPR2, GNAQ, ADCY9, GNAS	2369	70	7720	1.35006	1	0.137013	56.4325
KEGG_PATHWAY	mmu05030:Cocaine addiction	28	0.414999	0.000314204	CDK5R1, GNAI3, GNAI2, GNAI1, ADCY5, SLC6A3, NFKB1, ATF2, GRIN2D, ATF6B, DLG4, CREB3L2, GPSM1, CREB3L1, LOC102641666, PRKACB, DDC, RELA, CREB1, MAOB, CREB5, FOSB, GRM3, GRIA2, JUN, SLC18A2, GNAS, RGS9	2369	49	7720	1.86215	0.0871042	0.00157003	0.416895
KEGG_PATHWAY	mmu04210:Apoptosis	28	0.414999	0.0132459	NFKB1, BCL2L1, CASP6, CASP3, CASP9, BCL2, CASP7, PIK3CA, FASL, FAS, PIK3R3, CHUK, PIK3R1, AKT3, TRP53, CFLAR, PIK3CB, DFFA, RELA, PIK3CD, CYCS, BIRC2, ATM, RIPK1, IKBKG, CASP12, APAF1, NGF	2369	60	7720	1.52075	0.979079	0.0383074	16.2444
KEGG_PATHWAY	mmu05217:Basal cell carcinoma	26	0.385356	0.0145291	WNT5A, APC2, TCF7L2, TCF7L1, SUFU, WNT1, HHIP, WNT8B, APC, DVL2, TRP53, FZD8, TCF7, WNT10B, BMP2, FZD1, FZD3, FZD2, FZD5, FZD4, WNT2B, SMO, GSK3B, WNT9B, PTCH1, WNT9A	2369	55	7720	1.5405	0.985655	0.0411526	17.6808
KEGG_PATHWAY	mmu05014:Amyotrophic lateral sclerosis (ALS)	25	0.370535	0.00999213	TRP53, ALS2, DERL1, MAP2K3, CYCS, PPP3R1, PPP3R2, MAPK11, BCL2L1, SLC1A2, CASP3, TNFRSF1B, MAP3K5, GRIA2, CASP9, GRIN2D, BCL2, TOMM40L, CASP12, PPP3CB, APAF1, PPP3CA, CAT, NEFL, NEFM	2369	51	7720	1.59743	0.945649	0.0301906	12.4975
KEGG_PATHWAY	mmu04923:Regulation of lipolysis in adipocytes	25	0.370535	0.0440745	IRS4, ADCY3, CGA, ADCY1, GNAI3, PTGS2, GNAI2, GNAI1, PIK3CB, ADCY5, ABHD5, PIK3CD, PDE3B, PRKG2, PRKG1, ADORA1, ADRB3, ADRB2, ADCY9, PIK3CA, GNAS, PRKACB, PIK3R3, AKT3, PIK3R1	2369	57	7720	1.42928	0.999998	0.104029	45.0765
KEGG_PATHWAY	mmu05219:Bladder cancer	24	0.355714	0.000616348	E2F1, TRP53, E2F2, E2F3, MAP2K1, BRAF, MMP9, RAF1, RB1, MMP2, SRC, DAPK1, RPS6KA5, NRAS, MAPK1, TYMP, CCND1, KRAS, RASSF1, VEGFA, HBEGF, MDM2, MMP1A, THBS1	2369	41	7720	1.90757	0.163724	0.00266504	0.816271
KEGG_PATHWAY	mmu04930:Type II diabetes mellitus	23	0.340892	0.0316422	IRS4, SOCS2, SOCS3, PIK3CB, PIK3CD, SOCS1, HK2, MAPK10, PRKCE, PRKCD, MAPK1, SLC2A2, PKLR, CACNA1G, PIK3CA, MAPK9, CACNA1E, MAPK8, PIK3R3, CACNA1C, CACNA1D, PIK3R1, CACNA1B	2369	50	7720	1.49903	0.999911	0.0772381	34.7829
KEGG_PATHWAY	mmu04330:Notch signaling pathway	22	0.326071	0.0473882	DVL2, DTX4, CTBP2, KAT2B, APH1A, MAML1, DTX2, DTX3L, CREBBP, DTX3, MAML2, DLL3, JAG1, RFNG, NUMBL, NOTCH2, NOTCH1, EP300, NUMB, ADAM17, RBPJ, PTCRA	2369	49	7720	1.46312	0.999999	0.110703	47.5542
KEGG_PATHWAY	mmu00310:Lysine degradation	22	0.326071	0.0870363	SETDB1, KMT2E, KMT2D, KMT2A, KMT2C, EHHADH, SETD1A, OGDHL, WHSC1, OGDH, ACAT1, BBOX1, SUV39H2, CAMKMT, COLGALT2, PLOD1, PLOD2, ASH1L, WHSC1L1, SETD7, NSD1, ALDH9A1	2369	52	7720	1.37871	1	0.182563	70.1962
KEGG_PATHWAY	mmu04962:Vasopressin-regulated water reabsorption	21	0.311249	0.020675	DYNC1I1, ADCY3, AVPR2, DYNC1LI2, RAB5B, CREB1, STX4A, CREB5, DCTN4, AQP3, ADCY9, DYNLL2, RAB11B, CREB3L2, CREB3L1, RAB11A, GNAS, PRKACB, VAMP2, ARHGDIA, ARHGDIB	2369	43	7720	1.59149	0.997662	0.0545536	24.2501
KEGG_PATHWAY	mmu00510:N-Glycan biosynthesis	21	0.311249	0.0846397	MGAT4B, B4GALT1, MGAT4A, ST6GAL1, B4GALT3, GANAB, MGAT5B, MAN1A2, FUT8, MGAT4C, MAN1B1, ALG6, MGAT1, STT3B, MAN2A1, MGAT3, DAD1, MAN1A, RPN2, ALG11, DOLPP1	2369	49	7720	1.39661	1	0.180297	69.1391
KEGG_PATHWAY	mmu04960:Aldosterone-regulated sodium reabsorption	20	0.296428	0.0185419	SGK1, ATP1B1, ATP1B3, ATP1B2, PIK3CB, PIK3CD, NR3C2, IGF1, SFN, ATP1A2, PRKCB, MAPK1, PDPK1, KRAS, PIK3CA, SCNN1G, NEDD4L, PIK3R3, SCNN1A, PIK3R1	2369	40	7720	1.62938	0.995606	0.0499152	22.0271
KEGG_PATHWAY	mmu00512:Mucin type O-Glycan biosynthesis	18	0.266785	0.000949809	GALNT3, GCNT4, GCNT3, GALNT1, GALNT7, GALNT6, WBSCR17, ST3GAL1, ST3GAL2, GALNT10, GALNTL6, B3GNT6, GCNT1, GALNT12, GALNT13, C1GALT1, B4GALT5, GALNT14	2369	28	7720	2.09492	0.240865	0.00392905	1.25532
KEGG_PATHWAY	mmu00514:Other types of O-glycan biosynthesis	18	0.266785	0.00431878	B4GALT1, ST6GAL1, B4GALT3, FUT9, MGAT5B, RFNG, POGLUT1, B3GAT2, POMT2, B3GAT1, COLGALT2, CHST10, EOGT, B3GLCT, FUT4, GXYLT2, GXYLT1, OGT	2369	31	7720	1.89218	0.71497	0.0146581	5.59139
KEGG_PATHWAY	mmu04320:Dorso-ventral axis formation	17	0.251964	0.000586248	CPEB2, MAP2K1, CPEB3, GRB2, CPEB4, SPIRE1, CPEB1, FMN2, NOTCH2, MAPK1, NOTCH1, KRAS, ETS1, SOS1, SOS2, PIWIL1, ETV6	2369	25	7720	2.21596	0.156387	0.00257338	0.776551
KEGG_PATHWAY	mmu04130:SNARE interactions in vesicular transport	17	0.251964	0.0238332	STX6, SNAP29, STX3, STX4A, BET1, STX1B, VTI1A, STX18, STX17, STX16, VAMP4, VAMP3, GOSR2, GOSR1, VAMP2, YKT6, STX5A	2369	33	7720	1.67875	0.999084	0.0605477	27.434
KEGG_PATHWAY	mmu04710:Circadian rhythm	16	0.237142	0.0288392	BTRC, CREB1, RORC, RORA, NPAS2, CRY2, CSNK1D, NR1D1, PER2, PER1, PRKAA1, BHLHE40, PRKAA2, FBXW11, FBXL3, CLOCK	2369	31	7720	1.68194	0.999794	0.0717383	32.2282
KEGG_PATHWAY	mmu05216:Thyroid cancer	15	0.222321	0.0349514	TRP53, TCF7, RET, MAP2K1, BRAF, RXRG, TCF7L2, TCF7L1, TPM3, CCDC6, MAPK1, NRAS, CCND1, KRAS, PAX8	2369	29	7720	1.68556	0.999967	0.0844057	37.6842
KEGG_PATHWAY	mmu00534:Glycosaminoglycan biosynthesis - heparan sulfate / heparin	14	0.2075	0.0138667	NDST3, EXTL3, HS3ST5, B3GALT6, HS3ST3A1, NDST1, NDST2, GLCE, HS2ST1, B3GAT3, XYLT1, HS6ST3, HS6ST2, HS6ST1	2369	24	7720	1.90094	0.982569	0.0396859	16.9421
KEGG_PATHWAY	mmu04964:Proximal tubule bicarbonate reclamation	13	0.192678	0.0167221	SLC38A3, ATP1B1, ATP1B3, ATP1B2, GLUD1, ATP1A2, PCK2, PCK1, GLS, SLC25A10, SLC4A4, CAR2, MDH1	2369	22	7720	1.92563	0.992482	0.0459348	20.083
KEGG_PATHWAY	mmu00601:Glycosphingolipid biosynthesis - lacto and neolacto series	13	0.192678	0.0698912	B4GALT1, B4GALT3, FUT9, GCNT2, B3GALT2, B3GALT1, B3GALT5, ST8SIA1, B3GNT5, FUT4, FUT1, B4GALT4, GGTA1	2369	26	7720	1.62938	1	0.153596	61.8328
KEGG_PATHWAY	mmu00532:Glycosaminoglycan biosynthesis - chondroitin sulfate / dermatan sulfate	12	0.177857	0.0201852	CSGALNACT1, B3GAT3, B3GALT6, CHSY3, CHST7, XYLT1, UST, CHST11, CHST14, CHSY1, CHST15, DSE	2369	20	7720	1.95526	0.997298	0.0537677	23.7448
KEGG_PATHWAY	mmu04340:Hedgehog signaling pathway	12	0.177857	0.0850195	SMO, CSNK1D, CSNK1G1, BTRC, GSK3B, PTCH1, CSNK1G3, PRKACB, HHIP, FBXW11, SUFU, IHH	2369	24	7720	1.62938	1	0.179802	69.3089
KEGG_PATHWAY	mmu00533:Glycosaminoglycan biosynthesis - keratan sulfate	10	0.148214	0.0176373	ST3GAL1, B4GALT1, B4GALT3, ST3GAL2, FUT8, B3GNT7, CHST2, CHST4, B4GALT4, CHST1	2369	15	7720	2.17251	0.994261	0.0479591	21.0663
KEGG_PATHWAY	mmu00730:Thiamine metabolism	4	0.0592856	0.0888274	TPK1, THTPA, NTPCR, NFS1	2369	4	7720	3.25876	1	0.184838	70.9642

## Sheet: Sheet1
KEGG			PValue			all
mmu04360:Axon guidance	84	1.245	2.00794e-15	NRP1, PLXNA4, PLXNA2, EFNA2, EFNA3, L1CAM, LRRC4C, PAK6, CDC42, PAK2, ROBO1, UNC5A, PAK3, CXCR4, SEMA3F, PAK4, UNC5D, ROBO2, RHOD, SEMA3A, UNC5C, PAK1, LRRC4, EFNB3, LIMK2, ROCK1, LIMK1, ROCK2, ARHGEF12, SLIT2, NCK2, MAPK1, RND1, SEMA4G, SEMA4F, CFL2, SRGAP3, SEMA4C, SEMA4B, EFNA5, EFNA4, SEMA4D, SRGAP1, SEMA4A, SRGAP2, ABLIM1, DCC, ABLIM2, PLXNC1, GNAI3, GNAI2, GNAI1, ABLIM3, PPP3R1, PPP3R2, ITG…	2369	129	7720	2.12198	5.79536e-13	2.89768e-13	2.65343e-12
mmu04010:MAPK signaling pathway	133	1.97125	3.74596e-13	MEF2C, FGF18, PDGFB, ZAK, FGF10, FGF12, MAP3K7, MAP3K5, MAP3K8, FAS, PRKACB, MAP2K7, BRAF, RELA, RELB, PTPRR, FGF23, MECOM, STK4, STK3, MAP4K3, MAP4K4, MAPK1, ARRB1, JUN, PDGFRA, PDGFRB, MAPK9, MAPK8, NGF, FGFR1, GRB2, MRAS, MAPKAPK3, DUSP10, CACNB1, CACNB2, ELK1, MAPKAPK2, CACNB4, HSPA1B, SRF, ATF2, KRAS, ELK4, JUND, DUSP16, TRAF6, TRP53, PTPN7, CACNA2D1, NTF3, TAOK2, MAP2K1, TAOK1, TGFBR1, MAP2…	2369	253	7720	1.7131	1.08631e-10	3.62103e-11	4.97979e-10
mmu04151:PI3K-Akt signaling pathway	171	2.53446	7.88763e-13	FGF18, PDGFB, PGF, PPP2R5A, OSMR, PPP2R5D, EFNA2, PPP2R5C, EFNA3, FGF10, RPS6KB1, FOXO3, FGF12, LPAR1, EIF4EBP1, ATF6B, CREB3L2, PIK3CA, CREB3L1, PDGFC, PDGFD, GNG3, GNG5, GNG7, SYK, PIK3CB, RELA, PIK3CD, FGF23, RPTOR, BCL2L11, DDIT4, MAPK1, LAMC3, LPAR6, VEGFA, PDGFRA, COL1A2, PDGFRB, RELN, PPP2R5E, EFNA5, LAMC1, EFNA4, COL24A1, NGF, IBSP, CRTC2, FGFR1, PPP2R3A, MCL1, GRB2, BCL2L1, ITGB1, G6PC2,…	2369	351	7720	1.5876	2.28756e-10	5.71889e-11	1.04864e-09
mmu04550:Signaling pathways regulating pluripotency of stem cells	76	1.12643	4.82161e-09	BMI1, PAX6, REST, ZIC3, ACVR1C, PCGF5, WNT1, ACVR1B, PCGF3, PCGF6, PIK3CA, AKT3, WNT10B, NANOG, PIK3CB, PIK3CD, LIFR, INHBB, ACVR2A, MAPK1, ACVR2B, RIF1, WNT9B, WNT9A, ACVR1, SMARCAD1, WNT5A, FGFR1, APC2, GRB2, BMPR2, MEIS1, IGF1R, KRAS, HAND1, LHX5, PIK3R3, PIK3R1, APC, WNT8B, SETDB1, DVL2, FZD8, BMP2, SMAD9, MAP2K1, JARID2, ESRRB, MYF5, FZD1, SMAD4, RAF1, IGF1, NEUROG1, FZD3, MAPK11, SMAD2, FZD…	2369	138	7720	1.79468	1.39827e-06	1.16522e-07	6.40981e-06
mmu04014:Ras signaling pathway	111	1.64518	1.77313e-08	FGF18, PDGFB, PGF, EFNA2, EFNA3, FGF10, FGF12, FOXO4, GAB2, TIAM1, RALB, RAPGEF5, RALA, PLA1A, PIK3CA, PDGFC, PDGFD, PRKACB, GNG3, GNG5, GNG7, PLD1, PIK3CB, RELA, PIK3CD, FGF23, STK4, MAPK1, PLCE1, VEGFA, PDGFRA, MAPK9, PDGFRB, EFNA5, MAPK8, EFNA4, NGF, FGFR1, GRB2, MRAS, ELK1, ARF6, BCL2L1, RASAL2, RASAL1, KRAS, GM15776, MAP2K1, HGF, KITL, EPHA2, PLCG1, ETS1, IKBKG, RAP1A, RAP1B, SYNGAP1, PLA2G4…	2369	229	7720	1.57957	5.14206e-06	3.67291e-07	2.35718e-05
mmu04722:Neurotrophin signaling pathway	68	1.00786	1.8312e-08	NFKB1, FOXO3, CDC42, MAP3K5, PDPK1, PIK3CA, SHC1, SHC3, RAPGEF1, MAP2K7, SHC2, FRS2, AKT3, BRAF, PIK3CB, RELA, PIK3CD, KIDINS220, PRKCD, MAPK1, PRDM4, JUN, SORT1, MAPK9, MAPK8, TRP73, NGFR, NGF, GRB2, MAPKAPK2, KRAS, MAP3K3, MAP3K1, SOS1, BCL2, SOS2, SH2B3, FASL, CAMK2B, SH2B1, TRAF6, PIK3R3, CAMK2A, PIK3R1, ARHGDIA, ARHGDIB, TRP53, NTF3, MAP2K1, RAF1, MAPK11, MAPK10, YWHAE, NTRK3, RPS6KA5, NRAS,…	2369	122	7720	1.81636	5.31046e-06	3.54031e-07	2.43438e-05
mmu04022:cGMP-PKG signaling pathway	88	1.30428	2.01913e-08	ADCY3, MEF2C, GNA13, MEF2A, ADCY1, ATP1B1, ADORA3, ATP1B3, ATP1B2, ADCY5, MRVI1, PDE3B, PRKG2, PRKG1, ADORA1, ATP2B1, EDNRB, ATP2B2, ATP2B4, ATF6B, GUCY1A2, CREB3L2, PIK3CA, CREB3L1, GUCY1A3, LOC102641666, PLCB1, AKT3, IRS4, ROCK1, ROCK2, SLC25A5, PIK3CB, PIK3CD, MYLK4, MYLK2, PRKCE, PPP1CB, MAPK1, ADRB2, SLC25A31, GNAQ, PDE5A, GUCY1B3, GNAI3, GNAI2, GNAI1, PPP3R1, PPP3R2, BDKRB2, SRF, KCNMB1, KC…	2369	171	7720	1.67702	5.85545e-06	3.65966e-07	2.68421e-05
mmu04728:Dopaminergic synapse	71	1.05232	1.29489e-07	PPP2R5A, PPP2R5D, ADCY5, SLC6A3, PPP2R5C, FOS, ATF6B, CREB3L2, CREB3L1, LOC102641666, GNG3, PRKACB, PLCB1, GNG5, AKT3, GNG7, PPP2R1B, PPP2R1A, DDC, KIF5B, KIF5A, KIF5C, PPP1CB, PRKCB, GNAL, GNAQ, GNB1, MAPK9, PPP2R5E, MAPK8, GNAS, CLOCK, PPP2R2A, SCN1A, PPP2R3A, GNAI3, GNAI2, GNAI1, KCNJ3, ATF2, PPP2CA, PPP2CB, PPP3CB, CAMK2B, PPP3CA, PPP2R2C, CAMK2A, GM15776, PPP2R2D, GNAO1, CREB1, MAOB, GRIA3, …	2369	134	7720	1.72666	3.7551e-05	1.63268e-06	0.000172141
mmu04915:Estrogen signaling pathway	56	0.829999	1.29862e-07	ADCY3, ADCY1, MMP9, ADCY5, GABBR1, GABBR2, MMP2, FOS, ATF6B, CREB3L2, CREB3L1, PIK3CA, SHC1, LOC102641666, PRKACB, PLCB1, SHC3, SHC2, AKT3, PIK3CB, PIK3CD, ESR2, GPER1, GRM1, PRKCD, MAPK1, GNAQ, JUN, GNAS, GNAI3, GNAI2, GRB2, GNAI1, HSPA1B, KCNJ3, SRC, ATF2, KRAS, SOS1, SOS2, PIK3R3, PIK3R1, GNAO1, MAP2K1, CREB1, RAF1, CREB5, ITPR1, ITPR2, KCNJ5, NRAS, KCNJ6, ADCY9, SP1, HBEGF, CALM1	2369	98	7720	1.86215	3.76593e-05	1.56917e-06	0.000172637
mmu04668:TNF signaling pathway	60	0.889284	2.54691e-07	PTGS2, MMP9, EDN1, NFKB1, CXCL10, MAP3K7, FOS, NOD2, MAP3K5, CASP3, PGAM5, CASP7, MAP3K8, ATF6B, CREB3L2, PIK3CA, CREB3L1, LOC102641666, ITCH, FAS, MAP2K7, CHUK, AKT3, SOCS3, PIK3CB, RELA, PIK3CD, MMP14, MAPK1, RIPK1, JUN, MAPK9, MAPK8, TNFAIP3, CXCL1, TRAF1, CSF1, CXCL2, GM5431, ATF2, TNFRSF1B, CCL20, PIK3R3, TRAF5, PIK3R1, TRAF3, CFLAR, MAP2K1, MAP2K3, CREB1, MAP2K4, MAPK11, CREB5, MAPK10, TAB1…	2369	109	7720	1.79381	7.38576e-05	2.84078e-06	0.000338583
mmu04919:Thyroid hormone signaling pathway	59	0.874463	3.2113e-06	ATP1B1, ATP1B3, THRB, ATP1B2, SLC16A10, FOXO1, MED24, PDPK1, SIN3A, CASP9, SLC2A1, SLCO1C1, PIK3CA, PRKACB, PLCB1, AKT3, PIK3CB, PIK3CD, RXRG, MED12, MED13, PRKCB, MAPK1, CCND1, PLCE1, NCOA1, EP300, HIF1A, NCOA3, MED17, MDM2, MED1, PFKFB2, SRC, MED12L, KRAS, ITGAV, TBC1D4, PIK3R3, PIK3R1, ACTB, TRP53, KAT2B, MAP2K1, CREBBP, RAF1, ATP1A2, MED13L, RCAN2, NRAS, SLC16A2, NOTCH2, NOTCH1, PLCG1, PLN, G…	2369	113	7720	1.70148	0.000930844	2.73902e-05	0.00426899
mmu04725:Cholinergic synapse	57	0.84482	1.83252e-05	ADCY3, ADCY1, ADCY5, KCNJ12, KCNJ14, KCNQ5, FOS, KCNQ4, KCNQ3, CREB3L2, PIK3CA, CREB3L1, CHRNA4, CHRNA6, GNG3, PRKACB, PLCB1, KCNQ2, GNG5, AKT3, GNG7, PIK3CB, PIK3CD, PRKCB, MAPK1, GNAQ, CHRM2, GNB1, GNAI3, GNAI2, GNAI1, KCNJ2, KCNJ3, KRAS, BCL2, CAMK2B, PIK3R3, GM15776, CAMK2A, PIK3R1, GNAO1, MAP2K1, CREB1, CREB5, LOC102641276, ITPR1, ITPR2, NRAS, KCNJ6, ADCY9, GNG10, CHRNB2, JAK2, SLC5A7, CACNA…	2369	113	7720	1.6438	0.00530025	0.00012961	0.0243586
mmu04024:cAMP signaling pathway	89	1.3191	1.9463e-05	ADCY3, PPARA, ACOX1, ADCY1, ATP1B1, ATP1B3, ATP1B2, ADCY5, GABBR1, PDE3B, NFKB1, GABBR2, ADORA1, ATP2B1, FOS, ATP2B2, HTR1A, ATP2B4, TIAM1, GRIN2D, PDE4A, PDE4B, CREB3L2, PIK3CA, CREB3L1, HHIP, PAK1, PRKACB, AKT3, PLD1, PTGER2, ROCK1, BRAF, ROCK2, PIK3CB, RELA, PIK3CD, HTR4, PDE4D, CFTR, CNGA3, PPP1CB, CNGA4, CNGA2, MAPK1, PLCE1, ADRB2, EP300, CHRM2, JUN, RRAS2, MAPK9, GNAS, MAPK8, GNAI3, GNAI2, …	2369	197	7720	1.47223	0.00562843	0.000131255	0.0258709
mmu05214:Glioma	37	0.548392	2.83974e-05	E2F1, E2F2, E2F3, PDGFB, GRB2, PTEN, IGF1R, KRAS, SOS1, SOS2, PIK3CA, CAMK2B, SHC1, PIK3R3, SHC3, SHC2, CAMK2A, PIK3R1, AKT3, TRP53, BRAF, MAP2K1, PIK3CB, PIK3CD, RAF1, IGF1, CDK6, RB1, PRKCB, NRAS, MAPK1, CCND1, PLCG1, PDGFRA, PDGFRB, MDM2, CALM1	2369	65	7720	1.85499	0.00820156	0.00018715	0.0377448
mmu04730:Long-term depression	35	0.518749	3.95017e-05	GNA13, GNAI3, GNAI2, GNAI1, PRKG2, PRKG1, IGF1R, KRAS, PPP2CA, PPP2CB, GUCY1A2, GUCY1A3, PLCB1, PPP2R1B, PPP2R1A, GNAO1, MAP2K1, LYN, BRAF, IGF1, RAF1, GRIA3, GRM1, ITPR1, PRKCB, ITPR2, NRAS, MAPK1, GNAQ, GRIA2, GNAS, GUCY1B3, PLA2G4C, PLA2G4B, PLA2G4E	2369	61	7720	1.86978	0.0113903	0.000254539	0.0525005
mmu04310:Wnt signaling pathway	66	0.978213	7.38028e-05	BTRC, CSNK2A2, MAP3K7, WNT1, CSNK2A1, FRAT1, PRKACB, PLCB1, TBL1XR1, WNT10B, CTBP2, VANGL1, ROCK2, VANGL2, PRKCB, CTNNBIP1, SENP2, CCND1, EP300, CCND2, JUN, WNT9B, MAPK9, MAPK8, WNT9A, WNT5A, NKD1, APC2, PPP3R1, PPP3R2, CXXC4, DAAM1, TCF7L2, TCF7L1, CACYBP, PPP3CB, CAMK2B, PPP3CA, NFATC2, FBXW11, NFATC3, CAMK2A, APC, NFATC1, WNT8B, AF366264, DVL2, TRP53, FZD8, TCF7, NLK, CREBBP, FZD1, SMAD4, FZD3…	2369	141	7720	1.52538	0.0211762	0.000427981	0.0980684
mmu04713:Circadian entrainment	48	0.711427	0.000229271	ADCY3, ADCY1, GNAI3, GNAI2, GNAI1, ADCY5, PRKG2, PRKG1, KCNJ3, FOS, GRIN2D, GUCY1A2, PER2, GUCY1A3, PER1, CAMK2B, PRKACB, GNG3, PLCB1, GM15776, CAMK2A, GNG5, GNG7, GNAO1, NOS1AP, CREB1, GRIA3, LOC102641276, ITPR1, PRKCB, KCNJ5, RPS6KA5, MAPK1, KCNJ6, GNAQ, GRIA2, ADCY9, GNB1, GNG10, RYR3, CACNA1G, CACNA1H, GNAS, GUCY1B3, CACNA1C, RASD1, CACNA1D, CALM1	2369	98	7720	1.59613	0.0643336	0.00120829	0.304362
mmu04350:TGF-beta signaling pathway	42	0.622499	0.00048495	E2F5, GDF6, GDF5, BMPR2, RPS6KB1, ACVR1C, ACVR1B, ZFYVE16, PPP2CA, PPP2CB, THBS1, PITX2, PPP2R1B, PPP2R1A, BMP2, SMAD9, ROCK1, SMAD7, TGFBR1, SMAD6, CREBBP, TGFBR2, SMAD4, SMAD2, SMAD1, INHBB, NBL1, ACVR2A, MAPK1, ACVR2B, EP300, SP1, TGIF1, ID4, SMURF2, SMURF1, BMP7, BMPR1B, CHRD, BMP6, BMPR1A, ACVR1	2369	85	7720	1.61021	0.131224	0.00226629	0.64277
mmu04370:VEGF signaling pathway	32	0.474285	0.000531378	PTGS2, PPP3R1, MAPKAPK3, PPP3R2, MAPKAPK2, PXN, SRC, CDC42, PTK2, KRAS, CASP9, PPP3CB, PIK3CA, PPP3CA, PIK3R3, NFATC2, SHC2, PIK3R1, AKT3, MAP2K1, PIK3CB, PIK3CD, RAF1, MAPK11, PRKCB, NRAS, MAPK1, PLCG1, VEGFA, PLA2G4C, PLA2G4B, PLA2G4E	2369	60	7720	1.738	0.142848	0.00240555	0.704107
mmu04723:Retrograde endocannabinoid signaling	48	0.711427	0.00092673	ADCY3, ADCY1, GNAI3, PTGS2, GNAI2, GABRB2, GNAI1, GABRB1, ABHD6, ADCY5, KCNJ3, SLC32A1, DAGLA, CNR1, PRKACB, GNG3, PLCB1, GM15776, GNG5, GNG7, GABRG2, GABRG3, GNAO1, GABRA1, GABRA4, MAPK11, GRIA3, MAPK10, GRM1, LOC102641276, ITPR1, PRKCB, ITPR2, KCNJ5, MAPK1, GABRR1, KCNJ6, GNAQ, GRIA2, ADCY9, GNB1, FAAH, GNG10, MAPK9, MAPK8, CACNA1C, CACNA1D, CACNA1B	2369	103	7720	1.51864	0.235762	0.00388918	1.22499
mmu04727:GABAergic synapse	41	0.607677	0.00181493	ADCY3, SLC38A3, ADCY1, SLC38A2, GNAI3, GNAI2, SLC6A1, GABRB2, GNAI1, GABRB1, ADCY5, GABBR1, GABBR2, SRC, SLC32A1, PLCL1, TRAK2, PRKACB, GNG3, GAD1, GM15776, GNG5, HAP1, GNG7, GABRG2, GABRG3, GNAO1, GABRA1, GABRA4, LOC102641276, PRKCB, GABRR1, KCNJ6, ADCY9, GNB1, GNG10, GLS, ABAT, CACNA1C, CACNA1D, CACNA1B	2369	87	7720	1.53574	0.409513	0.00690772	2.38602
mmu04115:p53 signaling pathway	33	0.489106	0.00238348	STEAP3, ZMAT3, SFN, RRM2B, CCNG1, SESN2, PTEN, SESN3, CCNE2, CASP3, CASP9, SHISA5, SERPINE1, FAS, RCHY1, THBS1, TRP53, CYCS, IGF1, CDK6, ATM, RFWD2, CCND1, PPM1D, BBC3, CCND2, RRM2, MDM2, APAF1, MDM4, TRP73, PERP, IGFBP3	2369	67	7720	1.60506	0.499444	0.00850725	3.12257
mmu04721:Synaptic vesicle cycle	30	0.444642	0.00544159	CPLX3, SYT1, RAB3A, CPLX2, CPLX1, CLTB, NAPA, ATP6V1B2, ATP6V1G1, CLTC, SLC32A1, ATP6V0C, AP2B1, SNAP25, AP2M1, DNM3, STX3, STXBP1, STX1B, ATP6V1F, ATP6V1C1, ATP6V1A, AP2A1, ATP6V1E1, SLC18A2, ATP6V0A1, VAMP2, UNC13C, ATP6V0A4, CACNA1B	2369	62	7720	1.57682	0.794513	0.0178208	6.99693
mmu04210:Apoptosis	28	0.414999	0.0132459	NFKB1, BCL2L1, CASP6, CASP3, CASP9, BCL2, CASP7, PIK3CA, FASL, FAS, PIK3R3, CHUK, PIK3R1, AKT3, TRP53, CFLAR, PIK3CB, DFFA, RELA, PIK3CD, CYCS, BIRC2, ATM, RIPK1, IKBKG, CASP12, APAF1, NGF	2369	60	7720	1.52075	0.979079	0.0383074	16.2444
mmu04726:Serotonergic synapse	52	0.770713	0.0300941	CYP2J5, PTGS2, GABRB2, GABRB1, ADCY5, SLC6A4, CASP3, HTR1A, GNG3, PRKACB, PLCB1, GNG5, GNG7, DDC, CYP2C54, CYP2D22, BRAF, CYP2C29, HTR4, PRKCB, MAPK1, GNAQ, GNB1, GNAS, TPH1, GNAI3, GNAI2, GNAI1, KCNJ3, KRAS, GM15776, CYP2C37, GNAO1, MAP2K1, MAOB, RAF1, LOC102641276, ITPR1, ITPR2, KCNJ5, NRAS, KCNJ6, GNG10, SLC18A2, PLA2G4C, CACNA1C, HTR2C, PLA2G4B, CACNA1D, ALOX8, PLA2G4E, CACNA1B	2369	132	7720	1.28375	0.999858	0.074161	33.3831
mmu04918:Thyroid hormone synthesis	29	0.429821	0.0605861	ADCY3, CGA, ADCY1, ATP1B1, SLC5A5, ATP1B3, ATP1B2, ADCY5, CANX, ATF2, GPX6, PAX8, ATF6B, CREB3L2, CREB3L1, LOC102641666, GPX8, HSPA5, PRKACB, PLCB1, CREB1, CREB5, ATP1A2, ITPR1, PRKCB, ITPR2, GNAQ, ADCY9, GNAS	2369	70	7720	1.35006	1	0.137013	56.4325

## Sheet: Sheet2
KEGG		all	PValue
mmu04360:Axon guidance	84	129	2.00794e-15
mmu04010:MAPK signaling pathway	133	253	3.74596e-13
mmu04151:PI3K-Akt signaling pathway	171	351	7.88763e-13
mmu04550:Signaling pathways regulating pluripotency of stem cells	76	138	4.82161e-09
mmu04014:Ras signaling pathway	111	229	1.77313e-08
mmu04722:Neurotrophin signaling pathway	68	122	1.8312e-08
mmu04022:cGMP-PKG signaling pathway	88	171	2.01913e-08
mmu04728:Dopaminergic synapse	71	134	1.29489e-07
mmu04915:Estrogen signaling pathway	56	98	1.29862e-07
mmu04668:TNF signaling pathway	60	109	2.54691e-07
mmu04919:Thyroid hormone signaling pathway	59	113	3.2113e-06
mmu04725:Cholinergic synapse	57	113	1.83252e-05
mmu04024:cAMP signaling pathway	89	197	1.9463e-05
mmu05214:Glioma	37	65	2.83974e-05
mmu04730:Long-term depression	35	61	3.95017e-05
mmu04310:Wnt signaling pathway	66	141	7.38028e-05
mmu04713:Circadian entrainment	48	98	0.000229271
mmu04350:TGF-beta signaling pathway	42	85	0.00048495
mmu04370:VEGF signaling pathway	32	60	0.000531378
mmu04723:Retrograde endocannabinoid signaling	48	103	0.00092673
mmu04727:GABAergic synapse	41	87	0.00181493
mmu04115:p53 signaling pathway	33	67	0.00238348
mmu04721:Synaptic vesicle cycle	30	62	0.00544159
mmu04210:Apoptosis	28	60	0.0132459
mmu04726:Serotonergic synapse	52	132	0.0300941
mmu04918:Thyroid hormone synthesis	29	70	0.0605861
