# Supplementary material for: Hippocampal MicroRNAs Respond to Administration of Antidepressant Fluoxetine in Adult Mice
Source: Int J Mol Sci. 2018 Feb 27;19(3):671. doi: 10.3390/ijms19030671 (PMC5877532; doi:10.3390/ijms19030671)
Supplement: Supplementary file 1 [file ijms-19-00671-s001.zip › ijms-271078-supplementary materials/Table S7 The GO analysis of up-regulated miRNAs in biological process (BP).xlsx]

## Sheet: GO-BP-chart
Category	Term	Count	%	PValue	Genes	List Total	Pop Hits	Pop Total	Fold Enrichment	Bonferroni	Benjamini	FDR
GOTERM_BP_DIRECT	GO:0006355~regulation of transcription, DNA-templated	1016	15.0585	2.36529e-41	MEF2C, MEF2A, RORC, MED24, RORA, REST, MAP3K7, EPC1, EPC2, MED28, MAP3K9, YEATS2, MYRFL, PATZ1, DHX36, CCAR2, TBPL1, CCAR1, IKBKAP, L3MBTL4, NDNL2, RREB1, TAF4B, BARHL1, MECP2, EOMES, MED12, OBOX6, MED13, MECOM, TOX3, MED19, PTRF, MED15, ASCC3, ZFP280C, ZFP280D, MED17, JUN, FOXG1, MAPK8, MCTS1, CRTC3, CRTC2, AHCTF1, MYBL1, VPS72, CASZ1, ASXL2, YEATS4, ASXL3, ESRRB, ASXL1, ESRRG, SFMBT1, USF2, SFM…	5792	2279	18082	1.39177	1.98992e-37	1.98992e-37	4.74778e-38
GOTERM_BP_DIRECT	GO:0006351~transcription, DNA-templated	867	12.8502	4.84876e-41	MEF2C, MEF2A, MED24, RORC, REST, RORA, MAP3K7, EPC1, EPC2, MED28, MAP3K9, DHX36, CCAR2, TBPL1, CCAR1, IKBKAP, L3MBTL4, RREB1, TAF4B, BARHL1, MECP2, MED12, EOMES, MED13, MECOM, TOX3, MED19, MAPK1, PTRF, MED15, ASCC3, ZFP280C, MED17, ZFP280D, JUN, FOXG1, MCTS1, CRTC3, CRTC2, AHCTF1, MYBL1, VPS72, CASZ1, ASXL2, YEATS4, ASXL3, ESRRB, ASXL1, ESRRG, SFMBT1, USF2, DMRTC2, PPRC1, PARP1, BACH1, CREBRF, EL…	5792	1885	18082	1.4359	4.07926e-37	2.03963e-37	9.73277e-38
GOTERM_BP_DIRECT	GO:0045944~positive regulation of transcription from RNA polymerase II promoter	498	7.38106	6.58999e-34	MEF2C, MEF2A, PPP2R5D, RORA, HOXD10, CITED2, EPC1, FLI1, PATZ1, DHX36, OGT, PHOX2A, WNT10B, BARHL1, TAF4B, PTBP1, MED12, RXRG, EOMES, MED13, MECOM, MED19, DCAF6, MED17, JUN, CRTC3, CRTC2, MYBL1, IL17A, TCF4, ASXL2, NTF3, KLF12, KLF13, ESRRB, ASXL1, ESRRG, KLF14, USF2, ARF4, PPRC1, RAD54L2, PARP1, SLC9A1, BACH1, HNF1B, ELF1, ELF4, EZH1, ELF5, YBX1, NOD2, BRD4, SPIC, MYB, FGF1, FGF4, IHH, BRD8, ARH…	5792	995	18082	1.56251	5.54416e-30	1.84805e-30	1.32279e-30
GOTERM_BP_DIRECT	GO:0045893~positive regulation of transcription, DNA-templated	293	4.34267	1.70523e-21	MEF2C, MEF2A, CDX2, GDF6, NAA15, RORC, MED24, RORA, REST, CITED2, DDX17, ILK, CREB3L2, RARA, PATZ1, CCNA2, PITX2, ZFP326, MECP2, EOMES, MED12, HNF4G, MED13, PIM2, MECOM, TOX3, PPARGC1A, PPARGC1B, MAPK1, MTF1, RFC1, MED17, JUN, MAPK9, HAS3, TGFB1I1, PIAS1, GPBP1L1, HOXA11, AFAP1L2, NR1H2, TAL1, LHX1, LHX2, LHX3, LHX5, NKX2-1, PBRM1, TCF4, DVL2, BMP2, SMAD9, IKZF1, MAP2K1, MAP2K3, TGFBR1, CREBBP, E…	5792	576	18082	1.58805	1.43461e-17	3.58653e-18	3.42286e-18
GOTERM_BP_DIRECT	GO:0000122~negative regulation of transcription from RNA polymerase II promoter	342	5.06892	8.59341e-18	MEF2C, MEF2A, CDX2, HMGN2, EDN1, REST, AURKB, MXI1, CITED2, CUL3, EPC1, CRY2, SIN3A, WWP2, YEATS2, H2AFY, RARA, TWIST2, TWIST1, WNT10B, DAB2IP, RCOR3, RREB1, YY1, RCOR1, ZHX1, MECP2, EOMES, HMG20A, UHRF1, RFC1, MTF2, JUN, VEGFA, FOXG1, MNT, TGIF1, PRDM1, ST18, ATXN1L, PIAS1, SUDS3, TFCP2L1, TAF9B, MYEF2, CALR, NR1H2, TCF21, TAL1, AHRR, NRARP, NKX2-1, BCOR, TCF4, DNMT3B, MEPCE, MDFI, ASXL2, DMBX1,…	5792	729	18082	1.46459	7.22964e-14	1.44593e-14	1.72493e-14
GOTERM_BP_DIRECT	GO:0006468~protein phosphorylation	280	4.14999	3.41094e-17	FAM20C, RORC, PRKG2, AURKB, PRKG1, PRKX, MAP3K7, MAP3K5, PSKH1, CLK3, MAP3K9, MAP3K8, ILK, PIK3CA, RARA, TLK1, TLK2, MAP2K7, SYK, BCR, TNIK, PAN3, ROCK1, BRAF, ROCK2, MYLK4, WNK1, MYLK2, WNK3, WNK2, PIM2, MARK3, MARK1, MARK2, MAPK1, MAPK6, MAPK4, PDGFRA, NEK9, MAPK9, PDGFRB, CAMK1, MAPK8, EIF2AK3, NEK6, NEK7, CDK5R1, POMK, NEK3, HUS1, STK17B, EPHB4, UHMK1, EPHB1, EPHB2, CAMKV, VRK3, BMP2, SMAD9, …	5792	576	18082	1.51759	2.86962e-13	4.7827e-14	6.84666e-14
GOTERM_BP_DIRECT	GO:0016310~phosphorylation	292	4.32785	2.68191e-16	SGMS2, FAM20B, FAM20C, PRKG2, AURKB, SGMS1, PRKG1, PRKX, NMRK2, TPK1, MAP3K7, MAP3K5, PSKH1, CLK3, MAP3K9, MAP3K8, ILK, PIK3CA, TLK1, TLK2, MAP2K7, SYK, BCR, TNIK, ROCK1, BRAF, ROCK2, PIK3CB, MYLK4, PIK3CD, WNK1, MYLK2, WNK3, WNK2, PIM2, MARK3, MARK1, MARK2, NME6, NME4, MAPK1, MAPK6, BAZ1B, MAPK4, PDGFRA, NEK9, MAPK9, PDGFRB, CAMK1, MAPK8, EIF2AK3, NEK6, NEK7, CHKA, POMK, NEK3, PFKFB4, STK17B, EP…	5792	612	18082	1.48953	1.86806e-12	2.66898e-13	4.44089e-13
GOTERM_BP_DIRECT	GO:0006810~transport	737	10.9234	1.31835e-15	SLC9A9, SLC9A8, PLEKHM1, SCN3B, VPS54, VPS53, SELENBP1, SELENBP2, VPS51, ACBD5, CUL3, ACBD3, ERO1LB, GRIN2D, VPS4B, SPIRE1, ERGIC1, ERGIC2, NME4, PITPNM1, PITPNM2, PITPNM3, RYR3, TRAPPC1, SLC30A10, TRAPPC3, SDAD1, SCN1A, MOB4, SCN1B, MTX2, CACNB1, CACNB2, AHCTF1, CCDC91, ARF6, CACNB4, ARFGEF2, KCNJ2, ARFGEF1, SYPL2, KCNJ3, SORCS2, ATP6V0C, SLC29A3, RANBP17, UNC119, SPNS2, ATP11A, ATP11C, KCNK1, K…	5792	1822	18082	1.26281	1.12084e-11	1.4011e-12	2.67564e-12
GOTERM_BP_DIRECT	GO:0007399~nervous system development	192	2.84571	2.74161e-14	MEF2C, MTSS1, FGF18, MEF2A, ENAH, PLXNA4, SCN3B, L1CAM, MYLIP, ZIC1, ZIC3, ATCAY, DAB1, SRRM4, ROBO1, GATA3, SMARCD1, BTBD3, ROBO2, ATOH8, OLIG2, ISLR2, RBFOX1, INA, RET, TNIK, MAGI2, EFNB3, CHAC1, MDGA1, ENC1, FMR1, SCN2A, DLL3, ARID1A, NUMBL, PRDM8, ASCL1, SLITRK1, SMARCE1, NAV1, NAV2, VEGFA, CAMK1, TFAP2A, EFNA5, NRSN1, INTU, DBN1, PRPS1, SMARCA4, KALRN, SOX1, DSCAML1, ARF6, DCDC2A, MYT1, EPHB…	5792	377	18082	1.58993	2.30706e-10	2.56339e-11	5.50449e-11
GOTERM_BP_DIRECT	GO:0035556~intracellular signal transduction	198	2.93464	3.60581e-13	ADCY3, ADCY1, PLEKHM1, ADCY5, EDN1, ITSN1, PPP1R1C, GAB2, CTGF, RAPGEF5, TLK1, DEPDC1B, TLK2, CAB39, SYK, TNIK, BCR, BRAF, ROCK1, ROCK2, WNK1, WNK3, WNK2, MARK1, DEPDC5, MARK2, MAPK1, PDGFRB, UNC13C, GNAI2, STK17B, AKAP13, ARFGEF2, ASB15, RAB40B, DVL2, ABR, SMAD7, TGFBR1, SMAD4, SMAD2, GUCY2C, TULP4, CBLB, TGFBR3, RGS9, CDC42BPB, NUAK2, NUAK1, LATS2, MCF2L, PDPK1, NOD2, STAC2, GUCY1A2, GUCY1A3, S…	5792	400	18082	1.54534	3.03373e-09	3.03373e-10	7.23821e-10
GOTERM_BP_DIRECT	GO:0016567~protein ubiquitination	182	2.6975	5.98829e-13	DZIP3, BTRC, MED24, MYLIP, KLHL4, KLHDC7A, KLHL2, ZNRF3, MKRN3, CUL3, WWP2, KLHL9, WWP1, RNF38, RC3H2, PELI2, ITCH, RNF34, FBXO21, RNF145, SOCS2, SOCS3, SOCS1, ENC1, TRIM41, SOCS6, MED12, SOCS7, SOCS5, RNF222, MIB1, DCAF6, UHRF2, DCAF7, TRIM33, UBR7, DCAF8, ARRB1, MED17, ASB1, RNF24, ASB3, FBXL7, NFE2L2, ASB5, RNF135, TNFAIP3, TRIM39, ASB7, FBXL3, FBXO11, ASB6, FBXL2, SYVN1, KBTBD13, UBA6, CDC34,…	5792	362	18082	1.56957	5.03816e-09	4.58015e-10	1.20206e-09
GOTERM_BP_DIRECT	GO:0015031~protein transport	272	4.03142	8.90581e-13	CHMP3, PLEKHM1, CHMP5, VPS54, VPS53, SELENBP1, SELENBP2, VPS51, HOOK3, HOOK1, KIF13A, HOOK2, VPS4B, AAGAB, STAM, VPS13B, RAB21, MVB12B, SPIRE1, MYH9, VTI1A, PITPNM1, TIMM8A1, RAB18, RAB14, RAB15, TGFBRAP1, SDAD1, E430025E21RIK, MTX2, AHCTF1, CCDC91, ARF6, DENND2A, ARFGEF2, ARFGEF1, STX12, STX18, STX16, TMED10, NUP54, TRAM1, HAP1, SYS1, RANBP17, UNC119, DENND1A, DENND1B, ARF1, RABEP1, ARF2, ARF3, …	5792	592	18082	1.43438	7.49279e-09	6.24399e-10	1.78771e-09
GOTERM_BP_DIRECT	GO:0016569~covalent chromatin modification	141	2.08982	2.06589e-12	CBX4, CBX2, CBX7, CBX6, RCBTB1, KDM1B, EPC1, DPY30, EPC2, SMARCD2, SMARCD1, EED, H2AFY, TLK1, TLK2, OGT, SATB1, L3MBTL4, BEND3, DTX3L, RCOR1, HMG20A, ARID1A, SUZ12, UHRF1, KDM2B, PRDM9, SMARCE1, MTF2, PRDM6, SMARCA5, RNF20, EP400, SUDS3, SMARCA4, TDRD3, TRRAP, VPS72, PBRM1, BCOR, ASF1A, SETDB1, YEATS4, DNMT3A, AEBP2, KAT7, IKZF1, KANSL2, WDR5, ASXL1, FOXA1, WHSC1, TET2, SFMBT1, TET1, SUV39H2, HDA…	5792	266	18082	1.65484	1.73804e-08	1.33696e-09	4.14682e-09
GOTERM_BP_DIRECT	GO:0007275~multicellular organism development	427	6.32874	4.68566e-11	MEF2C, RBPMS2, MEF2A, PGF, NAA15, RORC, L1CAM, WTAP, HOXD10, HOXD11, CITED2, TLK2, PHOX2A, INA, TMEFF1, WNT10B, RREB1, BTBD7, EOMES, MARK2, CTNNA2, DCAF7, FOXG1, AHCTF1, SCRIB, CASZ1, TCF4, NUDC, UNC45B, DMBX1, DVL2, ESRRG, GAS7, FXR1, AIDA, D1PAS1, MAB21L1, MAB21L2, TLL1, SPIN1, FGF9, FAM3C, LSM14A, LSM14B, ZFP354A, TMEM100, FGF1, ANGPT2, FGF4, IHH, FMNL3, PKDCC, GM2825, WDR47, FMN2, WNT9B, SORT…	5792	1029	18082	1.29548	3.94205e-07	2.81575e-08	9.40538e-08
GOTERM_BP_DIRECT	GO:0006470~protein dephosphorylation	80	1.18571	8.02513e-10	CTTNBP2NL, PDP1, PDP2, CDC14A, CDC14B, BTRC, STYX, PTPN21, PTEN, RNGTT, CTDSP1, PTPRJ, PTPRK, PTPRG, PTPRN2, PTPRR, PTPRT, PTPRU, PTPRO, PPP1CB, CTDSPL2, EYA3, PPM1F, EYA1, PPM1D, PPM1E, PPM1K, PPM1L, CTDP1, PPP2R2A, PHLPP1, PPP6C, PHLPP2, SSH3, SSH2, DUSP10, PPP3R1, PPM1A, PTPMT1, MTM1, MTMR3, DUSP18, PPP2CA, BCL2, PPP2CB, PPP1R12A, PPP3CB, PPP3CA, PP2D1, FBXW11, MTMR4, PPTC7, PTPN7, PTPRB, PTPR…	5792	138	18082	1.80979	6.75152e-06	4.50103e-07	1.61086e-06
GOTERM_BP_DIRECT	GO:0006886~intracellular protein transport	119	1.76375	1.69207e-09	AP4E1, GRIK2, AP1G1, TBC1D16, KIF13A, TBC1D15, RUNDC1, TBC1D14, ANKRD50, TBC1D13, STAM, TLK1, TBC1D9B, RPH3A, TBC1D22B, VTI1A, TBC1D22A, COPG2, SGSM1, SEC61B, USO1, TGFBRAP1, VPS26B, STX5A, VPS26A, TBC1D8B, SNX6, SNX8, STAM2, COPZ1, RABGAP1L, NAPA, NAPB, RIMS2, STX12, STX18, STX17, STX16, TMED10, TBC1D30, AP2M1, RANBP17, VIMP, TBC1D10B, SNAPIN, ARFIP1, GRTP1, HGS, XPO7, PDCD6, COPA, SEC24B, CLTB,…	5792	232	18082	1.60132	1.42352e-05	8.89709e-07	3.39643e-06
GOTERM_BP_DIRECT	GO:0007155~cell adhesion	217	3.21624	3.57428e-09	ATP1B1, CADM3, CADM4, ATP1B2, CADM2, L1CAM, EDIL3, MEGF10, PRKX, CD47, CD44, CTGF, CDH26, ADAM9, PTPRK, PIK3CB, CDHR1, PTPRU, CTNNA1, MYH9, THY1, CTNNA2, JUP, PGM5, HEPACAM, LAMC3, HAS1, HAS2, HAS3, LAMC1, IBSP, CYP1B1, PCDH20, EPHB4, EPHB1, PXN, ALCAM, EMB, PCDH10, CELSR3, PCDH15, CELSR1, TINAGL1, EMILIN2, PCDH17, PCDH19, EPHA2, PCDH18, EPHA4, LAMA3, COL14A1, EPHA8, PKP4, ENG, PCDHA9, NUAK1, PCD…	5792	485	18082	1.39681	3.007e-05	1.76885e-06	7.17454e-06
GOTERM_BP_DIRECT	GO:0001701~in utero embryonic development	144	2.13428	7.24844e-09	GNA13, ALS2, MTSS1, GDF3, RAD51B, ZFP335, PITPNB, ARNT2, EDN1, TTN, PRKCSH, CITED2, CUL3, DAB2, SIN3A, GATA6, COL4A3BP, GATA3, TWIST1, PITX2, C2CD3, LRP1B, GABPA, DLL3, PTPRR, UBR3, MECOM, MYH9, GRHL2, BCL2L11, SLC34A2, MGAT1, MIB1, TANC2, VEGFA, PDGFRA, PYGO2, PDGFRB, PRDM1, SMARCA4, TSHZ3, FGFR1, ZFAND5, SYVN1, ELL, SOX5, BCL2L1, SOX6, OCRL, SRF, SOX8, ITGB1, SLC30A1, BTF3, AMD1, RUNX1, PALB2, …	5792	299	18082	1.50352	6.09792e-05	3.38783e-06	1.45496e-05
GOTERM_BP_DIRECT	GO:0045892~negative regulation of transcription, DNA-templated	250	3.70535	1.19429e-08	GM3183, REST, CITED2, EPC1, CRY2, SIN3A, WWP2, WWP1, YEATS2, RARA, PATZ1, TWIST2, CCAR2, PITX1, TWIST1, PTPRK, DAB2IP, RREB1, STRN3, RCOR1, ZHX1, MECP2, MECOM, PPARGC1B, PRDM8, RFC1, ZFP280C, ZFP280D, JUN, PRDM6, FOXG1, HES2, LRCH4, SUDS3, CDK5R1, CALR, NR1H2, AHRR, LHX1, NKX2-1, BCOR, DNMT3B, LHX9, DMBX1, IKZF4, BMP2, IKZF1, KLF10, KLF11, SMAD4, SMAD2, SFMBT1, PRAMEL5, GM3286, NOTCH1, SFRP2, TRP…	5792	579	18082	1.34797	0.00010047	5.28817e-06	2.39726e-05
GOTERM_BP_DIRECT	GO:0006915~apoptotic process	246	3.64606	1.6547e-08	MEF2C, MEF2A, GDF6, SGMS1, CIAPIN1, MAP3K7, SHB, BAK1, ATCAY, G2E3, MAP3K5, MYD88, MAP3K9, 4930453N24RIK, MAP3K8, FAS, OGT, MAP2K7, CCAR2, CCAR1, BCL7B, DAB2IP, C5AR1, ROCK1, CRYAA, PIM2, MECOM, TOX3, BCL2L11, WDR92, MAPK1, SUDS3, NEK6, BLCAP, ALDOC, STK17B, BCL2L2, BCL2L1, CHIL1, FAIM, HIP1, TAOK1, TGFBR1, MAP2K4, TGFBR2, KLF11, CIDEB, EPHA2, VDAC1, SEMA6A, BFAR, EPHA7, RABEP1, CSRNP3, SFRP2, GR…	5792	570	18082	1.34734	0.000139201	6.96049e-06	3.32144e-05
GOTERM_BP_DIRECT	GO:0030335~positive regulation of cell migration	104	1.54143	2.11037e-08	PDGFB, FAM110C, EDN1, MMP2, CXCL10, DAB2, S1PR1, TIAM1, ILK, PDGFC, PDGFD, CCAR1, IKBKAP, RET, PLD1, PIK3CD, TNFAIP6, MAPK1, SPAG9, FGFR1OP, VEGFA, PDGFRA, TFAP2A, SDCBP, PDGFRB, MAPK8, HAS2, C3AR1, HMGB1, GCNT2, SSH2, ONECUT2, ITGB1, PTK2, ITGAV, NUMB, FN1, BMP2, NTF3, MYO1C, MAP2K1, PODXL, TGFBR1, MYO1F, HGF, FURIN, NTRK3, NOTCH1, SEMA6B, ITGA6, ETS1, ITGA5, GRB7, MYLK, PLAU, PREX1, CPEB1, LRRC…	5792	203	18082	1.59939	0.00017753	8.45451e-06	4.23608e-05
GOTERM_BP_DIRECT	GO:0007179~transforming growth factor beta receptor signaling pathway	48	0.711427	4.67383e-08	WFIKKN2, GCNT2, FUT8, PDGFB, USP9X, FERMT2, COL3A1, PML, ITGB1, CDH5, SRC, PXN, CITED2, MAP3K7, FOS, PTK2, MAP3K1, ZYX, USP15, MTMR4, ADAM9, TRP53, PTPRK, BMP2, SMAD9, SMAD7, CREB1, TGFBR1, SMAD6, NLK, TGFBR2, SMAD4, MSTN, DUSP22, SMAD2, SMAD1, TAB1, DCP1A, JUN, HIPK2, COL1A2, TGFBR3, SMURF2, SMURF1, BMPR1B, PARP1, ENG, ACVR1	5792	75	18082	1.99801	0.000393132	1.7873e-05	9.38163e-05
GOTERM_BP_DIRECT	GO:0000209~protein polyubiquitination	60	0.889284	1.04597e-07	UBE2D2A, DZIP3, BTRC, RUSC1, UBE2G2, CBFB, CUL3, G2E3, JADE2, MGRN1, TRIM6, RC3H2, ITCH, FBXO22, RNF145, UBE2A, SKP2, HLTF, TNKS2, RNF180, UBE2K, UBR5, RNF24, UBE2W, CHFR, RNF20, SYVN1, NHLRC1, UBE3C, CDC34, ARIH1, UBE2D3, ARIH2, RNF166, RNF165, BCL2, ANKIB1, KLHL42, UBE2D1, TRAF6, RNF122, FBXW11, RNF144A, SASH1, RNF144B, PELI1, UBE4A, RNF19A, UBE4B, UBOX5, PARK2, BIRC2, TRIM21, BFAR, RNF114, RNF…	5792	103	18082	1.81858	0.00087959	3.82591e-05	0.000209955
GOTERM_BP_DIRECT	GO:0031175~neuron projection development	75	1.11161	1.70219e-07	L1CAM, PTEN, EFHD1, ATCAY, CD44, UNC5A, CAMSAP2, CAMSAP1, CNTNAP2, CNTNAP1, SHC1, POU4F1, CDK16, PTPRK, STX3, LYN, CLMN, STMN2, STMN4, MECP2, CAMSAP3, RB1, FRY, NCAM1, NPTXR, ZFYVE27, BTG2, CNTN2, MAPK9, CNTN1, CNTN4, MAPK8, LAMC1, CHL1, NGF, FGFR1, CDK5R1, FRYL, TNC, SRF, CAPZB, ARFGEF1, ITGB1, UHMK1, BLOC1S6, LINGO1, IGF1R, BLOC1S4, BLOC1S2, BLOC1S3, PTK2B, TOR1A, RAB11A, EHD1, RUNX3, APC, FLRT…	5792	139	18082	1.68447	0.00143103	5.96672e-05	0.000341676
GOTERM_BP_DIRECT	GO:0007411~axon guidance	79	1.17089	2.01979e-07	ENAH, NRP1, PLXNA4, EFNA2, EFNA3, PAX6, L1CAM, NRCAM, ROBO1, UNC5A, ANK3, GATA3, SEMA3F, POU4F2, UNC5D, ROBO2, SEMA3A, UNC5C, BOC, PRRXL1, EFNB3, KIF5B, KIF5A, OTX2, FLOT1, PTPRO, SLIT2, NCAM1, SEMA4F, ZFP280C, ZFP280D, CNTN2, CNTN4, EFNA5, RELN, EFNA4, NGFR, LAMC1, KIF26A, NCAN, GAP43, CHL1, ABLIM1, DCC, WNT5A, CDK5R1, SCN1B, NEO1, CDH4, EPHB1, SRC, EPHB2, SEMA5A, ALCAM, PTK2, CRMP1, LHX2, NKX2-…	5792	149	18082	1.65523	0.00169781	6.79676e-05	0.000405425
GOTERM_BP_DIRECT	GO:0007507~heart development	124	1.83785	2.20518e-07	MEF2C, PDGFB, MMP9, EDN1, TTN, MMP2, CITED2, GATA2, PSKH1, GATA5, MYOCD, ROBO1, ROBO2, LOX, PITX2, PTPRJ, MED12, ADAMTS6, MAPK1, MIB1, EP300, SMARCA4, PAM, BBS7, AKAP13, SOX4, BICC1, SRF, WT1, NIPBL, ECE1, TFDP2, GYS1, PBRM1, BCOR, TRP53, DVL2, ASXL2, BMP2, CCM2, KIF3A, MAP2K1, TGFBR1, TGFBR2, TEAD1, ARMC4, SMAD2, ITGA4, FOXP4, ATM, FOXP1, NTRK3, NOTCH1, SALL4, PKP2, FREM2, TRPS1, SALL1, PRKAR1A,…	5792	261	18082	1.4832	0.0018535	7.13521e-05	0.000442638
GOTERM_BP_DIRECT	GO:0007264~small GTPase mediated signal transduction	114	1.68964	2.44896e-07	GNA13, RAB9B, ITSN1, DIRAS1, DAB1, DIRAS2, MFHAS1, TIAM1, RAB28, ARL14, RAPGEF6, RALB, RAPGEF5, RALA, RAB27B, RAB21, RAP1GDS1, RND2, PLCE1, RND1, RAB18, RAB14, RAB15, ARL8A, ARL8B, LRRK1, RALGPS2, RALGPS1, MRAS, ARFRP1, CDC42SE1, ARF6, RAB40B, DOCK1, KRAS, RHOBTB2, RHOBTB1, RHEBL1, RAB8A, RAB8B, VAV3, RASEF, VAV2, VAV1, DOCK3, DOCK4, ARF1, ARF2, ARF3, ARF4, RHOT1, RHEB, RAP1A, RAP1B, ARL13B, RAB5…	5792	236	18082	1.50803	0.00205819	7.63049e-05	0.000491571
GOTERM_BP_DIRECT	GO:0016477~cell migration	96	1.42285	2.45676e-07	PVR, CTHRC1, NRP1, TMEM18, SORL1, RPS6KB1, ENPEP, MMP2, CD2AP, PTEN, SDC2, SDC3, CUL3, CD47, PDPK1, S1PR1, GAB2, CD44, CTGF, CXCR4, TIAM1, GPC6, DEPDC1B, CSK, FNDC3B, ADAM9, SPECC1L, PTPRK, FMNL3, CCDC88A, AVL9, MMP14, SIRPA, ELMO2, ELMO1, JUP, TYK2, NCK2, TNS3, STYK1, SDC1, VEGFA, PDGFRA, SH3KBP1, PDGFRB, RELN, FOXC1, LAMC1, USP24, SPATA13, EMP2, SRGAP1, WNT5A, SHROOM2, FUT8, APC2, NANOS1, PEAK1…	5792	191	18082	1.56912	0.00206474	7.38142e-05	0.000493137
GOTERM_BP_DIRECT	GO:0006357~regulation of transcription from RNA polymerase II promoter	175	2.59375	4.28135e-07	JDP2, HMGN2, CDX2, THRB, STAT5B, FOXO1, TCEAL8, FOXO3, REST, CITED2, CUL3, EPC1, EPC2, RAD21, ATP2B4, TRAK2, MYOCD, 4932411N23RIK, CGGBP1, GATA3, ZFP131, ATF6B, WDR77, CTDSP1, TWIST2, PITX2, IKBKAP, WNT10B, TAF4B, GABPA, TADA2B, RELB, EOMES, MED12, VAX2, MED13, GRHL1, SLTM, MED19, ASCL1, MED15, MED17, TFAP2A, NFE2L3, ASCL4, TSHZ3, PAM, HMGB2, TSHZ2, CAMTA2, TSHZ1, BBS7, ONECUT3, ELK1, TADA1, ABCA…	5792	397	18082	1.37615	0.00359542	0.000124196	0.000859378
GOTERM_BP_DIRECT	GO:0006811~ion transport	244	3.61642	4.77223e-07	SLC9A9, SLC9A8, ATP1B1, ATP1B3, ATP1B2, SCN3B, ATP2B1, ATP2B2, ATP2B4, GRIN2D, CHRNA4, CHRNA6, CHRNA1, GRID1, SLC12A6, SLC12A7, SLC12A9, WNK1, RYR3, SLC30A10, ADD2, CLCN3, SCN1A, CLCN2, SCN1B, SFXN3, CACNB1, CACNB2, SFXN1, SFXN2, CACNB4, KCNJ2, KCNJ3, KCNMB1, KCNMB2, ATP6V0C, SLC11A2, SLC31A2, TRPC4, TRPC3, TRPC6, TRPC5, KCNK1, KCNK2, KCNK3, KCNK4, VDAC1, KCNJ5, KCNJ6, ATP2A2, ATP2A3, LASP1, CHRN…	5792	584	18082	1.30435	0.00400683	0.00013382	0.00095791
GOTERM_BP_DIRECT	GO:0006417~regulation of translation	66	0.978213	6.12049e-07	NCBP2, CNOT8, CPEB2, RBM3, CNOT2, RPS6KB1, CPEB1, FOXO3, CNOT7, CNOT6, RPS3, LSM14A, LSM14B, EIF4EBP1, EIF4EBP2, PUM1, PIWIL1, PUM2, DNAJC3, FAM129A, FMR1, BOLL, DAPK1, QK, EIF4G1, TARBP2, LARP6, EIF4G2, NCK2, PA2G4, EIF2S1, PPP1R15B, EIF2AK3, EIF4E3, NANOS1, MKNK2, MKNK1, IGF2BP1, IGF2BP2, IGF2BP3, GCN1L1, CTIF, PAIP2B, ZFP36L1, TYMS, TNRC6C, DDX3X, CNOT6L, AGO1, AGO3, DAZL, UNK, AGO4, TNRC6B, T…	5792	121	18082	1.70285	0.00513593	0.000166088	0.00122854
GOTERM_BP_DIRECT	GO:0010628~positive regulation of gene expression	175	2.59375	6.36109e-07	MEF2C, PDGFB, SLC6A4, TLR3, SGMS1, CITED2, ANK2, CD44, CTGF, ANK3, GATA3, SERPINE1, RARA, OGT, TWIST1, PID1, RET, BRAF, CYP3A13, ROCK2, CD3E, PIK3CB, YY1, RELB, PIK3CD, MYLK2, GRHL3, HNRNPU, TMEM135, EP300, HIF1A, PIAS3, CD40LG, UBR5, HOXD3, VEGFA, TFAP2A, MAPK9, MAPK8, PRDM1, NFE2L2, EDA, EIF2AK3, NGF, HMGB2, IL33, MYT1, RIMS2, CALR, SOX8, SRC, NR1H2, VDR, KRAS, DDX3X, NKX2-1, DNMT3B, RUNX2, NKX…	5792	399	18082	1.36925	0.00533729	0.000167223	0.00127683
GOTERM_BP_DIRECT	GO:0009952~anterior/posterior pattern specification	62	0.918927	7.19493e-07	CDX1, HNF1B, CDX2, PAX6, HOXD10, ZIC3, HOXD11, HOXC8, HOXC4, NR2F2, ALX1, YY1, OTX2, VANGL2, CTNNBIP1, HOXC10, SMO, ACVR2A, ACVR2B, BTG2, BPTF, HIPK1, HOXC13, HOXD3, HIPK2, IFT88, WNT5A, TSHZ1, KMT2A, HOXA11, BMPR2, ZBTB16, HOXA1, ALDH1A2, HOXA2, LHX1, HOXA5, HOXA7, HOXA10, HOXA9, PCSK5, APC, MLLT3, KIF3A, HTT, TGFBR1, GRSF1, SMAD4, SMAD2, CELSR1, HOXB1, TULP3, HOXB7, SFRP2, HOXB8, CDON, HOXB5, H…	5792	112	18082	1.72819	0.00603481	0.00018341	0.00144421
GOTERM_BP_DIRECT	GO:0060996~dendritic spine development	17	0.251964	9.03819e-07	GIT1, SLC9A6, FMR1, SLC12A5, UBA6, SPIRE1, ARID1B, EPHB1, EPHB2, NCK2, PAK2, PAK3, PAK4, ARF4, PAK1, ACSL4, SRGAP2	5792	18	18082	2.94845	0.007575	0.000223617	0.00181419
GOTERM_BP_DIRECT	GO:0016192~vesicle-mediated transport	103	1.5266	9.1564e-07	AP4E1, AP1G1, CUL3, KIF5A, SPIRE1, ERGIC1, VTI1A, ERGIC2, TRAPPC12, SPAG9, COPG2, FNBP1L, USO1, VAMP4, TGFBRAP1, VAMP3, VAMP2, TRAPPC1, STX5A, TRAPPC3, ARFGAP2, ARFGAP3, COPZ1, ARF6, NAPA, NAPB, ARFGEF2, ARFGEF1, MIA3, STX12, STX18, STX17, STX16, TMED10, AP2M1, RABEP1, ARF1, ARF2, ARF3, ARF4, SPTBN2, SYT13, GOSR2, GOSR1, CNIH1, COPA, CLTB, SEC24A, AP1B1, CLTC, STXBP5L, AP1S3, COPB2, AP2B1, BLZF1,…	5792	213	18082	1.50965	0.00767369	0.00022007	0.00183792
GOTERM_BP_DIRECT	GO:0016055~Wnt signaling pathway	103	1.5266	9.1564e-07	BTRC, STRN, AMOTL1, AMOTL2, ZNRF3, CUL3, CSNK2A2, WNT1, DAB2, CSNK2A1, CD44, CCAR2, RNF146, PITX2, BCL7B, WNT10B, TNIK, CSNK1G1, TRABD2B, VAX2, MARK1, TNKS2, MARK2, PYGO2, CSNK1G3, TGFB1I1, WNT5A, CXXC4, AMER3, AMER1, AMER2, DDX3X, FBXW4, DVL2, DIXDC1, TCF7, RYK, NXN, SFRP2, GRK5, SPIN1, ZBTB33, LZTS2, MITF, FERMT2, APCDD1, LGR4, RSPO4, WISP1, RSPO1, RSPO3, CCNY, RTF1, RSPO2, FRAT1, LRRFIP2, CDK1…	5792	213	18082	1.50965	0.00767369	0.00022007	0.00183792
GOTERM_BP_DIRECT	GO:0046777~protein autophosphorylation	91	1.34875	9.41872e-07	PASK, DDR2, PRKX, CAMKK2, ACVR1B, CSNK2A1, SLK, CLK3, PAK2, AAK1, MAP3K9, CDK12, EEF2K, STK39, BRD4, PAK1, CSK, SIK2, SYK, BCR, TNIK, LYN, CSNK1G1, STK24, TRPM7, WNK1, MINK1, MYLK2, WNK3, WNK2, PIM2, PRKCD, STK4, MARK2, DAPK1, THY1, PRKD1, RIPK1, EIF2S1, PDGFRA, PDGFRB, TXK, CSNK1G3, MAP3K13, EIF2AK3, NEK6, MELK, MAP3K12, FGFR1, PHKA1, PEAK1, MKNK2, MAPKAPK3, STK17B, MKNK1, KIT, MAPKAPK2, EPHB4, …	5792	183	18082	1.55242	0.00789266	0.000220086	0.00189057
GOTERM_BP_DIRECT	GO:0001525~angiogenesis	113	1.67482	1.06408e-06	GNA13, FGF18, PTGS2, PGF, NAA15, FGF10, PDE3B, LEMD3, RORA, ENPEP, MMP2, PRKX, MAP3K7, NRCAM, SHB, S1PR1, CTGF, SERPINE1, CCBE1, TGFBI, PIK3CA, SYK, DAB2IP, MYH9, THY1, HIF1A, JUN, VEGFA, EIF2AK3, FGFR1, EMCN, CYP1B1, EPHB4, MEIS1, EPHB1, EPHB2, TAL1, PTK2, ITGAV, HOXA7, ADRA2B, PLXND1, VEZF1, FN1, VAV3, EPAS1, TGFBR1, VAV2, EPHA2, THSD7A, NOTCH1, ADM2, RBPJ, ENG, PDCD6, PLAU, SAT1, NRP1, FGF9, L…	5792	239	18082	1.47604	0.00891213	0.000241919	0.00213587
GOTERM_BP_DIRECT	GO:0009968~negative regulation of signal transduction	35	0.518749	1.53553e-06	RGS7BP, SEC14L1, RGS10, RGS11, UBASH3B, HHIP, IHH, SOCS2, SOCS3, PAK1IP1, SOCS1, SOCS6, SCAI, SOCS7, RGS17, SOCS5, PRR5L, RGS16, LDLRAD4, RGS14, RGS9BP, CISH, DDIT4, RGS2, ARRB1, RGS3, GSK3A, RGS4, GSK3B, RGS8, RGS9, KIF26A, SNX13, PMEPA1, ACVR1	5792	53	18082	2.06163	0.0128354	0.000339902	0.00308218
GOTERM_BP_DIRECT	GO:0035023~regulation of Rho protein signal transduction	46	0.681784	1.55445e-06	ALS2, FGD1, PREX1, PREX2, AKAP13, ITSN2, ITSN1, MCF2L, PLEKHG3, PLEKHG1, TIAM1, PLEKHG6, SOS1, SOS2, ARHGEF40, FGD6, ARHGDIA, ARHGEF10L, ALS2CL, ARHGDIB, FGD4, NET1, ARHGEF4, ARHGEF3, NGEF, ARHGEF2, ABR, BCR, VAV3, ARHGEF7, MCF2, ARHGEF18, ARHGEF37, FLOT1, TRIO, ARHGEF15, ARHGEF9, ARHGEF12, VAV2, VAV1, ECT2, FARP1, ARHGEF10, ARHGEF11, SPATA13, KALRN	5792	77	18082	1.86503	0.0129925	0.000335267	0.00312016
GOTERM_BP_DIRECT	GO:0007156~homophilic cell adhesion via plasma membrane adhesion molecules	82	1.21535	1.91648e-06	PCDHA6, PVR, PCDHA7, PCDHA8, CADM3, CADM4, PCDHA9, PCDHA2, CLSTN2, CLSTN3, CADM2, PCDHA3, PCDHA4, CLSTN1, PCDHGA9, PCDHA5, PCDHGA8, PCDHGA7, L1CAM, PCDHGA6, PCDHA1, PCDHGA5, PCDHGA3, PCDHGA2, PCDHGB1, ROBO1, ROBO2, CDH26, KIRREL3, PCDHGA12, CRTAM, RET, PCDHGA10, PCDHGA11, PIK3CB, PCDH11X, CDHR1, PCDHB3, PCDHGB7, PCDH9, PCDHB2, PTPRT, PCDH8, PCDH7, PCDHGB8, PCDHGB5, PCDHGB4, DSG1A, CHL1, PCDH20, P…	5792	163	18082	1.57052	0.0159941	0.000403003	0.00384682
GOTERM_BP_DIRECT	GO:0098609~cell-cell adhesion	92	1.36357	2.5972e-06	TLN1, LIMA1, STK38, VAPB, PDLIM5, CAPZA1, WASF2, EIF5, PDLIM1, EPS15L1, LARP1, EFHD2, PAK6, BZW2, BZW1, SLK, SND1, PAK4, ARHGAP1, LRRC59, UNC5D, LRRFIP1, CLINT1, DBNL, FMNL2, EIF2S3X, TWF1, MYO6, STK24, PFKP, LYPLA2, OLA1, TXNDC9, ELMO2, MARK2, CTNNA2, EIF4G1, EIF4G2, STXBP6, UBFD1, CGN, SERBP1, MB21D2, RARS, USO1, UBAP2, ERC1, GIGYF2, EPN2, HDLBP, YWHAZ, PPME1, CNN3, HCFC1, GIPC1, ABI1, KLC2, SF…	5792	189	18082	1.51965	0.0216133	0.000532791	0.00521315
GOTERM_BP_DIRECT	GO:0055085~transmembrane transport	159	2.3566	2.84455e-06	KCNC2, SLC22A17, SLC9A9, KCNC1, SLC9A8, KCNC4, SLC13A5, SLC22A13, SLC26A10, SLC25A24, SLC2A2, SLC25A22, SLC2A1, ABCB10, NALCN, SLC12A7, SLC12A9, SLC22A23, ABCC10, CNGA3, CNGA4, CNGA2, SLC25A31, SLC25A36, RYR3, SLC30A10, SLC2A12, SLC2A13, CLCN3, SLC2A10, SCN1A, CLCN2, ABCA9, KCNA2, KCNA1, KCNA4, SFXN3, KCNA6, SFXN1, SFXN2, KCNA7, KCNS3, SLC30A1, SCN9A, SLC30A4, SLC30A5, SLC30A2, SLC30A3, SLC30A8, …	5792	364	18082	1.36368	0.0236472	0.000569629	0.00570962
GOTERM_BP_DIRECT	GO:0043065~positive regulation of apoptotic process	148	2.19357	3.0223e-06	PTGS2, ZAK, NELL1, MMP9, RBM5, FOXO1, TLR3, EIF5A, FOXO3, REST, LPAR1, MMP2, BAK1, USP27X, MAP3K5, GATA6, MAP3K9, FAS, UNC5C, NSMAF, CCAR2, CCAR1, NET1, DAB2IP, WNT10B, DFFA, HRK, NTSR1, STK4, BCL2L11, STK3, HIF1A, JUN, PDE5A, PDGFRB, MAPK9, MAPK8, TRP73, DCUN1D3, SUDS3, NGF, CYP1B1, SOX4, BCL2L1, ITGB1, SCRIB, WT1, SRC, ACE, DDX3X, HOXA5, CNR1, DNAJA1, TRAF6, BMF, PXT1, B4GALT1, TRP53, ZFP346, B…	5792	335	18082	1.37922	0.0251061	0.000591143	0.0060664
GOTERM_BP_DIRECT	GO:0034765~regulation of ion transmembrane transport	70	1.0375	3.06178e-06	KCNH1, KCNJ16, KCNC2, KCNC1, KCNJ15, KCNC4, SCN3B, KCNAB1, HVCN1, KCNJ12, KCNK13, KCNIP1, KCNJ14, KCNIP3, KCNQ5, TMEM109, KCNQ4, KCNQ3, WWP2, NALCN, KCNG3, KCNQ2, ANO6, KCNG1, CACNG5, CACNG3, CACNG2, CACNG1, CLIC5, CLIC6, KCNH8, KCNH5, SCN1A, SCN1B, CLCN2, KCNA2, KCNA1, KCNA4, CLCNKA, CACNB1, CACNB2, KCNA6, CACNB4, KCNJ2, KCNA7, KCNJ3, TPCN1, TPCN2, KCNS3, TMEM37, KCNE1, SCN9A, NEDD4L, HCN1, CACN…	5792	135	18082	1.61876	0.0254299	0.000585256	0.00614563
GOTERM_BP_DIRECT	GO:0048511~rhythmic process	67	0.993034	3.37083e-06	PPARA, HLF, NAMPT, RAI1, ADCY1, ENOX2, BTRC, EZH2, RORC, RORA, LGR4, TOP1, CIPC, SIN3A, CSNK2A1, CRY2, OGT, KDM5A, KDM5B, CCAR2, KDM5C, TWIST1, ROCK2, RELB, PPARGC1A, PPP1CB, HNRNPU, EP300, MAPK9, MAPK8, NGFR, FBXL3, CLOCK, CDK5R1, KMT2A, UBE3A, CREM, PML, NFYA, NPAS2, NR1D1, NR1D2, TEF, PER1, NKX2-1, AANAT, PRKAA1, BHLHE40, PRKAA2, FBXW11, TRP53, KAT2B, KLF9, KLF10, CREB1, CREBBP, NLGN1, MAPK10,…	5792	128	18082	1.63412	0.0279605	0.000629997	0.00676594
GOTERM_BP_DIRECT	GO:0009791~post-embryonic development	61	0.904106	3.94156e-06	SCHIP1, IMPAD1, DICER1, SZT2, DLK1, DDX17, GATA3, CHST11, RC3H2, SEPP1, KDM5B, GABRG2, ALDH5A1, INPPL1, GM21949, ARID5B, ZFX, MECP2, CCDC47, MECOM, BCL2L11, ACVR2B, GNAQ, ASH1L, NPPC, PYGO2, GNAS, PRDM1, TRP73, GIGYF2, SERP1, TAPT1, RAB3A, KMT2A, USP9X, TIPARP, SOX6, MYT1, TCF7L2, MUT, LHX1, MORC3, BCL2, BCL11B, SCN9A, ETNK2, NKX2-3, PLAGL2, SLC8A1, FLT3, TGFBR1, NR4A2, SMAD2, TET2, ITPR1, ATM, F…	5792	114	18082	1.67049	0.0326166	0.000720619	0.00791147
GOTERM_BP_DIRECT	GO:0007420~brain development	102	1.51178	3.96698e-06	SYT1, SYT4, TSPAN2, ZFP335, ARNT2, ZIC1, ATP2B1, BAK1, CTTNBP2, S1PR1, ROBO2, FAS, UNC5C, PITX2, BCR, C2CD3, PTPRG, SIX3, EOMES, MECP2, GRHL2, BCL2L11, DDIT4, RAB18, PYGO2, EFNA5, RELN, FGFR1, CDK5R1, SLC38A3, BBS7, POMK, PFKFB3, KCNA1, BMPR2, HMGCS1, DSCAML1, NAPA, ACAT1, LLGL1, NIPBL, B3GNT5, NDRG4, LHX2, NKX2-1, DMBX1, ABR, NTF3, HTT, TGFBR2, RPGRIP1L, SLC6A17, KCNK3, ATM, PCDH19, PCDH18, EPHA…	5792	216	18082	1.47423	0.0328235	0.000709839	0.00796249
GOTERM_BP_DIRECT	GO:0001764~neuron migration	65	0.963391	4.51786e-06	MEF2C, NRP1, TBX20, PAX6, GJA1, PRKG1, GATA2, NDE1, DAB1, CXCR4, GATA3, MAPT, SEMA3A, TOP2B, NR2F2, KIRREL3, PITX2, TWIST1, ELP3, PRRXL1, BARHL1, MDGA1, ESR2, PCM1, NDNF, MARK1, DDIT4, MARK2, BBS1, ASCL1, NAV1, CCR4, CNTN2, RELN, MAPK8, CHL1, DCC, CDK5R1, CCK, POMK, SOX1, USP9X, ASTN1, DCDC2A, SPOCK1, NEO1, SRF, PTK2, FAT3, GPM6A, NKX2-1, PAFAH1B1, UNK, DCX, DCLK1, NR4A2, CELSR3, FZD3, CELSR1, YW…	5792	124	18082	1.63648	0.0372955	0.000791537	0.00906816
GOTERM_BP_DIRECT	GO:0030336~negative regulation of cell migration	57	0.84482	7.03509e-06	PDGFB, PTEN, CITED2, ROBO1, SERPINE1, DPEP1, RECK, RAP2B, PTPRJ, RAP2A, TMEFF2, PTPRK, MAGI2, RAP2C, BCR, STK24, SCAI, PTPRU, SLC9A3R1, LDLRAD4, SLIT2, THY1, SRGAP3, STC1, RNF20, SRGAP1, ADAM15, SRGAP2, CYP1B1, ABHD6, DAG1, ABHD2, SRF, TPM1, ARID2, MIA3, PTK2, BCL2, ACAN, NKX2-1, CNN2, ARHGDIA, ADARB1, ABR, OSBPL8, EPPK1, IL1RN, DPYSL3, DACH1, FAM60A, SFRP2, PKP2, CHRD, ENG, KLF4, IGFBP5, RNF41	5792	106	18082	1.67875	0.0574689	0.00120716	0.0141204
GOTERM_BP_DIRECT	GO:0030154~cell differentiation	307	4.55017	8.23353e-06	MEF2C, SYT1, MEF2A, CDX1, CDX2, SYT4, PGF, SYT2, NELL1, NAA15, RORC, L1CAM, ITSN2, PRKX, CITED2, HOOK1, SHB, CTGF, 4932411N23RIK, PTBP3, TLK2, TWIST2, BCL7B, TWIST1, INA, BRAF, EFNB3, YY1, TAF4B, MDGA1, PIK3CD, EOMES, PTPRU, MECOM, BOLL, MARK2, CTNNA2, UHRF2, NAV1, TRAPPC9, VEGFA, CAMK1, EFNA5, TGFB1I1, PMP22, DBN1, TDRD5, TDRD7, ARF6, PRRC2B, MYBL1, RIMS2, MYT1, SCRIB, SEMA5A, TAL1, LHX1, LHX3, …	5792	780	18082	1.22874	0.0669243	0.00138442	0.0165256
GOTERM_BP_DIRECT	GO:0048013~ephrin receptor signaling pathway	29	0.429821	8.43776e-06	CDK5R1, EFNA2, EFNA3, EPHA10, ITSN1, EPHB4, SRC, EPHB1, EPHB2, CDC42, PTK2, TIAM1, RASA1, GIT1, NGEF, EFNB3, ANKS1, EPHA2, EPHA3, EPHA5, EPHA4, NCK2, EPHA7, EPHA8, SIPA1L1, EFNA5, EFNA4, WASL, CRK	5792	43	18082	2.10546	0.0685262	0.00139094	0.0169355
GOTERM_BP_DIRECT	GO:0009887~organ morphogenesis	58	0.859641	8.80235e-06	NRP1, CDX2, THRB, NDST1, E2F5, FGF10, JAG1, WNT1, GPC3, FLI1, GATA5, PAX9, CXCR4, PAX7, PAX8, TRP63, PDGFC, HHIP, PITX2, WNT10B, RELA, OTX2, MAPK1, EYA1, EP300, PDGFRA, WNT9B, IFT88, MED1, WNT5A, EPHB2, IGF1R, VDR, TCF21, TYMP, BCL2, LHX4, NKX2-1, PALB2, TRAF6, WNT8B, BMP2, IL7, ASXL1, TGFBR2, IGF2, WNT2B, NOTCH2, RDH10, PRKAR1B, TRPS1, SMARCC1, GSK3B, PRKAR1A, GDF11, PTCH1, PBX1, BMP7	5792	109	18082	1.66119	0.0713789	0.00142311	0.0176672
GOTERM_BP_DIRECT	GO:0001501~skeletal system development	57	0.84482	1.01846e-05	BMI1, GDF3, IMPAD1, RAI1, MMP9, FAM20C, EDN1, FGFRL1, BCAN, ZIC1, HOXD10, HOXD11, HOXC4, TRP63, PITX1, IHH, SOX11, DLL3, PKDCC, HOXC10, ACVR2B, GNAQ, 0610009B22RIK, ASH1L, COL1A2, FOXC1, VCAN, GNAS, NCAN, EIF2AK3, SERP1, WFIKKN2, HOXA11, COL3A1, SOX4, COL2A1, ZBTB16, VDR, CHD7, HOXA5, PTH, HOXA10, RUNX1, RUNX2, HAPLN1, HAPLN4, WDR5, TGFBR1, FBN1, COL5A2, EPHA2, CDKN1C, HDAC4, RASSF2, GDF11, BMPR1…	5792	107	18082	1.66306	0.0821151	0.00161536	0.0204412
GOTERM_BP_DIRECT	GO:0001657~ureteric bud development	31	0.459463	1.36073e-05	FGFR1, TSHZ3, NPNT, CRLF1, PAX2, WT1, TCF21, SPRY1, OSR1, LHX1, BCL2, ROBO2, RARA, CAT, SIM1, DLG1, RET, SMAD9, SMAD7, SMAD6, SMAD2, SMAD1, SLIT2, SDC1, EYA1, SALL1, SIX1, GDF11, FOXC1, VCAN, BMP7	5792	48	18082	2.01622	0.108169	0.00211774	0.02731
GOTERM_BP_DIRECT	GO:0007417~central nervous system development	49	0.726249	1.51065e-05	PAM, ARNT2, DSCAML1, COL2A1, ZEB2, SZT2, ZEB1, ZBTB16, ZIC1, ANKLE2, PAX2, PTEN, CITED2, NRCAM, ACVR1B, CHD7, DAB1, B3GNT5, TPP1, PAX8, ACAN, CASZ1, CSK, SHC3, RUNX1, TLX1, TRP53, DMBX1, ELP3, HAPLN1, HAPLN4, LYN, GABRA4, ALDH5A1, HTT, FMR1, OTX2, GRHL3, CELSR1, LMX1A, STK4, STK3, SMO, CNTN2, RELN, VCAN, NGFR, NCAN, CHRD	5792	89	18082	1.71879	0.119347	0.0023081	0.0303185
GOTERM_BP_DIRECT	GO:0090630~activation of GTPase activity	42	0.622499	1.72169e-05	WNT5A, RABGAP1, TBC1D8, TBC1D9, EIF5, RALGAPB, RABGAP1L, SCRIB, TBC1D16, TBC1D15, RUNDC1, EVI5, PTK2B, TIAM1, RASGRP1, TBC1D14, TBC1D13, TBC1D5, TBC1D4, TBC1D30, BCAS3, RASA1, TBC1D9B, NTF3, TBC1D10B, ARHGAP24, TBC1D22B, ECT2, TBC1D22A, EPHA2, TBCK, ARHGEF10, NTRK3, RALGAPA2, RALGAPA1, SGSM1, TSC1, SYDE1, SIPA1L1, GRTP1, EVI5L, TBC1D8B	5792	73	18082	1.79616	0.134845	0.00258321	0.0345532
GOTERM_BP_DIRECT	GO:0030032~lamellipodium assembly	23	0.340892	2.20206e-05	ABLIM1, ARHGEF4, VAV3, CCDC88A, ARHGEF7, ABLIM3, WASF2, KIT, VAV2, CAPZB, PTPRO, WHAMM, PXN, VCL, AJUBA, NCK2, S1PR1, GOLPH3, RHOD, SH2B1, SPATA13, PARVB, FGD4	5792	32	18082	2.24386	0.169113	0.00324493	0.044192
GOTERM_BP_DIRECT	GO:0007049~cell cycle	245	3.63124	2.49129e-05	CHMP3, CROCC, AURKB, ANKLE2, WTAP, CD2AP, KIF13A, BRINP2, PPP1R1C, INCENP, MAP3K8, VPS4B, ZFP830, TLK1, H2AFX, TLK2, CCNA2, STAG2, CCAR2, CCAR1, ESCO1, DAB2IP, LIG1, PIM2, MAPK1, UHRF1, UHRF2, MAPK6, HEPACAM, MCIDAS, ZWINT, MAPK4, NEK9, CAMK1, ARL8A, TMPRSS11A, FBXL7, ARL8B, PMP22, MCTS1, NEK6, BLCAP, GNAI3, GNAI2, NEK3, GNAI1, AHCTF1, CEP164, ARF6, CDC34, RCC1, URGCP, NCAPG2, NUDC, PPP2R2D, IKZF…	5792	614	18082	1.24571	0.189087	0.00360719	0.049995
GOTERM_BP_DIRECT	GO:0050885~neuromuscular process controlling balance	35	0.518749	2.64357e-05	MYO5A, CAMTA1, JPH4, IGDCC3, GM2A, ADCY5, GPR88, ATP2B2, BLOC1S4, SLC1A3, AP1S2, TPP1, TNR, ALDH1A3, DLG4, POU4F2, PAFAH1B1, PDE8B, CAMK2B, CNTNAP1, NEFL, RBFOX1, RBFOX2, CLRN1, ABR, BCR, AARS, NLGN2, NRXN1, SHANK3, CLIC5, ABL1, ABL2, GIGYF2, MYH10	5792	58	18082	1.8839	0.19941	0.00376251	0.0530502
GOTERM_BP_DIRECT	GO:0030182~neuron differentiation	64	0.94857	2.71951e-05	MEF2C, COPS2, CORIN, ATP2B2, GATA2, HOXC8, CASP3, S1PR1, GATA3, SNPH, POU4F2, SHC1, POU4F1, OLIG2, PITX2, PRRXL1, RET, WNT10B, LDB1, OTX2, MECP2, RB1, TBR1, DDIT4, ASCL1, TRAPPC9, HIPK1, BTG2, HIPK2, WNT9B, WNT9A, CDK5R1, BRSK2, NAPA, ITM2C, TAL1, ALDH1A2, LHX2, RUNX1, ACSL4, RUNX2, TLX1, WNT8B, DNMT3A, PTPRD, TRPC6, MAP2K1, BHLHE22, TRPC5, VHL, RYK, NR4A2, NEUROG1, EN1, LMX1A, ELAVL4, ISL1, GAS7…	5792	127	18082	1.57324	0.204509	0.003806	0.0545737
GOTERM_BP_DIRECT	GO:0048812~neuron projection morphogenesis	37	0.548392	3.34081e-05	WNT5A, ALS2, SLC9A6, PLXNA4, NEK3, ZFP335, DICER1, BRSK2, GJA1, CTTN, PACSIN1, GPM6A, DMD, ILK, CNTNAP1, PAK1, NEFL, KIRREL3, DBNL, DAB2IP, SGK1, MAP2K1, UGT8A, LIFR, ITGA1, ZSWIM6, GAS7, SLIT2, ATP7A, ANKRD27, NBL1, ATXN2, NYAP2, SLITRK6, BMP7, SRGAP2, NGF	5792	63	18082	1.83349	0.245022	0.00459705	0.0670376
GOTERM_BP_DIRECT	GO:0030326~embryonic limb morphogenesis	37	0.548392	3.34081e-05	FRAS1, WNT5A, FGFR1, MEGF8, FGF9, HOXA11, GDF5, DICER1, PRRX1, PRRX2, ZBTB16, HOXD10, HOXD11, ALDH1A2, CHST11, HOXA10, TRP63, FBN2, ALX1, TWIST1, FGF4, C2CD3, TBX4, EN1, SKI, MBNL1, HOXC10, NOTCH2, NOTCH1, DKK1, SALL4, LRP6, PBX1, PTCH1, BMP7, PBX2, LRP4	5792	63	18082	1.83349	0.245022	0.00459705	0.0670376
GOTERM_BP_DIRECT	GO:0006897~endocytosis	85	1.25982	3.48542e-05	CD209A, HIP1R, WASF2, SORL1, EPS15L1, ITSN2, ITSN1, CDC42, AP2B1, DAB2, CTTN, PACSIN1, AAK1, NECAP1, CLINT1, SCAMP1, DBNL, MYO6, CSNK1G1, INPPL1, PIK3C2A, PIK3CB, LRP1B, FLOT1, ARHGAP27, SYNJ2BP, LDLRAP1, ARRB1, FNBP1L, RIN2, SH3KBP1, SORT1, RIN1, CSNK1G3, STEAP2, ANKFY1, SNX10, EPN1, SNX11, EPN2, STON2, CAV2, SNX18, SNX6, SNX8, SNX7, SNX4, EEA1, SNX3, ESYT2, UPK1A, RAB11B, WIPF2, WIPF3, WIPF1, E…	5792	181	18082	1.46608	0.254152	0.00471841	0.0699385
GOTERM_BP_DIRECT	GO:0016079~synaptic vesicle exocytosis	16	0.237142	3.53666e-05	CPLX3, RAB3A, SYT1, CPLX2, CPLX1, STX4A, SNAPIN, RPH3A, CADPS, P2RX7, TRIM9, OTOF, SPTBN2, SV2B, VAMP2, UNC13C	5792	19	18082	2.62896	0.25736	0.00471179	0.0709663
GOTERM_BP_DIRECT	GO:0045669~positive regulation of osteoblast differentiation	39	0.578035	4.03332e-05	MEF2C, CTHRC1, NELL1, NPNT, FAM20C, BMPR2, GJA1, JAG1, DDR2, MEN1, HEY1, ILK, JUND, TRP63, FBN2, RUNX2, BMP2, WNT10B, PTGER4, SCUBE2, SOX11, LMNA, IGF1, SMAD1, CTNNBIP1, PRKD1, ACVR2A, ACVR2B, SFRP2, VEGFA, NPPC, GNAS, ID4, BMP7, BMPR1B, ACVR1, BMPR1A, BMP6, SUCO	5792	68	18082	1.7905	0.287752	0.005288	0.0809284
GOTERM_BP_DIRECT	GO:0030501~positive regulation of bone mineralization	25	0.370535	4.11053e-05	MEF2C, NELL1, FAM20C, BMPR2, GPM6B, MIA3, OSR1, PTH, FBN2, ANO6, SLC8A1, BMP2, WNT10B, KL, PKDCC, ACVR2A, ADRB2, ACVR2B, P2RX7, TFAP2A, BMP7, BMPR1B, BMP6, BMPR1A, ACVR1	5792	37	18082	2.10939	0.292364	0.00530627	0.082477
GOTERM_BP_DIRECT	GO:0045778~positive regulation of ossification	18	0.266785	4.55233e-05	WNT5A, WNT10B, BMP2, PTGER4, THRB, SCUBE2, NELL1, SOX11, BMPR2, TAC1, ZBTB16, P2RX7, NIPBL, LECT1, PTH, LRP6, RUNX2, TOB2	5792	23	18082	2.44322	0.318184	0.00578617	0.0913378
GOTERM_BP_DIRECT	GO:0048041~focal adhesion assembly	18	0.266785	4.55233e-05	PTPRK, TAOK2, ARHGEF7, FERMT2, ITGA2, PXN, WHAMM, THY1, AJUBA, CTTN, ARHGAP6, PDPK1, SORBS1, PTK2B, ITGAV, BCL2, TESK2, RHOD	5792	23	18082	2.44322	0.318184	0.00578617	0.0913378
GOTERM_BP_DIRECT	GO:0007612~learning	38	0.563213	4.62176e-05	JPH4, PTGS2, SLC6A1, SYNJ1, CTNND2, UBA6, SORCS3, EPHB2, PAK6, PRKAR2B, GPR21, CHST10, HRH3, BCHE, SLC24A2, CNTNAP2, SLC8A2, NRXN3, HTT, SLC12A5, MECP2, NLGN3, NRXN1, PARK2, NTSR1, ELAVL4, RGS14, ATAD1, SHANK3, VDAC1, GMFB, JUN, ARF4, NTRK2, CNTN2, RELN, CHRNB2, ABL2	5792	66	18082	1.79745	0.322156	0.00578674	0.0927302
GOTERM_BP_DIRECT	GO:0006493~protein O-linked glycosylation	20	0.296428	4.91195e-05	GCNT3, GALNT1, GALNT7, POMK, TET2, TET1, POGLUT1, POMT2, PGM3, TET3, GALNT10, TRAK2, ST8SIA6, EOGT, B3GALNT2, KCNE1, OGT, A4GNT, GALNT13, C1GALT1	5792	27	18082	2.31251	0.338505	0.00605881	0.0985498
GOTERM_BP_DIRECT	GO:0042787~protein ubiquitination involved in ubiquitin-dependent protein catabolic process	66	0.978213	4.96739e-05	HECW1, MAEA, HECW2, DZIP3, RNF185, MYLIP, CUL3, RMND5A, WWP2, KLHL28, WWP1, BTBD3, ITCH, RNF34, RNF146, RNF145, HERC6, HERC3, GAN, HERC2, RBBP6, BTBD9, GM10696, UHRF1, UBR5, KLHL15, MDM2, RNF24, KLHL11, SPOPL, SYVN1, UBE2Z, CACUL1, UBE3A, UBA6, UBE3C, ARIH1, ARIH2, RNF165, HECTD2, ANKIB1, RNF11, NEDD4L, RCHY1, RNF122, TRIP12, HECTD1, RNF144A, RNF144B, RNF19A, CBL, UBE4B, GM15800, TRIM25, PARK2, B…	5792	134	18082	1.53765	0.341583	0.00603846	0.0996616
GOTERM_BP_DIRECT	GO:0007409~axonogenesis	55	0.815177	5.46291e-05	ALS2, ADCY1, PITPNA, LRTM2, PAX6, CNP, PAK3, ANK3, MAPT, POU4F2, LRRC55, PAK1, TOP2B, PRRXL1, FLOT1, VAX2, SLIT2, CTNNA2, NUMBL, SLITRK2, SLITRK1, SLITRK4, CNTN2, SLITRK6, SEMA4A, SPAST, KALRN, WNT5A, RAB3A, CCK, BRSK2, LLGL1, LINGO1, IGF1R, RNF165, BCL2, BCL11B, NUMB, LRFN3, DCLK1, APC, ACTB, RAB8A, PTPRZ1, RYK, CREB1, MAP1B, SPTBN4, NTNG1, NOTCH1, ULK1, ULK2, GSK3B, MAP2, MYH10	5792	107	18082	1.60471	0.368468	0.00654431	0.109598
GOTERM_BP_DIRECT	GO:0048704~embryonic skeletal system morphogenesis	33	0.489106	5.57325e-05	MEF2C, BMI1, MEGF8, PRRX1, DSCAML1, ZEB1, PRRX2, HOXD10, MEN1, HOXA2, HOXA5, CHST11, HOXA7, COL11A1, ALX1, TWIST1, DLG1, MDFI, ASXL2, GSC, SOX11, MYF5, HSPG2, SIX4, HOXB1, EYA1, HOXB7, HOXB8, HOXD3, HOXB5, SIX1, HOXB6, WNT9A	5792	55	18082	1.87314	0.374304	0.00658233	0.111811
GOTERM_BP_DIRECT	GO:0006813~potassium ion transport	63	0.933748	5.77434e-05	KCNH1, KCNJ16, KCNC2, KCNC1, KCNJ15, SLC9A8, ATP1B1, KCNC4, ATP1B3, KCNAB1, ATP1B2, KCNK18, KCNJ12, KCNK13, KCNIP1, KCNJ14, KCNIP3, TMEM175, KCNQ5, KCNQ4, KCNQ3, SLC24A4, SLC24A3, CPOX, VPS4B, KCNG3, KCNQ2, KCNG1, SLC12A7, CNGA2, TMEM38B, KCNT2, KCNH8, KCNH5, KCNA2, KCNA1, KCNA4, KCNA6, KCNJ2, KCNA7, KCNJ3, KCNMB1, KCNMB2, KCNS3, KCNE1, HCN1, SLC12A1, SLC12A2, KCNB1, SLC12A5, ATP1A2, KCNK1, KCNV2…	5792	127	18082	1.54866	0.384801	0.00672464	0.115843
GOTERM_BP_DIRECT	GO:2001237~negative regulation of extrinsic apoptotic signaling pathway	28	0.414999	5.84421e-05	SH3RF1, GCLC, NRP1, IL19, RPS6KB1, SGMS1, TCF7L2, SRC, PHIP, CTTN, DAB2, ITGAV, RB1CC1, YAP1, CFLAR, AR, HTT, IL7, TGFBR1, RELA, LMNA, IGF1, BIRC6, ITGA6, RIPK1, VEGFA, PSME3, ACVR1	5792	44	18082	1.98666	0.388406	0.00671281	0.117244
GOTERM_BP_DIRECT	GO:0001666~response to hypoxia	88	1.30428	7.51984e-05	PPARA, ALAD, ATP1B1, FOSL2, PGF, SLC6A4, ARNT2, EDN1, PDLIM1, CBFA2T3, MMP2, ADORA1, CITED2, HMOX2, MYOCD, PLOD1, PLOD2, CXCR4, HMOX1, ZFP354A, CHRNA4, CYGB, CAT, NOS2, PAK1, LOXL2, TM9SF4, ANGPT2, DPP4, EGR1, RAMP2, CRYAA, FUNDC1, MECP2, MMP14, DDIT4, PRKCB, HIF1A, EP300, ADM, PKLR, VEGFA, NPPC, ADAM17, ABAT, PAM, EGLN3, PML, SOX4, EGLN2, SRF, ARNT, MTHFR, ECE1, PTK2B, LIMD1, DNMT3B, NFATC3, NOX…	5792	192	18082	1.43087	0.468827	0.00851312	0.150835
GOTERM_BP_DIRECT	GO:0018105~peptidyl-serine phosphorylation	65	0.963391	7.65451e-05	PDGFB, STK38, LATS1, PRKX, LATS2, PDPK1, PAK2, ILK, STK39, CAB39, TLK2, AKT3, SYK, SGK1, SGK3, CSNK1G1, PKN2, PRKCE, STK4, PRKCD, PRKCB, PRKD1, MAST4, MAPK1, PRKCQ, HIPK3, HIPK2, MAPK8, CSNK1G3, EIF2AK3, NEK6, PRKD3, MAP3K12, CDK5R1, MKNK2, BRSK2, MAPKAPK3, MKNK1, MAPKAPK2, SRC, UHMK1, STK32B, STK32A, TTBK2, VRK3, SBK1, MORC3, BCL2, PKD1, CAMK2B, DCX, CAMK2A, DCLK1, PDK3, TGFBR1, TGFBR2, SMG1, RI…	5792	133	18082	1.52574	0.474812	0.00854989	0.153535
GOTERM_BP_DIRECT	GO:0008284~positive regulation of cell proliferation	216	3.20142	8.38534e-05	RAD51B, CDX2, PTGS2, GM3183, PGF, OSMR, EDN1, STAT5B, BTC, TPD52, C330006A16RIK, CD47, S1PR1, GAB2, CTGF, WDR77, ILK, RARA, CCAR1, NUDT16, WNT10B, MECP2, LIFR, MAPK1, JUN, VEGFA, PDGFRA, PDGFRB, HAS2, CDCA7L, GCNT2, GNAI2, BCL2L1, CALR, KRAS, ACER3, NTF3, TRPC5, TGFBR1, ACER2, HILPDA, HGF, NPY5R, PRAMEL5, NTRK3, NOTCH2, GM3286, NOTCH1, ETS1, SFRP2, NTRK2, TGFBR3, GRK5, RBPJ, MAB21L1, NCOR1, MAB21…	5792	542	18082	1.24415	0.506133	0.00923979	0.168182
GOTERM_BP_DIRECT	GO:0048008~platelet-derived growth factor receptor signaling pathway	24	0.355714	8.4455e-05	PTPRJ, PLAT, SCHIP1, ZFAND5, NRP1, BCR, PDGFB, ARID5B, GM21949, MYO1E, TIPARP, PTEN, SRC, IQGAP1, RGS14, PDGFRA, PDGFRB, PDGFC, JAK2, PDGFD, ABL1, RAPGEF1, ABL2, PLEKHA1	5792	36	18082	2.08126	0.508626	0.00918547	0.169387
GOTERM_BP_DIRECT	GO:0051216~cartilage development	44	0.652142	9.87332e-05	WNT5A, TAPT1, EDN1, GDF5, DICER1, PRRX1, SOX5, COL2A1, ZEB1, SOX6, PRRX2, ZBTB16, COL9A1, TYMS, LECT1, CD44, HOXC4, PAX7, CHST11, FBXW4, CREB3L2, COL11A1, PITX1, COL10A1, IHH, BMP3, HYAL1, BMP2, SMAD9, TGFBR2, SMAD1, ATP7A, BBS1, CSGALNACT1, EP300, HIF1A, SFRP2, HOXD3, GNAS, CHSY1, BMP7, BMPR1B, BMP6, BMPR1A	5792	82	18082	1.67516	0.564249	0.0105933	0.197998
GOTERM_BP_DIRECT	GO:0032332~positive regulation of chondrocyte differentiation	17	0.251964	0.000106287	FGF18, THRB, HOXA11, RELA, GDF6, GDF5, SOX5, PKDCC, ZBTB16, SOX6, POR, HOXD11, BMPR1B, LOXL2, RUNX2, IHH, BMP6	5792	22	18082	2.41237	0.591081	0.0112556	0.21313
GOTERM_BP_DIRECT	GO:0035329~hippo signaling	17	0.251964	0.000106287	MOB1B, SAV1, TEAD1, TEAD3, WWTR1, AMOTL1, AMOTL2, LATS1, STK4, LATS2, STK3, AJUBA, PJA2, FAT4, AMOT, LIMD1, YAP1	5792	22	18082	2.41237	0.591081	0.0112556	0.21313
GOTERM_BP_DIRECT	GO:0008045~motor neuron axon guidance	20	0.296428	0.00010687	PLXNA4, EGR2, NRP1, KIF5C, FOXP1, SLIT2, MYCBP2, EPHA3, ALCAM, HOXA1, EPHA4, HOXA2, LHX1, CXCR4, RNF165, LHX3, LHX4, SEMA3A, LHX9, ETV4	5792	28	18082	2.22992	0.593082	0.0111764	0.214298
GOTERM_BP_DIRECT	GO:0042752~regulation of circadian rhythm	31	0.459463	0.000117158	PPARA, ADCY1, UBE3A, CREM, BTRC, EZH2, PML, RORA, NPAS2, CRY2, NR1D1, NR1D2, PER2, PER1, PRKAA1, PRKAA2, KDM5B, FBXW11, CCAR2, KDM5C, ROCK2, CREB1, KLF10, MAPK10, PPARGC1A, PPP1CB, CSNK1D, PSPC1, MAPK9, MAPK8, FBXL3	5792	52	18082	1.86113	0.626825	0.0120955	0.234905
GOTERM_BP_DIRECT	GO:0001822~kidney development	63	0.933748	0.000135536	SCHIP1, LZTS2, HNF1B, PAX2, CITED2, GPC3, GATA3, ZFP354A, ROBO2, CAT, ARID5B, SOX11, GM21949, BCL2L11, ACVR2B, VEGFA, SIX1, WNT9B, TFAP2B, PYGO2, TFAP2A, PDGFRB, ADAMTS1, FOXC1, HAS2, TRP73, CUX1, IFT88, TIPARP, MME, CTNND1, RRM2B, WT1, ALDH1A2, TCF21, ACE, AMER1, LHX1, FAT4, BCL2, OVOL1, TMED10, PKD1, PCSK5, CAR2, C1GALT1, APC, SLC12A1, KIF3A, MYO1E, TGFBR1, FBN1, RPGRIP1L, SMAD4, TET2, ANXA4, C…	5792	130	18082	1.51292	0.68029	0.0138103	0.271706
GOTERM_BP_DIRECT	GO:0017148~negative regulation of translation	39	0.578035	0.000140595	CPEB3, NANOS1, CNOT2, SYNCRIP, IGF2BP1, CPEB1, CALR, LIN28A, TRIM71, WT1, RPS3, YBX2, PAIP2B, PATL1, EIF4EBP1, EIF4EBP2, DDX3X, TIA1, RARA, SAMD4B, PAIP2, FMR1, ENC1, ILF3, FXR2, CAPRIN1, DAPK1, FXR1, EIF4E, TSC1, BTG2, RPL13A, GRB7, XRN1, GIGYF2, EIF2AK3, EIF4E2, IGFBP5, TOB1	5792	71	18082	1.71484	0.693615	0.0141509	0.281834
GOTERM_BP_DIRECT	GO:0007015~actin filament organization	44	0.652142	0.000141837	MTSS1, ENAH, ACTR3B, ARHGAP17, SRF, WHAMM, ACTR3, CDC42, ACTR2, ARHGAP6, PACSIN1, SORBS3, SORBS1, PTK2B, SORBS2, BCL2, TRPV4, BRK1, LMOD1, DLG1, CLRN1, TMSB15L, ARHGEF2, CRYAA, MYO1B, INPPL1, ERMN, PCDH15, CTNNA1, SIRPA, PPARGC1B, RUFY3, NCK2, PPP1R9A, RND1, ARF1, CFL2, TMOD2, TMOD3, WASL, DBN1, EMP2, ABL2, TMOD1	5792	83	18082	1.65498	0.6968	0.0141063	0.284321
GOTERM_BP_DIRECT	GO:0045599~negative regulation of fat cell differentiation	29	0.429821	0.000151172	E2F1, WNT5A, JDP2, ENPP1, FOXO1, JAG1, DLK1, RORA, TCF7L2, TRIB2, FAM57B, GATA2, ZFP36L2, WNT1, GATA3, INSIG1, WNT10B, ASXL1, RUNX1T1, GPER1, WWTR1, SIRT1, ANKRD26, VEGFA, NUCB2, LRP6, SORT1, ID4, TGFB1I1	5792	48	18082	1.88614	0.719703	0.0148522	0.303006
GOTERM_BP_DIRECT	GO:0050808~synapse organization	24	0.355714	0.000155672	LRRC4, MYO5A, SLC9A6, SNCB, RAB39B, SNCA, NFASC, NLGN1, CTNND2, NLGN2, PCDHGC5, NLGN3, PCDHGC4, PCDHGC3, LMX1A, ELFN1, ATP2B2, DACT1, TSC1, ANK3, TNR, LRRTM2, LRRTM1, LRP4	5792	37	18082	2.02501	0.730119	0.0151145	0.312013
GOTERM_BP_DIRECT	GO:0030514~negative regulation of BMP signaling pathway	28	0.414999	0.000171263	WNT5A, RBPMS2, GDF3, TWSG1, PPM1A, LEMD3, GREM2, TCF7L2, WNT1, VWC2, HTRA3, DAND5, NANOG, SMAD7, SMAD6, FZD1, SKI, TMPRSS6, CTDSPL2, NBL1, NOTCH1, DKK1, TRIM33, SFRP2, HIPK2, ABL1, CHRD, TOB1	5792	46	18082	1.90028	0.763299	0.0164263	0.34321
GOTERM_BP_DIRECT	GO:0043161~proteasome-mediated ubiquitin-dependent protein catabolic process	70	1.0375	0.000180634	MAEA, DZIP3, BTRC, PPP2R5C, RLIM, CD2AP, CUL3, FBXL19, RMND5A, WWP2, TRIM9, UBXN2B, WWP1, PSMD1, BTBD3, PCBP2, RNF38, RNF34, AGAP3, RNF145, KIF14, TBL1XR1, UBE2A, UBE2H, RNF222, BTBD9, GM10696, ARRB1, RNF24, UBE2W, KLHL11, NFE2L2, SPOPL, FBXL3, CLOCK, RAD23B, RAD23A, PML, NHLRC1, EDEM3, CDC34, UBE2D3, RNF165, PPP2CB, KLHL42, NEDD4L, FBXW11, RNF122, NSFL1C, UBE4B, PCNP, KCTD2, PARK2, KCTD5, TRIM63…	5792	149	18082	1.46666	0.781246	0.0171223	0.361956
GOTERM_BP_DIRECT	GO:0045184~establishment of protein localization	27	0.400178	0.000193612	LIMS1, CRIPT, NPNT, RDX, CEP55, WBP2, ANK3, DLG4, KPNB1, USH2A, KIF14, RAP2A, IKZF1, NLGN1, ITGA2, NRXN1, ZDHHC15, CHMP1B, GRIA2, PLK1, ITGA8, IST1, MDM2, MCC, ABL1, PHLDB2, PLEKHA1	5792	44	18082	1.91571	0.803877	0.018137	0.387914
GOTERM_BP_DIRECT	GO:0006986~response to unfolded protein	30	0.444642	0.000214728	CREBRF, DERL2, SYVN1, DERL1, VAPB, EDEM3, EDEM1, STT3B, HSPH1, ATF6B, CREB3L2, CREB3L1, HSPE1, YOD1, THBS1, DNAJC3, DAB2IP, HERPUD1, JKAMP, CHAC1, TMBIM6, PARK2, HERPUD2, PARP16, ATF6, UPF3B, HSPA4L, FAF2, EIF2AK3, UBXN4	5792	51	18082	1.83641	0.835805	0.0198743	0.430136
GOTERM_BP_DIRECT	GO:0006607~NLS-bearing protein import into nucleus	14	0.2075	0.000216062	VHL, DAG1, IPO4, IPO5, KPNA6, KPNA4, RANBP2, NUP54, KPNA3, TNPO2, KPNA2, TNPO1, KPNB1, KPNA1	5792	17	18082	2.57097	0.837637	0.019779	0.432801
GOTERM_BP_DIRECT	GO:0048596~embryonic camera-type eye morphogenesis	14	0.2075	0.000216062	CRYAA, PAX6, ZEB1, FZD5, CITED2, KDM2B, SP1, HIPK1, SP3, HIPK2, LRP6, TFAP2A, BMP7, IHH	5792	17	18082	2.57097	0.837637	0.019779	0.432801
GOTERM_BP_DIRECT	GO:0043410~positive regulation of MAPK cascade	52	0.770713	0.000219239	PDGFB, FGF9, LEPR, FGF10, LPAR1, IL11, CDC42, NOD2, TNFRSF11A, ILK, PELI2, FAS, AR, DAB2IP, GPER1, PRKCE, PRKCD, CD84, DNAJC27, SPAG9, ADRB2, KSR2, RELT, BNIP2, RIPK1, NGFR, KSR1, FGFR1, CAV2, KIT, ITGB1, IGF1R, ADRB3, TNFRSF1B, SORBS3, ITGAV, C1QTNF1, PTPRC, BMP2, LAMTOR1, RYK, FLT4, IGF1, IGF2, P2RX7, EPHA8, CDON, NTRK2, ADRA1A, IGFBP3, IGFBP4, F2R	5792	104	18082	1.56095	0.841921	0.019851	0.439153
GOTERM_BP_DIRECT	GO:0051260~protein homooligomerization	88	1.30428	0.000224009	GJA8, ALS2, KCNC2, LZTS3, KCNC1, SYT1, ALAD, KCNC4, ATL2, SLC6A1, SLC6A4, IDE, ATL3, FGFRL1, LNX2, MFF, MAT1A, HMOX1, FAS, PRN, KCNG3, SLC1A1, KCNG1, CRYAA, SCUBE1, PICK1, FLOT1, KCTD21, ECT2, NUPL1, TOR2A, ST13, SPAG9, RIPK1, CLDN1, KCTD12B, EIF2AK3, SPAST, PAM, DERL1, KCNA2, PRND, KCNA1, PNPT1, KCNA4, KCNA6, KCNA7, ACAT1, GCH1, KCNS3, CEP57, C1QTNF1, C1QTNF2, TOR1A, TGM2, NUP54, EHD1, ENTPD1, E…	5792	197	18082	1.39455	0.84814	0.0200627	0.448687
GOTERM_BP_DIRECT	GO:0030099~myeloid cell differentiation	19	0.281607	0.000229733	L3MBTL3, CCR1, TIRAP, PML, TET2, PRKX, CBFB, CDKN1C, TAL1, DAB2, HOXB7, NCOA6, BCL6B, JAK2, GFI1, MYB, CLEC5A, KAT6A, THPO	5792	27	18082	2.19689	0.855281	0.0203535	0.460126
GOTERM_BP_DIRECT	GO:0001934~positive regulation of protein phosphorylation	83	1.23018	0.000233684	MMP9, TLR3, WNT1, EDNRB, CDC42, DAB2, MAP3K5, RSPO1, CTGF, CXCR4, RALB, PELI2, OGT, PAK1, FAM129A, FGF1, MAP2K7, FGF4, RAP2A, TNIK, CRYAA, PTGER4, ROCK2, FLOT1, GPER1, STK4, SENP2, ACVR2A, CCND1, EP300, ARRB1, CCND2, RIPK1, HIPK2, VEGFA, DOK7, CDK2AP1, ADAM17, AKAP6, MAPK9, PLA2G6, GNAS, SEMA4D, NGF, MAVS, WNT5A, HMGB1, MOB2, ATG14, BMPR2, GPRC5B, PTK2, KRAS, RASGRP1, RB1CC1, P2RY1, GM21596, CD6,…	5792	184	18082	1.40824	0.860014	0.0204843	0.468023
GOTERM_BP_DIRECT	GO:0051091~positive regulation of sequence-specific DNA binding transcription factor activity	53	0.785534	0.000254092	EDN1, PTEN, DDR2, WNT1, TNFRSF11A, TRIM8, MYOCD, IFRD1, WNT10B, ARID5B, ESR2, NFAM1, HMGA2, PPARGC1A, STK3, PPARGC1B, JMY, TRIM37, JUP, EP300, NCOA3, HIPK2, SMARCA4, NGF, MAVS, NDP, SAV1, KIT, TRIM15, SRF, ATF2, PPP3CA, TRAF6, TRAF5, NKX2-2, DVL2, MBTPS2, FOXA1, CREBBP, FZD1, NEUROG1, TRIM25, FZD2, TRIM62, FZD4, TRIM21, MID2, HDAC4, PPRC1, NEUROD2, LRP6, JAK2, RNF41	5792	107	18082	1.54636	0.882103	0.0220241	0.508796
GOTERM_BP_DIRECT	GO:0042127~regulation of cell proliferation	99	1.46732	0.000257565	PTGS2, FOXO1, JAG1, CXCL10, MYD88, SERPINE1, FAS, PITX2, BRAF, FA2H, SIX3, CTNNA1, MECOM, JUP, ASCL1, HIF1A, PPBP, RELT, PRDM1, PIAS1, TFAP2E, FGFR1, BMPR2, SRC, TAL1, PTK2, JUND, LHX5, TEC, NKX2-3, MAFG, TRP53, B4GALT1, TCF7, TGFBR2, SMAD4, TEAD1, DUSP22, GUCY2C, BRCA1, EPS15, NOTCH1, CDKN1B, SFRP2, CFDP1, RBPJ, ABL2, PLAU, KLF4, SRMS, KCNH1, SAT1, HP1BP3, MITF, EZH2, LGR5, SPRY2, TNFRSF11A, CHS…	5792	227	18082	1.36153	0.885499	0.0220943	0.515734
GOTERM_BP_DIRECT	GO:0032092~positive regulation of protein binding	37	0.548392	0.000277354	PACS1, WNT5A, CTHRC1, DERL1, HIP1R, CALD1, TCF7L2, MEN1, ACE, TMEM173, TIAM1, MAP1LC3B, RALB, PKD1, HSPA4, PLXND1, USP33, SPPL3, HERPUD1, BMP2, ARHGEF7, FLOT1, RFNG, PARK2, STK4, STK3, DACT1, EP300, ARRB1, KRIT1, GSK3B, HIPK2, ABL2, EIF2AK3, ADD2, FAM220A, NGF	5792	68	18082	1.69868	0.903064	0.023532	0.555254
GOTERM_BP_DIRECT	GO:0035264~multicellular organism growth	58	0.859641	0.000282168	KDM6A, DICER1, CDC42, SLC1A2, RC3H2, RARA, IHH, TBL1XR1, AR, ARID5B, ZFX, PDE4D, PKDCC, RMI1, GRHL2, RBBP6, TNKS2, TARBP2, SLITRK1, SMO, G6PC, NCOA3, GNAS, SLITRK6, GIGYF2, KMT2C, TCF7L2, ZFP36L1, UNC79, ERCC6, TMED2, STK40, HOXA5, SOS1, ETNK2, PALB2, APBA1, PLAG1, GPD2, TRP53, CCM2, WDTC1, SELM, SLC12A2, SLC12A5, IGF1, ICMT, EN1, PCDH15, WWTR1, SLCO1A6, ATM, ATRX, CDKN1C, NOTCH2, SPTBN2, H3F3B, …	5792	120	18082	1.50891	0.906912	0.0236966	0.564865
GOTERM_BP_DIRECT	GO:0030512~negative regulation of transforming growth factor beta receptor signaling pathway	31	0.459463	0.00029359	ASPN, GLG1, CAV2, NEPN, SNX6, STRAP, ONECUT2, PPM1A, LEMD3, PRDM16, WNT1, PDPK1, PEG10, CHST11, NKX2-1, HTRA3, HSPA5, TRP53, DAND5, SMAD7, SMAD6, SNX25, SKI, LDLRAD4, SIRT1, ADAM17, TGFBR3, SMURF2, TGFB1I1, SMURF1, PMEPA1	5792	54	18082	1.7922	0.915443	0.0244007	0.587666
GOTERM_BP_DIRECT	GO:0003151~outflow tract morphogenesis	31	0.459463	0.00029359	MEF2C, SEC24B, NPY2R, TBX20, BMPR2, ATF2, CITED2, NIPBL, HEY1, ILK, THBS1, PLXND1, DVL2, SOX11, TGFBR2, FZD1, FZD2, ISL1, NPY5R, EYA1, HIF1A, SFRP2, NEDD4, JUN, SIX1, VEGFA, TFAP2A, TGFBR3, RBPJ, SMARCA4, BMPR1A	5792	54	18082	1.7922	0.915443	0.0244007	0.587666
GOTERM_BP_DIRECT	GO:0007626~locomotory behavior	53	0.785534	0.000338898	ALS2, SLC6A3, ADCY5, STRN, PTEN, GPR88, PAK6, ATP2B2, DLG4, CHRNA4, SEPP1, NEGR1, GNG7, MYO6, ZDHHC8, GRM1, NAV2, GRM6, ABAT, RELN, RASD2, ASTN1, UBA6, GPRC5B, MEIS1, TAL1, DDHD2, NPAS3, CHD7, PDE1B, FIGN, ALDH1A3, LRRTM1, NKX2-1, SNAP25, APBA1, GNAO1, HTT, PCDH15, CELSR1, LMX1A, PARK2, FIG4, ELAVL4, SHANK3, ATP7A, GMFB, SLC18A2, CHRNB2, CACNA1E, SCN8A, HTR2C, CACNA1B	5792	108	18082	1.53204	0.94225	0.0278391	0.678065
GOTERM_BP_DIRECT	GO:0048813~dendrite morphogenesis	26	0.385356	0.000363622	MEF2A, PREX2, DCDC2A, ABI1, ITGB1, SLC11A2, BTBD3, SEMA3A, DCX, CAMK2A, DCLK1, RBFOX2, ROCK2, MINK1, KIDINS220, ELAVL4, FARP1, CTNNA2, ATP7A, TMEM106B, DACT1, MAPK8, LRP8, ABL2, LRP4, VLDLR	5792	43	18082	1.88766	0.953099	0.0295517	0.727362
GOTERM_BP_DIRECT	GO:0021952~central nervous system projection neuron axonogenesis	11	0.163035	0.00037536	PRDM8, BHLHE22, SPTBN4, NR4A2, CHRNB2, DCX, DCLK1, SLIT2, EPHB1, EPHB2, MYCBP2	5792	12	18082	2.86173	0.957511	0.0301996	0.750758
GOTERM_BP_DIRECT	GO:0043524~negative regulation of neuron apoptotic process	73	1.08196	0.000384528	MEF2C, NRP1, SNCB, GABRB2, GRIK2, LGMN, CPEB4, SNCA, GDF5, ITSN1, HSPH1, PDPK1, HMOX1, ILK, PIK3CA, DNAJC5, POU4F1, AGAP2, OXR1, KIF14, C5AR1, ROCK1, BRAF, BARHL1, AARS, MECP2, STXBP1, SIX4, PPARGC1A, TOX3, NDNF, FAM134B, HIF1A, KDM2B, BTG2, JUN, HIPK2, VEGFA, SIX1, TFAP2B, TFAP2A, TRP73, NGFR, CHL1, FAIM2, NGF, GCLC, CRLF1, CNTFR, UBE2V2, BCL2L1, GPI1, MDK, KRAS, PTK2B, BCL2, NEFL, RASA1, NES, N…	5792	160	18082	1.42436	0.960666	0.0306331	0.769027
GOTERM_BP_DIRECT	GO:0001503~ossification	48	0.711427	0.000398435	IBSP, TAPT1, TWSG1, FGF18, CSF1, MMP9, COL2A1, GPM6B, OSTN, DDR2, CBFB, MEN1, IGSF10, TNFRSF11A, CTGF, BCL2, DHX36, RUNX1, TRAF6, COL11A1, RUNX3, IHH, TWIST1, BMP3, BMP2, MYF5, PKDCC, MMP16, IGF2, SPARC, SUN1, MMP14, COL5A2, PPARGC1B, SMO, SP1, SP3, RASSF2, NPPC, SORT1, FOXC1, MAPK8, STC1, ATP6V0A4, BMP7, EIF2AK3, SUCO, BMP6	5792	96	18082	1.56095	0.96501	0.0314261	0.796735
GOTERM_BP_DIRECT	GO:0040008~regulation of growth	37	0.548392	0.000402507	ING3, ENOX2, ZMAT3, TSPYL5, PHIP, IGSF11, EPC1, GPC3, PAK2, ACTL6A, SHC1, BRMS1L, BRD8, IHH, YEATS4, DAB2IP, SOCS2, NDNL2, SOCS3, TGFBR1, SOCS1, TGFBR2, SOCS6, SOCS7, SOCS5, HMGA2, CISH, PRKCB, UBE2E3, HEPACAM, TMPRSS11D, PTCH1, MCTS1, IGFBP3, GAP43, IGFBP4, IGFBP5	5792	69	18082	1.67406	0.966189	0.0314475	0.804846
GOTERM_BP_DIRECT	GO:0030217~T cell differentiation	25	0.370535	0.00041311	LEPR, PREX1, SOX4, ITPKB, KIT, CACNB4, CHD7, GATA3, WWP1, BCL2, BCL11A, PPP3CB, CD4, PATZ1, RUNX2, NFATC3, RHOH, EGR1, PTPRC, IKZF1, HS1BP3, VAV1, PKNOX1, SP3, NHEJ1	5792	41	18082	1.90359	0.969076	0.0319659	0.825963
GOTERM_BP_DIRECT	GO:0030324~lung development	59	0.874463	0.000413643	FGF18, FGF7, FGF9, DICER1, FGF10, CCDC39, ZIC3, ASAH1, SPRY2, EIF4EBP1, GPC3, CTGF, WWP1, CCBE1, AARD, LOX, FGF1, PITX2, CFTR, MMP14, ACVR2B, EP300, VEGFA, PDGFRA, CUX1, IFT88, ADAMTS2, WNT5A, FGFR1, HMGB1, RAB3A, TSHZ3, ALDH1A2, FBXW7, STK40, CHIL1, HOXA5, LHX3, GM21596, NKX2-1, SIM2, SREBF1, EPAS1, FOXA1, TBX4, TGFBR2, IGF1, SMAD2, SPARC, TAB1, FOXP1, FOXP2, NOTCH1, EIF4E, SP1, SP3, TMTC3, BMPR…	5792	124	18082	1.48542	0.969214	0.0317149	0.827025
GOTERM_BP_DIRECT	GO:0008285~negative regulation of cell proliferation	155	2.29732	0.000453156	PTGS2, FGFRL1, PPP2R5C, FGF10, STRN, REST, FOXO4, CNOT7, ADORA1, KANK2, BAK1, MYOCD, ROBO1, KIFAP3, CDKN2D, GATA3, WDR77, RARA, ZFP503, TWIST2, PTPRJ, PTPRK, DAB2IP, MAGI2, PIM2, PTPRU, WNK2, STK4, STK3, JUN, TFAP2B, TGIF1, TFAP2A, PMP22, CAV2, CYP1B1, SOX4, SOX7, BDKRB2, SRF, ITGB1, WT1, VDR, TMEM127, BCHE, PBRM1, RUNX1, B4GALT1, TRP53, BMP2, MAP2K1, IL1RL1, KLF13, SMAD6, TGFBR2, KLF11, WDR6, SM…	5792	384	18082	1.26014	0.977924	0.0343792	0.905685
GOTERM_BP_DIRECT	GO:0006829~zinc II ion transport	18	0.266785	0.000485857	SLC39A14, SLC39A10, SLC39A13, SLC30A1, SLC39A9, SLC30A4, SLC39A7, SLC30A5, SLC39A6, SLC30A2, SLC39A5, SLC30A3, SLC30A10, SLC30A8, SLC30A6, AP3B1, SLC39A1, SLC30A7	5792	26	18082	2.16131	0.983236	0.036486	0.97074
GOTERM_BP_DIRECT	GO:0010765~positive regulation of sodium ion transport	18	0.266785	0.000485857	CXCL1, SGK1, SCN1B, SGK3, SCN3B, WNK3, FGF12, PRSS8, GPD1L, ADRB2, ANK3, SCN4B, CNTN1, GNAS, AHCYL1, NEDD4L, MLLT6, AKT3	5792	26	18082	2.16131	0.983236	0.036486	0.97074
GOTERM_BP_DIRECT	GO:0050680~negative regulation of epithelial cell proliferation	38	0.563213	0.000494887	WNT5A, MEF2C, MTSS1, LIMS1, STRAP, SAV1, GDF5, PAX6, CDC73, PTEN, ATF2, MEN1, DAB2, IFT122, GPC3, A4GNT, RUNX3, APC, DLG1, DAB2IP, AR, WNT10B, EPPK1, CDK6, RB1, ESR2, CDKN1C, SUZ12, CDKN1B, SFRP2, IFT57, LRP6, TGFBR3, WFDC1, MCC, PTCH1, IFT52, IFT88	5792	72	18082	1.64767	0.984463	0.0368231	0.988697
GOTERM_BP_DIRECT	GO:0042472~inner ear morphogenesis	38	0.563213	0.000494887	WNT5A, FGFR1, FGF9, PRRX1, FGF10, COL2A1, PRRX2, ZIC1, PAX2, EPHB2, GATA2, ATP2B2, SPRY2, WNT1, HOXA1, KCNQ4, CHD7, GATA3, ALDH1A3, INSIG1, PAX8, GFI1, COL11A1, ABR, BCR, MYO6, TMIE, OTX2, NEUROG1, FZD3, CELSR1, SIX4, EYA1, ITGA8, FOXG1, SIX1, TFAP2A, SLITRK6	5792	72	18082	1.64767	0.984463	0.0368231	0.988697
GOTERM_BP_DIRECT	GO:0071108~protein K48-linked deubiquitination	17	0.251964	0.000516787	OTUD4, FAM188A, OTUB2, FAM63B, USP19, ATXN3, USP27X, OTUB1, OTUD7B, USP37, OTUD7A, YOD1, TNFAIP3, USP34, USP25, USP33, VCPIP1	5792	24	18082	2.21134	0.987078	0.0380848	1.03223
GOTERM_BP_DIRECT	GO:0030511~positive regulation of transforming growth factor beta receptor signaling pathway	17	0.251964	0.000516787	NPNT, SMAD4, GIPC1, FURIN, CITED2, MEN1, CDKN1C, DAB2, MYOCD, ITGA8, HIPK2, SDCBP, TGFBR3, ADAM17, TGFB1I1, THBS1, RNF111	5792	24	18082	2.21134	0.987078	0.0380848	1.03223
GOTERM_BP_DIRECT	GO:0031338~regulation of vesicle fusion	23	0.340892	0.000529514	RABGAP1, TBC1D10B, SYT4, TBC1D8, TBC1D9, RABGAP1L, TBC1D22B, TBC1D22A, TBCK, TBC1D16, TBC1D15, RUNDC1, SGSM1, EVI5, TBC1D14, GRTP1, TBC1D13, TBC1D5, TBC1D4, EVI5L, TBC1D30, TBC1D8B, TBC1D9B	5792	37	18082	1.94064	0.988391	0.0386661	1.05753
GOTERM_BP_DIRECT	GO:1902895~positive regulation of pri-miRNA transcription from RNA polymerase II promoter	16	0.237142	0.000540552	BMP2, PDGFB, RELA, SMAD6, TEAD1, NFKB1, CTCF, SMAD1, SRF, STAT3, FOS, HIF1A, JUN, NGFR, BMPR1A, SMARCA4	5792	22	18082	2.27047	0.989421	0.039117	1.07946
GOTERM_BP_DIRECT	GO:0048661~positive regulation of smooth muscle cell proliferation	41	0.607677	0.000614311	RBPMS2, NAMPT, C3AR1, PTGS2, PDGFB, STAT5B, EDN1, IL13, RPS6KB1, IGF1R, PTK2, WISP1, MYD88, S1PR1, HMOX1, TGM2, SHC1, CALCRL, PDGFD, THBS1, TRAF6, EGR1, TGFBR2, SKP2, ITGA2, IGF1, PPARGC1A, FOXP1, NPY5R, IL6RA, HDAC4, HIF1A, GNAQ, AKR1B3, GSK3B, JUN, VEGFA, PDGFRB, ABCC4, HBEGF, RBPJ	5792	80	18082	1.59997	0.994314	0.0439592	1.22589
GOTERM_BP_DIRECT	GO:0060021~palate development	43	0.63732	0.000622597	FRAS1, WNT5A, MEF2C, WFIKKN2, SCHIP1, BBS7, TIPARP, PRRX1, COL2A1, PRDM16, NPRL3, EPHB2, MEN1, TCF21, CHD7, OSR1, HAND2, SOS1, INSIG1, BCOR, ALX1, TWIST1, GM21949, TGFBR1, ARID5B, PAK1IP1, TGFBR2, SMAD4, SKI, SMAD2, PKDCC, ACVR2B, BNC2, PDGFRA, LRP6, GDF11, WNT9B, PYGO2, TFAP2A, TGFBR3, IFT88, PLEKHA1, BMPR1A	5792	85	18082	1.57931	0.994697	0.0441635	1.24233
GOTERM_BP_DIRECT	GO:0071805~potassium ion transmembrane transport	45	0.666963	0.000624672	SLC9A9, KCNH1, KCNC2, KCNC1, SLC9A8, KCNK15, KCNC4, SLC9A6, KCNA2, KCNK18, KCNA1, SLC9A2, KCNA4, KCNA6, KCNJ2, KCNK13, KCNA7, KCNIP1, KCNIP3, KCNK10, KCNMB2, TMEM175, KCNS3, KCNQ5, KCNQ4, KCNQ3, KCNE1, NALCN, KCNQ2, KCNG3, KCNG1, HCN1, KCNB1, KCNK1, KCNK2, KCNV2, KCNV1, KCNK3, TMEM38B, KCNK4, KCNT2, KCNF1, KCNH8, KCNH5, SLC9A1	5792	90	18082	1.56095	0.994789	0.0439372	1.24644
GOTERM_BP_DIRECT	GO:0007568~aging	77	1.14125	0.000650568	SLC6A3, SNCA, EIF5A, CNP, RPS6KB1, FOXO3, AURKB, PAX2, FOXO4, CANX, PTEN, ATP2B1, FOS, EDNRB, BAK1, SIN3A, CASP9, CTGF, CASP7, SHC1, RPN2, CAT, CASP2, KRT83, RELA, PDE4D, CTNNA1, PPARGC1A, NCAM1, CD86, CAPN10, ADM, EIF2S1, JUN, DLD, KRT14, ABAT, CTSC, NFE2L2, GCLC, LITAF, GRB2, ALDOC, NPY2R, COL3A1, KCNMB1, GLRX2, SLC32A1, TYMS, ADRB3, TNFRSF1B, DMD, CNR1, CACYBP, JUND, P2RY1, NOX4, SREBF1, DNMT3…	5792	173	18082	1.38951	0.99581	0.0453384	1.29779
GOTERM_BP_DIRECT	GO:0051028~mRNA transport	44	0.652142	0.000725947	SRSF1, ENY2, NCBP2, ZC3H3, NUP98, NUP160, AHCTF1, EIF5A, NUP93, IGF2BP1, IGF2BP2, IGF2BP3, CPEB1, NXT2, HNRNPA3, ZFP36L1, NUP214, POM121, DDX19A, SEH1L, NUP50, MAGOHB, NUP54, RANBP2, MCM3AP, RANBP17, MYO1C, HTT, KIF5C, FMR1, HNRNPA2B1, G3BP2, NXF1, NUPL2, HNRNPA1, NUPL1, QK, SRSF3, SENP2, FYTTD1, THOC2, XPO7, EIF5A2, THOC1	5792	88	18082	1.56095	0.997779	0.0500456	1.44713
GOTERM_BP_DIRECT	GO:0045664~regulation of neuron differentiation	20	0.296428	0.000749673	NTF3, EFNA3, DICER1, PAX6, NLGN1, EOMES, NEUROG1, DPYSL2, YWHAG, EYA1, NREP, BCL11B, CDON, NUMB, SIX1, NEUROD2, TFAP2A, MAPK8, ZFHX3, NGF	5792	31	18082	2.01412	0.998181	0.0512197	1.49409
GOTERM_BP_DIRECT	GO:0043087~regulation of GTPase activity	37	0.548392	0.00081058	ALS2, RAB3GAP2, FGD1, IQGAP2, RDX, POT1B, OCRL, PRKG1, IQGAP1, RASAL1, TBC1D15, ARHGAP6, EVI5, TIAM1, RASGRP1, ARHGAP1, PAFAH1B1, RASA2, NGEF, DAB2IP, VAV3, TBC1D10B, DGKI, RICTOR, VAV2, VAV1, EPHA3, EPHA5, AJUBA, EPHA4, PROM2, TSC1, SIPA1L1, NTRK2, EFNA5, SYNGAP1, CRK	5792	71	18082	1.6269	0.998911	0.0548216	1.61453
GOTERM_BP_DIRECT	GO:0006605~protein targeting	23	0.340892	0.000879211	YWHAZ, ZDHHC3, PAN3, MYO6, MYO1C, MLPH, SORL1, PICK1, NLGN1, AKAP12, PML, YWHAB, NBEA, GIPC1, SYNJ2BP, YWHAE, AP1S3, YWHAG, PPP1R3C, TRAK2, YWHAQ, NUP54, RHOD	5792	38	18082	1.88957	0.999389	0.0588532	1.75009
GOTERM_BP_DIRECT	GO:0006974~cellular response to DNA damage stimulus	166	2.46035	0.000885643	RAD51D, RAD51B, FOXO1, INO80, EPC2, RAD21, WDR76, TLK1, H2AFX, TLK2, CCAR2, AP5Z1, NDNL2, YY1, LIG1, DTX3L, FMR1, TOPBP1, RAD9A, PITHD1, DCLRE1C, MAPK1, UHRF1, NABP1, DCLRE1B, BAZ1B, ASCC3, UBR5, TRP73, MCTS1, RAD17, RAD23B, RAD23A, HUS1, TIPIN, CEP164, MAPKAPK2, RRM2B, ATF2, SLX4, FBXW7, UBE2D3, NIPBL, RNF169, SPIDR, TRAF6, PALB2, TRP53, VAV3, TAOK2, TAOK1, FTO, EME1, TAOK3, ZBTB40, SMG1, RAD54L…	5792	420	18082	1.23389	0.999421	0.0588035	1.76279
GOTERM_BP_DIRECT	GO:0001942~hair follicle development	29	0.429821	0.000905173	SOX21, SAV1, DICER1, APCDD1, LGR5, LGR4, PRSS8, ACVR1B, ZDHHC21, LHX2, SOS1, TRP63, TNFRSF19, SOX18, APC, EDARADD, RELA, LDB1, VANGL2, AARS, LDB2, FZD3, CELSR1, EDAR, DKK1, HOXC13, TRPS1, EDA, LRP4	5792	52	18082	1.74106	0.999509	0.0595915	1.80133
GOTERM_BP_DIRECT	GO:0008344~adult locomotory behavior	36	0.53357	0.000943398	CLCN3, PREX2, SNCA, CNP, FGF12, HOXD10, GRIN2D, PUM1, LGI4, PAFAH1B1, DMBX1, NR4A2, MECP2, PCDH15, EN1, ATP1A2, SEZ6L, PARK2, NTSR1, BTBD9, ATXN1, TSC1, CCND2, HOXB8, ARCN1, HIPK2, ADAM22, SCN8A, PBX3, SLITRK6, SEZ6, GIGYF2, CHL1, KALRN, TMOD1, NGF	5792	69	18082	1.62881	0.999644	0.0615488	1.87671
GOTERM_BP_DIRECT	GO:0045176~apical protein localization	10	0.148214	0.000985919	HCN1, SHROOM2, SHROOM3, ARF4, VANGL2, RAB14, NAPA, RDX, DLG5, CELSR1	5792	11	18082	2.83808	0.999751	0.06374	1.96051
GOTERM_BP_DIRECT	GO:0043568~positive regulation of insulin-like growth factor receptor signaling pathway	10	0.148214	0.000985919	PHIP, WNT1, AR, IGF1, AI464131, GHSR, IGFBP3, IFT88, IGFBP4, IGFBP5	5792	11	18082	2.83808	0.999751	0.06374	1.96051
GOTERM_BP_DIRECT	GO:0010976~positive regulation of neuron projection development	63	0.933748	0.000988568	PPP2R5D, CPEB1, CBFA2T2, RRN3, TIAM1, RAPGEF1, NEGR1, LRRC7, DAB2IP, RET, MAGI2, LYN, STMN2, PTBP1, ENC1, KIDINS220, NDNF, MARK2, QK, PRKD1, FAM134C, GRN, CAMK1, CNTN1, ADAMTS1, RELN, NGFR, NFE2L2, DBN1, CAMK1D, NGF, DCC, WNT5A, FGFR1, SCN1B, CXCL5, MOB2, UBE2V2, SNX3, GPRC5B, ITGB1, TRIM67, NDRG4, PTK2B, DMD, P2RY2, CNR1, CAMK2B, HSPA5, HAP1, CFLAR, KAT2B, PTPRZ1, DPYSL3, FIG4, SIRT1, KIF3C, EPH…	5792	138	18082	1.42521	0.999757	0.0634189	1.96573
GOTERM_BP_DIRECT	GO:0043066~negative regulation of apoptotic process	217	3.21624	0.000989756	GM3183, STAT5B, BTC, SNCA, NAA15, NAA16, GFER, ANKLE2, CIAPIN1, ADORA1, CITED2, SIN3A, CD44, KIFAP3, ILK, ZFP830, RARA, FAS, TWIST2, TWIST1, CRYAA, BRAF, ADAMTS20, WNK3, PIM2, CTNNA1, CD40LG, JUN, VEGFA, PDGFRB, MAPK8, PIAS1, CLEC5A, EIF2AK3, TAF9B, BCL2L2, HSPA1B, BCL2L1, LHX3, LHX4, FAIM, SMAD6, TGFBR1, IL1RN, HGF, NPY5R, PRAMEL5, BFAR, GM3286, RNF7, ARF4, GRK5, SLC9A1, GRK1, SH3RF1, HNF1B, NUA…	5792	566	18082	1.19691	0.999759	0.0630126	1.96806
GOTERM_BP_DIRECT	GO:0006511~ubiquitin-dependent protein catabolic process	69	1.02268	0.00102944	TOLLIP, BTRC, UBE2G1, RLIM, ZNRF3, CUL3, USP19, USP18, USP27X, USP12, FBXL12, ITCH, USP15, USP14, USP13, SKP2, UBR3, UBR1, USP29, PSMA2, USP28, UHRF2, USP22, CHFR, USP25, USP24, RNF20, FBXL2, USP30, USP3, CACUL1, UBE3A, USP9X, UBA6, CYLD, ARIH1, PSMF1, UBE2D3, ARIH2, FBXW8, TRP53INP2, USP38, USP37, RNF11, USP36, USP35, UBE2D1, USP34, USP33, FBXO8, USP32, HERPUD1, USP40, UBE4A, UBE4B, ATXN3, RNF6,…	5792	154	18082	1.39877	0.999828	0.0649652	2.0462
GOTERM_BP_DIRECT	GO:0021549~cerebellum development	28	0.414999	0.00104942	CDK5R1, CCR1, GLUD1, NFIX, LPAR1, ZBTB18, NR2C2, WNT1, ATP2B2, LHX1, LHX5, PTBP2, HAP1, TRP53, LDB1, ATRN, RPGRIP1L, MECP2, EN1, LMX1A, PPARGC1A, FOXP2, NCOA1, SEMA4C, CNTN1, ABAT, CEND1, FAIM2	5792	50	18082	1.74826	0.999854	0.0656919	2.08551
GOTERM_BP_DIRECT	GO:0046426~negative regulation of JAK-STAT cascade	25	0.370535	0.00106334	ASPN, RTN4RL1, LRRC19, LRRC4C, LRRC15, DAB1, LRRTM3, LRRTM1, LEPROT, FLRT3, LRRC4, FLRT2, PTPRD, FLRT1, SOCS2, SOCS3, SOCS1, SOCS6, SOCS7, ADIPOR1, SOCS5, HMGA2, CISH, HGS, LRRC66	5792	43	18082	1.81505	0.99987	0.0660437	2.11291
GOTERM_BP_DIRECT	GO:0030279~negative regulation of ossification	15	0.222321	0.00117015	CALCR, MEF2C, ENPP1, SMAD6, ADRB2, NOTCH1, HIF1A, PTK2B, P2RY2, BCL2, CHSY1, SMURF1, RBPJ, TPH1, LRP4	5792	21	18082	2.22992	0.999947	0.0719065	2.32277
GOTERM_BP_DIRECT	GO:0045732~positive regulation of protein catabolic process	32	0.474285	0.00122621	VIP, WNT5A, CREBRF, NKD1, APC2, SORL1, TIPARP, FOXO1, GJA1, EGLN2, MYLIP, OAZ3, CSNK2A1, GPC3, NEDD4L, ITCH, APC, DAB2IP, NDFIP1, RHBDD1, CBLB, DACT1, CDKN1B, VCP, NEDD4, ATG4B, GSK3B, CUL4B, GGA1, TNFAIP3, STX5A, GGA3	5792	60	18082	1.66501	0.999967	0.0746769	2.43276
GOTERM_BP_DIRECT	GO:1900006~positive regulation of dendrite development	14	0.2075	0.00122822	DAB2IP, PTPRZ1, CRP, EZH2, ELAVL4, IQGAP1, TMEM106B, PACSIN1, CLIP1, LRP8, BMP7, ABL1, SEZ6, VLDLR	5792	19	18082	2.30034	0.999968	0.0742576	2.4367
GOTERM_BP_DIRECT	GO:0045197~establishment or maintenance of epithelial cell apical/basal polarity	12	0.177857	0.00123962	CDX2, CRB1, PRICKLE2, ARF4, VANGL2, ILK, DLG4, DLG3, DLG5, SCRIB, DLG1, MARK2	5792	15	18082	2.49751	0.999971	0.0743874	2.45906
GOTERM_BP_DIRECT	GO:0071425~hematopoietic stem cell proliferation	12	0.177857	0.00123962	NKAP, FUBP1, WNT5A, SHB, WNT1, ARIH2, WNT10B, PRG4, SFRP2, ETV6, MECOM, WNT2B	5792	15	18082	2.49751	0.999971	0.0743874	2.45906
GOTERM_BP_DIRECT	GO:0016337~single organismal cell-cell adhesion	51	0.755892	0.00132319	PVR, MPZL2, LMO7, CXADR, CDSN, CD2AP, PNN, NRCAM, CDC42, CD93, SHC1, RAPGEF1, FNDC3A, BOC, NEGR1, DLG1, CEP41, FBLIM1, VEZT, PTPRU, MYH9, SLIT2, CTNNA2, THY1, JUP, ITGAL, LIMS1, EMCN, PARD3, CTNND2, ASTN1, CTNND1, CBLL1, SRF, SCRIB, SRC, CDH5, KIRREL, BCL2, TTYH1, EFR3A, PKD1, VMP1, ITGA4, LAMA3, ITGA6, PKP2, CDON, PKP4, CYFIP2, LRP6	5792	108	18082	1.47423	0.999985	0.0786427	2.62276
GOTERM_BP_DIRECT	GO:0030036~actin cytoskeleton organization	64	0.94857	0.00133438	GAS2L3, DMTN, MTSS1, ENAH, PDGFB, NUAK2, WASF2, RHOQ, RHOU, CTTNBP2, ACTR2, PAK3, SHC1, PAK1, CAP1, AGAP2, SPECC1L, FMNL2, FMNL3, BCR, ROCK1, ROCK2, ARHGEF18, SPIRE1, SLC9A3R1, ELMO1, CCR7, XIRP1, XIRP2, TESK2, SDCBP, WASL, ABLIM2, FGD1, SDAD1, SHROOM3, MOB2, ABLIM3, SSH2, DAAM1, SRF, CAPZB, CORO2B, CORO2A, CDC42EP2, PFN2, KRAS, GRID2IP, BRK1, PAFAH1B1, WIPF1, EHD2, IQSEC1, ABR, TAOK2, ARFIP2, CS…	5792	142	18082	1.40705	0.999987	0.0787253	2.64464
GOTERM_BP_DIRECT	GO:0071277~cellular response to calcium ion	29	0.429821	0.00133755	KCNH1, WNT5A, MEF2C, DMTN, SYT1, ADCY1, MEF2A, CRHBP, EDN1, CRP, ITPKB, IQGAP1, FOS, SLC25A24, JUND, CACYBP, EEF2K, NFATC3, DPEP1, BRAF, FOSB, ECT2, TRPM2, PPIF, RYR3, JUN, CPNE1, NEUROD2, MYLK	5792	53	18082	1.70821	0.999987	0.0783566	2.65086
GOTERM_BP_DIRECT	GO:0045666~positive regulation of neuron differentiation	49	0.726249	0.00137507	MEF2C, GDF6, GDF5, ZEB1, ACTR3, GATA2, DAB1, BRINP2, RARA, SOCS2, SOX11, ECT2, EIF4G1, SPAG9, ASCL1, NCOA1, BNIP2, HOXD3, FOXG1, TGIF1, NGFR, NGF, FGFR1, MMD, LIN28A, GPRC5B, ITGB1, VWC2, ADRA2B, TCF4, DNMT3B, NKX2-2, BMP2, TRPC6, TRPC5, MAP1B, FOXA1, NEUROG1, GDPD5, NBL1, CDON, SALL1, NEUROD2, CPNE1, MAPK8IP3, KDM4A, BMP7, TCF12, BMP6	5792	103	18082	1.48517	0.999991	0.07991	2.72424
GOTERM_BP_DIRECT	GO:0006486~protein glycosylation	54	0.800356	0.00139976	B3GALT6, B3GALT5, ST3GAL1, POMT2, ST6GALNAC3, ST3GAL2, ST3GAL5, B3GALNT1, B3GALNT2, GALNTL6, A3GALT2, WBSCR17, FUT11, MGAT1, UGGT1, SERP1, GCNT4, FUT9, GCNT2, GALNT7, GALNT6, ST8SIA1, ST8SIA3, ST8SIA2, OAS2, STT3B, NAGPA, GALNT10, B3GNT5, B3GNT7, B3GNT6, B3GLCT, DAD1, B4GALNT2, FUT4, FUT1, GALNT12, GCNT1, GALNT13, B4GALT4, GALNT14, B4GALNT1, B4GALT5, B4GALT1, ST6GAL1, B4GALT3, DHDDS, B3GALT2, B3G…	5792	116	18082	1.45329	0.999992	0.0807294	2.77251
GOTERM_BP_DIRECT	GO:0007389~pattern specification process	31	0.459463	0.0014277	CDX1, SHROOM3, CDX2, APC2, ZEB1, ZIC1, ZIC3, HOXD11, HOXA2, LHX1, HOXA5, TRP63, NKX2-1, APC, IHH, C2CD3, MDGA2, SMAD2, GRHL3, RFNG, ASCL1, SMO, ACVR2B, EYA1, SIX1, PTCH1, BMP7, SYNGAP1, CHRD, RNF111, BMPR1A	5792	58	18082	1.6686	0.999994	0.0817143	2.82708
GOTERM_BP_DIRECT	GO:0008542~visual learning	33	0.489106	0.00148987	KMT2A, DCDC2A, KIT, ITGB1, NETO1, DDHD2, MEIS2, KRAS, AP1S2, PDE1B, NDRG4, HRH2, PDE8B, SGK1, BRAF, LRRN4, HTT, CREB1, MECP2, TANC1, NLGN3, ATP1A2, RGS14, ATXN1, HIF1A, NTS, CACNA1E, CHRNB2, PIAS1, SYNGAP1, CACNA1C, CTNS, ABL2	5792	63	18082	1.63528	0.999996	0.0845461	2.94845
GOTERM_BP_DIRECT	GO:0070588~calcium ion transmembrane transport	43	0.63732	0.00150179	CACNB1, CACNB2, CACNB4, TPCN1, TPCN2, ATP2B1, ATP2B2, TMEM37, ATP2B4, SLC24A3, SLC24A2, ITGAV, TRPV4, PKD1, NALCN, ANO6, TRPC4, CACNA2D1, SLC8A1, TRPC3, SLC8A2, TRPC6, TRPC5, TRPM7, CACNG5, MCU, CACNG3, CACNG2, ASIC1, CACNG1, CACNA2D2, ITPR1, TRPM2, ITPR2, ATP2A2, ATP2A3, RYR3, CACNA1G, CACNA1H, CACNA1E, CACNA1C, CACNA1D, CACNA1B	5792	88	18082	1.52547	0.999997	0.0846239	2.97172
GOTERM_BP_DIRECT	GO:0006888~ER to Golgi vesicle-mediated transport	39	0.578035	0.00154355	COPA, IER3IP1, SEC24B, SEC24A, VAPB, BET1, LMAN2, WHAMM, CUL3, COPB2, DDHD2, MIA3, ANK1, STX18, TRAPPC6B, STX17, CREB3L2, SEC22C, SEC24C, SEC23IP, TEX261, SEC23A, HTT, ERGIC1, ERGIC2, VTI1A, COG3, PREB, VCP, TRAPPC8, 0610009B22RIK, USO1, GOSR2, GOSR1, TRAPPC1, STX5A, YKT6, TRAPPC3, SPAST	5792	78	18082	1.56095	0.999998	0.0862967	3.05313
GOTERM_BP_DIRECT	GO:0021766~hippocampus development	37	0.548392	0.00154429	CDK5R1, PHLPP2, USP9X, EZH1, EZH2, KCNA1, BCAN, UBA6, ZEB2, OGDH, SRF, MDK, ZBTB18, SLC32A1, ATP2B4, MAS1, LHX5, NKX2-1, PAFAH1B1, SRD5A1, RARA, DCX, NEFL, KIRREL3, KIF14, LMX1A, YWHAE, EPHA5, BBS1, NCOA1, TSC1, GSK3B, ID4, LRP8, RELN, TRP73, KDM6B	5792	73	18082	1.58233	0.999998	0.0857671	3.05457
GOTERM_BP_DIRECT	GO:0008286~insulin receptor signaling pathway	28	0.414999	0.00155541	CAV2, GRB2, FOXO1, RHOQ, FOXO4, PHIP, EIF4EBP1, EIF4EBP2, SORBS1, SHC1, PIK3R3, PLCB1, SIK2, PIK3R1, SREBF1, IRS4, SOGA1, KL, BAIAP2, PTPRA, PDK4, SOCS7, APPL1, SRSF3, GRB10, GSK3A, SMARCC1, PTPN1	5792	51	18082	1.71398	0.999998	0.0857926	3.07625
GOTERM_BP_DIRECT	GO:0046627~negative regulation of insulin receptor signaling pathway	22	0.326071	0.00162315	PID1, PTPRE, ENPP1, SOCS2, SOCS3, INPPL1, RELA, SOCS1, MSTN, RPS6KB1, LMBRD1, PRKCD, YBX1, CISH, PRKCB, ANKRD26, PRKCQ, GRB10, GPR21, TSC1, GSK3A, NUCB2	5792	37	18082	1.85626	0.999999	0.0887795	3.20815
GOTERM_BP_DIRECT	GO:0030178~negative regulation of Wnt signaling pathway	30	0.444642	0.00166279	LZTS2, NKD1, APC2, FGF9, CXXC4, APCDD1, ZNRF3, HIC1, SHISA2, APC, MDFI, GSC, NLK, TRABD2B, MED12, SIX3, HMGA2, DKK2, CTNNBIP1, DKK3, GRB10, CCND1, DKK1, DACT1, NXN, AIDA, DACT3, SFRP2, LRP6, LRP4	5792	56	18082	1.67244	0.999999	0.0902625	3.28526
GOTERM_BP_DIRECT	GO:0032922~circadian regulation of gene expression	32	0.474285	0.00173611	NAMPT, PPARA, HNF1B, RAI1, KMT2A, CREM, PML, RORC, PRKG2, RORA, LGR4, TOP1, NPAS2, CRY2, NR1D1, PER2, PER1, OGT, BHLHE40, KDM5A, RELB, PPARGC1A, SIRT1, PPP1CB, HNRNPU, CSNK1D, GFPT1, CARTPT, NGFR, ZFHX3, NCOR1, CLOCK	5792	61	18082	1.63771	1	0.0934519	3.42774
GOTERM_BP_DIRECT	GO:0042147~retrograde transport, endosome to Golgi	32	0.474285	0.00173611	SNX6, RAB9B, VPS54, ARFRP1, VPS53, DENND2A, RGP1, VPS51, CLTC, AP1S1, EVI5, FAM109A, PIKFYVE, STX16, TBC1D5, RAB6B, RAB6A, STX6, TBC1D10B, PLEKHJ1, VTI1A, SPAG9, UBE2O, VAMP3, GOSR2, GOSR1, VPS26B, ERC1, STX5A, YKT6, ANKFY1, VPS26A	5792	61	18082	1.63771	1	0.0934519	3.42774
GOTERM_BP_DIRECT	GO:0030900~forebrain development	42	0.622499	0.00174423	E2F1, TWSG1, SOX1, NDST1, PAX6, CNP, PRKG1, SRF, SRC, ALDH1A2, NDE1, TTBK2, NUMB, POU3F1, TOP2B, NR2F2, FRS2, DCLK1, GNAO1, GSC, RFX4, IKZF1, OTX2, PCDH9, ARID1A, VAX2, MECOM, PPARGC1A, NUMBL, ATRX, NOTCH1, DKK1, KDM2B, FOXG1, LRP6, MAPK8IP3, RELN, APAF1, TRP73, CHRD, SMARCA4, NFIB	5792	86	18082	1.52465	1	0.0932726	3.44351
GOTERM_BP_DIRECT	GO:0007010~cytoskeleton organization	49	0.726249	0.00176972	DMTN, MAEA, ZAK, RHOU, PACSIN1, CAMSAP1, CNTNAP1, CAP1, FMNL2, FMNL3, TNIK, ROCK1, UGT8A, MICAL2, MICAL3, SIPA1L3, GAN, SIRPA, PCLO, ELMO2, MARK1, THY1, BRWD3, BRWD1, LARP4, SH3KBP1, ABLIM1, FGD1, PALM, ABLIM2, ABLIM3, CAPZB, PXN, CCL7, PHIP, DOCK1, CNN2, LIMD1, ZMYM2, ZMYM4, ZMYM3, DPYSL2, STRADB, AJUBA, PDZD8, YWHAH, GSK3B, SVIL, SH3D19	5792	104	18082	1.47089	1	0.0939746	3.49299
GOTERM_BP_DIRECT	GO:0034976~response to endoplasmic reticulum stress	38	0.563213	0.00179618	CREBRF, TMX1, PDIA3, TMX4, TMX3, DNAJC10, PDIA6, USP19, MAP3K5, TMEM33, COL4A3BP, TARDBP, PPP2CB, CREB3L2, HSPA5, THBS1, FAM129A, PIK3R1, SCAMP5, HERPUD1, NRBF2, TMBIM6, FLOT1, UBE4B, PARK2, BCL2L11, UFL1, ATP2A2, BBC3, EIF2S1, TXNDC5, PLA2G6, PTPN1, NFE2L2, PPP1R15B, ABL1, EIF2AK3, SEL1L	5792	76	18082	1.56095	1	0.0947149	3.54431
GOTERM_BP_DIRECT	GO:0001568~blood vessel development	36	0.53357	0.00179841	MEF2C, CDX2, PDGFB, COL3A1, PAX6, FOXO1, TCF7L2, CITED2, SHB, ALDH1A2, PTK2, CHD7, HEY1, MAP3K3, ITGAV, GATAD2A, CHM, PKD1, SOX18, LOX, RAPGEF1, CCM2, FZD4, COL5A1, EPHA2, DLX3, ATP7A, MIB1, HIF1A, VEGFA, COL1A2, PDGFRB, TGFBR3, MDM2, FOXC1, SMARCA4	5792	71	18082	1.58293	1	0.0942373	3.54864
GOTERM_BP_DIRECT	GO:0009953~dorsal/ventral pattern formation	27	0.400178	0.0018091	HOXA11, EDN1, TBX20, PAX6, HOXD11, HOXA2, IFT122, LHX1, LHX2, LHX3, HHIP, APC, KIF3A, OTX2, EN1, SMO, AIDA, FOXG1, TGIF1, PTCH1, IFT52, BMPR1B, CHRD, IFT88, LRP4, ARL13B, BMPR1A	5792	49	18082	1.72023	1	0.0941854	3.56938
GOTERM_BP_DIRECT	GO:0007219~Notch signaling pathway	57	0.84482	0.00182912	NKAP, HNF1B, JAG1, DLK1, GOT1, HEY1, TRP63, NEURL1B, TMEM100, ITCH, ZFP423, ADAM10, CHAC1, DLL3, CDK6, SPEN, NRIP2, ASCL1, MIB1, EP300, XIRP1, HOXD3, GRIP2, ADAM17, CNTN1, FOXC1, IFT88, EPN1, EPN2, APH1A, FBXW7, FAT4, NRARP, SORBS2, NUMB, DTX4, BMP2, IL2RA, KAT2B, GMDS, CREB1, MAML1, DTX2, FOXA1, MAML2, DTX3, TGFBR2, ANXA4, RCAN2, NOTCH2, NOTCH1, CDKN1B, PLN, RBPJ, MESP1, PERP, SEL1L	5792	125	18082	1.42358	1	0.0945929	3.60818
GOTERM_BP_DIRECT	GO:1903146~regulation of mitophagy	17	0.251964	0.00184721	SREBF1, U2AF2, ZDHHC8, POLR3A, FZD5, SREBF2, VDAC1, CSNK2A2, CTTN, CTSK, FBXW7, MAP1LC3B, GSK3A, BNIP3L, ACTL6A, USP36, SLC17A9	5792	26	18082	2.04124	1	0.094901	3.64324
GOTERM_BP_DIRECT	GO:0048514~blood vessel morphogenesis	21	0.311249	0.00186509	FGFR1, COL4A1, CYP1B1, PDGFB, FLT4, EDN1, FGF10, GJA1, MEIS1, EPHA2, SHB, HIF1A, NEDD4, SOS1, VEGFA, AMOT, THBS1, NR2F2, ANGPT2, RASA1, SYK	5792	35	18082	1.87314	1	0.0951952	3.67789
GOTERM_BP_DIRECT	GO:0050821~protein stabilization	58	0.859641	0.0019837	ATP1B1, ATP1B3, ATP1B2, HIP1R, NAA15, NAA16, PTEN, USP19, GOLGA7, USP27X, ANK2, AAK1, USP13, WNT10B, FLOT2, CRTAP, STXBP1, CHP1, PIM2, STK4, STK3, SMO, EP300, GNAQ, MDM4, SYVN1, SAV1, TAF9B, HCFC1, SOX4, CALR, FBXW7, PFN2, STX12, PEX19, A1CF, MORC3, USP33, PIK3R1, CREBL2, HIP1, TRP53, PDCD10, SMAD7, CREB1, NLK, DNLZ, IGF1, PARK2, COG3, CCT7, LAMP1, CCT4, TSC1, RASSF1, CCT8, RASSF2, APBB2	5792	128	18082	1.41461	1	0.100333	3.90739
GOTERM_BP_DIRECT	GO:0071375~cellular response to peptide hormone stimulus	16	0.237142	0.00205705	CYP11B1, RELA, EDN1, NFKB1, RANGAP1, GPER1, SRC, POR, ZFP36L1, MEN1, MAX, WNT1, IRF1, MDM2, MMP1A, CSK	5792	24	18082	2.08126	1	0.103229	4.04905
GOTERM_BP_DIRECT	GO:0016050~vesicle organization	16	0.237142	0.00205705	ALS2, CAV2, SNX18, SNX6, SNX8, SNX7, SNX4, SNX3, CD2AP, CADPS, SORT1, SNX33, WASL, SNX30, SNX10, SNX11	5792	24	18082	2.08126	1	0.103229	4.04905
GOTERM_BP_DIRECT	GO:0006338~chromatin remodeling	39	0.578035	0.00206637	RSF1, INO80, NR3C1, VPS72, MEN1, TOP1, CHD7, SMARCD2, ACTR6, GATA3, PAX7, SMARCD1, TRP63, CHD1, ACTL6A, MYB, BAZ2A, MYSM1, INO80C, MSL3L2, SATB1, KAT2B, RBBP4, CEBPG, TADA2B, FOXA1, ARID1A, ARID1B, SUV39H2, ATRX, HDAC4, BAZ1A, BAZ1B, SMARCE1, BPTF, SMARCC1, SMARCA5, BRDT, SMARCA4	5792	79	18082	1.54119	1	0.103058	4.06703
GOTERM_BP_DIRECT	GO:0010977~negative regulation of neuron projection development	33	0.489106	0.00207445	GFAP, H2-D1, SPOCK1, LRIG2, LPAR1, PRKCSH, ITM2C, CBFA2T2, DAB2, CRMP1, TNR, TRPV4, IL15RA, PAFAH1B1, SEMA3A, GFI1, RAP1GAP2, INPPL1, STMN2, PTPRG, RUNX1T1, SNAPIN, DPYSL3, STX1B, EPHA3, MAP4K4, GSK3B, ADAM17, MDM2, NGFR, THOC2, RBPJ, PMP22	5792	64	18082	1.60973	1	0.102832	4.08263
GOTERM_BP_DIRECT	GO:0003007~heart morphogenesis	33	0.489106	0.00207445	KDM6A, COL2A1, TTN, ARID2, EPHB4, ALDH1A2, CHD7, NIPBL, HAND1, FAT4, HAND2, COL4A3BP, SOS1, PBRM1, COL11A1, DVL2, ASXL2, FLRT2, SLC8A1, ASXL1, TAB1, ISL1, COL5A1, SMO, XIRP1, BAZ1B, ZMIZ1, VEGFA, FOXC1, PTCH1, MESP1, KAT6A, BMPR1A	5792	64	18082	1.60973	1	0.102832	4.08263
GOTERM_BP_DIRECT	GO:0043507~positive regulation of JUN kinase activity	23	0.340892	0.00219473	WNT5A, DVL2, SASH1, FZD8, MAGI3, DAB2IP, TAOK3, IL1RN, EDN1, VANGL2, ZEB2, FZD5, FZD4, RPS3, MAP3K7, EPHA4, MAP3K5, TNFRSF11A, PTK2B, TIAM1, MAPK8IP3, PAK1, TRAF6	5792	40	18082	1.79509	1	0.107833	4.31441
GOTERM_BP_DIRECT	GO:0031532~actin cytoskeleton reorganization	28	0.414999	0.00225768	FGF7, BRSK2, FGF10, KIT, CXADR, CTTN, S1PR1, EZR, SMAP1, RALA, TRPV4, SHC1, PAK1, PARVG, RAP2A, PHACTR1, TNIK, PLEK, MINK1, RICTOR, MYH9, LPIN1, CAPN10, SIPA1L1, NPHS2, PTPN1, PARVB, CDC42BPB	5792	52	18082	1.68102	1	0.110111	4.4355
GOTERM_BP_DIRECT	GO:0001932~regulation of protein phosphorylation	32	0.474285	0.00241876	PHLPP1, ATG14, PPP2R5D, DICER1, HUS1, EZH2, PML, ITPKB, SESN2, TLR7, PHIP, PRKAR2B, PRKAR2A, PTK2, PPP2CA, FN1, CCDC88A, MAP2K1, SOCS3, SOCS1, CELSR3, IGF1, RICTOR, RPTOR, FNIP1, STAT2, FNIP2, NRAS, PRKAR1B, WNT9B, CCNYL1, LRP4	5792	62	18082	1.6113	1	0.116823	4.74472
GOTERM_BP_DIRECT	GO:0000082~G1/S transition of mitotic cell cycle	32	0.474285	0.00241876	CACUL1, E2F5, CRLF3, RPS6KB1, RCC1, RHOU, LATS1, ITGB1, TRIM71, LATS2, CCNE2, ACVR1B, EIF4EBP1, CDKN2D, USP37, CAMK2B, PPP3CA, MYB, CAMK2A, NFATC1, SKP2, RB1, PIM2, CCND1, EIF4E, PLK3, CDKN1B, CCND2, ID4, PIAS1, PHF8, ACVR1	5792	62	18082	1.6113	1	0.116823	4.74472
GOTERM_BP_DIRECT	GO:0007623~circadian rhythm	50	0.74107	0.00248192	NAMPT, PPARA, ADCY1, BTRC, SLC6A4, RORC, PRKG2, RORA, LGR4, CRY2, NOS2, FAS, DDC, PROKR1, PPARGC1A, HNRNPR, EP300, JUN, NGFR, TPH1, CLOCK, FBXL3, NGF, CREM, TYMS, NPAS2, NR1D1, JUND, PER2, AANAT, PER1, BHLHE40, SREBF1, TRP53, MAT2A, KLF9, CREB1, KLF10, IGF1, DDX5, SIRT1, CPT1A, NTRK3, CSNK1D, DBP, GSK3B, DYRK1A, NTRK2, ID4, NCOR1	5792	108	18082	1.44532	1	0.119007	4.86571
GOTERM_BP_DIRECT	GO:0061003~positive regulation of dendritic spine morphogenesis	14	0.2075	0.00248215	BAIAP2, CAPRIN1, ACTR3, ACTR2, PAK3, TIAM1, EEF2K, PAFAH1B1, RELN, CAMK2B, LRP8, CUX2, DBN1, KALRN	5792	20	18082	2.18532	1	0.118344	4.86615
GOTERM_BP_DIRECT	GO:0034629~cellular protein complex localization	9	0.133393	0.00254693	MIOS, NACC2, EZR, SMAD7, SEH1L, AKAP6, SNAPIN, WASL, DLG1	5792	10	18082	2.8097	1	0.120561	4.99008
GOTERM_BP_DIRECT	GO:0097120~receptor localization to synapse	9	0.133393	0.00254693	ANKS1B, NLGN1, DLG4, DLG3, RELN, NRXN1, DLG2, DLG1, NETO1	5792	10	18082	2.8097	1	0.120561	4.99008
GOTERM_BP_DIRECT	GO:0061088~regulation of sequestering of zinc ion	9	0.133393	0.00254693	SLC30A1, SLC30A4, SLC30A5, SLC30A2, SLC30A3, SLC30A10, SLC30A8, SLC30A6, SLC30A7	5792	10	18082	2.8097	1	0.120561	4.99008
GOTERM_BP_DIRECT	GO:0032956~regulation of actin cytoskeleton organization	27	0.400178	0.0026321	DMTN, TRIOBP, PAM, CDK5R1, HIP1R, GPM6B, PAK3, ILK, PAK1, DIXDC1, CCDC88A, ROCK1, ROCK2, BAIAP2, VANGL2, MYO1F, GRHL3, RICTOR, CELSR1, PRKCD, EPHA3, EPHA5, TSC1, PDGFRB, EFNA5, ABL1, CRK	5792	50	18082	1.68582	1	0.123644	5.15279
GOTERM_BP_DIRECT	GO:0060707~trophoblast giant cell differentiation	13	0.192678	0.00267218	MDFI, ERF, CTS8, SOCS3, E2F7, E2F8, GJB5, SENP2, HAND1, ITGAV, PRDM1, NR2F2, HECTD1	5792	18	18082	2.2547	1	0.124712	5.22927
GOTERM_BP_DIRECT	GO:0048745~smooth muscle tissue development	13	0.192678	0.00267218	TSHZ3, SCHIP1, ZFAND5, GM21949, TIPARP, FOXP1, FOXP2, ITGA8, TRP63, PDGFRB, ENG, DLG1, IHH	5792	18	18082	2.2547	1	0.124712	5.22927
GOTERM_BP_DIRECT	GO:0060216~definitive hemopoiesis	13	0.192678	0.00267218	TAL1, GATA2, ZFP36L2, BCR, KMT2A, SP1, SP3, HOXA9, TGFBR3, RUNX1, MFAP5, MEIS1, CBFB	5792	18	18082	2.2547	1	0.124712	5.22927
GOTERM_BP_DIRECT	GO:0034613~cellular protein localization	29	0.429821	0.00275313	PACS1, WNT5A, AP1AR, SCML2, KCNA1, RRAGA, LATS1, LATS2, SUMO2, CDC42, SIN3A, FRMD6, NIPBL, ANK2, TMEM33, DMD, ARMCX3, DVL2, RAP2A, LAMTOR1, SPTBN4, SLC9A3R1, CTNNA1, AJUBA, EYA1, HEPACAM, AMOT, ID4, ABL2	5792	55	18082	1.64609	1	0.127537	5.38356
GOTERM_BP_DIRECT	GO:0072015~glomerular visceral epithelial cell development	10	0.148214	0.00281759	NOTCH2, MAGI2, MYO1E, PODXL, NUP93, GLCCI1, JAG1, AMPD2, WT1, IQGAP1	5792	12	18082	2.60158	1	0.129614	5.50625
GOTERM_BP_DIRECT	GO:0033148~positive regulation of intracellular estrogen receptor signaling pathway	10	0.148214	0.00281759	KMT2D, AR, DDX17, NCOA3, FOXA1, SKP2, PAK1, DDX5, PARP1, MED1	5792	12	18082	2.60158	1	0.129614	5.50625
GOTERM_BP_DIRECT	GO:0014912~negative regulation of smooth muscle cell migration	12	0.177857	0.00281811	SEMA6D, NDRG4, SERPINE1, ILK, PRKG1, RBPJ, IGFBP3, PPARGC1A, SLIT2, TRIB1, IGFBP5, BMPR1A	5792	16	18082	2.34142	1	0.128933	5.50722
GOTERM_BP_DIRECT	GO:0009267~cellular response to starvation	31	0.459463	0.00282131	ATG14, BMPR2, FOXO1, RRAGA, RRAGD, TCF7L2, RRAGC, MAX, 5330417C22RIK, RALB, SRD5A1, FBXO22, TNRC6A, USP33, ZFYVE1, SREBF1, PIK3C2A, PIK3C2B, KLF10, PDK4, SIRT1, FNIP1, WNT2B, SREBF2, INHBB, CTSL, PPM1D, ATG4B, WNT9B, CARTPT, DSC2	5792	60	18082	1.61298	1	0.128374	5.51332
GOTERM_BP_DIRECT	GO:0032436~positive regulation of proteasomal ubiquitin-dependent protein catabolic process	33	0.489106	0.00284582	GCLC, BBS7, UBE2V2, IL33, CBFA2T3, TRIB2, TRIB1, ARIH1, SUMO2, ARIH2, DAB2, RNF166, ANKIB1, RCHY1, FBXO22, RNF144A, RNF144B, SMAD7, RNF19A, SOCS5, PARK2, RFWD2, HSPBP1, RNF180, RNF114, CSNK1D, VCP, PLK1, GSK3B, MDM2, PIAS1, RNF19B, CHFR	5792	65	18082	1.58496	1	0.128721	5.55992
GOTERM_BP_DIRECT	GO:0032869~cellular response to insulin stimulus	42	0.622499	0.00297825	MYO5A, GCLC, ENPP1, CPEB2, FOXO1, PDE3B, RHOQ, RPS6KB1, CPEB1, GHRHR, SRC, ZFP36L1, IGF1R, PDPK1, GOT1, SORBS1, H2AFZ, EEF2K, TBC1D4, SRD5A1, PAK1, AKT3, PIK3R1, WDTC1, RAB8A, SGK1, KAT2B, LPIN1, PCK1, INHBB, RAB31, YWHAG, CAPN10, SP1, GSK3A, UCP2, PKLR, DENND4C, VAMP2, GHSR, PARP1, SLC9A1	5792	88	18082	1.48999	1	0.133584	5.81136
GOTERM_BP_DIRECT	GO:0050731~positive regulation of peptidyl-tyrosine phosphorylation	47	0.696606	0.00301521	CAV2, FGF7, NRP1, CCK, PDGFB, FGF10, ITGB1, SRC, IL11, NOD2, PAK2, CD44, SH2D1B1, PTK2B, CD4, RASA1, EHD4, TEC, SYK, TRP53, ARHGEF2, NTF3, LYN, CD3E, PTPRZ1, HCLS1, IGF1, IGF2, RICTOR, HGF, KITL, IL6RA, CD80, ITGA5, CD81, VEGFA, PDGFRA, HBEGF, CNTN1, EFNA5, LRP8, RELN, JAK2, SEMA4D, ABL1, LRRK1, LRP4	5792	101	18082	1.45276	1	0.134414	5.88142
GOTERM_BP_DIRECT	GO:0048286~lung alveolus development	26	0.385356	0.00306979	BMPR2, FGF10, CIC, TCF21, ACE, STK40, MYOCD, HOXA5, ZFP157, RC3H2, HS6ST1, ABCA12, MAN1A2, FLT4, IGF1, PKDCC, FOXP2, ATXN1, ATP7A, TNS3, MAN2A1, VEGFA, MAPK8IP3, TMTC3, ATXN1L, IGFBP5	5792	48	18082	1.69102	1	0.135959	5.98479
GOTERM_BP_DIRECT	GO:0009725~response to hormone	26	0.385356	0.00306979	GCLC, TAC1, FHL2, UQCRFS1, ACAT1, SRF, PTK2B, OXCT1, MSI1, NKX2-1, LOX, AGL, DHCR24, PITX2, TUB, MAT2A, LYN, HCLS1, MMP14, SREBF2, PIAS3, NCOA6, ADRA1A, H3F3B, STEAP2, GHSR	5792	48	18082	1.69102	1	0.135959	5.98479
GOTERM_BP_DIRECT	GO:0001658~branching involved in ureteric bud morphogenesis	26	0.385356	0.00306979	PGF, HOXA11, NPNT, PAX2, WT1, CITED2, HOXD11, TCF21, WNT1, GPC3, CD44, FAT4, LHX1, BCL2, ILK, PAX8, DLG1, BMP2, SMAD4, CTNNBIP1, EYA1, SALL1, SIX1, WNT9B, PBX1, PTCH1	5792	48	18082	1.69102	1	0.135959	5.98479
GOTERM_BP_DIRECT	GO:0070936~protein K48-linked ubiquitination	26	0.385356	0.00306979	UBE2D2A, SYVN1, UBE3A, UBE2G1, UBE2G2, CDC34, UBE2D3, ARIH2, NEDD4L, ITCH, UBE2D1, RNF34, RNF146, UBE2A, PELI1, UBE2H, PARK2, UBE2Q2, BFAR, UBE2E3, RNF6, RNF4, RNF152, UBE2K, RNF5, TNFAIP3	5792	48	18082	1.69102	1	0.135959	5.98479
GOTERM_BP_DIRECT	GO:0016311~dephosphorylation	50	0.74107	0.00312591	CDC14A, CDC14B, SSH3, STYX, SSH2, PPM1A, DUSP10, PTPN21, PTPMT1, PTEN, RNGTT, MTMR2, DUSP18, MTM1, MTMR3, THTPA, PGAM5, DUSP16, PPP3CA, MTMR6, MTMR4, NANP, PTPRJ, PTPRB, PTPN7, PTPRK, PTPRC, PTPRD, PTPN9, PTPRE, PTPN3, PTPRZ1, PTPRG, PTPRN2, PTPRA, PTPN4, PTPRR, PTPN14, DUSP22, PTPN13, PTPRT, PTPRU, PTPRO, ACPP, DUSP3, MTMR14, PTP4A1, PTP4A2, PTPN1, DUSP8	5792	109	18082	1.43206	1	0.137547	6.09097
GOTERM_BP_DIRECT	GO:0016579~protein deubiquitination	38	0.563213	0.00317942	USP30, USP3, USP9X, OTUB2, USP19, CYLD, USP18, USP27X, USP54, OTUD7B, USP12, USP38, ZC3H12A, USP37, USP36, YOD1, USP35, USP34, USP15, USP33, USP14, USP32, USP13, WDR20RT, USP40, USP29, USP28, ATXN3, OTUB1, USP46, USP22, USP48, USP25, USP43, TNFAIP3, USP24, USP45, USP44	5792	78	18082	1.52092	1	0.139009	6.19211
GOTERM_BP_DIRECT	GO:0043401~steroid hormone mediated signaling pathway	28	0.414999	0.00321319	PPARA, THRB, NR6A1, NR3C2, RORC, ABHD2, RORA, NR3C1, NR2C2, NR2C1, NR1H2, VDR, NR1D1, NR1D2, NR2F6, RARA, NR2F2, AR, ESRRB, RXRG, NR4A2, ESRRG, GPER1, ESR2, HNF4G, OLFR78, NR5A2, BMP7	5792	53	18082	1.6493	1	0.139656	6.25587
GOTERM_BP_DIRECT	GO:0042475~odontogenesis of dentin-containing tooth	32	0.474285	0.00331862	TNC, FGF10, TCF7L2, HAND1, HAND2, BCL11B, TRP63, TRAF6, RUNX2, CHUK, CAR2, PITX2, NKX2-3, FGF4, EDARADD, BMP2, EDAR, CTNNA1, BCL2L11, DLX3, SMO, ACVR2B, ADM, ITGA6, PDGFRA, LRP6, FOXC1, NFIC, EDA, BMP7, LRP4, BMPR1A	5792	63	18082	1.58572	1	0.143163	6.4547
GOTERM_BP_DIRECT	GO:0051726~regulation of cell cycle	51	0.755892	0.00339703	RAD51D, E2F1, E2F2, E2F5, BTRC, DICER1, LEMD3, PTEN, CSNK2A2, CCNE2, BAK1, TARDBP, PUM1, PLCB1, SGK1, BCR, SKP2, MYLK2, IFNZ, RB1, MECOM, CCND1, TRIM36, CCND2, JUN, FOXG1, MNT, TXLNG, BOP1, SFN, CCNG1, ITGB1, SRC, NUP214, BCL2, PPP2CA, JUND, PER2, APC, TRP53, PTPRC, ADARB1, FOXA1, BIRC2, STAT3, ATM, NRAS, TSC1, UBA3, GRK5, ABL1	5792	112	18082	1.42158	1	0.145549	6.6023
GOTERM_BP_DIRECT	GO:0007254~JNK cascade	20	0.296428	0.00340636	WNT5A, PTGER4, MAP2K4, STRADB, MAPK10, FGF12, TRIB1, MAP3K7, SH2D3C, PTK2, MAP3K5, MYD88, MAP3K1, MAPK8IP3, MAPK9, MAPK8, TRAF6, MAP2K7, MAP3K13, MAP3K12	5792	34	18082	1.83641	1	0.145182	6.61985
GOTERM_BP_DIRECT	GO:0030097~hemopoiesis	41	0.607677	0.00345316	NKAP, TWSG1, GLRX5, TIPARP, MKNK2, AHCTF1, SOX6, KIT, ZBTB16, MEIS1, CIAPIN1, MEN1, SHB, TAL1, GATA2, ZFP36L2, GFI1B, BCL2, SH2B3, CNN2, GFI1, RUNX1, ANGPT2, RUNX3, KIRREL3, CDK13, IKZF1, EPAS1, LYN, FLT3, MYO1E, KLF11, ASXL1, CDK6, TET2, PGM3, PKNOX1, PDGFRB, RBPJ, ADD2, MELK	5792	86	18082	1.48834	1	0.146288	6.70784
GOTERM_BP_DIRECT	GO:0010506~regulation of autophagy	25	0.370535	0.00358171	HMGB1, RRAGA, RRAGD, RRAGC, TPCN2, CISD2, BCL2, MAPT, GM21596, VMP1, USP33, USP13, SOGA1, NRBF2, PARK2, ATM, DEPDC5, DRAM2, ULK1, ULK2, PIP4K2A, ABL2, PIP4K2C, FBXL2, PIP4K2B	5792	46	18082	1.69668	1	0.150556	6.9491
GOTERM_BP_DIRECT	GO:0035019~somatic stem cell population maintenance	25	0.370535	0.00358171	CDX2, ELF5, FGF10, SOX4, KIT, PRDM16, TCF7L2, VPS72, TCF7L1, GATA2, ZFP36L2, YAP1, APC, BCL9, NANOG, BRAF, LDB1, KLF10, VANGL2, LDB2, RAF1, SKI, HMGA2, RBPJ, KAT6A	5792	46	18082	1.69668	1	0.150556	6.9491
GOTERM_BP_DIRECT	GO:2000377~regulation of reactive oxygen species metabolic process	16	0.237142	0.00362845	TUSC2, PID1, CYP1B1, FOXM1, PDK3, SNCA, FOXO1, FOXO3, PARK2, BIRC2, MAP3K7, RIPK1, ARF4, PRCP, NGFR, RNF41	5792	25	18082	1.99801	1	0.151612	7.03667
GOTERM_BP_DIRECT	GO:0043001~Golgi to plasma membrane protein transport	16	0.237142	0.00362845	SYS1, ARFRP1, KIF13A, BBS1, RAB31, BLZF1, GOLGA7, ANK3, GOLPH3, RAB34, VAMP4, SPTBN1, VAMP3, VAMP2, D230025D16RIK, GOLGA4	5792	25	18082	1.99801	1	0.151612	7.03667
GOTERM_BP_DIRECT	GO:0008360~regulation of cell shape	61	0.904106	0.00369613	GNA13, DMTN, FERMT2, RHOQ, LPAR1, ARHGAP15, RHOU, MSN, DLG1, FMNL3, CSNK1G1, BAIAP2, GM14137, ARHGEF18, ERMN, FBLIM1, SLC9A3R1, MYH9, BRWD3, BRWD1, VEGFA, SH3KBP1, SEMA4D, CSNK1G3, SEMA4A, PALM, FGD1, SHROOM3, CDC42SE1, RDX, PALMD, KIT, TPM1, CCL7, PXN, PHIP, CDC42EP2, PTK2, EZR, CDC42EP1, TTBK2, VRK3, PTK2B, WIPF2, PALM2, WIPF3, LIMD1, WIPF1, CDC42EP4, ARHGDIA, FGD4, FN1, TAOK2, MYL12A, GAS7, MY…	5792	139	18082	1.37004	1	0.153457	7.16334
GOTERM_BP_DIRECT	GO:0019827~stem cell population maintenance	35	0.518749	0.00378754	NKAP, FGFR1, DICER1, SETD1A, MED24, CDC73, LIN28A, PRDM16, NIPBL, TRIM8, MED28, RTF1, LSM1, STAG2, APC, FGF4, NANOG, ZCCHC11, ESRRB, MED12, EOMES, ARID1A, TET1, SMC3, STAT3, EIF4E, SALL4, PHF19, MED15, RIF1, MTF2, MED17, KLF4, SMARCA4, BMPR1A	5792	71	18082	1.53896	1	0.156179	7.33418
GOTERM_BP_DIRECT	GO:2001235~positive regulation of apoptotic signaling pathway	22	0.326071	0.00386182	ING5, DAB2IP, TGFBR1, IL19, PML, TPD52L1, PTEN, PRKCD, RPS3, INHBB, TRP63, MAPK9, CTSC, CAMK2B, JAK2, MAPK8, APAF1, NGFR, TRP73, CASP2, BMF, TRIM39	5792	39	18082	1.76107	1	0.158218	7.47276
GOTERM_BP_DIRECT	GO:0007178~transmembrane receptor protein serine/threonine kinase signaling pathway	15	0.222321	0.00410369	TGFBR1, GDF5, TGFBR2, BMPR2, ACVR1C, ACVR1B, ACVR2A, ACVR2B, MYD88, TRPS1, AKAP7, PPM1L, BMPR1B, BMPR1A, ACVR1	5792	23	18082	2.03602	1	0.166466	7.92268
GOTERM_BP_DIRECT	GO:0008104~protein localization	38	0.563213	0.00415997	ALS2, PALM, CADM3, BBS7, CROCC, GRIP1, SLC9A2, NBEA, AKAP10, MLH3, NRCAM, ANK2, KIFAP3, HAP1, ALS2CL, DLG1, DHCR24, TRP53, KIF5B, KIF5A, KIF5C, HSPG2, MECP2, ICMT, TNS4, BBS1, ULK1, CDAN1, CLIC5, IST1, CD81, MAPK8IP3, AKAP7, KIF26A, DOC2B, IFT88, LRP4, GRASP	5792	79	18082	1.50167	1	0.167746	8.02708
GOTERM_BP_DIRECT	GO:0009790~embryo development	38	0.563213	0.00415997	WNT5A, TWSG1, CDK5R1, NDST1, HUS1, DLK1, TPM1, MEN1, ACVR1B, SLC4A8, PDGFC, HMGCL, AKIRIN2, TRIP12, RASA1, IHH, NANOG, BMP2, HTT, TGFBR1, ZFX, COLEC10, MECP2, UBR3, CCDC47, RICTOR, AMBRA1, FOXP1, FOXP2, PGM3, KIF1B, TSC1, RAB14, SMARCA5, TDG, TGFBR3, ACVR1, SLC9A1	5792	79	18082	1.50167	1	0.167746	8.02708
GOTERM_BP_DIRECT	GO:0043525~positive regulation of neuron apoptotic process	34	0.503928	0.00440999	CDK5R1, GRIK2, CDC34, FOXO3, PAWR, NR3C1, ATF2, CASP6, CDC42, CASP3, CASP9, PAK3, FASL, MAP2K7, CASP2, TRP53, EGR1, SRPK2, MAP2K4, HRK, ITGA1, BCL2L11, ATM, HDAC4, ASCL1, EPHA7, BBC3, GSK3A, JUN, GSK3B, TFAP2B, TFAP2A, MAPK8, ABL1	5792	69	18082	1.53832	1	0.176065	8.48947
GOTERM_BP_DIRECT	GO:0021983~pituitary gland development	18	0.266785	0.00455252	CREB1, SIX3, PAX6, FGF10, HMGA2, ISL1, TCF7L2, ALDH1A2, GATA2, ETS1, SALL1, LHX3, NKX2-1, SRD5A1, RBPJ, PITX1, BMPR1A, PITX2	5792	30	18082	1.87314	1	0.180369	8.75208
GOTERM_BP_DIRECT	GO:0071456~cellular response to hypoxia	47	0.696606	0.00477955	E2F1, PTGS2, CPEB2, HP1BP3, EDN1, RORA, CPEB1, FOXO3, PTEN, SRC, KCNMB1, ZFP36L1, EIF4EBP1, GATA6, HMOX1, BCL2, PRKAA1, CCNA2, TWIST1, TRP53, DNMT3A, SLC8A1, TRPC6, EPAS1, LMNA, NPEPPS, PRKCE, PPARGC1A, KCNK2, SIRT1, NDNF, KCNK3, SUV39H2, PCK1, FMN2, ADRB2, HIF1A, S100B, GNB1, BNIP3L, VEGFA, MDM2, STC1, NFE2L2, MDM4, SLC9A1, VLDLR	5792	103	18082	1.42455	1	0.187604	9.1689
GOTERM_BP_DIRECT	GO:0001662~behavioral fear response	23	0.340892	0.00488233	ALS2, CCK, GRIK2, FBXL20, NPY2R, MECP2, SPIRE1, RPS6KB1, ESR2, MDK, VDAC1, EIF4G1, HTR1A, EIF4E, BCL2, NEUROD2, USP46, PDE8B, CACNA1E, HTR2C, DPP4, KALRN, GNG7	5792	42	18082	1.70961	1	0.190353	9.35701
GOTERM_BP_DIRECT	GO:0007265~Ras protein signal transduction	25	0.370535	0.00512306	GRB2, KRAS, RASGRP1, SOS1, RALB, RALA, CCNA2, DHCR24, TRP53, SETDB1, RSU1, RB1, PRKD1, DOK1, NRAS, USP28, PLCE1, DOK3, ULK1, JUN, RRAS2, RASSF1, SDCBP, SYNGAP1, KSR1	5792	47	18082	1.66058	1	0.197854	9.79613
GOTERM_BP_DIRECT	GO:0001947~heart looping	31	0.459463	0.00523346	WNT5A, MEF2C, TBX20, GJA1, CCDC39, SRF, ZIC3, SUFU, CITED2, ALDH1A2, TMED2, HAND1, HAND2, IHH, KIF3A, C2CD3, MICAL2, TGFBR2, VANGL2, NOTCH2, SMO, MIB1, NOTCH1, HIF1A, IFT57, LRP6, IFT52, MESP1, RBPJ, ENG, ARL13B	5792	62	18082	1.56095	1	0.200753	9.99684
GOTERM_BP_DIRECT	GO:0061025~membrane fusion	20	0.296428	0.00523661	STX6, DNM3, STX3, NSFL1C, STX4A, CHP1, NAPA, NAPB, STX1B, DCSTAMP, VTI1A, BLOC1S6, STX12, UBXN2B, STX18, STX17, STX16, USO1, VAMP2, STX5A	5792	35	18082	1.78394	1	0.199955	10.0026
GOTERM_BP_DIRECT	GO:0048589~developmental growth	20	0.296428	0.00523661	DMBX1, CGA, HOXA11, SMAD4, SMAD2, SRF, HOXD11, IL6RA, TYMS, SMO, NIPBL, ADM, NCOA3, ZMIZ1, BCL2, GATA3, CHST11, PYGO2, GNAS, BMPR1A	5792	35	18082	1.78394	1	0.199955	10.0026
GOTERM_BP_DIRECT	GO:0010923~negative regulation of phosphatase activity	27	0.400178	0.00524603	PPP1R26, ELL, NIFK, SH2D4A, RRP1B, MARF1, DLG3, SPRED1, DLG2, ZFYVE1, RBM26, PPP1R37, CNST, PCDH11X, MYO1D, RIMBP2, WNK1, CHP1, CAMSAP3, UBN1, SLC7A14, FARP1, TMEM132D, ELFN1, ELFN2, CSRNP3, SH3RF2	5792	52	18082	1.62098	1	0.199378	10.0197
GOTERM_BP_DIRECT	GO:0001892~embryonic placenta development	17	0.251964	0.00525509	SLC8A1, PDGFB, EPAS1, ESRRB, TTPA, CITED2, ARNT, GATA2, HIF1A, TMED2, SP1, BPTF, SP3, PKD1, PRDM1, HECTD1, MED1	5792	28	18082	1.89543	1	0.198795	10.0361
GOTERM_BP_DIRECT	GO:2000463~positive regulation of excitatory postsynaptic potential	17	0.251964	0.00525509	NLGN1, NLGN2, NLGN3, NRXN1, RIMS2, STX1B, PTEN, SHANK3, NETO1, TBC1D24, PTK2B, GSK3B, DLG4, RELN, NGFR, CUX2, DBN1	5792	28	18082	1.89543	1	0.198795	10.0361
GOTERM_BP_DIRECT	GO:0030433~ER-associated ubiquitin-dependent protein catabolic process	29	0.429821	0.00527583	DERL2, SYVN1, DERL1, UBE2G2, MAN1B1, RNF185, DNAJC10, EDEM3, UBQLN2, EDEM1, STT3B, USP19, RNF103, YOD1, ANKZF1, JKAMP, VIMP, UBE4A, UBE4B, UBE2J1, CCDC47, ERLIN2, ERLIN1, SEC61B, DNAJB9, VCP, FAF2, UBXN8, UBXN4	5792	57	18082	1.58833	1	0.198611	10.0738
GOTERM_BP_DIRECT	GO:0007229~integrin-mediated signaling pathway	43	0.63732	0.00536528	ITGAL, FUT8, ADAM34, FERMT2, COL3A1, ITGB1, PXN, SRC, CUL3, CD47, PTK2, GAB2, ITGAX, PTK2B, CTGF, ITGAV, ILK, ZYX, ADAM9, TEC, SYK, ADAM28, ADAM11, PLP1, VAV3, PLEK, ADAMTS20, ITGA1, ITGA2, ITGA4, VAV1, ITGA9, G6B, ITGA6, CDH17, ITGA5, ITGA8, ADAM17, TXK, ADAM22, ADAM19, ADAMTS3, ADAM15	5792	93	18082	1.44346	1	0.200731	10.2359
GOTERM_BP_DIRECT	GO:0030204~chondroitin sulfate metabolic process	7	0.10375	0.0054717	CSGALNACT1, B3GAT2, B3GAT1, IMPAD1, B3GAT3, DSEL, CHST11	5792	7	18082	3.12189	1	0.203388	10.4285
GOTERM_BP_DIRECT	GO:0051384~response to glucocorticoid	36	0.53357	0.00561164	CALCR, GPR83, CCL1, HMGB1, PAM, ALAD, PTGS2, CXCL2, MDK, GHRHR, TYMS, KRAS, GOT1, BCHE, PAPPA, BCL2, GM21596, FAS, AGL, PIK3R1, ADAM9, MAP2K1, CRYAA, IL1RN, MSTN, SPARC, PTPRU, TRIM63, TAT, PPARGC1B, SLCO1B2, CTSL, SDC1, S100B, ADM, BMP6	5792	75	18082	1.49851	1	0.207115	10.6812
GOTERM_BP_DIRECT	GO:0001841~neural tube formation	12	0.177857	0.00568068	MAP3K7, MIB1, TULP3, SOX11, NUP50, SOX4, PTCH1, IFT52, STK4, IPMK, STK3, CITED2	5792	17	18082	2.20369	1	0.208475	10.8056
GOTERM_BP_DIRECT	GO:0048193~Golgi vesicle transport	12	0.177857	0.00568068	PRKD1, STX6, RAB31, GOLPH3, GOLPH3L, ARCN1, USO1, SPIRE1, CYTH3, CUX2, CUX1, TRAPPC3	5792	17	18082	2.20369	1	0.208475	10.8056
GOTERM_BP_DIRECT	GO:0001654~eye development	22	0.326071	0.00570439	GDF3, HMGB1, BBS7, FGF9, SIX3, SIPA1L3, SIX6, ATF6, INHBB, SALL2, MEIS2, RAB18, BLOC1S3, SMOC1, GM21596, FOXC1, SLC39A5, BMPR1B, BMP7, IFT88, MAB21L2, BMP6	5792	40	18082	1.71704	1	0.208348	10.8483
GOTERM_BP_DIRECT	GO:0008584~male gonad development	50	0.74107	0.00598804	FGF9, YBX3, TLR3, TLR5, TMF1, CITED2, GATA6, GATA3, RNF38, PATZ1, RARA, SRD5A1, KDM5A, PITX2, AR, ARID5B, SIX4, HMGA2, CTNNA1, MMP14, BCL2L11, CTSL, ACVR2A, NCOA1, JMJD1C, ADAM15, WNT5A, HMGB2, HOXA11, HMGCS1, BCL2L1, KIT, SOX8, WT1, RNASE10, BCL2, KCNE1, MAS1, HOXA10, HOXA9, AGO4, LHX9, TGFBR1, SMAD4, KITL, WNT2B, SFRP2, MAMLD1, H3F3B, TEX11	5792	112	18082	1.3937	1	0.216591	11.3574
GOTERM_BP_DIRECT	GO:0007416~synapse assembly	24	0.355714	0.00599154	FLRT3, DBNL, DNM3, MYO6, NRXN2, PDGFB, NRXN3, CLSTN3, MECP2, NLGN1, BSN, NLGN2, NLGN3, NRXN1, PCLO, PTEN, FARP1, SHANK3, GPM6A, SPTBN2, GNPAT, PLXND1, SLITRK6, KIRREL3	5792	45	18082	1.66501	1	0.215783	11.3636
GOTERM_BP_DIRECT	GO:0090162~establishment of epithelial cell polarity	11	0.163035	0.00617276	PARD3, HEY1, FRMD4A, FRMD4B, VANGL2, MPP5, SIPA1L3, GJA1, ARF6, CYTH3, FBF1	5792	15	18082	2.28939	1	0.220611	11.6874
GOTERM_BP_DIRECT	GO:0032835~glomerulus development	8	0.118571	0.00644881	TCF21, PLCE1, BCL2, VANGL2, ENPEP, WWTR1, PTPRO, WT1	5792	9	18082	2.77502	1	0.228322	12.1785
GOTERM_BP_DIRECT	GO:0007216~G-protein coupled glutamate receptor signaling pathway	8	0.118571	0.00644881	HOMER3, GRIK3, GRM6, GRID2IP, HOMER1, HOMER2, GRM1, TRPM1	5792	9	18082	2.77502	1	0.228322	12.1785
GOTERM_BP_DIRECT	GO:0035988~chondrocyte proliferation	8	0.118571	0.00644881	CTGF, GRN, STC1, MMP16, HMGA2, MMP14, DDR2, IHH	5792	9	18082	2.77502	1	0.228322	12.1785
GOTERM_BP_DIRECT	GO:0034453~microtubule anchoring	10	0.148214	0.00655433	FOPNL, CEP57, CEP350, CEP57L1, FGFR1OP, DAG1, CLASP1, CAMSAP3, CLASP2, PCM1	5792	13	18082	2.40146	1	0.230639	12.3656
GOTERM_BP_DIRECT	GO:0060411~cardiac septum morphogenesis	10	0.148214	0.00655433	TRP53, NOTCH1, CHD7, HEY1, HAND1, MDM2, JAG1, BMP7, IFT88, CITED2	5792	13	18082	2.40146	1	0.230639	12.3656
GOTERM_BP_DIRECT	GO:0048699~generation of neurons	10	0.148214	0.00655433	FGFR1, ASCL1, TAL1, NTF3, CXCR4, SIX1, LRP6, SIX4, THOC2, DBN1	5792	13	18082	2.40146	1	0.230639	12.3656
GOTERM_BP_DIRECT	GO:0007528~neuromuscular junction development	21	0.311249	0.00666836	ALS2, COL4A1, ZC4H2, TNC, UTRN, CACNB1, RER1, CACNB2, KY, PDZRN3, CACNB4, CACNG2, CACNA2D2, COL4A5, NEDD4, ANK3, NTRK2, DOK7, PAK1, CHRNA1, KALRN	5792	38	18082	1.72526	1	0.233188	12.5672
GOTERM_BP_DIRECT	GO:0021762~substantia nigra development	21	0.311249	0.00666836	INA, ACTB, PLP1, FGF9, MAOB, PADI2, CNP, ZFP148, BASP1, SYPL2, YWHAE, SYNGR3, CKB, CDC42, YWHAH, MAPKAP1, COX6B1, YWHAQ, HSPA5, SUDS3, CALM1	5792	38	18082	1.72526	1	0.233188	12.5672
GOTERM_BP_DIRECT	GO:0050771~negative regulation of axonogenesis	9	0.133393	0.00670963	GDI1, PTK2, DAB1, SYNGAP1, PTEN, LRP4, RUFY3, EPHB2, THY1	5792	11	18082	2.55428	1	0.23349	12.6401
GOTERM_BP_DIRECT	GO:2000637~positive regulation of gene silencing by miRNA	9	0.133393	0.00670963	AJUBA, FMR1, PUM1, NFKB1, LIMD1, PUM2, TRIM71, STAT3, FXR1	5792	11	18082	2.55428	1	0.23349	12.6401
GOTERM_BP_DIRECT	GO:0021987~cerebral cortex development	33	0.489106	0.00676603	SLC38A2, CEP120, COL3A1, DICER1, MDK, ZBTB18, NDE1, FAT4, LHX2, BTBD3, PAFAH1B1, SRD5A1, H2AFX, PLCB1, NEFL, KIF14, YWHAE, TACC1, TACC2, FOXP2, BBS1, SMO, ASCL1, NCOA1, HIF1A, TRAPPC9, TSC1, CDON, FOXG1, NTRK2, LRP6, RELN, LRP8	5792	68	18082	1.51504	1	0.234248	12.7396
GOTERM_BP_DIRECT	GO:0001570~vasculogenesis	33	0.489106	0.00676603	FOXM1, TIPARP, WARS2, WT1, CITED2, ZFP36L1, PTK2, FBXW7, HEY1, MYOCD, SOX18, YAP1, TMEM100, RASA1, PITX2, PTPRJ, RAMP2, CCM2, MYO1E, TGFBR2, ACKR3, FZD4, EPHA2, QK, SMO, ADM, ZMIZ1, NTRK2, TGFBR3, AMOT, HAS2, ENG, SMARCA4	5792	68	18082	1.51504	1	0.234248	12.7396
GOTERM_BP_DIRECT	GO:0008543~fibroblast growth factor receptor signaling pathway	23	0.340892	0.00701164	FLRT3, FGFR1, FLRT2, FGF18, FLRT1, FGF7, NDST1, FGF9, KL, GRB2, FGF23, FGF10, FGF12, TRIM71, IQGAP1, CEP57, FAT4, CTGF, SOS1, RAB14, FGF1, FRS2, FGF4	5792	43	18082	1.66985	1	0.240681	13.1717
GOTERM_BP_DIRECT	GO:0001843~neural tube closure	44	0.652142	0.00729885	WNT5A, SEC24B, KDM6A, ENAH, SHROOM3, ZEB2, PAX2, TRIM71, SCRIB, SUFU, CITED2, IFT122, TMED2, LHX2, RALA, RARA, PRKACB, TRAF6, ALX1, HECTD1, TWIST1, DVL2, ROCK2, VANGL2, MED12, ARID1A, FZD3, GRHL3, SKI, CELSR1, GRHL2, TULP3, SALL4, TSC1, ADM, SFRP2, SALL1, IFT57, LRP6, SEMA4C, TFAP2A, TGIF1, PTCH1, APAF1	5792	97	18082	1.41612	1	0.248231	13.6745
GOTERM_BP_DIRECT	GO:0010468~regulation of gene expression	120	1.77857	0.00786373	ATP1B1, CD209A, NELL1, ZFP335, FGF10, DLK1, HOXD10, HOXD11, MYD88, GATA6, RC3H2, PIK3CA, PATZ1, FAS, RC3H1, MECP2, EOMES, SIX4, TBR1, GRHL2, ASCL1, HIF1A, SIX1, FOXG1, MAPK8, RELN, TRP73, TSHZ3, FGFR1, TSHZ2, TSHZ1, HOXA11, SOX6, WT1, NIPBL, DDX3X, LHX1, DMD, MARF1, HOXA10, HOXA9, DNMT3B, DNMT3A, TGFBR1, TGFBR2, FOXA1, NR4A2, EN1, VAV2, TRIM63, ATP7A, NOTCH1, ULK1, D1PAS1, RBPJ, PPARA, KDM6A, EZH…	5792	308	18082	1.21632	1	0.263671	14.6552
GOTERM_BP_DIRECT	GO:0070373~negative regulation of ERK1 and ERK2 cascade	32	0.474285	0.00787508	LMO3, BTN2A2, TIMP3, PTEN, SPRY2, EIF3A, DAB2, SPRY1, RANBP9, EZR, VRK3, DMD, CSK, RAPGEF1, DLG1, DAB2IP, LYN, SMAD4, PTPRR, IGF1, WNK2, GPER1, SYNJ2BP, SLC9A3R1, RGS14, RPS6KA6, ANKRD26, DUSP3, ARRB1, PTPN1, ABL1, KLF4	5792	66	18082	1.51364	1	0.262962	14.6747
GOTERM_BP_DIRECT	GO:0045444~fat cell differentiation	37	0.548392	0.00799425	RNASEL, BBS7, GDF6, TCF7L2, SOX8, ATF2, NIPBL, AP1S2, PLCB1, 4932438A13RIK, SREBF1, METTL8, EGR2, OSBPL8, SMAD6, ARID5B, SOCS1, RUNX1T1, NR4A2, SOCS7, CREB5, HMGA2, LPIN1, SENP2, BBS1, INHBB, CCND1, EP300, GSK3B, TFAP2B, ID4, OSBPL11, GRK5, PIAS1, EIF2AK3, KLF4, MED1	5792	79	18082	1.46215	1	0.265333	14.8802
GOTERM_BP_DIRECT	GO:0007030~Golgi organization	37	0.548392	0.00799425	ATL2, ATL3, LMAN2, CLTC, ARFGEF1, TJAP1, ARHGAP21, CDC42, BLZF1, FBXW8, TMED2, UBXN2B, BHLHA15, STX17, GOLPH3L, ATP8B1, ATP8B2, TMED10, CLASP1, CLASP2, VMP1, BCAS3, SEC23IP, ATP8B4, VCPIP1, ARHGEF7, HTT, NSFL1C, TMED9, COG3, PRKD1, SYNE1, DNAJC28, CSNK1D, GOLPH3, USO1, SURF4	5792	79	18082	1.46215	1	0.265333	14.8802
GOTERM_BP_DIRECT	GO:0006611~protein export from nucleus	17	0.251964	0.00827432	RANBP17, EGR2, XPO4, CHP1, EIF5A, STRADB, CALR, NUPL2, ANKLE1, NUP214, GSK3B, FRAT1, PKD1, AHCYL1, SMURF1, XPO7, HSPA9	5792	29	18082	1.83007	1	0.272204	15.3613
GOTERM_BP_DIRECT	GO:0045597~positive regulation of cell differentiation	24	0.355714	0.00840138	INSM1, BMP2, AR, CDX2, SMAD9, MAP2K1, SOCS3, BTC, EOMES, SMAD1, SRF, MEN1, PA2G4, CTGF, JUN, GATA3, POU4F2, JAK2, WNT9A, BMPR1B, BMP7, NKX2-2, APC, SMARCA4	5792	46	18082	1.62881	1	0.274703	15.5787
GOTERM_BP_DIRECT	GO:0006469~negative regulation of protein kinase activity	43	0.63732	0.00840239	ASPN, DBNDD2, RTN4RL1, LRRC19, LRRC4C, LRRC15, TRIB1, SHB, PDPK1, PPP1R1C, LRRTM3, UBASH3B, ILK, LRRTM1, MLLT1, DNAJC3, FLRT3, LRRC4, PTPRC, CEP85, FLRT2, FLRT1, SOCS2, SOCS3, SOCS1, SOCS6, CHP1, SOCS7, PKIB, RB1, SOCS5, WWTR1, PKIA, CISH, THY1, PPM1F, PPM1E, GNAQ, FGFR1OP, PRKAR1A, PRKRIP1, LRP6, LRRC66	5792	95	18082	1.41307	1	0.273681	15.5804
GOTERM_BP_DIRECT	GO:0006816~calcium ion transport	60	0.889284	0.00876633	ATP2B1, ATP2B2, ATP2B4, SLC24A4, SLC24A3, SLC24A2, CHRNA4, TRPV4, CALCRL, NALCN, MYB, RAMP2, TRPM7, CACNG5, STIM2, MCU, STIM1, CACNG3, CACNG2, CACNG1, TRPM2, PRKCB, BSPRY, RYR3, CCR1, CACNB1, CACNB2, CACNB4, TPCN1, TPCN2, VDR, TMEM37, PKD1, CAMK2B, PPP3CA, CAMK2A, NFATC1, TRPC4, SLC8A1, CACNA2D1, TRPC3, SLC8A2, TRPC6, TRPC5, MCUR1, ASIC1, CACNA2D2, ITPR1, ITPR2, P2RX7, PLCG1, ATP2A2, ATP2A3, PLN,…	5792	141	18082	1.32846	1	0.282642	16.2002
GOTERM_BP_DIRECT	GO:0048709~oligodendrocyte differentiation	19	0.281607	0.00912824	PTPRJ, SRSF1, TRPC4, TSPAN2, PTPRZ1, OTX2, SOX5, DUSP10, NLGN3, CNP, SOX6, SOX8, ASCL1, NOTCH1, NTRK2, MYRF, NKX2-1, OLIG2, CSK	5792	34	18082	1.74459	1	0.291364	16.8122
GOTERM_BP_DIRECT	GO:0060612~adipose tissue development	19	0.281607	0.00912824	TBL1XR1, SELM, ARID5B, FTO, RORC, CREB5, HMGA2, PPARGC1A, ACAT1, SOX8, ATF2, AMER1, AP1S2, EBF2, OXCT1, DYRK1B, PIK3CA, ZFP516, 4932438A13RIK	5792	34	18082	1.74459	1	0.291364	16.8122
GOTERM_BP_DIRECT	GO:0007616~long-term memory	19	0.281607	0.00912824	EGR1, ADCY1, SGK1, LRRN4, CPEB3, GLUD1, MECP2, TAC1, RPS6KB1, SRF, RGS14, BTBD9, PJA2, CHST10, CCND2, NTRK2, RELN, CTNS, SNAP25	5792	34	18082	1.74459	1	0.291364	16.8122
GOTERM_BP_DIRECT	GO:0031290~retinal ganglion cell axon guidance	13	0.192678	0.00914563	NRCAM, ALCAM, EPHA7, NRP1, SEMA4F, POU4F2, EFNA5, ROBO2, ISL1, BMPR1B, SLIT2, EPHB1, EPHB2	5792	20	18082	2.02923	1	0.290744	16.8415
GOTERM_BP_DIRECT	GO:0060324~face development	13	0.192678	0.00914563	WNT5A, ALDH1A2, MAPK1, ZFAND5, CHD7, BRAF, MAP2K1, ALDH1A3, RAF1, RARA, ITGA4, SRF, GRHL2	5792	20	18082	2.02923	1	0.290744	16.8415
GOTERM_BP_DIRECT	GO:0030334~regulation of cell migration	36	0.53357	0.00925986	GNA13, PLXNC1, PLXNA4, SRCIN1, PLXNA2, PAX6, PRKX, SDC3, VCL, SLK, PTK2B, CXCR4, MAP3K1, UNC5C, PLXND1, MYSM1, APC, PITX2, KIF14, LDB1, LMNA, MINK1, LDB2, DPYSL3, NEXN, THY1, EPHA3, DDX58, AJUBA, NOTCH1, LAMA3, PECAM1, AMOT, WDR44, SPATA13, SMARCA4	5792	77	18082	1.45959	1	0.292707	17.0337
GOTERM_BP_DIRECT	GO:0014911~positive regulation of smooth muscle cell migration	21	0.311249	0.00962261	EGR1, NOX4, CYP1B1, PDGFB, PTGER4, IGF1, ITGA2, RPS6KB1, FOXO4, SRC, HDAC4, PTK2, SEMA6D, FGA, ARPC2, P2RY2, BCL2, PDGFRB, HAS2, MMP1A, PLAU	5792	39	18082	1.68102	1	0.301176	17.6414
GOTERM_BP_DIRECT	GO:0071902~positive regulation of protein serine/threonine kinase activity	16	0.237142	0.00963664	SLC27A1, DAB2IP, PDCD10, MAP2K1, SNCA, EZH2, TEAD1, IGF1, SRC, RPTOR, PARP16, ACSL1, PPP2CA, RALB, CAMK1, CAB39	5792	27	18082	1.85001	1	0.300443	17.6648
GOTERM_BP_DIRECT	GO:0032007~negative regulation of TOR signaling	16	0.237142	0.00963664	TNFAIP8L1, UBR1, NPRL3, SIRT1, FNIP1, DDIT4, DEPDC5, SH3BP4, MTM1, HIF1A, TMEM127, TSC1, GSK3A, PRKAA1, PRKAA2, PDCD6	5792	27	18082	1.85001	1	0.300443	17.6648
GOTERM_BP_DIRECT	GO:0007029~endoplasmic reticulum organization	16	0.237142	0.00963664	TOR1AIP2, CAV2, ATL2, VAPB, HTT, ATL3, SPTSSB, CCDC47, LMAN2, SEC16B, COL4A3BP, SEC16A, VMP1, EIF2AK3, CASQ1, SEC61A1	5792	27	18082	1.85001	1	0.300443	17.6648
GOTERM_BP_DIRECT	GO:0045165~cell fate commitment	34	0.503928	0.00975548	WNT5A, MEF2C, MITF, ONECUT2, SOX5, PML, PAX6, SOX6, SOX8, TAL1, SPRY2, CASP3, HOXA2, GATA5, GFI1, TLX1, WNT8B, BMP2, WNT10B, SOX12, OTX2, NEUROG1, SMAD2, WNT2B, NOTCH1, EYA1, TRPS1, WNT9B, TGFB1I1, PRDM1, WNT9A, RBPJ, GAP43, KDM6B	5792	72	18082	1.47423	1	0.302433	17.8629
GOTERM_BP_DIRECT	GO:0006906~vesicle fusion	25	0.370535	0.00985794	SYT1, CAV2, GNAI3, SYT4, SYT2, SYT6, EEA1, BLOC1S6, STX12, STX17, STX16, SNPH, STX6, STX3, VAV3, RPH3A, SYT13, VAMP4, SYT16, SYT15, VAMP2, GOSR1, DOC2B, YKT6, STX5A	5792	49	18082	1.5928	1	0.303979	18.0333
GOTERM_BP_DIRECT	GO:0043154~negative regulation of cysteine-type endopeptidase activity involved in apoptotic process	32	0.474285	0.0102335	ARL6IP1, SH3RF1, SNCA, SFN, HSPA1B, PAX2, GPI1, SRC, TRIAP1, CSNK2A1, CD44, DDX3X, CDKN2D, THBS1, DPEP1, DHCR24, CFLAR, HERPUD1, CRYAA, IGF1, HGF, POR, FNIP1, RPS6KA3, EP300, RPS6KA1, ARRB1, SFRP2, VEGFA, MDM2, WNT9A, KLF4	5792	67	18082	1.49105	1	0.312452	18.6551
GOTERM_BP_DIRECT	GO:0090263~positive regulation of canonical Wnt signaling pathway	32	0.474285	0.0102335	FGF9, SOX4, FGF10, NFKB1, GPRC5B, LGR5, LGR4, SRC, WNT1, AMER1, RSPO1, NRARP, RSPO3, ILK, RSPO2, YAP1, USP34, CCAR2, RNF146, DVL2, DIXDC1, WNT10B, LMX1A, TNKS2, WNT2B, DKK2, CSNK1D, SFRP2, UBR5, LRP6, EDA, LRRK1	5792	67	18082	1.49105	1	0.312452	18.6551
GOTERM_BP_DIRECT	GO:0002063~chondrocyte development	12	0.177857	0.0104083	FGF18, IMPAD1, MIA3, SFRP2, CHST11, BMPR2, ACAN, CHSY1, BMPR1B, EIF2AK3, RUNX2, COL11A1	5792	18	18082	2.08126	1	0.315738	18.943
GOTERM_BP_DIRECT	GO:0007413~axonal fasciculation	12	0.177857	0.0104083	SEMA5A, WNT5A, NCAM2, CDK5R1, NRP1, PTPRZ1, CRTAC1, CNR1, CNTN2, CELSR3, SEMA3A, EPHB2	5792	18	18082	2.08126	1	0.315738	18.943
GOTERM_BP_DIRECT	GO:0072659~protein localization to plasma membrane	30	0.444642	0.0106775	MYO5A, CALCR, ATP1B1, ATP1B3, SCN3B, DPP10, KCNIP3, ZDHHC22, ANK2, ANK3, P2RY1, RAPGEF6, RAB11A, EHD2, FCHO2, ABCA12, DLG1, RAP2A, RAMP2, RAB8A, GPR158, TNIK, FLOT1, STXBP1, ZFYVE27, RAB34, DENND4C, LRP6, MAP7, EMP2	5792	62	18082	1.51059	1	0.321322	19.3844
GOTERM_BP_DIRECT	GO:0007032~endosome organization	18	0.266785	0.0106901	ALS2, STX6, RAB5B, LAMTOR1, PLEKHJ1, A230046K03RIK, ARFGEF2, HOOK3, CHMP2B, HOOK1, HOOK2, TMEM127, DNAJC13, FAM109A, VPS4B, SNX33, SNX10, ALS2CL	5792	32	18082	1.75606	1	0.320508	19.405
GOTERM_BP_DIRECT	GO:0043388~positive regulation of DNA binding	18	0.266785	0.0106901	HMGB2, MMP9, IGF1, ITGA2, SKI, PARK2, ISL1, EP300, MYOCD, HIPK1, HIPK3, HIPK2, JAK2, BRD4, IRF4, CALM1, SMARCA4, PITX2	5792	32	18082	1.75606	1	0.320508	19.405
GOTERM_BP_DIRECT	GO:0032456~endocytic recycling	15	0.222321	0.0112206	STX6, DENND1A, VPS53, SNX4, VPS51, DENND1B, MICALL1, EPS15, RAB11FIP3, RAB14, EPG5, EHD1, EHD2, ARL4C, EHD4	5792	25	18082	1.87314	1	0.332334	20.2681
GOTERM_BP_DIRECT	GO:0010800~positive regulation of peptidyl-threonine phosphorylation	15	0.222321	0.0112206	WNT5A, TRPC6, TRPC5, WNK3, PHIP, MAPK1, CHIL1, UBE2K, GSK3A, PLK1, TRIM6, GSK3B, CEMIP, CAB39, BMP7	5792	25	18082	1.87314	1	0.332334	20.2681
GOTERM_BP_DIRECT	GO:1902042~negative regulation of extrinsic apoptotic signaling pathway via death domain receptors	15	0.222321	0.0112206	TNFRSF22, CFLAR, HMGB2, RAF1, PEA15A, HGF, BRCA1, DAPK1, FGA, SFRP2, HMOX1, SERPINE1, FAIM, RNF34, TNFAIP3	5792	25	18082	1.87314	1	0.332334	20.2681
GOTERM_BP_DIRECT	GO:0060173~limb development	20	0.296428	0.011286	PAM, ZAK, BBS7, BMPR2, FGF10, EN1, IFT122, TULP3, CHD7, RNF165, SMOC1, SALL1, FBXW4, RC3H2, RARA, NR2F2, INTU, IFT88, LRP4, SLC39A1	5792	37	18082	1.68751	1	0.332767	20.374
GOTERM_BP_DIRECT	GO:0002053~positive regulation of mesenchymal cell proliferation	20	0.296428	0.011286	WNT5A, FGFR1, HMGB1, FGF9, TGFBR2, PRRX1, PRRX2, FOXP1, FOXP2, SMO, ARHGAP5, VEGFA, FBXW4, TRP63, LRP6, GM21596, CHRD, TBX18, IHH, BMPR1A	5792	37	18082	1.68751	1	0.332767	20.374
GOTERM_BP_DIRECT	GO:0051965~positive regulation of synapse assembly	33	0.489106	0.0113207	CLSTN2, CLSTN3, LRTM2, CLSTN1, OXTR, UBE2V2, EPHB1, EPHB2, ACTR3, LINGO2, LRRTM3, LRRTM2, LRRTM1, EEF2K, THBS2, FLRT3, FLRT2, FLRT1, NRXN3, LRRN3, NLGN1, MECP2, NLGN2, NLGN3, NRXN1, NTRK3, SLITRK2, SLITRK1, SLITRK4, NTRK2, EFNA5, CUX2, SLITRK6	5792	70	18082	1.47175	1	0.332458	20.43
GOTERM_BP_DIRECT	GO:0048565~digestive tract development	22	0.326071	0.0115396	COL3A1, DICER1, TGFBR2, OXTR, FGF10, KIT, RB1, LGR4, SMO, GATA2, MYOCD, GATA5, ITGA6, FAT4, GATA6, HRH2, GATA3, TRPS1, PKD1, PDGFC, NKX2-2, NKX2-3	5792	42	18082	1.63528	1	0.336538	20.7829
GOTERM_BP_DIRECT	GO:0030155~regulation of cell adhesion	22	0.326071	0.0115396	PTPRJ, KIF14, EMCN, RET, NUAK1, STAT5B, PML, LMO7, SERPINI1, SRF, PPP1CB, PRKX, PTK2, LAMA3, S1PR1, PRLR, PTK2B, EPHA8, PPP1R12A, PKD1, JAK2, ABL2	5792	42	18082	1.63528	1	0.336538	20.7829
GOTERM_BP_DIRECT	GO:0097192~extrinsic apoptotic signaling pathway in absence of ligand	22	0.326071	0.0115396	MCL1, MKNK2, MKNK1, IGF1, BCL2L2, BCL2L1, FOXO3, ITM2B, KITL, BCL2L11, DAPK1, BAK1, CASP3, MOAP1, UNC5A, GSK3A, ITGAV, GSK3B, BCL2, FAS, CASP2, NGF	5792	42	18082	1.63528	1	0.336538	20.7829
GOTERM_BP_DIRECT	GO:2000036~regulation of stem cell population maintenance	11	0.163035	0.0117638	SMO, TAL1, NANOG, NCOA3, SAV1, CNOT2, ELAVL1, KDM3A, NFYA, HMGA2, TCF7L1	5792	16	18082	2.1463	1	0.340684	21.1428
GOTERM_BP_DIRECT	GO:2000114~regulation of establishment of cell polarity	11	0.163035	0.0117638	ROCK1, PTK2B, GATA3, KRIT1, RAP1B, RICTOR, BCAS3, ARFGEF1, RUFY3, CDH5, RNF41	5792	16	18082	2.1463	1	0.340684	21.1428
GOTERM_BP_DIRECT	GO:0022008~neurogenesis	31	0.459463	0.011898	WNT5A, COPS2, CEP120, SPOCK1, PRDM16, LLGL1, EPHB1, PRDM13, WNT1, DAGLA, FAT4, CXCR4, LHX2, BCL11A, ZFP217, ETV6, HAP1, BHLHE22, HTT, CHAC1, NEUROG1, TACC1, TACC2, PRDM8, ASCL1, SMARCE1, PRDM6, FOXG1, SIX1, MESP1, SMARCA4	5792	65	18082	1.4889	1	0.342674	21.3574
GOTERM_BP_DIRECT	GO:0006814~sodium ion transport	53	0.785534	0.0126264	SLC9A9, SLC5A3, SLC9A8, SLC5A5, ATP1B1, SLC13A5, ATP1B3, SLC20A1, ATP1B2, SLC20A2, SCN3B, SLC5A1, SLC9A2, SLC24A4, SLC23A2, SLC24A3, CPOX, NALCN, SLC4A4, SCN2A, TRPM2, SLC34A2, SLC38A4, SLC38A3, SCN1A, SLC38A2, SCN1B, SLC4A8, SCN9A, SLC4A7, SCNN1G, SCNN1A, HCN1, SLC8A1, SLC12A1, SLC8A2, SLC12A2, SLC10A6, SLC10A7, ASIC1, ATP1A2, SLC4A11, SLC17A3, SLC6A8, SLC17A1, SLC17A2, SLC5A8, SLC5A9, SCN4B, SL…	5792	124	18082	1.33436	1	0.358265	22.513
GOTERM_BP_DIRECT	GO:0006491~N-glycan processing	14	0.2075	0.0130591	MGAT4B, MGAT4A, GANAB, FUT8, MAN1A2, MGAT4C, MAN1B1, ST8SIA3, ST8SIA2, EDEM3, PRKCSH, EDEM1, MAN2A1, MAN1A	5792	23	18082	1.90028	1	0.366809	23.1917
GOTERM_BP_DIRECT	GO:0036120~cellular response to platelet-derived growth factor stimulus	14	0.2075	0.0130591	HYAL1, CREB1, CBL, RDX, PRKCE, SRC, IQGAP1, ATP7A, ARPC2, HAS1, HAS2, PDGFD, CCNA2, RASA1	5792	23	18082	1.90028	1	0.366809	23.1917
GOTERM_BP_DIRECT	GO:0070536~protein K63-linked deubiquitination	14	0.2075	0.0130591	BRCC3, FAM175B, OTUB2, CYLD, ATXN3, USP27X, OTUD1, OTUD7B, OTUD7A, YOD1, TNFAIP3, USP25, USP33, USP13	5792	23	18082	1.90028	1	0.366809	23.1917
GOTERM_BP_DIRECT	GO:0072001~renal system development	14	0.2075	0.0130591	MTSS1, LZTS2, NUP93, PRKCSH, PAX2, MECOM, SMO, ITGA6, AKR1B3, LHX1, GATA3, SIX1, PKD1, TBX18	5792	23	18082	1.90028	1	0.366809	23.1917
GOTERM_BP_DIRECT	GO:0048489~synaptic vesicle transport	10	0.148214	0.0131609	RAB3A, SYT4, SYNJ1, TOR1A, SNCA, NLGN1, MYLK2, SNAPIN, DPYSL2, LIN7A	5792	14	18082	2.22992	1	0.367879	23.3506
GOTERM_BP_DIRECT	GO:0060993~kidney morphogenesis	10	0.148214	0.0131609	TSHZ3, GCNT4, HNF1B, GCNT3, VANGL2, WNT9B, SOX4, WWTR1, GCNT1, PRKX	5792	14	18082	2.22992	1	0.367879	23.3506
GOTERM_BP_DIRECT	GO:0048268~clathrin coat assembly	10	0.148214	0.0131609	EPS15, AP2B1, DAB2, AP1B1, HIP1R, NSG2, NSG1, CLINT1, FCHO2, HIP1	5792	14	18082	2.22992	1	0.367879	23.3506
GOTERM_BP_DIRECT	GO:0045055~regulated exocytosis	10	0.148214	0.0131609	RAB11FIP5, RAB11FIP2, RAB31, CRHBP, RAB11B, TMED10, STEAP2, PEX5L, RAB11FIP1, ABCA12	5792	14	18082	2.22992	1	0.367879	23.3506
GOTERM_BP_DIRECT	GO:0032793~positive regulation of CREB transcription factor activity	10	0.148214	0.0131609	PRKD1, CRTC3, EPHA5, CRTC2, VEGFA, CREBBP, LRP8, RELN, CACNA1D, CAMK1D	5792	14	18082	2.22992	1	0.367879	23.3506
GOTERM_BP_DIRECT	GO:2000811~negative regulation of anoikis	10	0.148214	0.0131609	PTK2, NOTCH1, MCL1, ITGA5, BCL2, NTRK2, PDK4, PIK3CA, ITGB1, SRC	5792	14	18082	2.22992	1	0.367879	23.3506
GOTERM_BP_DIRECT	GO:1901998~toxin transport	19	0.281607	0.0132488	CRTC2, NRP1, PTPRG, COPZ1, ARID1A, CCT7, MTMR12, COPB2, CCT4, BBC3, HRH2, RAB28, CCT8, DNAJA1, VAMP4, ATP6V0A1, ANTXR2, HSPA5, GGA1	5792	35	18082	1.69474	1	0.368631	23.4875
GOTERM_BP_DIRECT	GO:0010043~response to zinc ion	19	0.281607	0.0132488	ALAD, ALDOB, HVCN1, PTEN, ATP7A, P2RX7, SLC30A1, PLN, DDX19B, KRT14, SLC30A4, AANAT, SLC30A5, SLC30A2, SLC30A10, SLC30A8, CAR2, SLC30A6, SLC30A7	5792	35	18082	1.69474	1	0.368631	23.4875
GOTERM_BP_DIRECT	GO:0006836~neurotransmitter transport	23	0.340892	0.013526	CPLX3, CPLX2, CPLX1, STX3, SLC6A1, SLC6A20B, SLC6A3, SYNJ1, SLC6A4, STX4A, SLC6A14, SLC6A17, SLC6A18, RIMS2, STX1B, SLC6A19, SLC32A1, SLC6A9, SLC6A8, SLC6A6, SLC18A2, SV2B, SV2A	5792	45	18082	1.59563	1	0.373518	23.9178
GOTERM_BP_DIRECT	GO:0045773~positive regulation of axon extension	21	0.311249	0.0135408	TRPC5, LIMK1, MAP1B, L1CAM, SRF, CDH4, RUFY3, EIF4G2, EP300, ZFYVE27, MAPT, GSK3B, ILK, RAB11A, PAFAH1B1, PAK1, DBN1, GOLGA4, NGF, FN1, ISLR2	5792	40	18082	1.63899	1	0.372649	23.9408
GOTERM_BP_DIRECT	GO:0001569~patterning of blood vessels	21	0.311249	0.0135408	GNA13, COL4A1, NRP1, TBX20, EDN1, VANGL2, TGFBR2, PPP3R1, SRF, STK4, SEMA5A, CXCR4, NRARP, SFRP2, VEGFA, PLXND1, ENG, NFATC3, IHH, ACVR1, PITX2	5792	40	18082	1.63899	1	0.372649	23.9408
GOTERM_BP_DIRECT	GO:0045665~negative regulation of neuron differentiation	35	0.518749	0.0135429	SOX21, PTCHD2, SLC6A4, PAX6, FOXO3, REST, JAG1, CALR, ITGB1, MEIS1, HOXA2, HEY1, CASZ1, CTDSP1, OLIG2, LSM1, NKX2-2, DIXDC1, SIX3, HMG20A, LMX1A, ISL1, MIB1, ASCL1, NOTCH1, EIF4E, FOXG1, GDF11, CNTN2, ID4, CNTN4, PBX1, TRP73, BMP7, MED1	5792	76	18082	1.43771	1	0.371509	23.944
GOTERM_BP_DIRECT	GO:0009612~response to mechanical stimulus	30	0.444642	0.0138362	TNC, COL3A1, RPS6KB1, PSPH, MMP2, SRC, CITED2, MEIS2, CHIL1, PTK2B, P2RY1, JUND, THBS1, MMP1A, PIEZO2, ANGPT2, RELA, TGFBR2, SUN1, FOSB, MMP14, KCNK2, INHBB, P2RX7, BTG2, ETS1, P2RX3, JUN, PTCH1, KALRN	5792	63	18082	1.48662	1	0.37665	24.3966
GOTERM_BP_DIRECT	GO:0061024~membrane organization	30	0.444642	0.0138362	SGCZ, MYO5A, HIP1R, STX4A, RALGAPB, SNCA, MTSS1L, LNPEP, CRB1, KIFAP3, RALA, TBC1D4, GNPAT, EXOC5, PRKAA2, UPK2, DHCR24, ACTB, KIF3B, CCDC88A, KIF3A, MYO1C, CHP1, MYH9, RALGAPA2, SGCG, SGCD, VAMP2, CALM1, SGCB	5792	63	18082	1.48662	1	0.37665	24.3966
GOTERM_BP_DIRECT	GO:0002011~morphogenesis of an epithelial sheet	9	0.133393	0.0144937	NOTCH2, MAP3K1, MPP5, DAG1, LIN7C, JAG1, SRF, CHUK, ARHGAP12	5792	12	18082	2.34142	1	0.389382	25.402
GOTERM_BP_DIRECT	GO:0046621~negative regulation of organ growth	9	0.133393	0.0144937	MEN1, CGA, ANKRD26, PTK2, SLC6A4, PTEN, STK4, TCF7L2, STK3	5792	12	18082	2.34142	1	0.389382	25.402
GOTERM_BP_DIRECT	GO:0021953~central nervous system neuron differentiation	9	0.133393	0.0144937	HOXA1, SMO, TULP3, BCL11B, SOX5, NR4A2, SPOCK1, POU4F1, LMX1A	5792	12	18082	2.34142	1	0.389382	25.402
GOTERM_BP_DIRECT	GO:0061001~regulation of dendritic spine morphogenesis	9	0.133393	0.0144937	DNM3, EPHA4, CDK5R1, PPP1R9A, SRCIN1, PDLIM5, SIPA1L1, NLGN3, SHANK3	5792	12	18082	2.34142	1	0.389382	25.402
GOTERM_BP_DIRECT	GO:0036503~ERAD pathway	9	0.133393	0.0144937	SYVN1, DERL1, VCP, RNF5, RNF185, BRSK2, TRIM25, RHBDD1, SEL1L	5792	12	18082	2.34142	1	0.389382	25.402
GOTERM_BP_DIRECT	GO:0060740~prostate gland epithelium morphogenesis	9	0.133393	0.0144937	IGF1R, AR, NOTCH1, TNC, FOXA1, IGF1, ID4, ESR2, MMP2	5792	12	18082	2.34142	1	0.389382	25.402
GOTERM_BP_DIRECT	GO:0001889~liver development	42	0.622499	0.014621	HNF1B, GNPNAT1, FOXM1, STAT5B, ONECUT2, HMGCS1, GFER, ARF6, PRKCSH, ACAT1, CITED2, ALDH1A2, KRAS, GATA6, RB1CC1, PKD1, PIK3CA, SRD5A1, RARA, RUNX1, HMGCL, JARID2, UPB1, CEBPG, RELA, RPGRIP1L, ICMT, HGF, SLCO2B1, SLCO1B2, NOTCH2, MAN2A1, NOTCH1, CCND1, SP1, DBP, SP3, JUN, TGFBR3, IFT88, MED1, SMARCA4	5792	95	18082	1.38021	1	0.390831	25.5952
GOTERM_BP_DIRECT	GO:0007269~neurotransmitter secretion	16	0.237142	0.0146923	PPFIA3, SYT1, SYT4, NRXN2, NRXN3, PTPRN2, SYT2, STXBP1, LIN7C, NRXN1, DGKI, RIMS2, LIN7A, SYN2, SNAP25, CACNA1B	5792	28	18082	1.78394	1	0.391104	25.7031
GOTERM_BP_DIRECT	GO:0071577~zinc II ion transmembrane transport	6	0.0889284	0.0148061	SLC39A14, SLC39A13, SLC39A7, SLC39A6, TRPM2, SLC39A1	5792	6	18082	3.12189	1	0.392253	25.8752
GOTERM_BP_DIRECT	GO:2000766~negative regulation of cytoplasmic translation	6	0.0889284	0.0148061	CPEB2, CPEB4, FMR1, CPEB1, UNK, HAP1	5792	6	18082	3.12189	1	0.392253	25.8752
GOTERM_BP_DIRECT	GO:0097104~postsynaptic membrane assembly	6	0.0889284	0.0148061	NRXN2, NLGN1, NLGN2, NLGN3, NRXN1, LRP4	5792	6	18082	3.12189	1	0.392253	25.8752
GOTERM_BP_DIRECT	GO:0000395~mRNA 5'-splice site recognition	6	0.0889284	0.0148061	SRSF1, SFSWAP, SRSF12, PSIP1, PRPF39, SNRPC	5792	6	18082	3.12189	1	0.392253	25.8752
GOTERM_BP_DIRECT	GO:0097119~postsynaptic density protein 95 clustering	6	0.0889284	0.0148061	LRRC4, NRXN2, NLGN1, NLGN2, RELN, NRXN1	5792	6	18082	3.12189	1	0.392253	25.8752
GOTERM_BP_DIRECT	GO:0031047~gene silencing by RNA	26	0.385356	0.0150847	NCBP2, CNOT8, FKBP6, SNIP1, DICER1, CNOT2, LIN28A, CNOT7, LIN28B, CNOT6, TRIM71, TNRC6C, CNOT6L, SND1, PIWIL1, AGO1, LIMD1, AGO3, AGO4, TNRC6B, TNRC6A, ZCCHC11, FMR1, DDX4, AJUBA, TARBP2	5792	53	18082	1.53149	1	0.396756	26.2949
GOTERM_BP_DIRECT	GO:0006970~response to osmotic stress	13	0.192678	0.0151876	LRRC8A, ATF2, TSC22D3, PLK3, TSC22D2, PTK2B, TSC22D4, SLC2A1, NFAT5, TRPV4, MAPK8, MAP7, MAP2K7	5792	21	18082	1.9326	1	0.397642	26.4492
GOTERM_BP_DIRECT	GO:0035162~embryonic hemopoiesis	13	0.192678	0.0151876	KMT2A, TGFBR2, KIT, KITL, TAL1, HIF1A, TNRC6C, GATA3, SH2B3, PBX1, RUNX1, MED1, KAT6A	5792	21	18082	1.9326	1	0.397642	26.4492
GOTERM_BP_DIRECT	GO:0006461~protein complex assembly	31	0.459463	0.0152504	DMTN, KMT2A, TSPAN4, STX4A, MITF, PML, LLGL1, GCH1, MAX, FGA, SLC2A1, DLG4, DLG5, TRAF6, APBA1, GCHFR, APC, PPP2R1B, TRP53, PPP2R1A, PARD6B, OTX2, ZFP148, TGFBR3, MDM2, VAMP3, VAMP2, MDM4, LAMC1, ATPAF1, ADD2	5792	66	18082	1.46634	1	0.397712	26.5433
GOTERM_BP_DIRECT	GO:0032880~regulation of protein localization	31	0.459463	0.0152504	VIP, WNT5A, CEP120, BORA, NNAT, RALGAPB, MMD, RABGAP1L, MYCBP2, ATCAY, FBXW7, AAK1, BCL2, ARHGDIA, DLG1, STX6, RAB8A, SGK1, SWAP70, CELSR3, SIX4, DDX4, UFL1, RALGAPA2, SIX1, RAB14, CAMK1, TMEM184A, MAPK8, PTCH1, WASL	5792	66	18082	1.46634	1	0.397712	26.5433
GOTERM_BP_DIRECT	GO:0035871~protein K11-linked deubiquitination	8	0.118571	0.0155532	USP30, OTUD7B, OTUD7A, USP37, YOD1, TNFAIP3, OTUB2, VCPIP1	5792	10	18082	2.49751	1	0.402586	26.9954
GOTERM_BP_DIRECT	GO:0017145~stem cell division	8	0.118571	0.0155532	FUBP1, CUL3, NANOG, TIAL1, PAFAH1B1, WWTR1, THOC2, MYB	5792	10	18082	2.49751	1	0.402586	26.9954
GOTERM_BP_DIRECT	GO:0048679~regulation of axon regeneration	8	0.118571	0.0155532	BRAF, MAP2K1, STK24, ADAM17, LRIG2, NEO1, PTEN, KLF4	5792	10	18082	2.49751	1	0.402586	26.9954
GOTERM_BP_DIRECT	GO:0007158~neuron cell-cell adhesion	8	0.118571	0.0155532	RET, CDK5R1, TNR, NLGN1, ASTN1, NLGN2, NLGN3, NRXN1	5792	10	18082	2.49751	1	0.402586	26.9954
GOTERM_BP_DIRECT	GO:0030968~endoplasmic reticulum unfolded protein response	24	0.355714	0.0155605	DERL2, HERPUD1, DERL1, SYVN1, VIMP, VAPB, AARS, EDEM3, EDEM1, PARP16, ATF6, CCND1, BHLHA15, ATF6B, CASP12, CREB3L2, CREB3L1, NFE2L2, YOD1, PTPN1, DNAJC3, EIF2AK3, UGGT1, SERP1	5792	48	18082	1.56095	1	0.401534	27.0063
GOTERM_BP_DIRECT	GO:0043523~regulation of neuron apoptotic process	18	0.266785	0.0155681	MEF2C, TRP53, KIF14, NTF3, GABRB2, G6PDX, SNCA, EGLN3, EGLN2, ESR2, SIGMAR1, KCNIP3, TRIM2, GATA3, TRP63, NSMF, TRP73, FAIM2	5792	33	18082	1.70285	1	0.400492	27.0176
GOTERM_BP_DIRECT	GO:0035116~embryonic hindlimb morphogenesis	18	0.266785	0.0155681	LMBR1, DICER1, RPGRIP1L, ZBTB16, MECOM, NOTCH1, GPC3, CHD7, OSR1, RSPO2, LRP6, GNAS, PITX1, FGF4, SMARCA4, PITX2, TWIST1, MED1	5792	33	18082	1.70285	1	0.400492	27.0176
GOTERM_BP_DIRECT	GO:1900026~positive regulation of substrate adhesion-dependent cell spreading	18	0.266785	0.0155681	TRIOBP, DMTN, LIMS1, BRAF, RREB1, ARHGEF7, PREX1, CALR, MYADM, CDC42, DAB2, DOCK1, UNC13D, ARPC2, HAS2, CRK, DBN1, NET1	5792	33	18082	1.70285	1	0.400492	27.0176
GOTERM_BP_DIRECT	GO:0001974~blood vessel remodeling	22	0.326071	0.0158618	MEF2C, CTS8, EPAS1, BMPR2, IGF1, FGF10, ITGA4, JAG1, ATP7A, BAK1, ACVR2B, CHD7, RSPO3, VEGFA, TGM2, PBRM1, MDM2, TGFBR3, FOXC1, RBPJ, ANGPT2, NFATC3	5792	43	18082	1.59725	1	0.405101	27.4534
GOTERM_BP_DIRECT	GO:0001656~metanephros development	20	0.296428	0.0159037	TSHZ3, APH1A, SLC5A1, HOXA11, IRX2, FBN1, PAX2, WT1, SLIT2, HOXD11, SPRY1, EYA1, RDH10, OSR1, LHX1, BCL2, ITGA8, PAX8, GDF11, ROBO2	5792	38	18082	1.6431	1	0.404732	27.5154
GOTERM_BP_DIRECT	GO:0003281~ventricular septum development	20	0.296428	0.0159037	DAND5, SMAD6, LUZP1, NPRL3, SUFU, CITED2, AP2B1, SALL4, ROBO1, XIRP2, CXCR4, GATA3, SALL1, MDM2, MDM4, PRDM1, FRS2, MATR3, HECTD1, SMARCA4	5792	38	18082	1.6431	1	0.404732	27.5154
GOTERM_BP_DIRECT	GO:0010960~magnesium ion homeostasis	7	0.10375	0.0159299	CNNM2, MTSS1, CNNM4, ANK3, KCNA1, TFAP2B, TRMT10A	5792	8	18082	2.73166	1	0.404058	27.554
GOTERM_BP_DIRECT	GO:2000480~negative regulation of cAMP-dependent protein kinase activity	7	0.10375	0.0159299	PRKAR2B, PRKAR2A, PRKAR1B, PRKAR1A, PKIB, PKIA, SIRT1	5792	8	18082	2.73166	1	0.404058	27.554
GOTERM_BP_DIRECT	GO:0071679~commissural neuron axon guidance	7	0.10375	0.0159299	NRP1, RYK, VEGFA, DAG1, FZD3, EPHB2, NFIB	5792	8	18082	2.73166	1	0.404058	27.554
GOTERM_BP_DIRECT	GO:0001776~leukocyte homeostasis	7	0.10375	0.0159299	MEN1, BAK1, CXCL5, FLT3, BCL2, BCL2L11, NKX2-3	5792	8	18082	2.73166	1	0.404058	27.554
GOTERM_BP_DIRECT	GO:0030953~astral microtubule organization	7	0.10375	0.0159299	CEP120, EZR, RAB11A, CLASP1, KPNB1, TACC2, DLG1	5792	8	18082	2.73166	1	0.404058	27.554
GOTERM_BP_DIRECT	GO:0048935~peripheral nervous system neuron development	7	0.10375	0.0159299	HAND2, ONECUT2, NTRK2, ETV1, POU4F1, ISL1, HOXD10	5792	8	18082	2.73166	1	0.404058	27.554
GOTERM_BP_DIRECT	GO:0051549~positive regulation of keratinocyte migration	7	0.10375	0.0159299	FGF7, MMP9, SERPINE1, FGF10, HBEGF, HAS2, ADAM9	5792	8	18082	2.73166	1	0.404058	27.554
GOTERM_BP_DIRECT	GO:0045859~regulation of protein kinase activity	15	0.222321	0.0172443	SMG8, AKAP13, KIDINS220, TTN, SLC9A3R1, ECT2, PRKAR2B, CDC42, PLCE1, PRKAR2A, TSPYL2, TSC1, PRKAR1B, PRKAR1A, CCNYL1	5792	26	18082	1.80109	1	0.427965	29.4719
GOTERM_BP_DIRECT	GO:0072661~protein targeting to plasma membrane	15	0.222321	0.0172443	PACS1, PALM, PACS2, KCNB1, NFASC, WNK3, PRKG2, MYL12A, MYADM, ANK1, TMED2, ANK2, ANK3, SPTBN1, PTCH1	5792	26	18082	1.80109	1	0.427965	29.4719
GOTERM_BP_DIRECT	GO:0043488~regulation of mRNA stability	15	0.222321	0.0172443	CALCR, ZFP36L1, ZFP36L2, CARHSP1, RBM24, RNASEL, PCBP4, FMR1, PUM1, YTHDF2, MAPK11, PUM2, ELAVL4, RC3H1, SAMD4B	5792	26	18082	1.80109	1	0.427965	29.4719
GOTERM_BP_DIRECT	GO:0048675~axon extension	15	0.222321	0.0172443	SLC9A6, USP9X, MAP1B, NLGN3, ITGB1, RAPH1, VCL, SEMA5A, ULK1, LHX2, MAPT, ULK2, POU4F2, DCX, DCLK1	5792	26	18082	1.80109	1	0.427965	29.4719
GOTERM_BP_DIRECT	GO:0001782~B cell homeostasis	15	0.222321	0.0172443	GAPT, MEF2C, SPNS2, LYN, PIK3CD, BCL2L11, BAK1, CASP3, TNFSF13B, SOS1, BCL2, IKBKG, SOS2, RC3H2, RC3H1	5792	26	18082	1.80109	1	0.427965	29.4719
GOTERM_BP_DIRECT	GO:0048843~negative regulation of axon extension involved in axon guidance	15	0.222321	0.0172443	WNT5A, NRP1, RYK, SEMA5A, SEMA6A, SEMA6B, SEMA6D, SEMA4G, SEMA4F, SEMA3F, SEMA4C, SEMA4B, SEMA3A, SEMA4D, SEMA4A	5792	26	18082	1.80109	1	0.427965	29.4719
GOTERM_BP_DIRECT	GO:0021915~neural tube development	25	0.370535	0.0176255	WNT5A, KDM6A, PLXNA2, TRIM71, TCF7L2, ZFP36L1, ALDH1A2, TTBK2, PKD1, TCF7, C2CD3, KIF3A, MED12, AMBRA1, GRHL2, EPHA2, SALL2, NOTCH1, TULP3, SALL4, DACT1, SFRP2, SALL1, LRP6, INTU	5792	51	18082	1.53034	1	0.433819	30.0189
GOTERM_BP_DIRECT	GO:0046328~regulation of JNK cascade	12	0.177857	0.0176419	PHLPP1, MAP4K4, SH3RF1, RAP2A, IGF1R, MAGI3, GRIK2, MAPK9, TGFBR3, MAPK8IP3, RAPGEF1, EPHB1	5792	19	18082	1.97172	1	0.4329	30.0424
GOTERM_BP_DIRECT	GO:0031116~positive regulation of microtubule polymerization	12	0.177857	0.0176419	GDA, CDKN1B, RGS2, NIN, MAPT, SLAIN2, PSRC1, MAP1B, CLIP1, MAPK8, RPS3, APC	5792	19	18082	1.97172	1	0.4329	30.0424
GOTERM_BP_DIRECT	GO:0035855~megakaryocyte development	12	0.177857	0.0176419	TAL1, EP300, FLI1, G6B, WASF2, RABGAP1L, ABI1, KIT, PIP4K2A, SRF, MEIS1, MED1	5792	19	18082	1.97172	1	0.4329	30.0424
GOTERM_BP_DIRECT	GO:1901224~positive regulation of NIK/NF-kappaB signaling	12	0.177857	0.0176419	SASH1, HMGB1, NOD2, CREBBP, AGO1, GM21596, RC3H2, AGO3, CALR, RC3H1, GLRX, RPS3	5792	19	18082	1.97172	1	0.4329	30.0424
GOTERM_BP_DIRECT	GO:0070208~protein heterotrimerization	12	0.177857	0.0176419	C1QTNF6, GNAQ, GNB1, PPP2CA, C1QTNF1, C1QTNF2, COL1A2, COL6A1, SKI, OGT, NUP54, NUPL1	5792	19	18082	1.97172	1	0.4329	30.0424
GOTERM_BP_DIRECT	GO:0060548~negative regulation of cell death	36	0.53357	0.0182016	TTPA, SOX4, NPAS2, TMEM109, WISP1, CTGF, PACRG, CACYBP, VPS4B, HSPA4, OGT, SOX11, PICK1, SMAD4, PARK2, ESR2, SIRT1, STAT3, PARP16, PRKD1, NCAM1, NTRK3, TXNDC12, NOTCH1, EP300, RNF4, SRSF6, BNIP3L, MCFD2, JAK2, KDM4A, CTSB, NFE2L2, WNT9A, BMP7, TNFAIP3	5792	80	18082	1.40485	1	0.441876	30.8382
GOTERM_BP_DIRECT	GO:0048536~spleen development	23	0.340892	0.0182236	KMT2A, FLT3, JARID2, DICER1, FGF10, CACNB4, TET2, BCL2L11, CITED2, TCF21, CDH17, BCL2, ADAM17, RC3H2, PBX1, FAS, MYB, ABL1, SLC40A1, RC3H1, TLX1, PITX2, NKX2-3	5792	46	18082	1.56095	1	0.441046	30.8692
GOTERM_BP_DIRECT	GO:0034644~cellular response to UV	23	0.340892	0.0182236	TRP53, BCAT1, PTPRK, PTGS2, YY1, CREBBP, FMR1, INO80, AURKB, RHBDD1, USP28, BAK1, TRIAP1, FBXW7, N4BP1, EP300, CASP9, EIF2S1, TRP63, MAPK9, TRP73, PIK3R1, AGAP3	5792	46	18082	1.56095	1	0.441046	30.8692
GOTERM_BP_DIRECT	GO:0042771~intrinsic apoptotic signaling pathway in response to DNA damage by p53 class mediator	17	0.251964	0.0183133	TRP53, PML, SIRT1, DDIT4, USP28, TMEM109, EP300, HIPK1, BBC3, CDIP1, AEN, HIPK2, SHISA5, TRP63, TRP73, DYRK2, PHLDA3	5792	31	18082	1.71201	1	0.441438	30.9959
GOTERM_BP_DIRECT	GO:0010508~positive regulation of autophagy	21	0.311249	0.0186169	MTDH, ATG14, FOXO1, PIM2, AMBRA1, TRIM21, TPCN1, MID2, SH3BP4, TRIM65, HIF1A, TRIM8, ULK1, RNF152, SH3GLB1, TRP53INP2, TBC1D5, ZC3H12A, SVIP, PRKAA1, PRKAA2	5792	41	18082	1.59902	1	0.445631	31.423
GOTERM_BP_DIRECT	GO:0002931~response to ischemia	19	0.281607	0.018698	MEF2C, TRP53, EGR1, RNLS, FAM175B, CPEB4, HK2, BCL2L1, PPARGC1A, NDNF, PPIF, MAP3K5, EIF4EBP1, MLYCD, BCL2, PER2, EEF2K, CAMK2A, FAIM2	5792	36	18082	1.64767	1	0.445848	31.5366
GOTERM_BP_DIRECT	GO:0070059~intrinsic apoptotic signaling pathway in response to endoplasmic reticulum stress	19	0.281607	0.018698	TRP53, DAB2IP, CHAC1, TMBIM6, BRSK2, DNAJC10, PML, ITPR1, BAK1, CASP3, MAP3K5, CASP9, BBC3, UBE2K, GSK3B, BCL2, CASP12, APAF1, EIF2AK3	5792	36	18082	1.64767	1	0.445848	31.5366
GOTERM_BP_DIRECT	GO:0035115~embryonic forelimb morphogenesis	19	0.281607	0.018698	RECK, HOXA11, RPGRIP1L, EN1, MECOM, HOXD11, ALDH1A2, RDH10, IFT122, NIPBL, OSR1, RSPO2, LRP6, TFAP2A, HOXA9, WNT9A, CACNA1C, RUNX2, TWIST1	5792	36	18082	1.64767	1	0.445848	31.5366
GOTERM_BP_DIRECT	GO:0010634~positive regulation of epithelial cell migration	19	0.281607	0.018698	HYAL1, CAPN7, RREB1, TGFBR2, BMPR2, TAC1, ITGA2, FGF10, PRKCE, SRC, PPM1F, DOCK1, HIF1A, GAB2, PLCG1, JUN, RAB11A, CLASP1, CLASP2	5792	36	18082	1.64767	1	0.445848	31.5366
GOTERM_BP_DIRECT	GO:0007613~memory	37	0.548392	0.019472	PTGS2, SYT4, SLC6A4, OXTR, PTEN, NETO1, SORCS3, KCNK10, PAK6, EIF4EBP2, HRH3, HRH2, SLC24A2, CNR1, PLCB1, SLC8A2, TRPM7, PAIP2, CREB1, IL1RN, MECP2, IGF1, IGF2, ASIC1, LMX1A, KCNK2, SHANK3, ATAD1, KCNK4, S100B, ITGA5, ITGA8, RIN1, PLA2G6, CHRNB2, KALRN, NGF	5792	83	18082	1.39169	1	0.458125	32.6126
GOTERM_BP_DIRECT	GO:0043406~positive regulation of MAP kinase activity	26	0.385356	0.0197059	MEF2C, FGFR1, FGF18, PDGFB, EDN1, EZH2, KIT, IQGAP1, SRC, KRAS, RASGRP1, ILK, PDGFC, PDGFD, FGF1, CSK, NOX4, PDCD10, TPD52L1, TAB1, PRKCD, KITL, AJUBA, VEGFA, PDE5A, PDGFRB	5792	54	18082	1.50313	1	0.460905	32.9345
GOTERM_BP_DIRECT	GO:0090090~negative regulation of canonical Wnt signaling pathway	44	0.652142	0.0197954	WNT5A, CTHRC1, NKD1, LZTS2, APC2, FOXO1, CTNND1, BICC1, FOXO3, TCF7L2, LATS1, LATS2, TMEM64, ZNRF3, CYLD, JADE1, DAB2, AMER1, GPC3, AMER2, LIMD1, RAPGEF1, APC, MLLT3, EGR1, DAB2IP, BMP2, G3BP1, PARK2, WWTR1, ISL1, PTPRO, STK4, STK3, DKK2, DKK3, NOTCH1, DACT1, DKK1, SFRP2, DACT3, MCC, WNT9A, LRP4	5792	102	18082	1.3467	1	0.461203	33.0573
GOTERM_BP_DIRECT	GO:0030833~regulation of actin filament polymerization	14	0.2075	0.0202565	HCLS1, PREX1, ELN, ARPC5, LATS1, ARPC1A, PPP1R9A, PFN2, ARPC2, PAK3, FCHSD2, FCHSD1, DBN1, RASA1	5792	24	18082	1.8211	1	0.467755	33.6865
GOTERM_BP_DIRECT	GO:0008361~regulation of cell size	14	0.2075	0.0202565	WDTC1, VAV3, KEL, CREB1, XK, RDX, VAV2, SLC9A3R1, VAV1, RPTOR, ATP2B2, ARHGAP5, MSN, RAP1GAP2	5792	24	18082	1.8211	1	0.467755	33.6865
GOTERM_BP_DIRECT	GO:0048485~sympathetic nervous system development	11	0.163035	0.0204541	PHOX2A, ASCL1, PLXNA4, NRP1, HAND2, GATA3, SOX11, TRP63, TFAP2B, SOX4, TFAP2A	5792	17	18082	2.02005	1	0.469821	33.9544
GOTERM_BP_DIRECT	GO:0006349~regulation of gene expression by genetic imprinting	11	0.163035	0.0204541	KDM1B, DNMT3A, ARID4A, GSK3A, GSK3B, ARID4B, MECP2, EED, CTCF, DNMT3B, BRCA1	5792	17	18082	2.02005	1	0.469821	33.9544
GOTERM_BP_DIRECT	GO:0003203~endocardial cushion morphogenesis	11	0.163035	0.0204541	BMP2, NOTCH1, HEY1, TBX20, MDM2, MDM4, ISL1, ENG, BMPR1A, ACVR1, TWIST1	5792	17	18082	2.02005	1	0.469821	33.9544
GOTERM_BP_DIRECT	GO:0035994~response to muscle stretch	11	0.163035	0.0204541	FOS, SLC8A1, JUN, RELA, DMD, EDN1, RAF1, NFKB1, GPI1, CHUK, SLC9A1	5792	17	18082	2.02005	1	0.469821	33.9544
GOTERM_BP_DIRECT	GO:0060291~long-term synaptic potentiation	24	0.355714	0.0206051	GFAP, SLC8A2, STX3, BRAF, SNCA, STX4A, MECP2, NLGN1, NLGN3, PTEN, RGS14, SHANK3, MAPK1, S100B, PTK2B, TNR, SLC24A2, LRRTM2, NTRK2, LRRTM1, RELN, CAMK2B, VAMP2, SNAP25	5792	49	18082	1.52909	1	0.471098	34.1586
GOTERM_BP_DIRECT	GO:0006887~exocytosis	45	0.666963	0.0207978	MYO5A, CPLX3, RAB3A, CPLX2, CPLX1, SYT4, SRCIN1, CCR1, BRSK2, TXLNA, ARFGEF2, RIMS2, LLGL1, STXBP5L, EXOC3L4, MIA3, RALA, RAB11A, PAK1, VMP1, EXOC5, CDK16, HAP1, SCAMP5, SCAMP1, STX3, PIK3C2A, KCNB1, MICAL3, SCRN1, STXBP1, STXBP2, LIN7C, SNAPIN, SCRN3, LIN7A, CADPS, UNC13D, STXBP6, VAMP4, SYT16, UNC13C, YKT6, SLC17A9, MYH10	5792	105	18082	1.33795	1	0.473046	34.4181
GOTERM_BP_DIRECT	GO:0009749~response to glucose	35	0.518749	0.0209611	HNF1B, PFKFB2, NNAT, GJA1, ILDR2, RPS6KB1, SIDT2, SESN2, TCF7L2, PTEN, ACVR1C, CASP6, CASP3, PTK2B, CTGF, THBS1, SLC30A8, ANGPT2, NKX2-2, SREBF1, EGR1, LPL, SLC8A1, VIMP, TGFBR2, SMAD2, RMI1, SELT, CTSL, ACVR2B, CDKN1B, SARM1, EP300, PKLR, VAMP2	5792	78	18082	1.40085	1	0.474495	34.6373
GOTERM_BP_DIRECT	GO:0043392~negative regulation of DNA binding	16	0.237142	0.0215687	MDFI, E2F1, WFIKKN2, RSF1, HMGA2, SIRT1, CTNNBIP1, SMO, ZFP462, HAND2, JUN, HMOX1, CPNE1, JAK2, HSPA4, TWIST2	5792	29	18082	1.72242	1	0.483079	35.4466
GOTERM_BP_DIRECT	GO:0060999~positive regulation of dendritic spine development	16	0.237142	0.0215687	PALM, CPEB3, FMR1, NLGN1, NLGN2, NLGN3, LPAR1, NR3C1, SHANK3, EIF4G2, PPP1R9A, ARF1, MAPK6, GRN, CAMK1, KALRN	5792	29	18082	1.72242	1	0.483079	35.4466
GOTERM_BP_DIRECT	GO:0002040~sprouting angiogenesis	16	0.237142	0.0215687	RAMP2, NRP1, PGF, FLT4, E2F7, E2F8, CDC42, NOTCH1, PTK2B, NRARP, RSPO3, VEGFA, CCBE1, THBS1, LOXL2, ENG	5792	29	18082	1.72242	1	0.483079	35.4466
GOTERM_BP_DIRECT	GO:0070301~cellular response to hydrogen peroxide	27	0.400178	0.0217897	CYP1B1, TRPC6, RELA, EZH2, FOXO1, PAX2, ECT2, SIRT1, PRKCD, TRPM2, RPS3, PPIF, STAT6, MAP3K5, AKR1B3, ETS1, MDM2, MAPK8, PRKAA1, NFE2L2, PDGFD, TNFAIP3, ABL1, KDM6B, KLF4, NET1, PLEKHA1	5792	57	18082	1.47879	1	0.485373	35.7387
GOTERM_BP_DIRECT	GO:0008333~endosome to lysosome transport	20	0.296428	0.0218708	CHMP3, CDX2, SNX27, CHMP5, ATG14, SNX16, SNAPIN, PCDHGA3, HOOK3, KIF13A, HOOK1, HOOK2, MTM1, MGRN1, TRAK1, SORT1, HGS, TGFBRAP1, DENND3, VPS39	5792	39	18082	1.60097	1	0.485434	35.8456
GOTERM_BP_DIRECT	GO:0000381~regulation of alternative mRNA splicing, via spliceosome	20	0.296428	0.0218708	RBFOX1, RBFOX2, TRA2B, SRSF12, FMR1, PTBP1, RBM5, MBNL2, RBM7, MBNL1, DDX5, WTAP, SF3A1, UHMK1, SRRM4, SRSF6, CELF4, DYRK1A, CELF3, RBM25	5792	39	18082	1.60097	1	0.485434	35.8456
GOTERM_BP_DIRECT	GO:0071526~semaphorin-plexin signaling pathway	18	0.266785	0.022008	PLXNC1, PLXNA4, NRP1, PLXNA2, SEMA5A, SEMA6A, SEMA6B, SEMA6D, SEMA4G, SEMA4F, CRMP1, SEMA4C, SEMA4B, SEMA3A, SEMA4D, PLXND1, ARHGDIA, SEMA4A	5792	34	18082	1.65277	1	0.486377	36.0259
GOTERM_BP_DIRECT	GO:0008277~regulation of G-protein coupled receptor protein signaling pathway	18	0.266785	0.022008	GIT1, RAMP2, RIC8B, ITGB1, HOMER2, RGS14, KCTD8, PLCE1, TULP3, RGS2, ARRB1, GPSM1, KCTD12B, GRK5, RGS9, PLCB1, USP33, KCTD12	5792	34	18082	1.65277	1	0.486377	36.0259
GOTERM_BP_DIRECT	GO:0007257~activation of JUN kinase activity	18	0.266785	0.022008	WNT5A, MDFI, DAB2IP, ZAK, MAP2K4, TIRAP, SPAG9, DAB2, CCR7, ERCC6, CD40LG, MDFIC, MAP3K1, MAPK8IP3, PTPN1, MAP2K7, FGD4, SYK	5792	34	18082	1.65277	1	0.486377	36.0259
GOTERM_BP_DIRECT	GO:0034097~response to cytokine	36	0.53357	0.0223802	AVPR2, PTGS2, MCL1, OSMR, COL3A1, SYNJ1, PML, MAPKAPK3, OXTR, NFKB1, MAPKAPK2, BCL2L1, SRF, STAT6, CASP6, TYMS, ALDH1A2, FOS, TNFRSF11A, BCL2, JUND, PPP3CB, AANAT, RARA, XCR1, TRP53, GNAO1, RELA, RELB, LIFR, SPARC, STAT3, IL6RA, SLCO1B2, JUN, PLA2G5	5792	81	18082	1.38751	1	0.490976	36.5129
GOTERM_BP_DIRECT	GO:0048146~positive regulation of fibroblast proliferation	30	0.444642	0.0223805	E2F1, WNT5A, FOSL2, PDGFB, KMT2C, BTC, PML, FGF10, DDR2, FBRS, WNT1, SERPINE1, PDGFC, PDGFD, CCNA2, FNDC3B, RASA1, FN1, PTPRZ1, IGF1, CDK6, NRAS, ZMIZ1, JUN, PDGFRA, PDGFRB, TGIF1, UTS2R, NGFR, ABL1	5792	65	18082	1.44087	1	0.489765	36.5133
GOTERM_BP_DIRECT	GO:0018108~peptidyl-tyrosine phosphorylation	30	0.444642	0.0223805	FGFR1, PDGFB, ABI1, KIT, DDR2, PXN, SRC, EPHB2, PTK2, CLK3, SH2D1B1, PTK2B, DYRK3, DYRK2, TEC, SYK, LYN, FLT4, PKDCC, EPHA4, DYRK1A, PDGFRA, PDGFRB, JAK1, JAK2, RELN, JAK3, ABL1, ABL2, MELK	5792	65	18082	1.44087	1	0.489765	36.5133
GOTERM_BP_DIRECT	GO:0006979~response to oxidative stress	55	0.815177	0.0224721	ALS2, ALAD, PXDN, PTGS2, MMP9, G6PDX, 1600014C10RIK, NFKB1, MMP2, RPS3, HMOX2, GPX6, SLC23A2, HMOX1, PSIP1, CHRNA4, GPX8, CYGB, CAT, DHCR24, MMP14, TAT, PRKCD, SLC7A11, TRPM2, HAO1, MTF1, BTG1, UPK3BL, TXNRD1, PPP1R15B, GCLC, RRM2B, ERCC6, BCL2, TOR1A, ETFDH, IDH1, TRP53, MAP2K1, EPAS1, ATRN, MSRB1, DGKK, PARK2, RCAN2, SIRT1, RGS14, MSRB3, PPIF, PON2, JAK2, ABCC1, SCARA3, ABL1	5792	133	18082	1.29101	1	0.489972	36.6326
GOTERM_BP_DIRECT	GO:0051865~protein autoubiquitination	25	0.370535	0.0229897	UBE2D2A, UBE2A, LTN1, UBE3A, UBE4B, RNF185, PARK2, TRIM71, BRCA1, TRIM21, CNOT4, TRIM37, BFAR, UHRF1, UBE2D3, JADE2, UHRF2, RNF4, WWP2, RNF11, RCHY1, TRAF6, RNF146, HECTD1, RNF41	5792	52	18082	1.50091	1	0.496696	37.3027
GOTERM_BP_DIRECT	GO:0071498~cellular response to fluid shear stress	10	0.148214	0.0236432	MEF2C, MTSS1, PTGS2, PTK2B, HAS2, NFE2L2, MMP1A, TFPI2, SRC, CAR2	5792	15	18082	2.08126	1	0.50532	38.1391
GOTERM_BP_DIRECT	GO:0061351~neural precursor cell proliferation	10	0.148214	0.0236432	BBS1, KIF3A, CXCR4, GRN, PAX6, ZFP503, DBN1, IFT88, MELK, EPHB1	5792	15	18082	2.08126	1	0.50532	38.1391
GOTERM_BP_DIRECT	GO:0046847~filopodium assembly	10	0.148214	0.0236432	ARHGEF4, FGD1, DNM3, CDC42, EZR, ITGA6, TTYH1, NRXN1, SPATA13, SRGAP2	5792	15	18082	2.08126	1	0.50532	38.1391
GOTERM_BP_DIRECT	GO:0043149~stress fiber assembly	10	0.148214	0.0236432	CUL3, PHACTR1, SORBS1, PTK2B, ARRB1, ELN, ZYX, ITGB1, SRF, SRC	5792	15	18082	2.08126	1	0.50532	38.1391
GOTERM_BP_DIRECT	GO:0051493~regulation of cytoskeleton organization	10	0.148214	0.0236432	CAPN6, MAPK1, ROCK1, STMN2, TAOK1, STMN4, NEXN, AFAP1, MYCBP2, MARK2	5792	15	18082	2.08126	1	0.50532	38.1391
GOTERM_BP_DIRECT	GO:0060828~regulation of canonical Wnt signaling pathway	13	0.192678	0.0238159	AMER3, AMER1, AMER2, NRARP, BTRC, CCNY, CTNND2, SOX7, YAP1, FZD5, WWTR1, CDK14, LRP4	5792	22	18082	1.84475	1	0.50667	38.3584
GOTERM_BP_DIRECT	GO:0006928~movement of cell or subcellular component	13	0.192678	0.0238159	ENAH, LYPD3, WASF2, ABI1, MYLIP, MYH9, SIRPA, PXN, ELMO1, DSTN, PTK2, STRBP, SH2B1	5792	22	18082	1.84475	1	0.50667	38.3584
GOTERM_BP_DIRECT	GO:0046579~positive regulation of Ras protein signal transduction	13	0.192678	0.0238159	MAP2K1, CSF1, ARPP19, FGF10, IGF1, SHOC2, ITPKB, DGKI, KITL, NOTCH2, RASGRP1, SOS1, NGF	5792	22	18082	1.84475	1	0.50667	38.3584
GOTERM_BP_DIRECT	GO:0043966~histone H3 acetylation	23	0.340892	0.0241023	ING5, ELP3, BRD1, KAT7, KAT2B, WDR5, TAF9B, TRIM16, TADA1, MAP3K7, JADE1, POLE4, JADE2, EP300, JADE3, BRPF3, DR1, YEATS2, PER1, IRF4, KAT6B, KAT6A, SMARCA4	5792	47	18082	1.52773	1	0.50968	38.7205
GOTERM_BP_DIRECT	GO:0010811~positive regulation of cell-substrate adhesion	21	0.311249	0.0250507	LIMS1, RSU1, SPOCK2, NPNT, NPY2R, NID1, EDIL3, PRKCE, ITGB1, NDNF, PPM1F, SMOC2, COL26A1, EGFLAM, ITGA6, ITGA5, SMOC1, VWC2, JAK2, THBS1, DBN1	5792	42	18082	1.56095	1	0.522186	39.9048
GOTERM_BP_DIRECT	GO:0048538~thymus development	26	0.385356	0.0253637	FGF10, CACNB4, SRF, CITED2, HAND2, GATA3, BCL11B, BCL2, MYB, NFATC3, APC, IKZF1, MAP2K1, BRAF, JARID2, TGFBR1, ASXL1, RAF1, SIX4, BCL2L11, ATM, MAPK1, SIX1, PBX1, ABL1, SLC46A2	5792	55	18082	1.4758	1	0.525408	40.2908
GOTERM_BP_DIRECT	GO:0034198~cellular response to amino acid starvation	15	0.222321	0.0254371	SLC38A2, RRAGA, GCN1L1, NPRL3, RRAGC, DEPDC5, MIOS, SEH1L, ULK1, RNF152, SH3GLB1, UCP2, EIF2S1, EIF2AK3, WDR59	5792	27	18082	1.73438	1	0.525227	40.3811
GOTERM_BP_DIRECT	GO:0055007~cardiac muscle cell differentiation	19	0.281607	0.0257198	MEF2C, NOX4, BMP2, MYLK2, AKAP13, ARID1A, SOX6, CALR, ITGB1, FOXP1, MYOCD, TSC1, GATA6, CACYBP, MESP1, IFT88, KDM6B, SLC9A1, PITX2	5792	37	18082	1.60313	1	0.527976	40.7272
GOTERM_BP_DIRECT	GO:0031648~protein destabilization	19	0.281607	0.0257198	BMP2, DERL1, BTRC, SNCA, CDC73, PARK2, MYLIP, SIRT1, SRC, TRIM21, SENP2, FBXW7, RNF5, PLK1, MDM2, CHFR, FBXW11, NCLN, FBXL3	5792	37	18082	1.60313	1	0.527976	40.7272
GOTERM_BP_DIRECT	GO:0000910~cytokinesis	19	0.281607	0.0257198	LZTS2, PRC1, AHCTF1, BCL2L1, MYH9, ECT2, DSTN, RAB11FIP4, KIF13A, RAB11FIP3, ZFYVE26, PLK1, IST1, KLHL9, INCENP, RALB, KLHL13, RALA, RAB11A	5792	37	18082	1.60313	1	0.527976	40.7272
GOTERM_BP_DIRECT	GO:0045747~positive regulation of Notch signaling pathway	19	0.281607	0.0257198	RECK, PDCD10, TSPAN5, TSPAN14, FGF10, JAG1, KIT, RFNG, POGLUT1, STAT3, WNT1, ASCL1, NOTCH1, EYA1, NOD2, TSPAN33, AAK1, TRP63, MESP1	5792	37	18082	1.60313	1	0.527976	40.7272
GOTERM_BP_DIRECT	GO:0045931~positive regulation of mitotic cell cycle	17	0.251964	0.0259365	HMGB1, NANOG, STAT5B, FOXA1, PKN2, FGF10, RPS6KB1, SHB, TAL1, EIF4EBP1, DUSP3, EIF4E, GM21596, MDM2, PAFAH1B1, USP22, ABL1	5792	32	18082	1.65851	1	0.529779	40.9914
GOTERM_BP_DIRECT	GO:0032024~positive regulation of insulin secretion	24	0.355714	0.0268318	GLUD1, PFKFB2, NNAT, PTBP1, GJA1, NLGN2, MCU, SOX4, GPER1, PFKM, PCK2, PRKCE, ISL1, TCF7L2, TRPM2, MYRIP, CAPN10, TARDBP, ABAT, JAK2, SLC30A8, DOC2B, SERP1, GLRX	5792	50	18082	1.49851	1	0.540814	42.0706
GOTERM_BP_DIRECT	GO:0071320~cellular response to cAMP	24	0.355714	0.0268318	HCN1, NOX4, DMTN, SLC8A1, SLC5A5, WNT10B, AQP8, CRHBP, CFTR, ITPR1, PCK1, ITPR2, ZFP36L1, EZR, EEF2K, AANAT, RAP1A, AKAP6, AKAP7, SRD5A1, RAP1B, STC1, RAPGEF1, IGFBP5	5792	50	18082	1.49851	1	0.540814	42.0706
GOTERM_BP_DIRECT	GO:0071397~cellular response to cholesterol	9	0.133393	0.0271967	INHBB, SMO, CYP7A1, OSBPL7, LRP6, HMGCS1, LRP8, PTCH1, ABCA1	5792	13	18082	2.16131	1	0.544498	42.5049
GOTERM_BP_DIRECT	GO:0001946~lymphangiogenesis	9	0.133393	0.0271967	ACVR2B, FLT4, VEGFA, CCBE1, BMPR2, PPP3CB, PTPN14, SOX18, NFATC1	5792	13	18082	2.16131	1	0.544498	42.5049
GOTERM_BP_DIRECT	GO:2001224~positive regulation of neuron migration	9	0.133393	0.0271967	SEMA6A, TBC1D24, DAB2IP, PTPRZ1, PAX6, FBXO31, NSMF, MAPK8, SEMA3A	5792	13	18082	2.16131	1	0.544498	42.5049
GOTERM_BP_DIRECT	GO:0002087~regulation of respiratory gaseous exchange by neurological system process	9	0.133393	0.0271967	TSHZ3, GLS, MECP2, NLGN1, NLGN2, NLGN3, ATP1A2, PBX3, ADORA1	5792	13	18082	2.16131	1	0.544498	42.5049
GOTERM_BP_DIRECT	GO:0001558~regulation of cell growth	27	0.400178	0.0277163	IGFBPL1, CLSTN3, IGFBP7, NANOS1, CLSTN1, CDC73, POT1B, WISP1, FAM107A, CD44, CTGF, ILK, HTRA4, HTRA3, 4932438A13RIK, CRIM1, KIF14, SGK1, SOCS2, SGK3, LMX1A, RB1, FBLN5, WFDC1, IGFBP3, IGFBP4, IGFBP5	5792	58	18082	1.45329	1	0.550169	43.1183
GOTERM_BP_DIRECT	GO:0042542~response to hydrogen peroxide	27	0.400178	0.0277163	MMP2, SRC, GLRX2, BAK1, CASP6, CASP3, PTK2B, BCL2, HMOX1, PPP2CB, PRKAA1, SLC4A1, CAT, ADAM9, SLC8A1, GNAO1, PDCD10, CRYAA, STK24, LIG1, SIRT1, SDC1, JUN, PDGFRB, MAPK8, KPNA4, PPP1R15B	5792	58	18082	1.45329	1	0.550169	43.1183
GOTERM_BP_DIRECT	GO:0042733~embryonic digit morphogenesis	30	0.444642	0.027969	WNT5A, IMPAD1, LMBR1, ZAK, HOXA11, GJA1, ZBTB16, HOXD11, IFT122, ECE1, OSR1, TTBK2, HAND2, CHST11, FBXW4, TWIST1, IHH, C2CD3, SMAD4, GRHL2, TULP3, GNAQ, SFRP2, SALL1, LRP6, IFT52, IFT88, INTU, LRP4, BMPR1A	5792	66	18082	1.41904	1	0.552266	43.4143
GOTERM_BP_DIRECT	GO:0070507~regulation of microtubule cytoskeleton organization	12	0.177857	0.0280262	DIXDC1, CYLD, HSPH1, CDK5R1, ATAT1, RASSF1, PAFAH1B1, CLASP1, CAMSAP3, EFNA5, PHLDB2, EPHA3	5792	20	18082	1.87314	1	0.551803	43.4811
GOTERM_BP_DIRECT	GO:0018345~protein palmitoylation	12	0.177857	0.0280262	ZDHHC15, ZDHHC22, ZDHHC17, ZDHHC3, ZDHHC21, ZDHHC6, ZDHHC5, ZDHHC8, ZDHHC7, ZDHHC9, HHAT, ZDHHC20	5792	20	18082	1.87314	1	0.551803	43.4811
GOTERM_BP_DIRECT	GO:0007173~epidermal growth factor receptor signaling pathway	22	0.326071	0.0282105	ADAM10, BTC, CBL, SOCS5, SRC, IQGAP1, PTK2, CBLB, PDPK1, FAM83A, PLCG1, PTK2B, SOS1, ARF4, ADAM17, HBEGF, SHC1, SHC3, ABL1, ADAM12, ABL2, NRG2	5792	45	18082	1.52626	1	0.55299	43.6959
GOTERM_BP_DIRECT	GO:0051898~negative regulation of protein kinase B signaling	20	0.296428	0.0294074	PTPRJ, PHLPP1, MAGI2, DAG1, BTN2A2, MSTN, GPER1, SLC9A3R1, LMBRD1, SIRT1, PTEN, EPHA2, IGF1R, MTM1, RAPGEF1, PDCD6, PHLDA3, KLF4, PLEKHA1, DLG1	5792	40	18082	1.56095	1	0.567014	45.0715
GOTERM_BP_DIRECT	GO:0009966~regulation of signal transduction	20	0.296428	0.0294074	VIP, BIRC6, AFAP1L2, FURIN, SPRY3, NAIP6, SPRY2, NAIP7, ACVR1B, ACVR2A, SPRY1, ACVR2B, CDC42SE2, SPRED2, GNAS, SPRED1, PTPN1, RUNX1, AFAP1, NCLN	5792	40	18082	1.56095	1	0.567014	45.0715
GOTERM_BP_DIRECT	GO:0048568~embryonic organ development	20	0.296428	0.0294074	TRP53, RAD23B, KDM6A, MED12, ARID2, RBBP6, GRHL2, ZFP36L1, SMO, RDH10, TNRC6C, GATA3, SYF2, PDGFRB, PBX1, PTCH1, PALB2, EPN1, EPN2, BMPR1A	5792	40	18082	1.56095	1	0.567014	45.0715
GOTERM_BP_DIRECT	GO:0043547~positive regulation of GTPase activity	59	0.874463	0.0294273	ALS2, PREX1, EZH2, RGP1, ARHGAP21, ARHGAP6, S1PR1, PGAM5, RAPGEF6, RAPGEF1, NET1, DENND6B, DENND6A, RSU1, ARHGEF7, RAP1GDS1, ARHGAP27, GRHL3, ECT2, ARHGAP23, THY1, ANKRD27, CCR7, GNAS, SEMA4D, SNX13, KALRN, SRGAP2, CCL1, WNT5A, SNX18, CAV2, LIMS1, RABGAP1, ITGB1, CCL7, RGS10, CCL22, CCL20, RASGRP1, BCAS3, IQSEC1, ELMOD2, RASA1, DVL2, GNAO1, MAP2K1, DENND1A, RGS16, VAV1, DENND1B, ITGA6, RGS2, RGS4…	5792	146	18082	1.26159	1	0.566057	45.0941
GOTERM_BP_DIRECT	GO:0019233~sensory perception of pain	34	0.503928	0.0295361	PTGS2, POMK, SCN3A, SCN3B, KCNA2, EDN1, TAC1, MME, KCNIP3, EDNRB, ACE, CNR1, P2RY2, P2RY1, SCN9A, CHRNA4, DLG2, OPRL1, IL1RN, MECP2, NLGN2, GRM1, KCNK4, FAM134B, MAPK1, P2RX7, GRM3, HOXB8, CACNA1H, CHRNB2, CACNA1E, NGFR, CACNA1B, NGF	5792	77	18082	1.3785	1	0.566213	45.2176
GOTERM_BP_DIRECT	GO:0048593~camera-type eye morphogenesis	14	0.2075	0.0300454	SHROOM2, VHL, YY1, SKI, EPHB1, SCRIB, EPHB2, HIF1A, IFT122, TENM3, VEGFA, GDF11, BMP7, COL8A2	5792	25	18082	1.74826	1	0.57131	45.7918
GOTERM_BP_DIRECT	GO:0033137~negative regulation of peptidyl-serine phosphorylation	14	0.2075	0.0300454	DMTN, SMAD7, PDE4D, HGF, BDKRB2, DDIT4, GPD1L, PPM1F, NCK2, BAK1, DKK1, DMD, RASSF2, OGT	5792	25	18082	1.74826	1	0.57131	45.7918
GOTERM_BP_DIRECT	GO:0017157~regulation of exocytosis	14	0.2075	0.0300454	MYO5A, RAB3A, RAB3B, RAB3C, STX4A, RIMS2, STX1B, PCLO, STXBP5L, RALA, VAMP2, RAB27B, RAB21, HAP1	5792	25	18082	1.74826	1	0.57131	45.7918
GOTERM_BP_DIRECT	GO:0045672~positive regulation of osteoclast differentiation	14	0.2075	0.0300454	ASXL2, CCR1, CREB1, CSF1, KLF10, PPARGC1B, TMEM64, NOTCH2, FOS, ITGA9, IL17A, GNAS, TRAF6, CAR2	5792	25	18082	1.74826	1	0.57131	45.7918
GOTERM_BP_DIRECT	GO:0007585~respiratory gaseous exchange	14	0.2075	0.0300454	FUT8, MAN1A2, NDST1, FLT4, EDN1, MECP2, DACH1, MAN2A1, HOXA5, CCBE1, CHST11, CHRNA4, MAPK8IP3, PBX3	5792	25	18082	1.74826	1	0.57131	45.7918
GOTERM_BP_DIRECT	GO:0043123~positive regulation of I-kappaB kinase/NF-kappaB signaling	60	0.889284	0.0302181	SLC44A2, SLC20A1, TIRAP, GJA1, TLR3, LPAR1, MAP3K7, ANKRD17, NOD2, MYD88, TRIM8, MIER1, HMOX1, TICAM2, BRD4, CHUK, RELA, PIM2, PRKCE, ECT2, CLEC4N, PRKCB, PRKD1, ZDHHC17, CTH, RIPK1, EDA, NEK6, MAVS, MTDH, LITAF, PPM1A, AKAP13, UBE2V1, GPRC5B, MAP3K3, SHISA5, TGM2, TNFRSF19, FASL, CC2D1A, TRAF6, TRAF5, CFLAR, PELI1, NDFIP1, NDFIP2, TRIM25, PARK2, BIRC2, TRIM62, SECTM1A, MID2, AJUBA, IKBKE, S100B,…	5792	149	18082	1.25714	1	0.572226	45.9851
GOTERM_BP_DIRECT	GO:0051017~actin filament bundle assembly	18	0.266785	0.0302805	DBNL, DMTN, LIMA1, SHROOM2, MYO1B, SWAP70, CALD1, BAIAP2, DPYSL3, PCDH15, PAWR, GAS7, FMN2, CDC42, EZR, RHOD, ABL2, ADD2	5792	35	18082	1.60554	1	0.571795	46.0549
GOTERM_BP_DIRECT	GO:0042149~cellular response to glucose starvation	16	0.237142	0.0306095	TRP53, NUAK2, ATG14, CPEB4, PICK1, MTMR3, BHLHA15, SH3GLB1, BCL2, SLC2A1, ZC3H12A, PRKAA1, PRKAA2, HSPA5, NFE2L2, EIF2AK3	5792	30	18082	1.66501	1	0.574594	46.4211
GOTERM_BP_DIRECT	GO:0001958~endochondral ossification	16	0.237142	0.0306095	MEF2C, FGF18, IMPAD1, INPPL1, HSPG2, COL2A1, MMP16, MMP14, CSGALNACT1, MEF2D, NAB1, PHOSPHO1, GNAS, RUNX2, BMP6, COL10A1	5792	30	18082	1.66501	1	0.574594	46.4211
GOTERM_BP_DIRECT	GO:0045948~positive regulation of translational initiation	8	0.118571	0.0310294	KHDRBS1, DDX3X, DAZL, RPS6KB1, YTHDF1, POLR2D, UHMK1, BOLL	5792	11	18082	2.27047	1	0.578443	46.8851
GOTERM_BP_DIRECT	GO:0007097~nuclear migration	8	0.118571	0.0310294	CDC42, TMEM201, PAFAH1B1, DCTN4, WDR43, FHOD1, NUDC, MYH10	5792	11	18082	2.27047	1	0.578443	46.8851
GOTERM_BP_DIRECT	GO:0048708~astrocyte differentiation	8	0.118571	0.0310294	ACTR3, NOTCH1, S100B, PAX6, NFIX, SOX6, NKX2-2, STAT3	5792	11	18082	2.27047	1	0.578443	46.8851
GOTERM_BP_DIRECT	GO:0048762~mesenchymal cell differentiation	8	0.118571	0.0310294	FGFR1, BMP2, TGFBR1, FOXC1, HMGA2, ISL1, WWTR1, BMP7	5792	11	18082	2.27047	1	0.578443	46.8851
GOTERM_BP_DIRECT	GO:0031571~mitotic G1 DNA damage checkpoint	8	0.118571	0.0310294	BCAT1, TRP53, RPA2, CCND1, TRP63, FBXO31, TRP73, GIGYF2	5792	11	18082	2.27047	1	0.578443	46.8851
GOTERM_BP_DIRECT	GO:0021785~branchiomotor neuron axon guidance	8	0.118571	0.0310294	PLXNC1, PLXNA4, NRP1, PLXNA2, SEMA3F, SEMA3A, PLXND1, MYCBP2	5792	11	18082	2.27047	1	0.578443	46.8851
GOTERM_BP_DIRECT	GO:0032060~bleb assembly	8	0.118571	0.0310294	P2RX7, ROCK1, LPAR1, PMP22, ANO6, EMP2, MYLK, EMP1	5792	11	18082	2.27047	1	0.578443	46.8851
GOTERM_BP_DIRECT	GO:0016486~peptide hormone processing	8	0.118571	0.0310294	PCSK2, ECE1, CORIN, CHST8, PCSK1N, PCSK6, PCSK5, FURIN	5792	11	18082	2.27047	1	0.578443	46.8851
GOTERM_BP_DIRECT	GO:0001649~osteoblast differentiation	47	0.696606	0.031613	IBSP, MEF2C, FGF9, TNC, GABBR1, GJA1, SYNCRIP, FHL2, CLTC, SOX8, CBFB, LGR4, DNAJC13, SND1, RSPO2, TRP53INP2, FASN, COL6A1, CREB3L1, DDX21, HSPE1, HNRNPC, CAT, RUNX2, ASF1A, TWIST2, IHH, TWIST1, BMP3, BMP2, CCDC47, IGF1, IGF2, WWTR1, HNRNPU, EPHA2, UFL1, SMO, MEF2D, RRAS2, TGFBR3, H3F3B, VCAN, IGFBP3, CHRD, BMP6, IGFBP5	5792	113	18082	1.29849	1	0.584159	47.5235
GOTERM_BP_DIRECT	GO:0001709~cell fate determination	11	0.163035	0.0330112	GATA2, NOTCH2, HOXA2, HAND1, GATA3, EBF2, NKX6-3, PAX6, DLL3, PTCH1, PAX2	5792	18	18082	1.90782	1	0.599063	49.0236
GOTERM_BP_DIRECT	GO:0010763~positive regulation of fibroblast migration	11	0.163035	0.0330112	ACTR3, FGFR1, DMTN, SLC8A1, PAK3, ARHGEF7, PAK1, MMP1A, THBS1, PRKCE, DDR2	5792	18	18082	1.90782	1	0.599063	49.0236
GOTERM_BP_DIRECT	GO:0060037~pharyngeal system development	11	0.163035	0.0330112	EYA1, ECE1, PLXNA2, GATA3, TGFBR1, SIX1, PTCH1, SIX4, ISL1, BMP7, ACVR1	5792	18	18082	1.90782	1	0.599063	49.0236
GOTERM_BP_DIRECT	GO:0031954~positive regulation of protein autophosphorylation	11	0.163035	0.0330112	RAP2B, RAP2A, RAP2C, PDGFB, VEGFA, RASSF2, PDGFC, PDGFD, SRC, RAD50, NGF	5792	18	18082	1.90782	1	0.599063	49.0236
GOTERM_BP_DIRECT	GO:0010613~positive regulation of cardiac muscle hypertrophy	11	0.163035	0.0330112	MEF2A, ECE1, HAND2, ADK, MTPN, PDE5A, EDN1, IGF1, PPP3CA, PARP1, SLC9A1	5792	18	18082	1.90782	1	0.599063	49.0236
GOTERM_BP_DIRECT	GO:0015012~heparan sulfate proteoglycan biosynthetic process	11	0.163035	0.0330112	EXTL3, NDST3, B3GAT3, NDST1, B3GALT6, XYLT1, NDST2, VANGL2, HS6ST1, DSE, GLCE	5792	18	18082	1.90782	1	0.599063	49.0236
GOTERM_BP_DIRECT	GO:2000573~positive regulation of DNA biosynthetic process	11	0.163035	0.0330112	NOX4, C3AR1, CYP1B1, PDGFB, PTK2B, PAK3, GSK3B, GFER, PDGFRB, HGF, SRC	5792	18	18082	1.90782	1	0.599063	49.0236
GOTERM_BP_DIRECT	GO:0048856~anatomical structure development	11	0.163035	0.0330112	AMER3, EYA3, EYA1, AMER2, OTX2, SIX1, DICER1, SIX4, WNT9A, TFAP2E, LRP4	5792	18	18082	1.90782	1	0.599063	49.0236
GOTERM_BP_DIRECT	GO:2000311~regulation of alpha-amino-3-hydroxy-5-methyl-4-isoxazole propionate selective glutamate receptor activity	11	0.163035	0.0330112	MEF2C, SHISA9, NLGN1, CACNG5, MINK1, NLGN2, CACNG3, NLGN3, CACNG2, NRXN1, GSG1L	5792	18	18082	1.90782	1	0.599063	49.0236
GOTERM_BP_DIRECT	GO:0090002~establishment of protein localization to plasma membrane	21	0.311249	0.033041	ROCK1, ROCK2, FLOT2, FLOT1, TTC7B, TSPAN5, SPTBN4, MPP5, TSPAN14, CACNB2, RDX, SLC9A3R1, JUP, PACSIN1, EZR, TSPAN33, PKP2, EFR3A, CLASP2, PDZK1, EFR3B	5792	43	18082	1.52465	1	0.598215	49.0551
GOTERM_BP_DIRECT	GO:0018107~peptidyl-threonine phosphorylation	21	0.311249	0.033041	CDK5R1, NLK, TGFBR1, TGFBR2, MYLK2, PRKCD, MAPK1, ACVR1B, PDPK1, OSR1, SBK1, GSK3B, HIPK3, BCL2, HIPK2, DYRK1A, MAPK8, STK39, MAP3K12, AKT3, ACVR1	5792	43	18082	1.52465	1	0.598215	49.0551
GOTERM_BP_DIRECT	GO:0042060~wound healing	40	0.592856	0.0333199	WNT5A, DCBLD2, PPARA, FGF7, TNC, CXCL2, CRP, COL3A1, FGF10, TPM1, SCRIB, MAP3K5, MIA3, CCL20, MAP3K1, POU2F3, SERPINE1, CNN2, PAK1, LOX, FN1, TRP53, B4GALT1, EPPK1, VANGL2, TGFBR2, ITGA2, GRHL3, SPARC, CELSR1, ITGA9, NOTCH2, ADRB2, SDC1, PECAM1, BNC1, PDGFRA, SERPINB2, PDGFRB, PLAU	5792	94	18082	1.32846	1	0.600168	49.3493
GOTERM_BP_DIRECT	GO:0042593~glucose homeostasis	54	0.800356	0.0339978	LEPR, PAX6, FOXO1, PDE3B, FOXO3, SIDT2, STXBP5L, ERO1LB, CRY2, BHLHA15, TRPV4, ADIPOR2, ADIPOR1, MCU, MBD5, PFKM, RMI1, ANKRD26, G6PC, HIF1A, TFAP2B, PRCP, DHPS, NGFR, CRTC2, SOX4, NMB, GPRC5B, SESN2, GPI1, TCF7L2, SESN3, CSMD1, G6PC2, GPR21, CNR1, PRKAA1, PRKAA2, SLC30A8, NUCKS1, KCNB1, RFX6, FBN1, FOXA1, PDK4, SELT, STAT3, PCK1, PLSCR3, SLC18A2, PTCH1, CACNA1E, CACNA1C, IGFBP5	5792	133	18082	1.26754	1	0.606505	50.0574
GOTERM_BP_DIRECT	GO:0007611~learning or memory	24	0.355714	0.0343942	MEF2C, EGR1, VIP, EGR2, GM2A, POMK, HTT, PTPRZ1, KCNAB1, AFF2, ESR2, GPI1, PTEN, SHANK3, SLC11A2, NCAM1, CASP3, S100B, PRKAR1B, CNR1, TMOD2, PAFAH1B1, MAN2B1, SHC3	5792	51	18082	1.46913	1	0.609661	50.4673
GOTERM_BP_DIRECT	GO:0016197~endosomal transport	19	0.281607	0.0345542	AP5Z1, ALS2, SNX18, E430025E21RIK, SNX27, HTT, ABCA1, A230046K03RIK, DPY30, CDC42, BLOC1S3, ZFYVE16, VPS4B, NSG1, SNX33, AP5M1, EHD1, SNAP25, AGAP2	5792	38	18082	1.56095	1	0.610225	50.6318
GOTERM_BP_DIRECT	GO:0030855~epithelial cell differentiation	30	0.444642	0.034571	CNN3, TOLLIP, ALDOC, FGF10, EHF, CBFA2T2, WT1, PTER, TCF21, CASP6, GATA6, TPP1, UPK1A, UPK1B, TRP63, CES1D, UPK2, COL4A1, FZD1, FZD2, ANXA4, CPT1A, VDAC1, VEGFA, SIX1, KRT14, TGFB1I1, CTSB, NR5A2, BMP7	5792	67	18082	1.39786	1	0.609238	50.6489
GOTERM_BP_DIRECT	GO:0044070~regulation of anion transport	7	0.10375	0.034892	TTYH1, RAB11B, STC1, AHCYL1, PDZK1, CAR2, VDAC1	5792	9	18082	2.42814	1	0.611529	50.9773
GOTERM_BP_DIRECT	GO:2000786~positive regulation of autophagosome assembly	7	0.10375	0.034892	RAB3GAP2, 5330417C22RIK, SH3GLB1, RALB, PIP4K2A, PIP4K2C, PIP4K2B	5792	9	18082	2.42814	1	0.611529	50.9773
GOTERM_BP_DIRECT	GO:0060982~coronary artery morphogenesis	7	0.10375	0.034892	SEC24B, NOTCH1, NRP1, HAND2, TGFBR1, VEGFA, ARID2	5792	9	18082	2.42814	1	0.611529	50.9773
GOTERM_BP_DIRECT	GO:0097105~presynaptic membrane assembly	7	0.10375	0.034892	PTPRD, NLGN1, NLGN2, NLGN3, NRXN1, PTEN, LRP4	5792	9	18082	2.42814	1	0.611529	50.9773
GOTERM_BP_DIRECT	GO:0033173~calcineurin-NFAT signaling cascade	7	0.10375	0.034892	PPP3CB, PPP3R1, PPP3CA, NFATC2, RCAN2, NFATC3, NFATC1	5792	9	18082	2.42814	1	0.611529	50.9773
GOTERM_BP_DIRECT	GO:0048814~regulation of dendrite morphogenesis	13	0.192678	0.0355506	RAP2A, TNIK, PTPRZ1, SDC2, SYNE1, SARM1, ROBO1, NEDD4, SIPA1L1, GSK3B, NSMF, CHRNB2, SEMA4D	5792	23	18082	1.76455	1	0.617364	51.6444
GOTERM_BP_DIRECT	GO:0061178~regulation of insulin secretion involved in cellular response to glucose stimulus	13	0.192678	0.0355506	EPHA5, NR1D1, TIAM1, ADCY5, BRSK2, EFNA5, CACNA1E, NRXN1, SIDT2, CDK16, MYT1, PRKCE, TCF7L2	5792	23	18082	1.76455	1	0.617364	51.6444
GOTERM_BP_DIRECT	GO:0006306~DNA methylation	13	0.192678	0.0355506	BMI1, KMT2E, DNMT3A, BEND3, KMT2A, EZH2, CTCF, MBD4, GATAD2A, GNAS, DNMT3B, BAZ2A, HELLS	5792	23	18082	1.76455	1	0.617364	51.6444
GOTERM_BP_DIRECT	GO:0071345~cellular response to cytokine stimulus	17	0.251964	0.0356951	PID1, FLT3, HCLS1, SOCS1, MME, IL13, NFKB1, DPYSL3, ITGA4, STAT3, CCR7, CD86, CXCR4, GATA3, AKAP6, JAK3, NOS2	5792	33	18082	1.60825	1	0.617725	51.7896
GOTERM_BP_DIRECT	GO:0007160~cell-matrix adhesion	34	0.503928	0.0358245	ITGAL, LIMS1, LYPD3, NPNT, STRC, COL3A1, FERMT2, SRF, ITGB1, PXN, FGA, TIAM1, CTGF, ITGAV, ADAMTS12, ZYX, ADAM9, FN1, ITGA1, ITGA2, NID1, NID2, ITGA4, COL5A3, SIRPA, BCL2L11, ITGA6, TSC1, HOXD3, ITGA8, FREM1, CNTN2, EDA, EMP2	5792	78	18082	1.36082	1	0.617925	51.9193
GOTERM_BP_DIRECT	GO:0001702~gastrulation with mouth forming second	15	0.222321	0.036182	TENM4, ACVR2A, ACVR2B, DACT1, LHX1, RNF2, LDB1, LRP6, SMAD4, AMOT, CELSR1, FRS2, CHRD, NSD1, ACVR1	5792	28	18082	1.67244	1	0.620493	52.276
GOTERM_BP_DIRECT	GO:0086010~membrane depolarization during action potential	15	0.222321	0.036182	SCN1A, SCN3A, SCN3B, SCN2A, TPCN1, TPCN2, YWHAH, SCN9A, CACNA1H, CACNA1E, SCN8A, SCN7A, NALCN, CACNA1C, CACNA1B	5792	28	18082	1.67244	1	0.620493	52.276
GOTERM_BP_DIRECT	GO:0086091~regulation of heart rate by cardiac conduction	15	0.222321	0.036182	CACNA2D1, SCN1B, SCN3B, CACNB2, KCNJ2, JUP, DSG2, ANK2, PKP2, KCNE1, CACNA1G, SCN4B, DSC2, CACNA1C, CACNA1D	5792	28	18082	1.67244	1	0.620493	52.276
GOTERM_BP_DIRECT	GO:0006874~cellular calcium ion homeostasis	42	0.622499	0.0361919	ATP1B1, GRIK2, VAPB, KEL, CCR1, CLSTN1, XK, CACNB4, ITGB1, SYPL2, TPCN2, ATP2B1, ATP2B2, VDR, ATP2B4, SLC24A4, ANK2, SLC30A1, SLC24A3, SLC24A2, BCL2, ITGAV, PTH, TRPV4, SV2A, HERPUD1, SLC8A1, SLC8A2, PIK3CB, STIM2, STIM1, PRKCB, PYGM, ATP2A2, S100B, ATP2A3, PLN, RYR3, NUCB2, STC1, CACNA1C, HTR2C	5792	100	18082	1.31119	1	0.619448	52.2857
GOTERM_BP_DIRECT	GO:0007266~Rho protein signal transduction	22	0.326071	0.0365996	GNA13, ROCK1, ROCK2, BAIAP2, GM14137, VANGL2, SYNJ2BP, CELSR1, MCF2L, ARHGEF11, CDC42, CDC42EP2, ARHGAP32, CDC42EP1, PTH, PECAM1, COL1A2, CDC42EP4, SRGAP1, CHUK, ARHGDIA, KALRN	5792	46	18082	1.49308	1	0.622502	52.6893
GOTERM_BP_DIRECT	GO:0002062~chondrocyte differentiation	22	0.326071	0.0365996	MEF2C, FGFR1, BMP2, WNT10B, FGF9, GDF5, MATN1, HSPG2, COL2A1, HMGA2, WNT2B, MEF2D, OSR1, TRPS1, TGFBI, CREB3L2, BMPR1B, RUNX1, RUNX2, RUNX3, NFIB, BMPR1A	5792	46	18082	1.49308	1	0.622502	52.6893
GOTERM_BP_DIRECT	GO:0008630~intrinsic apoptotic signaling pathway in response to DNA damage	25	0.370535	0.0373923	E2F1, MCL1, PML, BCL2L2, SFN, BCL2L1, PNP, HIC1, BAK1, TNFRSF1B, MOAP1, ERCC6, CASP9, BCL2, HMOX1, PIK3R1, MSH6, MBD4, SIRT1, EPHA2, ATM, BCL2L11, BRCA1, FNIP2, IKBKE	5792	54	18082	1.44532	1	0.629393	53.4646
GOTERM_BP_DIRECT	GO:0061072~iris morphogenesis	6	0.0889284	0.0381422	HIF1A, HIPK1, VHL, HIPK2, PAX6, PITX2	5792	7	18082	2.67591	1	0.635702	54.1868
GOTERM_BP_DIRECT	GO:0048841~regulation of axon extension involved in axon guidance	6	0.0889284	0.0381422	PLXNC1, PLXNA4, NRP1, PLXNA2, SEMA3A, PLXND1	5792	7	18082	2.67591	1	0.635702	54.1868
GOTERM_BP_DIRECT	GO:0060396~growth hormone receptor signaling pathway	6	0.0889284	0.0381422	PTK2, SOCS2, JAK2, PIK3R1, PXN, STAT3	5792	7	18082	2.67591	1	0.635702	54.1868
GOTERM_BP_DIRECT	GO:1901016~regulation of potassium ion transmembrane transporter activity	6	0.0889284	0.0381422	NEDD4, KCNAB1, WWP2, NEDD4L, CACNA1D, YWHAE	5792	7	18082	2.67591	1	0.635702	54.1868
GOTERM_BP_DIRECT	GO:0034626~fatty acid elongation, polyunsaturated fatty acid	6	0.0889284	0.0381422	ELOVL1, ELOVL5, ELOVL4, ELOVL3, ELOVL2, ELOVL6	5792	7	18082	2.67591	1	0.635702	54.1868
GOTERM_BP_DIRECT	GO:0042297~vocal learning	6	0.0889284	0.0381422	NRXN2, HTT, CNTNAP2, NRXN1, SHANK3, FOXP2	5792	7	18082	2.67591	1	0.635702	54.1868
GOTERM_BP_DIRECT	GO:0021517~ventral spinal cord development	6	0.0889284	0.0381422	DAB1, LHX1, LRP8, RELN, FOXP1, VLDLR	5792	7	18082	2.67591	1	0.635702	54.1868
GOTERM_BP_DIRECT	GO:0060510~Type II pneumocyte differentiation	6	0.0889284	0.0381422	GATA6, FGF10, IGF1, NKX2-1, FNDC3B, NFIB	5792	7	18082	2.67591	1	0.635702	54.1868
GOTERM_BP_DIRECT	GO:2000096~positive regulation of Wnt signaling pathway, planar cell polarity pathway	6	0.0889284	0.0381422	DAB2, NKD1, GPC3, ABL1, ABL2, MLLT3	5792	7	18082	2.67591	1	0.635702	54.1868
GOTERM_BP_DIRECT	GO:0072075~metanephric mesenchyme development	6	0.0889284	0.0381422	OSR1, SIX1, PDGFRB, SIX4, PAX2, WT1	5792	7	18082	2.67591	1	0.635702	54.1868
GOTERM_BP_DIRECT	GO:0030050~vesicle transport along actin filament	6	0.0889284	0.0381422	MYO5A, MYRIP, MOBP, MLPH, FNBP1L, WASL	5792	7	18082	2.67591	1	0.635702	54.1868
GOTERM_BP_DIRECT	GO:0021540~corpus callosum morphogenesis	6	0.0889284	0.0381422	PRDM8, BHLHE22, NIN, PAFAH1B1, ZEB2, SZT2	5792	7	18082	2.67591	1	0.635702	54.1868
GOTERM_BP_DIRECT	GO:0032288~myelin assembly	6	0.0889284	0.0381422	MTMR2, ILK, PIKFYVE, MPP5, PMP22, FIG4	5792	7	18082	2.67591	1	0.635702	54.1868
GOTERM_BP_DIRECT	GO:0002091~negative regulation of receptor internalization	6	0.0889284	0.0381422	MTMR2, ATXN2, LRRTM2, LRRTM1, DLG4, SDCBP	5792	7	18082	2.67591	1	0.635702	54.1868
GOTERM_BP_DIRECT	GO:0019367~fatty acid elongation, saturated fatty acid	6	0.0889284	0.0381422	ELOVL1, ELOVL5, ELOVL4, ELOVL3, ELOVL2, ELOVL6	5792	7	18082	2.67591	1	0.635702	54.1868
GOTERM_BP_DIRECT	GO:0034625~fatty acid elongation, monounsaturated fatty acid	6	0.0889284	0.0381422	ELOVL1, ELOVL5, ELOVL4, ELOVL3, ELOVL2, ELOVL6	5792	7	18082	2.67591	1	0.635702	54.1868
GOTERM_BP_DIRECT	GO:0051930~regulation of sensory perception of pain	20	0.296428	0.0387265	VIP, FGFR1, CCK, OPRL1, NPY2R, EDN1, FAM19A4, NTSR1, ADORA1, GRM1, ACPP, NCAM1, EDNRB, ADRB2, GRM3, GRIN2D, TMEM100, HTR2C, SLC9A1, F2R	5792	41	18082	1.52287	1	0.640272	54.7423
GOTERM_BP_DIRECT	GO:0001655~urogenital system development	10	0.148214	0.0389167	GATA2, OSR1, LHX1, PAX8, PBX1, SRD5A1, PAX2, HELLS, EPHB2, ACVR1	5792	16	18082	1.95118	1	0.64098	54.9216
GOTERM_BP_DIRECT	GO:0043982~histone H4-K8 acetylation	10	0.148214	0.0389167	JADE1, JADE2, KAT7, JADE3, KANSL2, WDR5, KANSL1L, HCFC1, PHF20, OGT	5792	16	18082	1.95118	1	0.64098	54.9216
GOTERM_BP_DIRECT	GO:0006198~cAMP catabolic process	10	0.148214	0.0389167	PDE1B, PDE7A, PDE1C, PDE4A, PDE4B, PDE3B, PDE4D, PDE10A, PDE8B, PDE3A	5792	16	18082	1.95118	1	0.64098	54.9216
GOTERM_BP_DIRECT	GO:0021794~thalamus development	10	0.148214	0.0389167	NCAM1, SMO, PTCHD1, SLC6A4, LRP6, CNTNAP2, SRD5A1, OLIG2, OGDH, NCOR1	5792	16	18082	1.95118	1	0.64098	54.9216
GOTERM_BP_DIRECT	GO:0043981~histone H4-K5 acetylation	10	0.148214	0.0389167	JADE1, JADE2, KAT7, JADE3, KANSL2, WDR5, KANSL1L, HCFC1, PHF20, OGT	5792	16	18082	1.95118	1	0.64098	54.9216
GOTERM_BP_DIRECT	GO:2000679~positive regulation of transcription regulatory region DNA binding	10	0.148214	0.0389167	HAND2, GATA3, TRIM6, IGF1, RB1, HMGA2, TRAF6, PARP1, KLF4, TWIST1	5792	16	18082	1.95118	1	0.64098	54.9216
GOTERM_BP_DIRECT	GO:2000310~regulation of N-methyl-D-aspartate selective glutamate receptor activity	10	0.148214	0.0389167	MEF2C, PTK2B, CRHBP, NLGN1, DLG4, NLGN3, RELN, NRXN1, PPARGC1A, DAPK1	5792	16	18082	1.95118	1	0.64098	54.9216
GOTERM_BP_DIRECT	GO:0031929~TOR signaling	10	0.148214	0.0389167	EIF4EBP1, CCDC88A, EIF4EBP2, GATA3, RPS6KB1, RICTOR, RPTOR, FNIP1, RHEBL1, LARP1	5792	16	18082	1.95118	1	0.64098	54.9216
GOTERM_BP_DIRECT	GO:0032230~positive regulation of synaptic transmission, GABAergic	10	0.148214	0.0389167	KIF5B, NLGN1, OXTR, ADRA1A, TAC1, NLGN2, PRKCE, HAP1, CAR2, CAR7	5792	16	18082	1.95118	1	0.64098	54.9216
GOTERM_BP_DIRECT	GO:0035418~protein localization to synapse	10	0.148214	0.0389167	DLGAP1, LRRTM1, NLGN1, DLG4, BSN, NLGN2, RELN, NRXN1, HOMER1, PCLO	5792	16	18082	1.95118	1	0.64098	54.9216
GOTERM_BP_DIRECT	GO:0032012~regulation of ARF protein signal transduction	10	0.148214	0.0389167	PSD, CYTH4, PSD3, PSD4, CYTH3, PSD2, ARFGEF2, ARFGEF1, IQSEC1, FBXO8	5792	16	18082	1.95118	1	0.64098	54.9216
GOTERM_BP_DIRECT	GO:0033631~cell-cell adhesion mediated by integrin	5	0.074107	0.0391032	ITGA5, NPNT, L1CAM, ITGB1, ADAM9	5792	5	18082	3.12189	1	0.641648	55.097
GOTERM_BP_DIRECT	GO:2000780~negative regulation of double-strand break repair	5	0.074107	0.0391032	OTUB1, UBR5, RNF169, TRIP12, TWIST1	5792	5	18082	3.12189	1	0.641648	55.097
GOTERM_BP_DIRECT	GO:0043949~regulation of cAMP-mediated signaling	5	0.074107	0.0391032	GNAI1, PDE4A, PDE10A, PEX5L, RASD2	5792	5	18082	3.12189	1	0.641648	55.097
GOTERM_BP_DIRECT	GO:0045636~positive regulation of melanocyte differentiation	5	0.074107	0.0391032	ADAMTS9, ADAMTS20, BCL2, ZEB2, KITL	5792	5	18082	3.12189	1	0.641648	55.097
GOTERM_BP_DIRECT	GO:0010991~negative regulation of SMAD protein complex assembly	5	0.074107	0.0391032	SMAD6, TBX20, PPM1A, LDLRAD4, PMEPA1	5792	5	18082	3.12189	1	0.641648	55.097
GOTERM_BP_DIRECT	GO:2000301~negative regulation of synaptic vesicle exocytosis	5	0.074107	0.0391032	SYT4, BRAF, FMR1, RAP1A, RAP1B	5792	5	18082	3.12189	1	0.641648	55.097
GOTERM_BP_DIRECT	GO:0003310~pancreatic A cell differentiation	5	0.074107	0.0391032	INSM1, GATA6, VHL, RFX6, PAX6	5792	5	18082	3.12189	1	0.641648	55.097
GOTERM_BP_DIRECT	GO:0061419~positive regulation of transcription from RNA polymerase II promoter in response to hypoxia	5	0.074107	0.0391032	TRP53, NOTCH1, HIF1A, VEGFA, RBPJ	5792	5	18082	3.12189	1	0.641648	55.097
GOTERM_BP_DIRECT	GO:0034315~regulation of Arp2/3 complex-mediated actin nucleation	5	0.074107	0.0391032	ARF1, AP1AR, PICK1, ARFIP2, ARFIP1	5792	5	18082	3.12189	1	0.641648	55.097
GOTERM_BP_DIRECT	GO:0048386~positive regulation of retinoic acid receptor signaling pathway	5	0.074107	0.0391032	CTBP2, ALDH1A3, ASXL1, TRIM16, NR2C1	5792	5	18082	3.12189	1	0.641648	55.097
GOTERM_BP_DIRECT	GO:0035725~sodium ion transmembrane transport	18	0.266785	0.0406439	HCN1, SLC8A1, SLC8A2, SCN1B, SCN3B, SCN2A, ASIC1, KCNK1, SLC4A11, SLC17A3, SLC17A1, SLC17A2, SCN9A, SCN4B, SCNN1G, NALCN, SCNN1A, ANO6	5792	36	18082	1.56095	1	0.65502	56.5202
GOTERM_BP_DIRECT	GO:0048015~phosphatidylinositol-mediated signaling	18	0.266785	0.0406439	KCNH1, PIRT, PIK3C2A, PIK3CB, PIK3C2B, SYNJ1, PIK3CD, NCS1, IGF1, IGF1R, EZR, GAB2, PLCH1, PDGFRA, PDGFRB, PIK3CA, OGT, NGF	5792	36	18082	1.56095	1	0.65502	56.5202
GOTERM_BP_DIRECT	GO:0030513~positive regulation of BMP signaling pathway	18	0.266785	0.0406439	ZFP423, TWSG1, SOX11, GDF5, SMAD4, BMPR2, SMAD2, NEO1, UBE2O, NOTCH2, NOTCH1, GPC3, GATA6, RNF165, ILK, TGFBR3, RBPJ, ENG	5792	36	18082	1.56095	1	0.65502	56.5202
GOTERM_BP_DIRECT	GO:0032496~response to lipopolysaccharide	76	1.12643	0.0413474	ALAD, PTGS2, SNCA, EDN1, STAT5B, TIRAP, FGF10, IL13, RPS6KB1, CNP, CXCL10, FOS, EDNRB, NOD2, TNFRSF11A, MYD88, CASP9, TRIM6, TRPV4, FAS, NOS2, CHUK, AKIRIN2, PTGER2, BCR, C5AR1, PTGER4, MAPK1, CCR7, RELT, ADM, PPBP, JUN, ADAM17, TFAP2A, NGFR, CXCL1, TNFRSF21, HMGB2, LITAF, TNFRSF26, CXCL5, CXCL2, MAPKAPK3, CXCL9, DUSP10, TAC1, MAPKAPK2, TRIB1, GCH1, ACE, TNFRSF1B, IL10RA, CNR1, JUND, NKX2-1, PALM…	5792	197	18082	1.20438	1	0.660334	57.1558
GOTERM_BP_DIRECT	GO:0051491~positive regulation of filopodium assembly	16	0.237142	0.0421372	PALM, DNM3, TGFBR1, FMR1, NLGN1, RHOQ, DPYSL3, SRF, ACTR3, PRKCQ, CCR7, GPM6A, FNBP1L, RALA, WASL, BCAS3	5792	31	18082	1.6113	1	0.666307	57.8588
GOTERM_BP_DIRECT	GO:0000186~activation of MAPKK activity	16	0.237142	0.0421372	TAOK2, ZAK, GNAI2, TGFBR1, RAF1, ADORA1, GRM1, MAP3K7, MAP3K5, MAP3K15, CARTPT, JAK2, MAP3K13, MAP3K12, ADAM9, F2R	5792	31	18082	1.6113	1	0.666307	57.8588
GOTERM_BP_DIRECT	GO:0050767~regulation of neurogenesis	16	0.237142	0.0421372	HMGB2, ZFP335, DICER1, EZH2, PAX6, EOMES, ASCL1, JADE2, NOTCH1, CHD7, TNR, PER2, BCL6B, POU4F1, GFI1, YAP1	5792	31	18082	1.6113	1	0.666307	57.8588
GOTERM_BP_DIRECT	GO:0000184~nuclear-transcribed mRNA catabolic process, nonsense-mediated decay	16	0.237142	0.0421372	NCBP2, SMG6, SMG5, SMG8, SMG1, ETF1, UHMK1, CTIF, PARN, UPF3B, GSPT1, DCP2, DCP1A, PNRC2, GSPT2, MAGOHB	5792	31	18082	1.6113	1	0.666307	57.8588
GOTERM_BP_DIRECT	GO:0072332~intrinsic apoptotic signaling pathway by p53 class mediator	16	0.237142	0.0421372	E2F1, TRP53, ZFP346, ZMAT1, ZFP385C, E2F2, ZFP385B, ZMAT4, ZMAT3, PML, DDX5, JMY, BBC3, SHISA5, PPP1R13B, PERP	5792	31	18082	1.6113	1	0.666307	57.8588
GOTERM_BP_DIRECT	GO:1990090~cellular response to nerve growth factor stimulus	16	0.237142	0.0421372	E2F1, MAGI2, STMN2, CREB1, CBL, TAC1, FOXO3, KIDINS220, RPS3, MICALL1, CSNK1D, BPTF, ACAP2, RAP1A, EHD1, RAPGEF1	5792	31	18082	1.6113	1	0.666307	57.8588
GOTERM_BP_DIRECT	GO:0030500~regulation of bone mineralization	12	0.177857	0.0421488	ANK, S1PR1, PTK2B, MATN1, BMP2K, TXLNG, PHOSPHO1, GJA1, FGF23, OSTN, DDR2, TWIST1	5792	21	18082	1.78394	1	0.665301	57.869
GOTERM_BP_DIRECT	GO:0071398~cellular response to fatty acid	12	0.177857	0.0421488	SREBF1, E2F1, PID1, OLFR78, PDK3, CREB1, SMARCD1, EDN1, PDK4, SRC, CPT1A, KCNK4	5792	21	18082	1.78394	1	0.665301	57.869
GOTERM_BP_DIRECT	GO:0032355~response to estradiol	42	0.622499	0.0425255	PAM, FOSL2, PTGS2, SLC6A1, CXCL2, SLC6A4, EZH2, ARNT2, STAT5B, FGF10, OXTR, CALR, GPI1, PTEN, ALDH1A2, CASP9, CTGF, CD4, RARA, CAT, NR2F2, DNMT3B, IHH, RAMP2, DNMT3A, SOCS2, OPRL1, STRN3, FOXA1, MBD4, MMP15, STAT3, CCND1, NCOA1, CDKN1B, ETS1, GRN, TFPI, PDGFRB, WFDC1, PTCH1, BMP7	5792	101	18082	1.29821	1	0.667527	58.2004
GOTERM_BP_DIRECT	GO:0009954~proximal/distal pattern formation	14	0.2075	0.0428466	HOXC10, ALDH1A2, HOXA11, HOXA10, TRP63, HOXA9, EN1, CHSY1, PBX1, PBX2, HOXD10, LRP4, HOXD11, APC	5792	26	18082	1.68102	1	0.66924	58.4808
GOTERM_BP_DIRECT	GO:0035904~aorta development	14	0.2075	0.0428466	ADAMTS6, AP2B1, CHD7, NDST1, CXCR4, SMAD6, LOX, PRDM1, TAB1, PLXND1, SUFU, HECTD1, MYH10, SMARCA4	5792	26	18082	1.68102	1	0.66924	58.4808
GOTERM_BP_DIRECT	GO:0022604~regulation of cell morphogenesis	14	0.2075	0.0428466	FMNL2, ZMYM2, ZMYM4, ZMYM3, SPARC, CAPZB, PHIP, PDZD8, LARP4, STRIP1, CAMSAP1, EFNA5, AGO4, SH3D19	5792	26	18082	1.68102	1	0.66924	58.4808
GOTERM_BP_DIRECT	GO:0031398~positive regulation of protein ubiquitination	27	0.400178	0.0431628	DERL1, UBE3A, NHLRC1, TSPYL5, AMER1, FBXW7, NOD2, FANCI, HSPA5, RCHY1, UBE2D1, PELI1, NDNL2, SMAD7, NDFIP1, NDFIP2, BRCA1, HSPBP1, RNF180, SENP2, ADRB2, RASSF5, ARRB1, RASSF1, CHFR, NGF, RNF111	5792	60	18082	1.40485	1	0.670893	58.7553
GOTERM_BP_DIRECT	GO:0098779~mitophagy in response to mitochondrial depolarization	53	0.785534	0.0437703	ATP1B1, SLC6A1, GDF5, ITPKC, TXLNA, PRKG1, SLC1A4, SLC1A3, CD93, PLOD2, SLC22A3, PIK3CA, BOC, FANCC, PHYHIP, PFKP, MBD5, D430041D05RIK, EIF2S1, PI4K2A, SNTG1, MAP3K12, CAR7, MDH1, ATG14, HK2, NUP93, NR2C2, STK32A, SLC35B3, TBC1D5, SERPINB10, CLVS1, NEFM, HAPLN1, MAP2K1, MAP1A, COX8A, MSTN, AMBRA1, PARK2, KCNK3, FAM131B, STAT2, TMEM39A, ULK1, IST1, MEX3C, SMURF1, ZFP189, IPPK, KRCC1, MYLK	5792	132	18082	1.25349	1	0.675024	59.2777
GOTERM_BP_DIRECT	GO:0030199~collagen fibril organization	19	0.281607	0.0454258	CYP1B1, TGFBR1, COL3A1, COL2A1, DDR2, COL5A2, COL5A1, ATP7A, MIA3, COL14A1, P4HA1, SFRP2, ACAN, COL1A2, FOXC1, LOX, LOXL2, ADAMTS2, COL11A1	5792	39	18082	1.52092	1	0.68778	60.6698
GOTERM_BP_DIRECT	GO:0048701~embryonic cranial skeleton morphogenesis	19	0.281607	0.0454258	TGFBR1, TGFBR2, PRRX1, SMAD2, MMP16, SIX4, PRRX2, MMP14, GRHL2, NIPBL, SIX1, WNT9B, PDGFRA, TFAP2A, GNAS, RUNX2, TWIST2, TWIST1, SLC39A1	5792	39	18082	1.52092	1	0.68778	60.6698
GOTERM_BP_DIRECT	GO:0051893~regulation of focal adhesion assembly	9	0.133393	0.045911	PTK2, TSC1, SLK, LDB1, CLASP1, GPM6B, EFNA5, RHOD, EPHA3	5792	14	18082	2.00693	1	0.690651	61.0691
GOTERM_BP_DIRECT	GO:0070935~3'-UTR-mediated mRNA stabilization	9	0.133393	0.045911	MYD88, TARDBP, PTBP1, TIRAP, ELAVL1, DAZL, HNRNPC, MAPKAPK2, BOLL	5792	14	18082	2.00693	1	0.690651	61.0691
GOTERM_BP_DIRECT	GO:0031076~embryonic camera-type eye development	9	0.133393	0.045911	ALDH1A2, NES, RDH10, TULP3, ALDH1A3, FGF10, RARA, FZD5, PITX2	5792	14	18082	2.00693	1	0.690651	61.0691
GOTERM_BP_DIRECT	GO:0071257~cellular response to electrical stimulus	9	0.133393	0.045911	GNAT1, ACTB, PALM, MYO6, NEUROD2, NSMF, REST, GRM1, SLC9A1	5792	14	18082	2.00693	1	0.690651	61.0691
GOTERM_BP_DIRECT	GO:0051146~striated muscle cell differentiation	9	0.133393	0.045911	SPAG9, KRAS, BNIP2, CDON, MTPN, IGF2, RB1, CHUK, IGFBP5	5792	14	18082	2.00693	1	0.690651	61.0691
GOTERM_BP_DIRECT	GO:0021702~cerebellar Purkinje cell differentiation	9	0.133393	0.045911	ATP7A, ATXN2, ATP2B2, LHX1, LDB1, LHX5, RORA, CEND1, FAIM2	5792	14	18082	2.00693	1	0.690651	61.0691
GOTERM_BP_DIRECT	GO:2000737~negative regulation of stem cell differentiation	9	0.133393	0.045911	ZFP36L2, NOTCH1, NCOA3, TRIM6, CDK12, YAP1, JAG1, STAT3, CDK13	5792	14	18082	2.00693	1	0.690651	61.0691
GOTERM_BP_DIRECT	GO:0003214~cardiac left ventricle morphogenesis	9	0.133393	0.045911	RNLS, NOTCH1, FGF9, GSK3A, SFRP2, NPY2R, TGFBR2, RBPJ, NPY5R	5792	14	18082	2.00693	1	0.690651	61.0691
GOTERM_BP_DIRECT	GO:0032886~regulation of microtubule-based process	9	0.133393	0.045911	MAP10, CEP120, GSK3B, KLHL42, CLASP2, MEMO1, TACC1, TACC2, APC	5792	14	18082	2.00693	1	0.690651	61.0691
GOTERM_BP_DIRECT	GO:0051489~regulation of filopodium assembly	9	0.133393	0.045911	DMTN, CDC42, MYO10, PPP1R9A, FMR1, ARF6, DBN1, TRPM2, GAP43	5792	14	18082	2.00693	1	0.690651	61.0691
GOTERM_BP_DIRECT	GO:0043984~histone H4-K16 acetylation	9	0.133393	0.045911	MSL2, KMT2A, KANSL2, MSL1, WDR5, KANSL1L, HCFC1, PHF20, OGT	5792	14	18082	2.00693	1	0.690651	61.0691
GOTERM_BP_DIRECT	GO:0071372~cellular response to follicle-stimulating hormone stimulus	9	0.133393	0.045911	EPHA5, NOTCH1, GCLC, EPHA8, HMGCS1, EFNA5, PPARGC1A, POR, EPHA3	5792	14	18082	2.00693	1	0.690651	61.0691
GOTERM_BP_DIRECT	GO:0060444~branching involved in mammary gland duct morphogenesis	9	0.133393	0.045911	SLC12A2, CSF1, BTRC, PML, LRP6, KDM5B, SRC, ETV4, EPHA2	5792	14	18082	2.00693	1	0.690651	61.0691
GOTERM_BP_DIRECT	GO:0000226~microtubule cytoskeleton organization	40	0.592856	0.0464483	GAS2L3, DYNC1LI2, PARD3, CEP120, PRC1, AP1G1, CNP, TUBGCP3, MAP10, PTK2, CRMP1, CAMSAP2, MAPT, PAFAH1B1, CLASP1, CLASP2, NEFL, NEFM, MAP1A, MAP1B, NUSAP1, CAMSAP3, MARK3, TACC1, MARK1, MARK2, TACC2, EML2, BBS1, EML3, ATXN3, CGN, ATXN7, CNTN2, VAMP4, MAP7, MAP7D1, MAP7D2, PHLDB2, RANBP10	5792	96	18082	1.30079	1	0.693898	61.5069
GOTERM_BP_DIRECT	GO:0033138~positive regulation of peptidyl-serine phosphorylation	32	0.474285	0.0469579	WNT5A, SNCA, LATS1, IL11, PHIP, CDC42, SPRY2, PFN2, ATP2B4, CD44, TRIM6, BCL2, PIK3CA, PAK1, CREBL2, PDCD10, NTF3, BRAF, HCLS1, RAF1, STK4, FNIP1, FNIP2, PRKD1, NTRK3, ARRB1, SFRP2, GSK3A, GSK3B, NTRK2, VEGFA, CAMK1	5792	74	18082	1.35001	1	0.696875	61.9177
GOTERM_BP_DIRECT	GO:0000422~mitophagy	17	0.251964	0.0478614	FUNDC2, USP30, ATG9B, FUNDC1, PARK2, WIPI2, PPARGC1A, ATG3, WDR45B, ATG2B, CISD2, CAPN10, ATG4C, MAP1LC3B, ATG4B, ATG4A, RB1CC1	5792	34	18082	1.56095	1	0.702864	62.6358
GOTERM_BP_DIRECT	GO:0048863~stem cell differentiation	17	0.251964	0.0478614	NANOG, SOX21, JARID2, KIT, PAX2, LIN28A, FOXO4, TCF7L1, PHF19, GPM6A, OSR1, MTF2, PSMD11, HOXA7, PUM1, RUNX2, ETV4	5792	34	18082	1.56095	1	0.702864	62.6358
GOTERM_BP_DIRECT	GO:0010332~response to gamma radiation	17	0.251964	0.0478614	TRP53, PTPRC, CXCL2, PML, PNP, CCL7, CXCL10, MEN1, BAK1, ERCC6, BCL2, GATA3, TRP63, PRKAA1, TRP73, DCUN1D3, PARP1	5792	34	18082	1.56095	1	0.702864	62.6358
GOTERM_BP_DIRECT	GO:0048872~homeostasis of number of cells	17	0.251964	0.0478614	GCNT4, BCR, ZFX, PIK3CD, ASXL1, TET2, ZBTB18, BAK1, ATXN2, CYLD, CCR7, RRN3, CCR4, GATA3, RASSF2, MAP7, MYB	5792	34	18082	1.56095	1	0.702864	62.6358
GOTERM_BP_DIRECT	GO:0035249~synaptic transmission, glutamatergic	15	0.222321	0.0498211	ALS2, PLAT, CLCN3, GRIK2, CLSTN3, NAPA, PARK2, CACNB4, NAPB, CDH8, ADRB2, GRM3, P2RX1, GRIN2D, SHC3	5792	29	18082	1.61477	1	0.716584	64.1496
GOTERM_BP_DIRECT	GO:0090102~cochlea development	15	0.222321	0.0498211	GABRB2, VANGL2, RPGRIP1L, PAX2, KCNK2, KCNK3, NTRK3, HOXA1, GATA2, ATP2B2, GATA3, PAFAH1B1, SLITRK6, IFT88, CCNA2	5792	29	18082	1.61477	1	0.716584	64.1496
GOTERM_BP_DIRECT	GO:0006890~retrograde vesicle-mediated transport, Golgi to ER	15	0.222321	0.0498211	COPA, HTT, RER1, LMAN2, ERGIC2, COG3, COPB2, DNAJC28, STX18, ARF3, ARCN1, ARF4, TMED10, RAB6B, RAB6A	5792	29	18082	1.61477	1	0.716584	64.1496
GOTERM_BP_DIRECT	GO:0030316~osteoclast differentiation	15	0.222321	0.0498211	CALCR, CSF1, EFNA2, MITF, OSTM1, FOXP1, EPHA2, DCSTAMP, GPC3, TNFRSF11A, GAB2, TRAF6, SNX10, CHUK, NFATC1	5792	29	18082	1.61477	1	0.716584	64.1496
GOTERM_BP_DIRECT	GO:0048666~neuron development	26	0.385356	0.0498627	MEF2C, NRP1, GABRB2, ZBTB18, MTMR2, PACSIN1, ATAT1, NR2F6, MTURN, HS6ST1, RUNX1, IHH, NTF3, HTT, EN1, SKI, DPYSL3, FIG4, TENM4, NCAM1, ASCL1, VEGFA, NEUROD2, TRP73, PBX3, THOC2	5792	58	18082	1.39947	1	0.715844	64.1811
GOTERM_BP_DIRECT	GO:0043588~skin development	26	0.385356	0.0498627	FRAS1, SOX21, COL3A1, SFN, TCF7L2, TCF7L1, SUFU, BCL11B, OVOL1, PKD1, TGM3, DHCR24, APC, AARS, ARRDC3, COL5A2, COL5A1, JUP, ATP7A, ITGA6, TFAP2B, TFAP2A, GNAS, NGFR, EDA, ADAMTS2	5792	58	18082	1.39947	1	0.715844	64.1811
GOTERM_BP_DIRECT	GO:0048167~regulation of synaptic plasticity	20	0.296428	0.0500239	MEF2C, JPH4, MYO6, HTT, CPEB3, BAIAP2, MECP2, CTNND2, GIPC1, ADORA1, SHANK3, NCAM1, ATP2B2, YWHAG, EIF4EBP2, HRH2, P2RX3, SIPA1L1, RARA, SYNGAP1	5792	42	18082	1.48662	1	0.715983	64.3028
GOTERM_BP_DIRECT	GO:0051443~positive regulation of ubiquitin-protein transferase activity	11	0.163035	0.0500883	BMI1, DCUN1D1, FBXW7, PLK1, ARRDC4, ARRDC3, DCUN1D3, DCUN1D4, DCUN1D5, TRIB2, TRIB1	5792	19	18082	1.80741	1	0.715414	64.3513
GOTERM_BP_DIRECT	GO:0032968~positive regulation of transcription elongation from RNA polymerase II promoter	11	0.163035	0.0500883	DAB2, SUPT16, MAP2K1, IKZF1, ELL, RTF1, CDC73, BRD4, TCEB1, CBX7, ELL2	5792	19	18082	1.80741	1	0.715414	64.3513
GOTERM_BP_DIRECT	GO:0060065~uterus development	11	0.163035	0.0500883	CDKN1C, WNT5A, MYOCD, LHX1, HOXA11, GATA3, HOXA10, SMAD4, HOXA9, ESR2, SRC	5792	19	18082	1.80741	1	0.715414	64.3513
GOTERM_BP_DIRECT	GO:1903861~positive regulation of dendrite extension	11	0.163035	0.0500883	SYT1, RASAL1, CPNE9, SYT4, CPNE5, SYT2, SMURF1, NEDD4L, PARK2, ITSN2, RIMS2	5792	19	18082	1.80741	1	0.715414	64.3513
GOTERM_BP_DIRECT	GO:0010039~response to iron ion	11	0.163035	0.0500883	SLC11A2, CASP6, ALAD, CCND1, CPOX, TFR2, SLC6A3, BCL2, CYBRD1, ABAT, MDM2	5792	19	18082	1.80741	1	0.715414	64.3513
GOTERM_BP_DIRECT	GO:0046329~negative regulation of JNK cascade	13	0.192678	0.0508446	MEN1, DUSP3, DACT1, AIDA, TAOK3, DUSP10, PER1, CDC42SE1, PAFAH1B1, ITCH, PARK2, MECOM, NCOR1	5792	24	18082	1.69102	1	0.71987	64.9168
GOTERM_BP_DIRECT	GO:0060425~lung morphogenesis	13	0.192678	0.0508446	SEC24B, MAP2K1, SOX11, TGFBR2, FOXA1, FGF10, SRF, TCF21, MAPK1, SPRY2, STK40, RPL13A, MAPK8IP3	5792	24	18082	1.69102	1	0.71987	64.9168
GOTERM_BP_DIRECT	GO:0032781~positive regulation of ATPase activity	13	0.192678	0.0508446	TOR1AIP2, ATP1B1, ATP1B3, ATP1B2, ALDOB, TOR1AIP1, DNAJC10, FGF10, TPM1, ADRB2, PFN2, DNAJC9, DNAJB1	5792	24	18082	1.69102	1	0.71987	64.9168
GOTERM_BP_DIRECT	GO:0006612~protein targeting to membrane	13	0.192678	0.0508446	DUSP18, GOLGA7, PARD3, ATG4C, MYO1C, ATG4B, RTP1, ATG4A, CACNB1, CHM, ADORA1, RAB3IP, MICALL1	5792	24	18082	1.69102	1	0.71987	64.9168
GOTERM_BP_DIRECT	GO:0009987~cellular process	13	0.192678	0.0508446	BMI1, NGEF, AR, GNAO1, NDST2, CDHR1, MAP1B, PSRC1, HDGF, FLI1, JUN, RRAS2, PDGFD	5792	24	18082	1.69102	1	0.71987	64.9168
GOTERM_BP_DIRECT	GO:0034394~protein localization to cell surface	13	0.192678	0.0508446	PIGK, PTPRK, FGF7, ANK2, FBLN5, FGF10, ARF6, MRAP2, PTPRU, SMURF1, RIC3, EMP2, VCL	5792	24	18082	1.69102	1	0.71987	64.9168
GOTERM_BP_DIRECT	GO:0045663~positive regulation of myoblast differentiation	13	0.192678	0.0508446	MEF2C, MYF5, CXCL9, NR2C2, MAP3K5, HIF1AN, BTG1, CDON, ILK, PLCB1, IGFBP3, BOC, PIK3R1	5792	24	18082	1.69102	1	0.71987	64.9168
GOTERM_BP_DIRECT	GO:0048646~anatomical structure formation involved in morphogenesis	13	0.192678	0.0508446	GRB2, FOXA1, HOXA1, HOXB1, GATA5, LHX1, LHX2, GATA3, TRPS1, TRP63, NKX2-1, BMP7, TBX18	5792	24	18082	1.69102	1	0.71987	64.9168
GOTERM_BP_DIRECT	GO:0000165~MAPK cascade	30	0.444642	0.0512046	MEF2C, MEF2A, NDST1, MAPKAPK3, ITPKB, MEN1, MAP3K7, ZFP36L1, ZFP36L2, MAP3K5, PTK2, PTK2B, POU4F2, SHC1, ADRA2B, RET, BRAF, MAP2K1, MAP2K3, TAOK3, MAP2K4, FGF23, RAF1, SMAD1, SHANK3, MAPK1, MEF2D, DOK1, DOK4, PPM1L	5792	69	18082	1.35734	1	0.72142	65.1829
GOTERM_BP_DIRECT	GO:0042981~regulation of apoptotic process	76	1.12643	0.0513895	GDF3, GDF6, MITF, RBM5, BMP15, PAX2, RPS3, ACVR1C, CASP6, BAK1, NOD2, DIP2A, TNFRSF11A, ANK2, SLK, CASP9, PAK2, PAX8, ANP32A, RARA, DLG5, FAS, CASP2, FRS2, DEDD2, EGR1, SGK1, ANP32E, HRK, SKP2, BCL2L11, CARD10, NME4, RELT, SERBP1, THOC1, PHLPP1, TRAF1, TNFRSF21, TNFRSF26, MCL1, BCL2L2, BCL2L1, MOAP1, TNFRSF1B, BCL2, TRAF6, TRAF5, RBM25, HIP1, TRAF3, TRP53, BMP3, CFLAR, IKZF3, BMP2, NTF3, CREB1, C…	5792	199	18082	1.19228	1	0.72171	65.3189
GOTERM_BP_DIRECT	GO:0000288~nuclear-transcribed mRNA catabolic process, deadenylation-dependent decay	8	0.118571	0.0541795	ZFP36L1, ZFP36L2, CNOT8, CNOT6L, CNOT2, POLR2D, RC3H1, AUH	5792	12	18082	2.08126	1	0.739883	67.3099
GOTERM_BP_DIRECT	GO:0032233~positive regulation of actin filament bundle assembly	8	0.118571	0.0541795	MTSS1, PFN2, PLEK, LIMK1, SWAP70, SYNPO2, SYNPO2L, SYNPO	5792	12	18082	2.08126	1	0.739883	67.3099
GOTERM_BP_DIRECT	GO:0097320~membrane tubulation	8	0.118571	0.0541795	PACSIN1, FNBP1L, WASL, SNX33, EHD2, WHAMM, MICALL1, SGIP1	5792	12	18082	2.08126	1	0.739883	67.3099
GOTERM_BP_DIRECT	GO:0010801~negative regulation of peptidyl-threonine phosphorylation	8	0.118571	0.0541795	DMTN, SPRY2, PARD3, SMAD7, SPRED2, OGT, SPRED1, DDIT4	5792	12	18082	2.08126	1	0.739883	67.3099
GOTERM_BP_DIRECT	GO:0033327~Leydig cell differentiation	8	0.118571	0.0541795	AR, CCND1, PDGFRA, NKX2-1, MAP7, MGST1, TMF1, PLEKHA1	5792	12	18082	2.08126	1	0.739883	67.3099
GOTERM_BP_DIRECT	GO:1902894~negative regulation of pri-miRNA transcription from RNA polymerase II promoter	8	0.118571	0.0541795	HDAC4, PPARA, PDGFB, GATA6, YY1, NFATC3, SRF, NFIB	5792	12	18082	2.08126	1	0.739883	67.3099
GOTERM_BP_DIRECT	GO:0001823~mesonephros development	8	0.118571	0.0541795	OSR1, LHX1, GATA3, PAX8, FGF10, ZBTB16, PAX2, WT1	5792	12	18082	2.08126	1	0.739883	67.3099
GOTERM_BP_DIRECT	GO:0048009~insulin-like growth factor receptor signaling pathway	8	0.118571	0.0541795	IGF1R, GRB10, IGF1, PLCB1, EIF2AK3, GIGYF2, GIGYF1, PIK3R1	5792	12	18082	2.08126	1	0.739883	67.3099
GOTERM_BP_DIRECT	GO:0045722~positive regulation of gluconeogenesis	8	0.118571	0.0541795	PPARA, HIF1A, ARPP19, SMEK2, FOXO1, SMEK1, SIRT1, TCF7L2	5792	12	18082	2.08126	1	0.739883	67.3099
GOTERM_BP_DIRECT	GO:0048469~cell maturation	21	0.311249	0.0544302	TUSC2, FGFR1, PLP1, EPAS1, FZD5, IL21, SOX8, CBFB, GHRHR, ASCL1, GATA2, BHLHA15, GATA3, VEGFA, POU2F2, GDF11, RFX3, SOX18, RUNX2, RUNX3, IHH	5792	45	18082	1.45688	1	0.740541	67.4834
GOTERM_BP_DIRECT	GO:0007204~positive regulation of cytosolic calcium ion concentration	58	0.859641	0.055292	GNA13, ADCY5, EDN1, GJA1, EIF5A, CXCR3, PRKG1, EDNRB, GATA2, DLG4, TRPV4, GNG3, KNG1, PTGER2, C5AR1, PTGER4, GPER1, ADM, GNB1, PTGDR, PDGFRA, PLA2G6, CALCR, CXCL1, C3AR1, CCR1, NPY2R, CXCL2, OXTR, TAC1, NMB, BDKRB2, RIC3, HRH3, PTK2B, ITGAV, P2RY2, C1QTNF1, P2RY1, PKD1, SPPL3, SLC8A1, TRPC6, TRPC5, SWAP70, OPRL1, FZD2, ITPR1, LRP6, CACNA1G, ADRA1A, JAK2, UTS2R, JAK3, ABL1, CACNA1C, ABL2, F2R	5792	148	18082	1.22344	1	0.745185	68.0732
GOTERM_BP_DIRECT	GO:0009636~response to toxic substance	36	0.53357	0.0555208	CHKA, CYP1B1, SLC6A1, GABRB1, SLC6A4, ARNT2, TTPA, RPS6KB1, CNP, ARNT, FOS, TYMS, ERCC6, BCL2, DHX15, SCN9A, SLC30A4, CES1D, FAS, DNMT3B, NEFL, CHUK, DNMT3A, DDC, LYN, MAOB, SLC6A14, GUCY2C, SLC7A11, MAPK1, SDC1, SLC18A2, PDGFRB, PON2, MDM2, SCN8A	5792	86	18082	1.30684	1	0.745671	68.2279
GOTERM_BP_DIRECT	GO:0030198~extracellular matrix organization	46	0.681784	0.0555981	IBSP, GFAP, PXDN, NEPN, SPOCK2, MMP9, NPNT, ELN, SMOC2, ERO1LB, PTK2, TNR, SMOC1, COL27A1, TGFBI, GFOD2, FN1, TFIP11, B4GALT1, RECK, COL4A2, COL4A1, VHL, ADAMTS20, OLFML2B, MYF5, HSPG2, OLFML2A, NID1, NID2, COL5A3, NDNF, ATP7A, CSGALNACT1, ST7L, EGFLAM, COL19A1, LAMA3, LAMC3, FBLN5, ITGA8, PDGFRA, ATXN1L, LAMC1, APBB2, SMARCA4	5792	114	18082	1.25971	1	0.745179	68.2801
GOTERM_BP_DIRECT	GO:0071407~cellular response to organic cyclic compound	32	0.474285	0.0561486	MEF2C, CYP1B1, BTRC, TIPARP, HCFC1, NFKB1, RPS6KB1, TMF1, TMEM173, NOD2, PAK2, PAK3, PAK4, P2RY1, PAK1, NOS2, ARHGDIA, BMP2, WNT10B, SMAD9, SOCS1, SMAD1, STAT3, P2RY13, P2RX7, CDKN1B, ITGA6, GSK3A, SP5, RAP1A, RAP1B, IGFBP5	5792	75	18082	1.33201	1	0.74772	68.6492
GOTERM_BP_DIRECT	GO:0043967~histone H4 acetylation	16	0.237142	0.0564319	ELP3, YEATS4, ING3, BEND3, TRIM16, TRRAP, EPC1, NCOA1, EP300, NAA60, PER1, ACTL6A, IRF4, EP400, BRD8, MSL3L2	5792	32	18082	1.56095	1	0.748538	68.8376
GOTERM_BP_DIRECT	GO:0060070~canonical Wnt signaling pathway	37	0.548392	0.0575021	WNT5A, KDM6A, NDP, SOX4, TCF7L2, PTEN, TCF7L1, ZNRF3, WNT1, CDC42, RSPO1, BCL9, APC, DVL2, DIXDC1, FZD8, TBL1XR1, TCF7, WNT10B, MED12, FZD1, FZD3, FZD2, PTPRU, FZD5, FZD4, WNT2B, CCND1, SDC1, MGAT3, DACT1, GSK3B, WNT9B, LRP6, PYGO2, WNT9A, KLF4	5792	89	18082	1.29787	1	0.754257	69.5394
GOTERM_BP_DIRECT	GO:0043010~camera-type eye development	33	0.489106	0.058498	GJA8, TWSG1, SHROOM2, MITF, PAX6, JAG1, PAX2, WT1, ALDH1A2, CHD7, MAP3K1, FBN2, PITX2, IHH, GPD2, CRYAA, MYF5, RPGRIP1L, SIX3, VAX2, SKI, GRHL2, FOXP2, CDKN1C, PKNOX1, FOXC1, MAB21L1, SLITRK6, BMPR1B, CACNA1C, MAB21L2, RCN1, MED1	5792	78	18082	1.3208	1	0.759374	70.179
GOTERM_BP_DIRECT	GO:0007281~germ cell development	19	0.281607	0.0585318	TDRD7, ZFX, RPS6KB1, BCL2L1, KIT, LIN28A, KITL, WT1, CXCR4, RNF2, TIAL1, DAZL, MAP7, RARA, PRSS43, PRDM1, ANGPT2, ACVR1, FANCC	5792	40	18082	1.4829	1	0.758616	70.2005
GOTERM_BP_DIRECT	GO:0031623~receptor internalization	19	0.281607	0.0585318	CALCR, RAMP2, DNM3, GRB2, SNCA, ACKR3, CLTC, ITGB1, LDLRAP1, RAB31, EZR, GRIA2, ADM, NEDD4, ULK1, CD81, CNTN2, CALCRL, SYK	5792	40	18082	1.4829	1	0.758616	70.2005
GOTERM_BP_DIRECT	GO:0030325~adrenal gland development	14	0.2075	0.0590125	CDKN1C, DKK3, IGF1R, LY6E, SALL1, ARID5B, PDGFRA, PDGFRB, PBX1, NR3C1, HMGA2, MDK, WT1, CITED2	5792	27	18082	1.61876	1	0.760547	70.5044
GOTERM_BP_DIRECT	GO:0007274~neuromuscular synaptic transmission	14	0.2075	0.0590125	RAB3A, EGR3, NTF3, STXBP1, MYLK2, KIF1B, P2RX3, FCHSD2, CHRNA4, CHRND, CHRNA6, FCHSD1, SLC5A7, CHRNA1	5792	27	18082	1.61876	1	0.760547	70.5044
GOTERM_BP_DIRECT	GO:0001578~microtubule bundle formation	14	0.2075	0.0590125	CAPN6, PRC1, MAP1B, PSRC1, CHP1, NAV1, PLK1, TPPP, MAP2, CLIP1, CCSER2, MAP7, CLASP1, SPAST	5792	27	18082	1.61876	1	0.760547	70.5044
GOTERM_BP_DIRECT	GO:0035987~endodermal cell differentiation	14	0.2075	0.0590125	COL4A2, MMP9, MMP15, ITGA4, HMGA2, MMP14, MMP2, LAMA3, ITGA5, GATA6, ITGAV, COL6A1, COL11A1, FN1	5792	27	18082	1.61876	1	0.760547	70.5044
GOTERM_BP_DIRECT	GO:0048488~synaptic vesicle endocytosis	10	0.148214	0.0596871	STON2, SYT1, PACSIN1, SYT2, GRN, SYNJ1, SNCA, DENND1A, CANX, SCRIB	5792	17	18082	1.83641	1	0.763598	70.9259
GOTERM_BP_DIRECT	GO:0035137~hindlimb morphogenesis	10	0.148214	0.0596871	ATP7A, SALL1, GDF5, TFAP2B, PTCH1, ZBTB16, HOXD10, PITX1, BMPR1A, TWIST1	5792	17	18082	1.83641	1	0.763598	70.9259
GOTERM_BP_DIRECT	GO:0050732~negative regulation of peptidyl-tyrosine phosphorylation	10	0.148214	0.0596871	DMTN, PTPRC, SH2D1B1, NTF3, SFRP2, PECAM1, IGF1, SEMA4D, PRKCD, LRRK1	5792	17	18082	1.83641	1	0.763598	70.9259
GOTERM_BP_DIRECT	GO:0014032~neural crest cell development	10	0.148214	0.0596871	TAPT1, ALDH1A2, MAPK1, RDH10, HAND2, SOX11, EDN1, TFAP2A, FOXC1, BMPR1A	5792	17	18082	1.83641	1	0.763598	70.9259
GOTERM_BP_DIRECT	GO:0060292~long term synaptic depression	10	0.148214	0.0596871	ARF1, PTK2B, SLC24A2, ABHD6, PICK1, STXBP1, GRID2IP, PTEN, SRF, SHANK3	5792	17	18082	1.83641	1	0.763598	70.9259
GOTERM_BP_DIRECT	GO:0001967~suckling behavior	10	0.148214	0.0596871	DERL2, HAND2, GLS, PHF21A, OXTR, UBR3, POU4F1, CNTFR, DACH1, UBE2Q1	5792	17	18082	1.83641	1	0.763598	70.9259
GOTERM_BP_DIRECT	GO:0051497~negative regulation of stress fiber assembly	12	0.177857	0.0604817	TMEFF2, TMSB15L, ARHGAP6, PPP1R9A, S1PR1, WASF2, PPFIA1, ARHGAP28, CLASP1, CLASP2, PHLDB2, KANK2	5792	22	18082	1.70285	1	0.767292	71.4151
GOTERM_BP_DIRECT	GO:0010719~negative regulation of epithelial to mesenchymal transition	12	0.177857	0.0604817	DAB2IP, DACT3, STRAP, SFRP2, PPP2CA, FOXA1, ADIPOR1, TGFBR3, NKX2-1, PAWR, LDLRAD4, TRIM62	5792	22	18082	1.70285	1	0.767292	71.4151
GOTERM_BP_DIRECT	GO:0046330~positive regulation of JNK cascade	30	0.444642	0.0614137	WNT5A, LMNB1, TIRAP, TLR3, MAP3K7, CDC42, MAP3K5, NOD2, MYD88, PTK2B, CTGF, RASGRP1, RB1CC1, TNFRSF19, TRPV4, PLCB1, DIXDC1, DAB2IP, TAOK2, TAOK1, FLT4, TAOK3, MINK1, DUSP22, TPD52L1, EDAR, STK3, RIPK1, HIPK2, RASSF2	5792	70	18082	1.33795	1	0.771693	71.979
GOTERM_BP_DIRECT	GO:0001933~negative regulation of protein phosphorylation	35	0.518749	0.0629605	CTDSPL, ATG14, SNCA, PAX6, DNAJC10, PTEN, MEN1, KIRREL, TARDBP, PPP2CA, MAS1, CTDSP1, ZC3H12A, HSPA4, STK39, OGT, FAM129A, IBTK, PID1, INSM1, DAB2IP, LYN, CHP1, PARK2, WWTR1, PRR5L, PPARGC1A, MYADM, SLIT2, NTRK3, ARRB1, LRP6, PPP1R15B, GBP4, IGFBP3	5792	84	18082	1.30079	1	0.77938	72.8915
GOTERM_BP_DIRECT	GO:0051301~cell division	135	2.00089	0.0631763	MAEA, CHMP3, MAU2, PRC1, KNTC1, INO80, AURKB, ANKLE2, CD2AP, KIF13A, RAD21, PPP1R1C, INCENP, KLHL9, RALB, VPS4B, RALA, ZFP830, PARD3B, CCNA2, STAG2, LIG1, SGOL1, PPP1CB, TACC1, ZWINT, MCMBP, NEK9, FBXL7, ARL8A, ARL8B, PDCD6IP, NEK6, MPLKIP, GNAI3, NEK3, GNAI2, GNAI1, LRRCC1, TIPIN, AHCTF1, ARF6, CEP164, CCNG1, RCC1, NCAPG2, CLASP1, CLASP2, NUDC, PPP2R2D, HELLS, PARD6B, ARPP19, CDC27, REEP3, REEP4…	5792	374	18082	1.12689	1	0.77964	73.0166
GOTERM_BP_DIRECT	GO:0086002~cardiac muscle cell action potential involved in contraction	7	0.10375	0.0639001	CACNA2D1, SCN1B, SCN3B, PKP2, SCN4B, KCNJ2, CACNA1C	5792	10	18082	2.18532	1	0.78264	73.4319
GOTERM_BP_DIRECT	GO:0048730~epidermis morphogenesis	7	0.10375	0.0639001	CDC42, DICER1, FGF10, TFAP2A, KLF4, KLK14, SMARCA4	5792	10	18082	2.18532	1	0.78264	73.4319
GOTERM_BP_DIRECT	GO:0006655~phosphatidylglycerol biosynthetic process	7	0.10375	0.0639001	PLD3, CDS2, SLC27A1, PLD1, PLD4, PTPMT1, CDS1	5792	10	18082	2.18532	1	0.78264	73.4319
GOTERM_BP_DIRECT	GO:0048703~embryonic viscerocranium morphogenesis	7	0.10375	0.0639001	MEF2C, HOXA2, RDH10, NIPBL, NDST1, LHX1, CHST11	5792	10	18082	2.18532	1	0.78264	73.4319
GOTERM_BP_DIRECT	GO:0046902~regulation of mitochondrial membrane permeability	7	0.10375	0.0639001	PPIF, BAK1, HTT, BCL2, CNP, BCL2L1, STAT3	5792	10	18082	2.18532	1	0.78264	73.4319
GOTERM_BP_DIRECT	GO:0040019~positive regulation of embryonic development	7	0.10375	0.0639001	LHX1, OTX2, AMOT, PAFAH1B1, HSPA5, PLCB1, NR2C2	5792	10	18082	2.18532	1	0.78264	73.4319
GOTERM_BP_DIRECT	GO:0021612~facial nerve structural organization	7	0.10375	0.0639001	HOXA1, HOXB1, EGR2, PLXNA4, NRP1, SEMA3F, SEMA3A	5792	10	18082	2.18532	1	0.78264	73.4319
GOTERM_BP_DIRECT	GO:0033598~mammary gland epithelial cell proliferation	7	0.10375	0.0639001	STAT6, MAPK1, CCND1, BTRC, CHUK, EPHA2, MED1	5792	10	18082	2.18532	1	0.78264	73.4319
GOTERM_BP_DIRECT	GO:0042053~regulation of dopamine metabolic process	7	0.10375	0.0639001	HTR1A, PDE1B, SLC6A3, PNKD, NR4A2, CHRNB2, PARK2	5792	10	18082	2.18532	1	0.78264	73.4319
GOTERM_BP_DIRECT	GO:0042415~norepinephrine metabolic process	7	0.10375	0.0639001	ATP7A, RNF180, RNLS, EPAS1, LY6E, AKR1B3, PARK2	5792	10	18082	2.18532	1	0.78264	73.4319
GOTERM_BP_DIRECT	GO:0050805~negative regulation of synaptic transmission	7	0.10375	0.0639001	GNAI2, BCHE, GNAI1, TNR, NPY2R, GABBR1, PCDH17	5792	10	18082	2.18532	1	0.78264	73.4319
GOTERM_BP_DIRECT	GO:1904262~negative regulation of TORC1 signaling	7	0.10375	0.0639001	GATSL2, RNF152, SESN2, GATSL3, ATM, DEPDC5, SESN3	5792	10	18082	2.18532	1	0.78264	73.4319
GOTERM_BP_DIRECT	GO:0043534~blood vessel endothelial cell migration	7	0.10375	0.0639001	PTK2B, VHL, AMOT, SCARB1, SOX18, MYH9, EMP2	5792	10	18082	2.18532	1	0.78264	73.4319
GOTERM_BP_DIRECT	GO:0006983~ER overload response	7	0.10375	0.0639001	TRP53, VIMP, GSK3B, CCDC47, HSPA5, PPP1R15B, EIF2AK3	5792	10	18082	2.18532	1	0.78264	73.4319
GOTERM_BP_DIRECT	GO:0042428~serotonin metabolic process	7	0.10375	0.0639001	ATP7A, RNF180, ATP2B2, HTR1A, PDE1B, SRD5A1, BTBD9	5792	10	18082	2.18532	1	0.78264	73.4319
GOTERM_BP_DIRECT	GO:2000171~negative regulation of dendrite development	7	0.10375	0.0639001	FAT3, GSK3A, PTPRZ1, GSK3B, BCL11A, ARF6, SEZ6	5792	10	18082	2.18532	1	0.78264	73.4319
GOTERM_BP_DIRECT	GO:0035196~production of miRNAs involved in gene silencing by miRNA	7	0.10375	0.0639001	TARBP2, RBM3, SNIP1, DICER1, AGO1, AGO3, AGO4	5792	10	18082	2.18532	1	0.78264	73.4319
GOTERM_BP_DIRECT	GO:0007584~response to nutrient	31	0.459463	0.0640398	ALAD, AHCY, GCLC, SLC6A4, TTPA, RPS6KB1, ABCA1, PTEN, NOD2, ACSL1, BCHE, MAPT, CNR1, OXCT1, DAD1, GNPAT, ACSL4, ACSL3, AGL, HMGCL, PLEC, SLC8A1, GATM, CD3E, TGFBR2, ADIPOR2, SLC6A19, POR, SFRP2, PKLR, APAF1	5792	73	18082	1.32574	1	0.782478	73.5114
GOTERM_BP_DIRECT	GO:0006366~transcription from RNA polymerase II promoter	54	0.800356	0.065715	SCAF1, FOSL2, STAT5B, PAX6, MED24, NFXL1, FOS, GTF2A1, GATA6, DDX21, EGR1, EGR2, CCNH, LDB1, TAF4B, FOSB, CDK7, GTF2H1, HIF1A, PRDM4, ARRB1, JUN, TFAP2B, ZFP516, LCOR, MED1, GLIS3, LCORL, ELL, TAF9B, BMPR2, EHF, POLR2D, SRF, POLR2C, HAND1, LHX1, OVOL1, BCL11A, JUND, NFAT5, ETV1, ZFP217, DVL2, KLF13, CREB1, MED13L, STAT3, USF2, GCM1, HIVEP3, HIF3A, HIVEP2, KLF4	5792	138	18082	1.22161	1	0.790382	74.447
GOTERM_BP_DIRECT	GO:0007605~sensory perception of sound	54	0.800356	0.065715	THRB, GABRB2, STRC, ATP2B2, SPRY2, CASP3, KCNQ4, SLC1A3, SRRM4, CDKN2D, ATP8B1, POU4F2, COL11A1, USH2A, TUB, CLRN1, MYO6, BARHL1, TMIE, SLC9A3R1, EYA4, NAV2, CLIC5, OTOF, SIX1, CEMIP, TFAP2A, SLITRK6, TBX18, FBXO11, FGFR1, LRIG1, LRIG2, COL2A1, DCDC2A, FAM65B, HOXA1, CHD7, NIPBL, FAM107B, DFNA5, MAP1A, SPTBN4, PCDH15, GJB6, HOMER2, FZD4, TMPRSS3, TJP1, CDKN1B, CHRNB2, SCN8A, ATP6V0A4, CACNA1D	5792	138	18082	1.22161	1	0.790382	74.447
GOTERM_BP_DIRECT	GO:0035176~social behavior	24	0.355714	0.0664988	NRXN2, HTT, NRXN3, PTCHD1, SLC6A4, MECP2, NLGN2, OXTR, NLGN3, EN1, NRXN1, PCM1, PTEN, SHANK3, KRAS, EIF4EBP2, DNAJC9, DLG4, PPP3CB, CNTNAP2, CHRNB2, GAD1, GRID1, KALRN	5792	54	18082	1.38751	1	0.793499	74.8739
GOTERM_BP_DIRECT	GO:0045766~positive regulation of angiogenesis	48	0.711427	0.0665633	WNT5A, C3AR1, MTDH, CYP1B1, CYSLTR2, PGF, MMP9, CXCR3, SEMA5A, GATA2, CHIL1, PTK2B, GATA6, HMOX1, SERPINE1, CCBE1, ZC3H12A, THBS1, FGF1, RUNX1, ANGPT2, DDAH1, SASH1, RAMP2, HYAL1, C5AR1, TGFBR2, HGF, ISL1, SIRT1, BRCA1, PRKCB, PRKD1, PDCL3, HIF1A, PLCG1, ADM, SFRP2, BTG1, ETS1, CCR3, VEGFA, HIPK2, ADM2, UTS2R, NFE2L2, PDCD6, ENG	5792	121	18082	1.23844	1	0.792939	74.9087
GOTERM_BP_DIRECT	GO:0000187~activation of MAPK activity	32	0.474285	0.0665665	WNT5A, FGF10, LPAR1, KIT, PXN, MAP3K7, MAP3K5, C1QTNF2, SHC1, ADRA2B, THBS1, FGF1, SHC2, FRS2, SYK, PTPRC, BMP2, NTF3, MAP2K1, MAP2K3, ITGA1, IGF1, HGF, GRM1, AVPI1, NTRK3, SPAG9, PLCE1, P2RX7, ARRB1, CD81, TRP73	5792	76	18082	1.31448	1	0.79207	74.9104
GOTERM_BP_DIRECT	GO:0050775~positive regulation of dendrite morphogenesis	15	0.222321	0.0666313	PTPRD, SGK1, CAPRIN1, NUMBL, ANKRD27, ACTR3, EPHA4, TBC1D24, FBXW8, ILK, NUMB, FBXO31, CUX2, CUX1, RAB21	5792	30	18082	1.56095	1	0.791515	74.9454
GOTERM_BP_DIRECT	GO:0045880~positive regulation of smoothened signaling pathway	15	0.222321	0.0666313	FGF9, SCUBE2, SCUBE1, FOXA1, PRRX1, DCDC2A, PRRX2, CTNNA1, POR, SMO, GPC3, CHSY1, WNT9A, INTU, IHH	5792	30	18082	1.56095	1	0.791515	74.9454
GOTERM_BP_DIRECT	GO:0007569~cell aging	15	0.222321	0.0666313	TRP53, NOX4, HTT, PML, POT1B, PRELP, CITED2, MORC3, BCL2, ZMIZ1, ILK, MNT, TRP63, ZFP217, XRN1	5792	30	18082	1.56095	1	0.791515	74.9454
GOTERM_BP_DIRECT	GO:0090200~positive regulation of release of cytochrome c from mitochondria	15	0.222321	0.0666313	TRP53, MMP9, HRK, CIDEB, GPER1, BCL2L11, PPIF, MFF, BAK1, APOPT1, MOAP1, BBC3, PLA2G6, FAS, BMF	5792	30	18082	1.56095	1	0.791515	74.9454
GOTERM_BP_DIRECT	GO:0006464~cellular protein modification process	21	0.311249	0.0681461	STK38, TTLL4, UBA6, HLCS, TTLL7, TTLL1, ATG3, RIMKLA, TTLL12, TTLL11, RIMKLB, UEVLD, ERO1LB, UBA1, PCMTD2, PCMTD1, PCMT1, MAN2B1, LIPT2, LOXL2, FBXO11	5792	46	18082	1.42521	1	0.798203	75.749
GOTERM_BP_DIRECT	GO:0007595~lactation	21	0.311249	0.0681461	PAM, SOCS2, SLC6A3, CREB1, STAT5B, HK2, OXTR, GHRHR, USF2, ATP7A, VDR, ATP2B2, CCND1, NCOA1, HIF1A, PRLR, VEGFA, EIF2AK3, CHUK, KALRN, MED1	5792	46	18082	1.42521	1	0.798203	75.749
GOTERM_BP_DIRECT	GO:0060412~ventricular septum morphogenesis	18	0.266785	0.0685283	SMAD7, SOX11, SAV1, TGFBR1, FGFRL1, TGFBR2, SMAD4, FZD1, BMPR2, SOX4, FZD2, CITED2, NOTCH1, HEY1, TGFBR3, PITX2, ACVR1, NFATC1	5792	38	18082	1.47879	1	0.799205	75.9479
GOTERM_BP_DIRECT	GO:0070534~protein K63-linked ubiquitination	18	0.266785	0.0685283	UBE2G1, UBE2V1, UBE2F, UBE2V2, PARK2, UBE2E3, BFAR, ZFP91, UBE2O, ARIH2, RNF4, WWP2, NEDD4, RNF5, RNF152, ITCH, TRAF6, HECTD1	5792	38	18082	1.47879	1	0.799205	75.9479
GOTERM_BP_DIRECT	GO:0048010~vascular endothelial growth factor receptor signaling pathway	13	0.192678	0.0700438	PRKD1, PTK2, NRP1, PTK2B, PGF, FLT4, VEGFA, BMPR2, FOXC1, MAPKAPK2, VAV1, SRC, PIK3R1	5792	25	18082	1.62338	1	0.805611	76.7214
GOTERM_BP_DIRECT	GO:0010906~regulation of glucose metabolic process	13	0.192678	0.0700438	PDK3, PASK, PDK4, RORC, ADIPOR1, NR3C1, RORA, SIRT1, MLYCD, C1QTNF1, IGFBP3, IGFBP4, IGFBP5	5792	25	18082	1.62338	1	0.805611	76.7214
GOTERM_BP_DIRECT	GO:0030001~metal ion transport	13	0.192678	0.0700438	SLC39A14, ATP1B1, ATP1B3, SLC39A10, SLC39A13, NDFIP1, NDFIP2, ATP7A, SLC39A9, SLC39A7, SLC39A6, SLC39A5, SLC39A1	5792	25	18082	1.62338	1	0.805611	76.7214
GOTERM_BP_DIRECT	GO:0006904~vesicle docking involved in exocytosis	13	0.192678	0.0700438	BLOC1S6, RAB8A, RAB8B, PLEK, SCFD2, KCNB1, STXBP1, STXBP2, CFTR, NRXN1, STX1B, YKT6, EXOC6B	5792	25	18082	1.62338	1	0.805611	76.7214
GOTERM_BP_DIRECT	GO:0043542~endothelial cell migration	13	0.192678	0.0700438	CYP1B1, TGFBR1, GIPC1, PTEN, PRKX, STARD13, PTK2, ITGAV, PECAM1, VEGFA, PLXND1, LOXL2, DPP4	5792	25	18082	1.62338	1	0.805611	76.7214
GOTERM_BP_DIRECT	GO:0021772~olfactory bulb development	13	0.192678	0.0700438	KIF14, CRTAC1, EFNA2, RPGRIP1L, EOMES, PAX6, SKI, DPYSL2, SLIT2, CHD7, LHX2, SALL1, SEMA3A	5792	25	18082	1.62338	1	0.805611	76.7214
GOTERM_BP_DIRECT	GO:0046580~negative regulation of Ras protein signal transduction	13	0.192678	0.0700438	DAB2IP, RASAL2, RASAL1, SPRY2, SPRY1, TRIM67, MAPKAP1, PPP2CB, DGKZ, SYNGAP1, RAPGEF1, RASA1, RASA2	5792	25	18082	1.62338	1	0.805611	76.7214
GOTERM_BP_DIRECT	GO:0048168~regulation of neuronal synaptic plasticity	13	0.192678	0.0700438	EGR2, S100B, GSK3B, SNCA, DLG4, CNTN2, MYLK2, NSMF, CPEB1, CAMK2A, EPHB2, NETO1, KALRN	5792	25	18082	1.62338	1	0.805611	76.7214
GOTERM_BP_DIRECT	GO:0048844~artery morphogenesis	13	0.192678	0.0700438	HOXA1, NRP1, CHD7, SMAD7, ZMIZ1, TGFBR1, VEGFA, PRRX1, FOXC1, PRRX2, PRDM1, RBPJ, ENG	5792	25	18082	1.62338	1	0.805611	76.7214
GOTERM_BP_DIRECT	GO:0032026~response to magnesium ion	9	0.133393	0.0713599	KCNC2, CCND1, SNCA, ENTPD6, MDM2, FGF23, THBS1, CNGA3, BMP6	5792	15	18082	1.87314	1	0.810879	77.3738
GOTERM_BP_DIRECT	GO:0001935~endothelial cell proliferation	9	0.133393	0.0713599	HMGB1, PIK3CB, BMPR2, GM21596, SCARB1, LOXL2, MMP14, PRKX, DLG1	5792	15	18082	1.87314	1	0.810879	77.3738
GOTERM_BP_DIRECT	GO:0044257~cellular protein catabolic process	9	0.133393	0.0713599	DAB2IP, RNF5, RIPK1, UBE2G1, IDE, UBE4B, UBE2G2, PARK2, DENND3	5792	15	18082	1.87314	1	0.810879	77.3738
GOTERM_BP_DIRECT	GO:0060071~Wnt signaling pathway, planar cell polarity pathway	9	0.133393	0.0713599	DVL2, WNT5A, CTHRC1, VANGL2, WNT9B, MED12, FZD3, ZNRF3, SCRIB	5792	15	18082	1.87314	1	0.810879	77.3738
GOTERM_BP_DIRECT	GO:0010812~negative regulation of cell-substrate adhesion	9	0.133393	0.0713599	MEN1, WNT1, DMTN, NOTCH1, GCNT2, PTPRZ1, SPOCK1, ANGPT2, FZD4	5792	15	18082	1.87314	1	0.810879	77.3738
GOTERM_BP_DIRECT	GO:0035909~aorta morphogenesis	9	0.133393	0.0713599	SEC24B, EYA1, CHD7, SIX1, TFAP2B, PDGFRB, JAG1, NPRL3, KAT6A	5792	15	18082	1.87314	1	0.810879	77.3738
GOTERM_BP_DIRECT	GO:0006376~mRNA splice site selection	9	0.133393	0.0713599	SRSF6, CELF4, LUC7L2, YTHDC1, CELF2, CELF1, MBNL1, PTBP2, LUC7L3	5792	15	18082	1.87314	1	0.810879	77.3738
GOTERM_BP_DIRECT	GO:0048665~neuron fate specification	9	0.133393	0.0713599	NTRK3, ASCL1, EYA1, FOXA1, SIX1, DMRTA2, POU4F1, ISL1, NKX2-2	5792	15	18082	1.87314	1	0.810879	77.3738
GOTERM_BP_DIRECT	GO:1900153~positive regulation of nuclear-transcribed mRNA catabolic process, deadenylation-dependent decay	9	0.133393	0.0713599	ZFP36L1, ZFP36L2, TNRC6C, CPEB3, NANOS1, TNRC6B, CNOT7, TNRC6A, TOB1	5792	15	18082	1.87314	1	0.810879	77.3738
GOTERM_BP_DIRECT	GO:0030322~stabilization of membrane potential	9	0.133393	0.0713599	KCNK15, KCNK5, KCNK18, KCNK13, KCNK1, KCNK2, KCNK3, KCNK4, KCNK10	5792	15	18082	1.87314	1	0.810879	77.3738
GOTERM_BP_DIRECT	GO:0061029~eyelid development in camera-type eye	9	0.133393	0.0713599	JUN, MAP3K1, SOS1, SOX11, KMT2C, TFAP2A, GRHL3, SRF, TWIST1	5792	15	18082	1.87314	1	0.810879	77.3738
GOTERM_BP_DIRECT	GO:0009653~anatomical structure morphogenesis	11	0.163035	0.0721503	HOXA1, RET, HOXB1, GSC, LHX1, HTT, HOXC13, ONECUT2, FBN1, PDGFRA, PITX2	5792	20	18082	1.71704	1	0.813632	77.7572
GOTERM_BP_DIRECT	GO:0046928~regulation of neurotransmitter secretion	11	0.163035	0.0721503	MEF2C, CPLX3, KCNC4, SNCAIP, FMR1, NTRK2, SNCA, PARK2, CELSR1, CAMK2A, NGF	5792	20	18082	1.71704	1	0.813632	77.7572
GOTERM_BP_DIRECT	GO:0048278~vesicle docking	11	0.163035	0.0721503	STX6, SYT1, CAV2, STX12, STX3, NDRG4, STX17, STX16, STX4A, EXOC5, STX5A	5792	20	18082	1.71704	1	0.813632	77.7572
GOTERM_BP_DIRECT	GO:0061098~positive regulation of protein tyrosine kinase activity	11	0.163035	0.0721503	DVL2, UNC119, HSPH1, ACE, SRCIN1, PDGFB, DOK7, LRP8, RELN, PTPN1, GPRC5B	5792	20	18082	1.71704	1	0.813632	77.7572
GOTERM_BP_DIRECT	GO:0001755~neural crest cell migration	22	0.326071	0.0725736	RET, PAX6, ZEB2, ISL1, SOX8, KITL, SEMA5A, SMO, SEMA6A, EDNRB, SEMA6B, HIF1A, SEMA6D, SEMA4G, SEMA4F, SEMA3F, SEMA4C, SEMA4B, SEMA4D, SEMA4A, ALX1, ACVR1	5792	49	18082	1.40167	1	0.814699	77.96
GOTERM_BP_DIRECT	GO:0032868~response to insulin	30	0.444642	0.0729858	PPARA, SLC27A1, RPS6KB1, SESN2, GHRHR, ACVR1C, SESN3, EPM2AIP1, MAX, CRY2, AANAT, TRPV4, OGT, CAT, GCNT1, PIK3R1, EGR1, EGR2, LYN, INPPL1, RELA, SIRT1, PCK1, GRB10, SRSF4, TSC1, ADM, SRSF6, PLN, SORT1	5792	71	18082	1.31911	1	0.815706	78.1558
GOTERM_BP_DIRECT	GO:0008283~cell proliferation	82	1.21535	0.0733384	COPS2, FGF18, E2F8, DICER1, TBX20, HLCS, ENPEP, AURKB, CITED2, LARP1, BAK1, FAM83A, HTR1A, RRN3, COL4A3BP, TGFBI, YAP1, FGF1, USP13, NANOG, PDXK, HMGA2, GRHL2, PURB, TACC1, TACC2, DDIT4, USP28, UHRF1, UCN2, UHRF2, ASCC3, GNB1, VEGFA, SIX1, TXNRD1, FBXL7, FOXC1, MDM4, MELK, CEP120, APC2, GNAI2, CSF1, BOP1, BCL2L1, TCF7L2, SCRIB, SRC, DAZAP1, MINA, ZFP36L1, TNFRSF1B, FBXW8, BCL2, GMNC, ENTPD5, DDX4…	5792	220	18082	1.16361	1	0.816441	78.322
GOTERM_BP_DIRECT	GO:0000086~G2/M transition of mitotic cell cycle	16	0.237142	0.0737126	NES, WNT10B, FOXM1, SKP2, ARPP19, BRSK2, TPD52L1, CDC25C, LATS1, PPM1D, PLK1, CCNY, FBXL7, PLCB1, CDK14, CALM1	5792	33	18082	1.51364	1	0.817263	78.4971
GOTERM_BP_DIRECT	GO:0032467~positive regulation of cytokinesis	16	0.237142	0.0737126	KIF14, KIF3B, CHMP3, PKN2, GIPC1, AURKB, PRKCE, ECT2, CSPP1, CUL3, IGF1R, CDC42, MAP10, SVIL, PKP4, SPAST	5792	33	18082	1.51364	1	0.817263	78.4971
GOTERM_BP_DIRECT	GO:0031397~negative regulation of protein ubiquitination	19	0.281607	0.0740316	GCLC, SMAD7, CHP1, SOX4, PRKCE, RPS3, PRMT3, UFL1, SENP2, N4BP1, NXN, ARRB1, DNAJA1, PER2, OGT, TNFAIP3, GBP4, SPOPL, RASD2	5792	41	18082	1.44673	1	0.817838	78.6452
GOTERM_BP_DIRECT	GO:0010595~positive regulation of endothelial cell migration	19	0.281607	0.0740316	WNT5A, SASH1, ROCK2, FLT4, BMPR2, SPARC, FOXP1, PRKD1, PTK2B, ETS1, GATA3, VEGFA, CCBE1, ZC3H12A, ATOH8, THBS1, BCAS3, FGF1, PDCD6	5792	41	18082	1.44673	1	0.817838	78.6452
GOTERM_BP_DIRECT	GO:0040018~positive regulation of multicellular organism growth	19	0.281607	0.0740316	IKZF1, FLT3, CSF1, SLC6A3, CREB1, STAT5B, SPTBN4, IGF2, HMGA2, GHRHR, SMO, NIPBL, CHD7, EZR, GPR21, BCL2, CELF1, GHSR, DLG1	5792	41	18082	1.44673	1	0.817838	78.6452
GOTERM_BP_DIRECT	GO:0034109~homotypic cell-cell adhesion	6	0.0889284	0.0751627	NCAM1, L1CAM, PTPRU, MEGF11, CXADR, MEGF10	5792	8	18082	2.34142	1	0.821895	79.1627
GOTERM_BP_DIRECT	GO:0048642~negative regulation of skeletal muscle tissue development	6	0.0889284	0.0751627	USP19, NRAS, TSC22D3, DKK1, YBX3, TWIST1	5792	8	18082	2.34142	1	0.821895	79.1627
GOTERM_BP_DIRECT	GO:0019227~neuronal action potential propagation	6	0.0889284	0.0751627	NRCAM, SCN1A, CLDN19, SCN1B, CNTNAP1, CACNB4	5792	8	18082	2.34142	1	0.821895	79.1627
GOTERM_BP_DIRECT	GO:0006610~ribosomal protein import into nucleus	6	0.0889284	0.0751627	IPO4, IPO5, IPO11, TNPO2, KPNB1, TNPO1	5792	8	18082	2.34142	1	0.821895	79.1627
GOTERM_BP_DIRECT	GO:0043576~regulation of respiratory gaseous exchange	6	0.0889284	0.0751627	PHOX2A, SLC5A3, PASK, NR4A2, NTSR1, APLN	5792	8	18082	2.34142	1	0.821895	79.1627
GOTERM_BP_DIRECT	GO:0043030~regulation of macrophage activation	6	0.0889284	0.0751627	CD84, SLC7A2, SNCA, SHPK, RORA, PLA2G5	5792	8	18082	2.34142	1	0.821895	79.1627
GOTERM_BP_DIRECT	GO:0051057~positive regulation of small GTPase mediated signal transduction	6	0.0889284	0.0751627	BNIP2, SOS1, CDON, SOS2, RELN, SRC	5792	8	18082	2.34142	1	0.821895	79.1627
GOTERM_BP_DIRECT	GO:0031123~RNA 3'-end processing	6	0.0889284	0.0751627	CSTF3, PAPOLA, ZCCHC11, LIN28A, PAPOLG, LIN28B	5792	8	18082	2.34142	1	0.821895	79.1627
GOTERM_BP_DIRECT	GO:0090005~negative regulation of establishment of protein localization to plasma membrane	6	0.0889284	0.0751627	PID1, PPP2R5A, PPFIA1, RHOQ, BCL2L1, LRRC15	5792	8	18082	2.34142	1	0.821895	79.1627
GOTERM_BP_DIRECT	GO:0021695~cerebellar cortex development	6	0.0889284	0.0751627	KIF14, DIXDC1, CLP1, EZH2, NEUROD2, OGDH	5792	8	18082	2.34142	1	0.821895	79.1627
GOTERM_BP_DIRECT	GO:0002576~platelet degranulation	6	0.0889284	0.0751627	LYN, PLEK, STXBP1, CAP1, HSPA5, CALU	5792	8	18082	2.34142	1	0.821895	79.1627
GOTERM_BP_DIRECT	GO:0002318~myeloid progenitor cell differentiation	6	0.0889284	0.0751627	BRAF, FLT3, KIT, RUNX1, TET2, MLF1	5792	8	18082	2.34142	1	0.821895	79.1627
GOTERM_BP_DIRECT	GO:0006048~UDP-N-acetylglucosamine biosynthetic process	6	0.0889284	0.0751627	PGM3, GNPDA1, GNPDA2, GFPT1, GNPNAT1, GFPT2	5792	8	18082	2.34142	1	0.821895	79.1627
GOTERM_BP_DIRECT	GO:0006474~N-terminal protein amino acid acetylation	6	0.0889284	0.0751627	NAA30, NAA50, NAA11, NAA15, NAA16, AANAT	5792	8	18082	2.34142	1	0.821895	79.1627
GOTERM_BP_DIRECT	GO:0003183~mitral valve morphogenesis	6	0.0889284	0.0751627	SMAD6, BMPR2, SOX4, BMPR1A, ACVR1, TWIST1	5792	8	18082	2.34142	1	0.821895	79.1627
GOTERM_BP_DIRECT	GO:0006333~chromatin assembly or disassembly	6	0.0889284	0.0751627	BAZ1B, SMARCA5, CHD1, ASF1A, SUV39H2, CHD3	5792	8	18082	2.34142	1	0.821895	79.1627
GOTERM_BP_DIRECT	GO:2000643~positive regulation of early endosome to late endosome transport	6	0.0889284	0.0751627	MTMR2, DAB2, EZR, RDX, MSN, RAB21	5792	8	18082	2.34142	1	0.821895	79.1627
GOTERM_BP_DIRECT	GO:0035148~tube formation	6	0.0889284	0.0751627	NOTCH1, DAB2IP, VEGFA, ATOH8, BCAS3, BCL2L11	5792	8	18082	2.34142	1	0.821895	79.1627
GOTERM_BP_DIRECT	GO:0003344~pericardium morphogenesis	6	0.0889284	0.0751627	WNT5A, NOTCH1, SOS1, TBX20, LRP6, BMP7	5792	8	18082	2.34142	1	0.821895	79.1627
GOTERM_BP_DIRECT	GO:0000059~protein import into nucleus, docking	6	0.0889284	0.0751627	NUP98, IPO4, IPO5, TNPO2, KPNB1, TNPO1	5792	8	18082	2.34142	1	0.821895	79.1627
GOTERM_BP_DIRECT	GO:0045542~positive regulation of cholesterol biosynthetic process	6	0.0889284	0.0751627	SREBF1, FGF1, SEC14L2, ABCG4, POR, ABCG1	5792	8	18082	2.34142	1	0.821895	79.1627
GOTERM_BP_DIRECT	GO:0035773~insulin secretion involved in cellular response to glucose stimulus	6	0.0889284	0.0751627	RAB11FIP5, RAB11FIP2, PTPRN2, RAB11B, RAF1, SELT	5792	8	18082	2.34142	1	0.821895	79.1627
GOTERM_BP_DIRECT	GO:0060485~mesenchyme development	6	0.0889284	0.0751627	BMP2, HAND1, HAND2, BNC2, ITGA4, BMP7	5792	8	18082	2.34142	1	0.821895	79.1627
GOTERM_BP_DIRECT	GO:0006654~phosphatidic acid biosynthetic process	6	0.0889284	0.0751627	DGKA, SLC27A1, PLD1, SH3GLB1, ABHD5, AGPAT1	5792	8	18082	2.34142	1	0.821895	79.1627
GOTERM_BP_DIRECT	GO:0005975~carbohydrate metabolic process	77	1.14125	0.0774515	GNPDA1, GNPDA2, G6PDX, CHST10, CHST11, CHST14, PARG, PDHA1, HHIP, MAN2B1, GGTA1, NANP, A3GALT2, HYAL1, CHST2, CHST4, PPP1R3A, PPP1CB, PGM2L1, CHST1, PGM3, MAN2A1, PGM5, CHST7, H6PD, MLEC, PGM1, CHST8, PKLR, GLB1L2, GLB1L3, MDH1, XYLB, GANAB, ADPGK, GK2, PHKA1, HK2, SHPK, GPI1, GPD1L, SIAE, UEVLD, PPP1R3C, GALM, PPP1R3B, CHIL1, B3GLCT, GALE, SPAM1, AI464131, B4GALT4, B4GALT5, B4GALT1, MGAT4B, MGAT…	5792	206	18082	1.16692	1	0.830591	80.1738
GOTERM_BP_DIRECT	GO:0043113~receptor clustering	14	0.2075	0.078799	ITGAL, MAGI2, GRIK2, PICK1, ARHGEF9, ITGA4, DOK7, DLG4, DLG3, PAK1, SYNGAP1, DLG2, LRP4, DLG1	5792	28	18082	1.56095	1	0.835181	80.747
GOTERM_BP_DIRECT	GO:0030148~sphingolipid biosynthetic process	14	0.2075	0.078799	SPTLC2, SPTSSB, CERS6, CERS4, CERS3, ELOVL1, B3GNT5, ELOVL5, ELOVL4, CERS2, ELOVL3, ELOVL2, KDSR, ELOVL6	5792	28	18082	1.56095	1	0.835181	80.747
GOTERM_BP_DIRECT	GO:0006024~glycosaminoglycan biosynthetic process	14	0.2075	0.078799	EXTL3, B3GALT6, NDST2, HSPG2, GLCE, SDC2, SDC3, GPC5, SDC1, B3GAT3, GPC3, XYLT1, GPC6, PDGFRB	5792	28	18082	1.56095	1	0.835181	80.747
GOTERM_BP_DIRECT	GO:0016358~dendrite development	17	0.251964	0.0802842	FLRT1, MYO6, NRP1, GRIP1, MCF2, BAIAP2, MAP1B, MECP2, STRN, PRKG1, BBS1, DAB1, PAK3, MAP2, RELN, PAK1, SYNGAP1	5792	36	18082	1.47423	1	0.840157	81.3606
GOTERM_BP_DIRECT	GO:0040007~growth	17	0.251964	0.0802842	GDF3, BMP3, OPA3, BMP2, VPS54, GDF6, GDF5, MSTN, BCL2L1, FOXP2, INHBB, BCL2, VEGFA, GDF11, SEPP1, BMP7, BMP6	5792	36	18082	1.47423	1	0.840157	81.3606
GOTERM_BP_DIRECT	GO:0042493~response to drug	122	1.80821	0.0813534	ADCY1, ALAD, PTGS2, PGF, MMP9, SLC6A3, SNCA, SLC6A4, RPS6KB1, SRP19, CBX7, MMP2, BAK1, TOP1, DAB1, GATA6, GATA3, RPN2, LOX, RET, MYO6, CRYAA, RELA, CYP2E1, PPARGC1A, POR, NCAM1, EP300, JUN, TFAP2B, ABAT, TGIF1, WFDC1, MAPK9, TRP73, SRP72, PAM, HMGB2, HMGCS1, ABCA1, CALR, MDK, SRC, BLOC1S3, BCHE, JUND, DNMT3B, TRP53, SREBF1, DNMT3A, LPL, VAV3, MAOB, TGFBR2, ITGA2, SMAD1, RAD54L, KCNK3, HDAC4, P2RX…	5792	339	18082	1.12351	1	0.843425	81.7908
GOTERM_BP_DIRECT	GO:0090190~positive regulation of branching involved in ureteric bud morphogenesis	12	0.177857	0.0833352	SMO, HOXB7, LHX1, SALL1, PAX8, VEGFA, SIX1, SIX4, PAX2, SOX8, LGR4, WNT2B	5792	23	18082	1.62881	1	0.849905	82.5633
GOTERM_BP_DIRECT	GO:0006891~intra-Golgi vesicle-mediated transport	12	0.177857	0.0833352	COG3, COPB2, COPA, COPG2, COPZ1, RAB6B, GOSR2, GOSR1, RAB6A, CUX1, TRAPPC10, VTI1A	5792	23	18082	1.62881	1	0.849905	82.5633
GOTERM_BP_DIRECT	GO:0090103~cochlea morphogenesis	12	0.177857	0.0833352	DVL2, WNT5A, HOXA1, CTHRC1, EYA1, SIX1, VANGL2, GRHL3, FZD2, ZEB1, PAX2, TBX18	5792	23	18082	1.62881	1	0.849905	82.5633
GOTERM_BP_DIRECT	GO:0070509~calcium ion import	12	0.177857	0.0833352	SLC8A1, TRPC4, SLC30A1, MCUR1, CACNA1G, CACNA1H, CACNB2, TRPV4, CACNA1E, CACNA1C, CACNA1D, CACNA1B	5792	23	18082	1.62881	1	0.849905	82.5633
GOTERM_BP_DIRECT	GO:0008089~anterograde axonal transport	12	0.177857	0.0833352	BLOC1S6, BLOC1S4, KIF1B, BLOC1S2, BLOC1S3, AP3M1, SNAPIN, NEFL, HAP1, SPAST, RAB21, AP3B1	5792	23	18082	1.62881	1	0.849905	82.5633
GOTERM_BP_DIRECT	GO:0051899~membrane depolarization	12	0.177857	0.0833352	BEST2, P2RX7, SCN1B, KMT2A, SCN3B, JUN, EDN1, CHRNA4, CHRNB2, CACNG2, CHRNA6, CNGA2	5792	23	18082	1.62881	1	0.849905	82.5633
GOTERM_BP_DIRECT	GO:0007169~transmembrane receptor protein tyrosine kinase signaling pathway	40	0.592856	0.0836092	CSF1, EPHA10, KIT, EPHB4, DDR2, EPHB1, EPHB2, IGF1R, CSK, SHC2, FRS2, ANGPT2, PAG1, PILRA, TEC, SYK, RET, NTF3, LYN, FLT3, FLT4, PTPRT, EPHA2, EPHA3, TYK2, EPHA5, NTRK3, DOK1, EPHA4, EPHA7, STYK1, DOK4, EPHA8, NTRK2, PDGFRA, PDGFRB, JAK1, TXK, JAK3, SRMS	5792	100	18082	1.24876	1	0.850145	82.6676
GOTERM_BP_DIRECT	GO:0032870~cellular response to hormone stimulus	21	0.311249	0.0840368	QRFPR, CGA, RAMP2, AVPR2, SOCS2, PGF, IGFBP7, STAT5B, OXTR, FOSB, SLIT2, STAT3, HCRTR2, FOS, NCOA1, GPR22, NCOA3, JUN, JUND, CACNA1H, ROBO2	5792	47	18082	1.39489	1	0.850926	82.8292
GOTERM_BP_DIRECT	GO:0007519~skeletal muscle tissue development	25	0.370535	0.0844753	MEF2C, CCNT2, KCNAB1, ELN, GPCPD1, ZBTB18, HOXD10, PAX7, DMD, NR2F2, PITX2, METTL8, CFLAR, MYF5, MBNL1, SIX4, FOXP1, FOXP2, EP300, COL19A1, SVIL, CFL2, SIX1, KLHL31, CASQ1	5792	58	18082	1.34564	1	0.851738	82.9935
GOTERM_BP_DIRECT	GO:0031054~pre-miRNA processing	8	0.118571	0.0856595	TARBP2, ZCCHC11, DICER1, AGO1, AGO3, AGO4, LIN28A, LIN28B	5792	13	18082	1.92116	1	0.855113	83.4296
GOTERM_BP_DIRECT	GO:0060044~negative regulation of cardiac muscle cell proliferation	8	0.118571	0.0856595	SAV1, TGFBR2, GJA1, MAPK11, TRP73, CXADR, PTEN, KCNK2	5792	13	18082	1.92116	1	0.855113	83.4296
GOTERM_BP_DIRECT	GO:0043268~positive regulation of potassium ion transport	8	0.118571	0.0856595	CXCL1, ADRB2, ANK2, KIF5B, STK39, HBP1, ADORA1, DLG1	5792	13	18082	1.92116	1	0.855113	83.4296
GOTERM_BP_DIRECT	GO:0021675~nerve development	8	0.118571	0.0856595	CTSL, NRP1, NTF3, SEMA3F, ILK, DICER1, SEMA3A, NGFR	5792	13	18082	1.92116	1	0.855113	83.4296
GOTERM_BP_DIRECT	GO:0010717~regulation of epithelial to mesenchymal transition	8	0.118571	0.0856595	SMAD7, TGFBR1, TBX20, DAG1, CLASP1, CLASP2, PHLDB2, EPHA3	5792	13	18082	1.92116	1	0.855113	83.4296
GOTERM_BP_DIRECT	GO:0090179~planar cell polarity pathway involved in neural tube closure	8	0.118571	0.0856595	DVL2, WNT5A, SFRP2, VANGL2, FZD1, GRHL3, FZD2, CELSR1	5792	13	18082	1.92116	1	0.855113	83.4296
GOTERM_BP_DIRECT	GO:0033169~histone H3-K9 demethylation	8	0.118571	0.0856595	KDM7A, PHF2, HR, KDM4B, KDM3A, JMJD1C, KDM3B, PHF8	5792	13	18082	1.92116	1	0.855113	83.4296
GOTERM_BP_DIRECT	GO:0030206~chondroitin sulfate biosynthetic process	8	0.118571	0.0856595	CSGALNACT1, SLC35D1, B3GALT6, CHST7, XYLT1, CHST11, CHSY1, DSE	5792	13	18082	1.92116	1	0.855113	83.4296
GOTERM_BP_DIRECT	GO:0031065~positive regulation of histone deacetylation	8	0.118571	0.0856595	SREBF1, TRP53, JDP2, NIPBL, PML, AKAP8, NCOR1, LPIN1	5792	13	18082	1.92116	1	0.855113	83.4296
GOTERM_BP_DIRECT	GO:0070266~necroptotic process	8	0.118571	0.0856595	PPIF, TRP53, CYLD, TRPM7, PGAM5, RIPK1, FASL, BIRC2	5792	13	18082	1.92116	1	0.855113	83.4296
GOTERM_BP_DIRECT	GO:0003197~endocardial cushion development	8	0.118571	0.0856595	ERG, NOTCH1, NEDD4, BMPR2, TMEM100, THBS1, CITED2, EPHA3	5792	13	18082	1.92116	1	0.855113	83.4296
GOTERM_BP_DIRECT	GO:0060397~JAK-STAT cascade involved in growth hormone signaling pathway	8	0.118571	0.0856595	LYN, SOCS3, SOCS1, STAT5B, ADAM17, JAK2, PTPN1, STAT3	5792	13	18082	1.92116	1	0.855113	83.4296
GOTERM_BP_DIRECT	GO:0040037~negative regulation of fibroblast growth factor receptor signaling pathway	8	0.118571	0.0856595	WNT5A, SPRY2, SPRY1, SHISA2, FGFRL1, NGFR, THBS1, TCF7L2	5792	13	18082	1.92116	1	0.855113	83.4296
GOTERM_BP_DIRECT	GO:1990126~retrograde transport, endosome to plasma membrane	8	0.118571	0.0856595	ANKRD27, SNX27, ANKRD50, RAB11B, VPS26A, SNX31, VPS39, MICALL1	5792	13	18082	1.92116	1	0.855113	83.4296
GOTERM_BP_DIRECT	GO:0016926~protein desumoylation	8	0.118571	0.0856595	AF366264, SENP2, SENP3, SENP1, FAM76B, FAM76A, SENP5, SENP6	5792	13	18082	1.92116	1	0.855113	83.4296
GOTERM_BP_DIRECT	GO:0010761~fibroblast migration	8	0.118571	0.0856595	ZFAND5, SCHIP1, TNS1, TMEM201, ARID5B, GM21949, ILK, PML	5792	13	18082	1.92116	1	0.855113	83.4296
GOTERM_BP_DIRECT	GO:2000177~regulation of neural precursor cell proliferation	8	0.118571	0.0856595	PRDM4, SALL1, FOXG1, SIX3, FOXO1, FOXO3, PTBP2, TRIM71	5792	13	18082	1.92116	1	0.855113	83.4296
GOTERM_BP_DIRECT	GO:0060389~pathway-restricted SMAD protein phosphorylation	8	0.118571	0.0856595	BMP2, SMAD7, GDF6, TGFBR1, TGFBR2, TGFBR3, USP15, ACVR1	5792	13	18082	1.92116	1	0.855113	83.4296
GOTERM_BP_DIRECT	GO:0006397~mRNA processing	116	1.71928	0.0860769	NCBP2, SCAF1, RNASEL, PRPF4B, RNMT, U2AF2, RBM5, SYNCRIP, CMTR2, WTAP, PNN, SFSWAP, AKAP17B, SRRM4, TARDBP, CLP1, LSM5, SRRM1, PTBP3, LSM2, ZRSR2, PTBP2, LSM1, SREK1IP1, LUC7L3, CCAR2, RBFOX1, PAN2, RBFOX2, PAN3, ZFP326, PTBP1, HNRNPA2B1, FMR1, HNRNPU, AQR, CELF6, CELF4, CELF3, CELF2, CELF1, TDRD3, STRAP, SRSF12, PNPT1, HNRNPA3, HNRNPM, DDX47, CNOT6L, HNRNPF, CDC40, MBNL3, HNRNPC, DDX41, CSTF3, Y…	5792	322	18082	1.12466	1	0.855819	83.5808
GOTERM_BP_DIRECT	GO:0051149~positive regulation of muscle cell differentiation	10	0.148214	0.0863629	CDC42, SPAG9, BNIP2, MAML1, EIF5A, CAMK1, MAPK11, NEO1, ABL1, BOC	5792	18	18082	1.73438	1	0.856075	83.6836
GOTERM_BP_DIRECT	GO:0021542~dentate gyrus development	10	0.148214	0.0863629	MEF2C, SMO, ATAT1, KIF3A, BTG2, RELN, LMX1A, NEUROD6, MDK, PTEN	5792	18	18082	1.73438	1	0.856075	83.6836
GOTERM_BP_DIRECT	GO:0046849~bone remodeling	10	0.148214	0.0863629	NOTCH2, ENPP1, EFNA2, MITF, RASSF2, LRP6, TRAF6, TPH1, LGR4, EPHA2	5792	18	18082	1.73438	1	0.856075	83.6836
GOTERM_BP_DIRECT	GO:0042326~negative regulation of phosphorylation	10	0.148214	0.0863629	ATXN1, CDKN1C, GRB10, CDKN1B, ATXN7, CDKN2D, PRKRIP1, BMP7, ANKLE2, SIRT1	5792	18	18082	1.73438	1	0.856075	83.6836
GOTERM_BP_DIRECT	GO:0022408~negative regulation of cell-cell adhesion	10	0.148214	0.0863629	WNT1, PTK2, TNR, PODXL, VEGFA, B4GALNT2, JAK2, ABL1, ABL2, PIK3R1	5792	18	18082	1.73438	1	0.856075	83.6836
GOTERM_BP_DIRECT	GO:0021954~central nervous system neuron development	10	0.148214	0.0863629	ATP7A, FGFR1, GATA2, ASCL1, LINGO1, BTG2, GABRB1, FOXG1, NTRK2, MAP2	5792	18	18082	1.73438	1	0.856075	83.6836
GOTERM_BP_DIRECT	GO:0046827~positive regulation of protein export from nucleus	10	0.148214	0.0863629	GSK3B, XPO4, PPM1A, MDM2, CAMK1, SFN, WIPF1, TCF7L2, RANBP3L, CTDSPL2	5792	18	18082	1.73438	1	0.856075	83.6836
GOTERM_BP_DIRECT	GO:0045595~regulation of cell differentiation	18	0.266785	0.0863803	NANOG, HMGB2, APC2, SOCS3, STK24, DICER1, BIRC2, PLEKHB2, SPRY2, ST7L, TFAP2B, TFAP2A, PTBP3, RUNX3, NKX2-2, KLF4, IHH, APC	5792	39	18082	1.44087	1	0.855422	83.6899
GOTERM_BP_DIRECT	GO:0043552~positive regulation of phosphatidylinositol 3-kinase activity	15	0.222321	0.0868029	TNFAIP8L3, VAV3, PDGFB, LYN, ATG14, AMBRA1, VAV2, SRC, CDC42, NOD2, PTK2B, SH3GLB1, EPHA8, PDGFRA, PDGFRB	5792	31	18082	1.51059	1	0.856139	83.8406
GOTERM_BP_DIRECT	GO:2000379~positive regulation of reactive oxygen species metabolic process	15	0.222321	0.0868029	TRP53, NOX4, PID1, CYP1B1, PDGFB, GRB2, TGFBR2, EIF5A, PTK2B, PDGFRB, ZC3H12A, NFE2L2, THBS1, PLAU, RNF41	5792	31	18082	1.51059	1	0.856139	83.8406
GOTERM_BP_DIRECT	GO:0072602~interleukin-4 secretion	5	0.074107	0.0876975	NOTCH2, NOTCH1, VTCN1, GATA3, RBPJ	5792	6	18082	2.60158	1	0.858418	84.1554
GOTERM_BP_DIRECT	GO:0031133~regulation of axon diameter	5	0.074107	0.0876975	KEL, CNTN2, XK, NEFL, NEFM	5792	6	18082	2.60158	1	0.858418	84.1554
GOTERM_BP_DIRECT	GO:0072307~regulation of metanephric nephron tubule epithelial cell differentiation	5	0.074107	0.0876975	FAT4, PAX8, YAP1, WWTR1, PAX2	5792	6	18082	2.60158	1	0.858418	84.1554
GOTERM_BP_DIRECT	GO:0097094~craniofacial suture morphogenesis	5	0.074107	0.0876975	MEGF8, FREM1, MMP16, MMP14, FOXN3	5792	6	18082	2.60158	1	0.858418	84.1554
GOTERM_BP_DIRECT	GO:2000651~positive regulation of sodium ion transmembrane transporter activity	5	0.074107	0.0876975	ANK3, DMD, WNK3, WNK2, GLRX	5792	6	18082	2.60158	1	0.858418	84.1554
GOTERM_BP_DIRECT	GO:0042634~regulation of hair cycle	5	0.074107	0.0876975	NIPBL, FA2H, PER1, CLOCK, NFATC1	5792	6	18082	2.60158	1	0.858418	84.1554
GOTERM_BP_DIRECT	GO:0035338~long-chain fatty-acyl-CoA biosynthetic process	5	0.074107	0.0876975	ELOVL1, ELOVL5, ELOVL4, ELOVL3, ELOVL6	5792	6	18082	2.60158	1	0.858418	84.1554
GOTERM_BP_DIRECT	GO:1901142~insulin metabolic process	5	0.074107	0.0876975	IDE, NUCB2, PAX6, NLGN2, TCF7L2	5792	6	18082	2.60158	1	0.858418	84.1554
GOTERM_BP_DIRECT	GO:0032410~negative regulation of transporter activity	5	0.074107	0.0876975	CTTNBP2NL, WWP2, SNCA, NDFIP1, NDFIP2	5792	6	18082	2.60158	1	0.858418	84.1554
GOTERM_BP_DIRECT	GO:0008063~Toll signaling pathway	5	0.074107	0.0876975	PELI1, MYD88, PALM3, PELI2, TRAF3	5792	6	18082	2.60158	1	0.858418	84.1554
GOTERM_BP_DIRECT	GO:0097114~NMDA glutamate receptor clustering	5	0.074107	0.0876975	HTR1A, NLGN1, RELN, NRXN1, SHANK3	5792	6	18082	2.60158	1	0.858418	84.1554
GOTERM_BP_DIRECT	GO:0036124~histone H3-K9 trimethylation	5	0.074107	0.0876975	SETDB1, BEND3, ARID4A, ARID4B, SUV39H2	5792	6	18082	2.60158	1	0.858418	84.1554
GOTERM_BP_DIRECT	GO:0031952~regulation of protein autophosphorylation	5	0.074107	0.0876975	EPHA7, MOB1B, PPP2CA, PPP2R5D, EEF2K	5792	6	18082	2.60158	1	0.858418	84.1554
GOTERM_BP_DIRECT	GO:0042769~DNA damage response, detection of DNA damage	5	0.074107	0.0876975	DNAJA1, SOX4, HMGA2, PARP1, RPS3	5792	6	18082	2.60158	1	0.858418	84.1554
GOTERM_BP_DIRECT	GO:1902254~negative regulation of intrinsic apoptotic signaling pathway by p53 class mediator	5	0.074107	0.0876975	RRN3, SH3GLB1, PARK2, RRM2B, CEP63	5792	6	18082	2.60158	1	0.858418	84.1554
GOTERM_BP_DIRECT	GO:0065004~protein-DNA complex assembly	5	0.074107	0.0876975	HNF1B, EP300, SOX12, PIAS1, TCF4	5792	6	18082	2.60158	1	0.858418	84.1554
GOTERM_BP_DIRECT	GO:0030579~ubiquitin-dependent SMAD protein catabolic process	5	0.074107	0.0876975	WNT1, SMURF2, SMURF1, TGFB1I1, RNF111	5792	6	18082	2.60158	1	0.858418	84.1554
GOTERM_BP_DIRECT	GO:0010882~regulation of cardiac muscle contraction by calcium ion signaling	5	0.074107	0.0876975	HDAC4, ATP1B1, ANK2, ATP2A2, SLC9A1	5792	6	18082	2.60158	1	0.858418	84.1554
GOTERM_BP_DIRECT	GO:2001171~positive regulation of ATP biosynthetic process	5	0.074107	0.0876975	PID1, VCP, PARK2, PPARGC1A, STAT3	5792	6	18082	2.60158	1	0.858418	84.1554
GOTERM_BP_DIRECT	GO:1904938~planar cell polarity pathway involved in axon guidance	5	0.074107	0.0876975	WNT5A, RYK, VANGL2, CELSR3, FZD3	5792	6	18082	2.60158	1	0.858418	84.1554
GOTERM_BP_DIRECT	GO:0051574~positive regulation of histone H3-K9 methylation	5	0.074107	0.0876975	GFI1B, JARID2, MYB, SIRT1, BRCA1	5792	6	18082	2.60158	1	0.858418	84.1554
GOTERM_BP_DIRECT	GO:1900271~regulation of long-term synaptic potentiation	5	0.074107	0.0876975	RAB3A, PAIP2, NLGN3, PAK1, SHANK3	5792	6	18082	2.60158	1	0.858418	84.1554
GOTERM_BP_DIRECT	GO:0010606~positive regulation of cytoplasmic mRNA processing body assembly	5	0.074107	0.0876975	PAN2, PAN3, CNOT6L, CNOT2, CNOT6	5792	6	18082	2.60158	1	0.858418	84.1554
GOTERM_BP_DIRECT	GO:0071559~response to transforming growth factor beta	5	0.074107	0.0876975	MEN1, CALD1, SMAD4, ZFHX3, RUNX3	5792	6	18082	2.60158	1	0.858418	84.1554
GOTERM_BP_DIRECT	GO:0010324~membrane invagination	5	0.074107	0.0876975	FNBP1L, HGS, WASL, SNX3, FCHO2	5792	6	18082	2.60158	1	0.858418	84.1554
GOTERM_BP_DIRECT	GO:0010669~epithelial structure maintenance	5	0.074107	0.0876975	CROCC, LDB1, LDB2, CXADR, SRF	5792	6	18082	2.60158	1	0.858418	84.1554
GOTERM_BP_DIRECT	GO:0021782~glial cell development	5	0.074107	0.0876975	PDGFB, SOX11, PICK1, LGI4, SOX4	5792	6	18082	2.60158	1	0.858418	84.1554
GOTERM_BP_DIRECT	GO:0017196~N-terminal peptidyl-methionine acetylation	5	0.074107	0.0876975	NAA30, NAA20, NAA60, NAA15, NAA16	5792	6	18082	2.60158	1	0.858418	84.1554
GOTERM_BP_DIRECT	GO:0090031~positive regulation of steroid hormone biosynthetic process	5	0.074107	0.0876975	IGF1R, CYP17A1, IGF1, IGF2, POR	5792	6	18082	2.60158	1	0.858418	84.1554
GOTERM_BP_DIRECT	GO:0016266~O-glycan processing	5	0.074107	0.0876975	GALNT10, XXYLT1, GXYLT2, GXYLT1, C1GALT1	5792	6	18082	2.60158	1	0.858418	84.1554
GOTERM_BP_DIRECT	GO:0071560~cellular response to transforming growth factor beta stimulus	26	0.385356	0.0880239	WNT5A, MEF2C, USP9X, EDN1, PPM1A, SOX5, SOX6, SRC, ACTR3, ZFP36L1, ZFP36L2, DAB2, PTK2, SERPINE1, PDGFD, RUNX1, NOX4, COL4A2, SMAD7, TGFBR1, PDE3A, PPARGC1A, APAF1, PARP1, ABL1, DBN1	5792	61	18082	1.33064	1	0.858795	84.2688
GOTERM_BP_DIRECT	GO:0006865~amino acid transport	19	0.281607	0.0920373	SLC38A4, SLC36A1, SLC38A3, SLC7A15, SLC38A2, SLC6A14, SLC7A8, XK, SLC6A18, SLC7A14, SLC6A19, SLC7A11, SLC7A6, SLC7A7, SLC17A5, SLC6A9, SLC7A2, SLC7A1, SLC43A1	5792	42	18082	1.41228	1	0.870759	85.6017
GOTERM_BP_DIRECT	GO:0050772~positive regulation of axonogenesis	13	0.192678	0.0933557	DIXDC1, BRAF, NIN, MAP2K1, TIAM1, ROBO1, NTRK2, ILK, ZEB2, ROBO2, SEMA4D, NEFL, RUFY3	5792	26	18082	1.56095	1	0.874022	86.0156
GOTERM_BP_DIRECT	GO:0046513~ceramide biosynthetic process	13	0.192678	0.0933557	SPTLC2, SGMS2, SPTSSB, CERS6, SPTSSA, CERS4, SGMS1, CERS3, FAM57B, SAMD8, P2RX7, P2RX1, CERS2	5792	26	18082	1.56095	1	0.874022	86.0156
GOTERM_BP_DIRECT	GO:0007050~cell cycle arrest	33	0.489106	0.093799	KMT2E, ZAK, PML, CALR, FOXO4, TCF7L2, UHMK1, MLF1, MEN1, BRINP2, CDKN2D, ILK, PKD1, THBS1, APC, TRP53, WNT10B, MAP2K1, AK1, WDR6, RB1, ATM, JMY, CDKN1C, NOTCH2, CDKN1B, HEPACAM, RASSF1, IRF1, TRP73, PMP22, APBB2, ZFHX3	5792	81	18082	1.27188	1	0.874666	86.1522
GOTERM_BP_DIRECT	GO:0019228~neuronal action potential	16	0.237142	0.0941216	SCN1A, SCN3A, GRIK2, KCNA2, KCNA1, SCN2A, GPER1, GPR88, KCNMB2, P2RX1, ANK3, P2RX3, SCN9A, SCN8A, SCN7A, CHRNA1	5792	34	18082	1.46913	1	0.874953	86.2508
GOTERM_BP_DIRECT	GO:0008340~determination of adult lifespan	11	0.163035	0.0994244	TRP53, MSH6, TMEM135, BBC3, HTT, TFCP2L1, IDE, RAD54L, ANKLE1, GHRHR, ATM	5792	21	18082	1.63528	1	0.88887	87.7792
GOTERM_BP_DIRECT	GO:0048557~embryonic digestive tract morphogenesis	11	0.163035	0.0994244	RBPMS2, TCF21, TCF7, HNF1B, NIPBL, SOX11, PDGFRA, FGF10, TCF7L2, IHH, PITX2	5792	21	18082	1.63528	1	0.88887	87.7792
GOTERM_BP_DIRECT	GO:2000179~positive regulation of neural precursor cell proliferation	11	0.163035	0.0994244	INSM1, ASCL1, RSU1, NES, PTCHD2, CDON, SETD1A, NGFR, C330027C09RIK, GNG5, GM15776	5792	21	18082	1.63528	1	0.88887	87.7792
GOTERM_BP_DIRECT	GO:0045648~positive regulation of erythrocyte differentiation	11	0.163035	0.0994244	ACVR2A, GATA2, ACVR1B, TAL1, HMGB2, HIF1A, SMAP1, ETS1, STAT5B, FOXO3, MED1	5792	21	18082	1.63528	1	0.88887	87.7792
GOTERM_BP_DIRECT	GO:0048870~cell motility	11	0.163035	0.0994244	PHACTR1, CLRN1, CTTN, MYO10, PLD1, MAP2K1, ETS1, TGFBR1, ADAM17, BRK1, EPHA2	5792	21	18082	1.63528	1	0.88887	87.7792
GOTERM_BP_DIRECT	GO:0006998~nuclear envelope organization	11	0.163035	0.0994244	CDAN1, TMEM170, TOR1A, LMNA, NUP93, LEMD3, ZMPSTE24, SUN1, REEP3, ANKLE1, REEP4	5792	21	18082	1.63528	1	0.88887	87.7792
GOTERM_BP_DIRECT	GO:0070779~D-aspartate import	4	0.0592856	0.0998108	SLC1A2, SLC1A3, NTSR1, SLC1A1	5792	4	18082	3.12189	1	0.88926	87.8841
GOTERM_BP_DIRECT	GO:1990086~lens fiber cell apoptotic process	4	0.0592856	0.0998108	E2F1, E2F2, TGFBR2, SIX3	5792	4	18082	3.12189	1	0.88926	87.8841
GOTERM_BP_DIRECT	GO:0055099~response to high density lipoprotein particle	4	0.0592856	0.0998108	ADAM17, ABCA1, ABCG4, ABCG1	5792	4	18082	3.12189	1	0.88926	87.8841
GOTERM_BP_DIRECT	GO:0034767~positive regulation of ion transmembrane transport	4	0.0592856	0.0998108	KCNC1, P2RX7, PDZK1, ANO6	5792	4	18082	3.12189	1	0.88926	87.8841
GOTERM_BP_DIRECT	GO:0043622~cortical microtubule organization	4	0.0592856	0.0998108	EZR, TRPV4, PAFAH1B1, DLG1	5792	4	18082	3.12189	1	0.88926	87.8841
GOTERM_BP_DIRECT	GO:0045619~regulation of lymphocyte differentiation	4	0.0592856	0.0998108	IKZF3, NDFIP1, FAS, RNF41	5792	4	18082	3.12189	1	0.88926	87.8841
GOTERM_BP_DIRECT	GO:1902474~positive regulation of protein localization to synapse	4	0.0592856	0.0998108	CLSTN3, NLGN1, NLGN2, NLGN3	5792	4	18082	3.12189	1	0.88926	87.8841
GOTERM_BP_DIRECT	GO:0060437~lung growth	4	0.0592856	0.0998108	SPRY2, RSPO2, PDGFRA, PDGFRB	5792	4	18082	3.12189	1	0.88926	87.8841
GOTERM_BP_DIRECT	GO:0032970~regulation of actin filament-based process	4	0.0592856	0.0998108	PARD3, FRMD6, ROCK1, CNN2	5792	4	18082	3.12189	1	0.88926	87.8841
GOTERM_BP_DIRECT	GO:0036016~cellular response to interleukin-3	4	0.0592856	0.0998108	GSK3A, GSK3B, JAK1, JAK2	5792	4	18082	3.12189	1	0.88926	87.8841
GOTERM_BP_DIRECT	GO:0051490~negative regulation of filopodium assembly	4	0.0592856	0.0998108	NRXN1, CAPZB, PRKCD, RAB3IP	5792	4	18082	3.12189	1	0.88926	87.8841
GOTERM_BP_DIRECT	GO:1902966~positive regulation of protein localization to early endosome	4	0.0592856	0.0998108	EZR, SORL1, RDX, MSN	5792	4	18082	3.12189	1	0.88926	87.8841
GOTERM_BP_DIRECT	GO:2001141~regulation of RNA biosynthetic process	4	0.0592856	0.0998108	NCOA1, NCOA3, MITF, MED1	5792	4	18082	3.12189	1	0.88926	87.8841
GOTERM_BP_DIRECT	GO:0060486~Clara cell differentiation	4	0.0592856	0.0998108	GATA6, NKX2-1, RBPJ, NFIB	5792	4	18082	3.12189	1	0.88926	87.8841
GOTERM_BP_DIRECT	GO:0072553~terminal button organization	4	0.0592856	0.0998108	NLGN1, NLGN2, SNAPIN, CHD4	5792	4	18082	3.12189	1	0.88926	87.8841
GOTERM_BP_DIRECT	GO:0038026~reelin-mediated signaling pathway	4	0.0592856	0.0998108	DAB2IP, LRP8, RELN, VLDLR	5792	4	18082	3.12189	1	0.88926	87.8841
GOTERM_BP_DIRECT	GO:0051365~cellular response to potassium ion starvation	4	0.0592856	0.0998108	SLC38A3, JUN, HRK, PCK1	5792	4	18082	3.12189	1	0.88926	87.8841
GOTERM_BP_DIRECT	GO:0021747~cochlear nucleus development	4	0.0592856	0.0998108	SEC24B, BCL2, SLC4A7, SCRIB	5792	4	18082	3.12189	1	0.88926	87.8841
GOTERM_BP_DIRECT	GO:0072278~metanephric comma-shaped body morphogenesis	4	0.0592856	0.0998108	LHX1, PAX8, PDGFRB, WT1	5792	4	18082	3.12189	1	0.88926	87.8841
GOTERM_BP_DIRECT	GO:0031507~heterochromatin assembly	4	0.0592856	0.0998108	TNRC18, BAHCC1, HMGA2, BAHD1	5792	4	18082	3.12189	1	0.88926	87.8841
GOTERM_BP_DIRECT	GO:0035799~ureter maturation	4	0.0592856	0.0998108	ALDH1A2, RET, GATA3, PAX2	5792	4	18082	3.12189	1	0.88926	87.8841
GOTERM_BP_DIRECT	GO:0051835~positive regulation of synapse structural plasticity	4	0.0592856	0.0998108	CDC42, CAMK1, FRMPD4, SHANK3	5792	4	18082	3.12189	1	0.88926	87.8841
GOTERM_BP_DIRECT	GO:2001013~epithelial cell proliferation involved in renal tubule morphogenesis	4	0.0592856	0.0998108	MEF2C, MTSS1, LGR5, LGR4	5792	4	18082	3.12189	1	0.88926	87.8841
GOTERM_BP_DIRECT	GO:0034620~cellular response to unfolded protein	4	0.0592856	0.0998108	DERL1, PACRG, AARS, RHBDD1	5792	4	18082	3.12189	1	0.88926	87.8841
GOTERM_BP_DIRECT	GO:0021559~trigeminal nerve development	4	0.0592856	0.0998108	PRRXL1, TFAP2A, POU4F1, ISL1	5792	4	18082	3.12189	1	0.88926	87.8841
GOTERM_BP_DIRECT	GO:1901660~calcium ion export	4	0.0592856	0.0998108	ATP2B1, ATP2B2, SLC8A1, ATP2B4	5792	4	18082	3.12189	1	0.88926	87.8841
GOTERM_BP_DIRECT	GO:0015015~heparan sulfate proteoglycan biosynthetic process, enzymatic modification	4	0.0592856	0.0998108	HS3ST5, HS6ST3, HS6ST2, HS6ST1	5792	4	18082	3.12189	1	0.88926	87.8841
GOTERM_BP_DIRECT	GO:1900212~negative regulation of mesenchymal cell apoptotic process involved in metanephros development	4	0.0592856	0.0998108	HNF1B, PAX8, PAX2, WT1	5792	4	18082	3.12189	1	0.88926	87.8841
