# Supplementary material for: Hippocampal MicroRNAs Respond to Administration of Antidepressant Fluoxetine in Adult Mice
Source: Int J Mol Sci. 2018 Feb 27;19(3):671. doi: 10.3390/ijms19030671 (PMC5877532; doi:10.3390/ijms19030671)
Supplement: Supplementary file 1 [file ijms-19-00671-s001.zip › ijms-271078-supplementary materials/Table S8 The GO analysis of up-regulated miRNAs in cellular componant(CC).xlsx]

## Sheet: GO-CC-chart
Category	Term	Count	%	PValue	Genes	List Total	Pop Hits	Pop Total	Fold Enrichment	Bonferroni	Benjamini	FDR
GOTERM_CC_DIRECT	GO:0005737~cytoplasm	2605	38.6098	8.9564e-64	RBPMS2, MEF2C, MEF2A, SCN3A, GFER, SYNCRIP, AMOTL1, MAP3K7, MAP3K5, DHX37, BTBD3, MAP3K8, VPS4B, DHX33, ARHGEF40, DHX36, OGT, LRRC7, CCAR2, TBPL1, CCAR1, LRRC4, IKBKAP, BRAF, NDNL2, ANKS1, PTBP1, LRRC1, UBE2J1, BSN, BTBD9, MARK1, ERMAP, MARK2, JUP, DCAF6, DCAF7, PTRF, DCAF8, ASCC3, SIPA1L1, DOC2B, EIF2AK3, GATSL2, RALGPS2, RALGPS1, DUSP10, GSTCD, WARS2, RCC1, ARIH1, DUSP18, PFN2, ARIH2, DUSP16, K…	6178	6631	19662	1.25028	1.04969e-60	1.04969e-60	1.4437e-60
GOTERM_CC_DIRECT	GO:0016020~membrane	2691	39.8844	6.71197e-56	SCN3A, SCN3B, OSMR, BTC, SYNCRIP, VPS53, VPS51, MAP3K7, DIRAS1, DIRAS2, VPS4B, MYRFL, OGT, RAB27B, LRRC7, LRRC4, TMEFF2, TMEFF1, GATM, CYP3A13, BRAF, TMIE, PTBP1, SCN2A, UGCG, LRRC1, UBE2J1, SIPA1L3, MARK3, MARK1, ERMAP, THY1, MARK2, JUP, AQR, PTRF, ASCC3, SIPA1L1, DOC2B, EIF2AK3, ORAI2, SCN1A, RALGPS2, SCN1B, RALGPS1, CYP1B1, CACNB1, CACNB2, FAM19A5, DUSP18, UPK1A, IMPG2, UPK1B, EFR3A, SPPL3, AC…	6178	6998	19662	1.22383	7.86642e-53	3.93321e-53	1.08191e-52
GOTERM_CC_DIRECT	GO:0005634~nucleus	2291	33.9558	2.26997e-40	MEF2C, MEF2A, SYNCRIP, RORC, RORA, WTAP, BTBD3, VPS4B, DHX33, PTBP3, DHX36, OGT, PDHA1, PTBP2, CCAR2, TBPL1, IKBKAP, BRAF, NDNL2, BARHL1, PTBP1, BTBD7, EOMES, OBOX6, MARK2, JUP, DCAF6, AQR, DCAF7, PTRF, DCAF8, ASCC3, JUN, FOXG1, SDAD1, CYP1B1, DUSP10, MYBL1, RCC1, VPS72, DUSP18, ARIH2, DUSP16, SERF2, PXT1, AF366264, ZC3H13, TAOK2, ESRRB, ESRRG, DUSP22, NXF1, CAMK2N2, SFMBT1, ATM, USF2, SFMBT2, FN…	6178	6019	19662	1.21138	2.6604e-37	8.868e-38	3.659e-37
GOTERM_CC_DIRECT	GO:0005654~nucleoplasm	831	12.3166	1.27e-29	MEF2C, MEF2A, MED24, SYNCRIP, RORA, WTAP, EPC1, ILK, DHX33, PATZ1, CCAR2, STAG2, INA, VWA5A, ANKS1, RREB1, TAF4B, LIG1, MED12, MED13, TOX4, MECOM, MED19, MAPK1, DCAF7, MED15, MED17, JUN, CRTC3, RAD23B, CRTC2, TNRC18, DUSP10, AHCTF1, MYBL1, RCC1, ARFGEF1, SCRIB, DUSP18, DUSP16, CASZ1, ASXL2, YEATS4, ZC3H13, SFMBT1, USF2, SFMBT2, FAM131B, ATM, FNIP2, SRSF4, NOLC1, RGS3, SRSF6, PKP2, BTBD10, PARP1, …	6178	1935	19662	1.36678	1.48844e-26	3.72109e-27	2.04713e-26
GOTERM_CC_DIRECT	GO:0005794~Golgi apparatus	545	8.07766	5.87977e-27	SLC9A8, SGMS2, VPS54, RUSC1, TGOLN1, VPS53, VPS51, SGMS1, CUL3, ACBD3, CTGF, WDR77, RAB27B, CCNA2, H1F0, ROCK1, LIG1, UGCG, MYH2, SPIRE1, MECOM, CTNNA1, ERGIC1, ERGIC2, PITPNM1, MAPK1, TRAPPC9, ASCC3, SURF4, TRAPPC1, TRAPPC3, MOB4, MGAT5B, GNAI3, DUSP10, RER1, CCDC91, ARF6, OTOR, ARFGEF2, KCNJ2, ARFGEF1, SORCS2, ATP6V0C, CDC42EP1, GOLPH3L, ZDHHC9, KBTBD8, NUDC, SPPL3, MGAT4B, ACER3, MGAT4A, MAP2K…	6178	1190	19662	1.45757	6.89109e-24	1.37822e-24	9.4777e-24
GOTERM_CC_DIRECT	GO:0045202~synapse	255	3.77946	1.82959e-19	SYT1, SLC9A6, SNCB, SYT4, CADM2, RUSC1, SYT2, PDLIM5, UTRN, SNCA, SYT6, ITSN1, ADORA1, FRRS1L, ATP2B1, ATCAY, ATP2B2, PRRT2, HOMER3, GRIN2D, CHRNA4, CHRNA6, CHRNA1, LRRC7, GRID1, LRRC4, DBNL, BCR, MAGI2, TANC1, BSN, SSPN, PCLO, FARP1, EGFLAM, COLQ, PIAS3, SIPA1L1, DOC2B, UNC13C, CLCN3, CRIPT, DAG1, MME, BCL2L1, RIMS2, ARFGEF2, EPHB2, SLC32A1, DMD, EMB, OLFM3, GAD1, HAP1, OLFM1, GIT1, GPR156, PLAT…	6178	505	19662	1.60705	2.14428e-16	3.5738e-17	2.94915e-16
GOTERM_CC_DIRECT	GO:0030054~cell junction	337	4.99481	6.49717e-19	SYT1, CADM3, SYT4, CADM2, RUSC1, PDLIM5, SYT2, SNCA, SYT6, AMOTL1, ITSN1, FRRS1L, ATP2B1, ATP2B2, ATCAY, PRRT2, HOMER3, GRIN2D, ILK, CHRNA4, TLK2, CHRNA6, CHRNA1, LRRC7, GRID1, LRRC4, PTPRJ, GJD2, DBNL, MAGI3, MAGI2, BCR, MAGI1, PTPRR, TANC1, BSN, PTPRU, SSPN, CTNNA1, PCLO, FARP1, CTNNA2, JUP, EGFLAM, PGM5, COLQ, CGN, SIPA1L1, TGFB1I1, UNC13C, DBN1, CRIPT, DAG1, BCL2L1, AFAP1L1, ARFGEF2, RIMS2, S…	6178	718	19662	1.49378	7.61469e-16	1.08781e-16	1.04729e-15
GOTERM_CC_DIRECT	GO:0014069~postsynaptic density	139	2.06017	1.89761e-17	ALS2, SRCIN1, GRIK2, RUSC1, PDLIM5, STRN, ADORA1, MAP3K7, MYD88, DAB1, ANK2, TIAM1, HOMER3, PDE4B, DNAJC6, GNG3, LRRC7, DBNL, BCR, MAGI2, BAIAP2, FMR1, PICK1, PSD3, TANC1, MYLK2, BSN, PCLO, CTNNA2, MIB1, ARRB1, SIPA1L1, ERC2, DBN1, ADD2, KALRN, PALM, CDK5R1, CRIPT, BMPR2, SRC, SORCS3, P2RY1, ENTPD1, RAB8A, HTT, LIN7C, HOMER1, HOMER2, CAMK2N1, SHANK3, LIN7A, EPHA4, ARF1, ITGA8, NTRK2, PKP4, MAP2, …	6178	239	19662	1.85096	2.224e-14	2.78e-15	3.05879e-14
GOTERM_CC_DIRECT	GO:0005622~intracellular	653	9.67838	1.48983e-16	CRHBP, INTS2, MYLIP, ITSN1, NMRK2, MAP3K7, RUNDC1, DIRAS1, DIRAS2, MAP3K9, PIK3CA, TLK1, OGT, RAB27B, BRAF, ROCK1, PIK3CB, ROCK2, PIK3CD, SCN2A, EOMES, PITPNM1, MAPK1, PITPNM2, PITPNM3, MAPK6, NAA20, ASCC3, MAPK4, MAPK9, ARL8A, MAPK8, ARL8B, TRIML2, RALGPS2, RALGPS1, GNAI1, RTP1, ARF6, HSPA1B, BCL2L1, PPP1R3C, EFR3A, CCDC89, DVL2, RANBP17, TAOK2, TGFBR1, GUCY2C, KIF3C, ACPP, ARF1, ARF2, ARF3, ARF…	6178	1599	19662	1.2997	1.30118e-13	1.44329e-14	1.77636e-13
GOTERM_CC_DIRECT	GO:0043005~neuron projection	211	3.12732	9.65777e-16	ALS2, SYT1, SYT4, PTGS2, PDLIM5, LPAR1, ITSN1, ATCAY, ATP2B4, RARA, FAS, OGT, LRRC7, RAB21, MAGI2, BRAF, KIF5B, KIF5A, ANKS1, KIF5C, SCN2A, BSN, PCLO, FARP1, SIPA1L1, ZWINT, ABAT, MAPK9, AHCY, RIC3, RIMS2, HNRNPA3, SLC32A1, CACYBP, RAP1GAP2, HAP1, GIT1, KIF3A, PTPN13, HOMER1, KCNK2, NPY5R, CAMK2N1, ARF1, RGS2, EPHA8, MAP2, TMOD2, MAP4, NSMF, GHSR, CPEB2, GRIP1, CPEB3, SYNJ1, NAP1L1, NFKB1, CPEB1,…	6178	420	19662	1.59887	1.17106e-12	1.17129e-13	1.60982e-12
GOTERM_CC_DIRECT	GO:0005829~cytosol	713	10.5677	1.14366e-15	MEF2C, ALS2, PPP2R5A, VPS54, EHHADH, TGOLN1, PGAM1, GFER, VPS53, RANGAP1, SELENBP1, SELENBP2, VPS51, REST, ITSN1, MAP3K5, PGPEP1, MAT1A, CTGF, BTBD3, WDR77, VPS4B, OGT, MAP2K7, SYK, NWD1, KIF5B, TTC7B, MECP2, COLEC10, SPIRE1, HNF4G, CTNNA1, MYH9, THY1, JUP, ST13, SPAG9, MAPK1, GRB10, PTRF, JUN, MAPK9, MAPK8, TRAPPC3, MOB4, GATSL2, AHCY, GNAI2, HMGCS1, RUNDC3A, UBA6, BCL2L2, BCL2L1, ARFGEF2, ARFGE…	6178	1784	19662	1.27196	1.30118e-12	1.18239e-13	1.78746e-12
GOTERM_CC_DIRECT	GO:0005913~cell-cell adherens junction	165	2.44553	2.15643e-14	PVR, CADM3, CADM4, STK38, VAPB, CHMP5, CADM2, PDLIM5, EIF5, CAPZA1, LMO7, PDLIM1, RANGAP1, CD2AP, IQGAP1, VCL, SND1, LRRC59, DBNL, DAB2IP, TWF1, CRTAM, MYO6, KIF5B, STK24, BAIAP2, OLA1, LYPLA2, TXNDC9, CTNNA1, MYH9, MARK2, CTNNA2, JUP, PGM5, CGN, UBFD1, RARS, SERBP1, USO1, SDCBP, ERC1, STX5A, GIGYF2, DBN1, HDLBP, PPME1, DAG1, ASAP1, GIPC1, ITGB1, CAPZB, SCRIB, SRC, CHMP2B, CDC42EP1, DDX3X, RPL6, …	6178	316	19662	1.66179	2.52429e-11	2.10354e-12	3.47167e-11
GOTERM_CC_DIRECT	GO:0005925~focal adhesion	191	2.83089	6.69275e-13	GNA13, ENAH, MPZL1, SRCIN1, TSPAN4, LMO7, PDLIM1, L1CAM, TSPAN9, IQGAP1, VCL, PRKAR2A, DAB2, ATAT1, CD44, ILK, AIF1L, GIT2, RALA, RAB21, ADAM9, TWF1, CHP1, CTNNA1, MYH9, PPP1CB, THY1, JUP, TNS4, MAPK1, TNS3, DCAF6, TNS1, PGM5, PDGFRB, SDCBP, TGFB1I1, PDCD6IP, CAV2, PEAK1, SSH2, AKAP12, DAG1, MME, ARF6, TADA1, ARPC5, CALR, ITGB1, PXN, ALCAM, ATP6V0C, PTK2, CDC42EP1, KRAS, ARPC2, RPL6, ITGAV, RPL9,…	6178	391	19662	1.55466	7.84352e-10	6.03347e-11	1.07876e-09
GOTERM_CC_DIRECT	GO:0000139~Golgi membrane	195	2.89017	1.15189e-12	SLC9A8, AU040320, B3GALT6, VAPB, B3GALT5, FAM20B, SLC35A1, SLC35A2, SLC35A3, HS2ST1, CUL3, ACBD3, DBNL, PLD1, ROCK1, UGCG, CYP2E1, ERGIC1, VTI1A, GLCE, MGAT1, MGAT3, SURF4, RAB14, TRAPPC3, GLG1, GCNT4, GCNT3, MGAT5B, GCNT2, ARFGEF2, ARFGEF1, STX12, STX18, STX16, TMED10, GCNT1, MGAT4B, SYS1, MGAT4A, MGAT4C, NDFIP2, ARFIP1, NOTCH1, ARF1, NAA60, RHEB, GOSR2, GOSR1, CNIH1, CLCN5, SLC16A13, GNPNAT1, F…	6178	403	19662	1.53996	1.34998e-09	9.64269e-11	1.85669e-09
GOTERM_CC_DIRECT	GO:0005856~cytoskeleton	458	6.7882	1.77523e-12	CROCC, RUSC1, RANGAP1, MYLIP, MED28, INCENP, AIF1L, TLK2, TNIK, KIF5B, ROCK1, ROCK2, BSN, SPIRE1, MYH9, PCM1, CTNNA1, MARK1, MARK2, CTNNA2, JUP, MAPK1, PITPNM2, SIPA1L1, ARL8B, GNAI3, GNAI2, GNAI1, BCL2L1, ARFGEF2, TPGS2, CDC42EP2, PFN2, CDC42EP1, KBTBD8, CDC42EP4, PPP1R42, NUDC, TUBB4A, DVL2, UNC119, KIF3B, KIF3A, TAOK2, MAP2K1, KIF3C, SYNE1, LASP1, MAP2, PKP4, MAP4, MAP7, MARCKS, CCDC78, GAS2L3…	6178	1113	19662	1.30963	2.08059e-09	1.38706e-10	2.86156e-09
GOTERM_CC_DIRECT	GO:0043025~neuronal cell body	245	3.63124	1.8354e-12	ALS2, SYT4, SNCB, SCN3A, STRN, L1CAM, LPAR1, ADORA1, ATP2B2, HTR1A, BRINP2, ILK, CHRNA4, RARA, PTBP2, FAS, OGT, LSM1, PTPRK, DAB2IP, KIF5A, STRN3, TANC1, MYLK2, BSN, PCLO, PPARGC1A, VTI1A, RPTOR, CCR4, SIPA1L1, DBN1, MOB4, CDK5R1, SCN1A, CRIPT, RIC3, KCNJ2, CAPZB, EPHB2, ALCAM, CRMP1, OLFM1, TUBB4A, GNAT1, KIF3A, TRPC5, DENND1A, HOMER1, KIF3C, KCNK2, HOMER2, CAMK2N1, EPHA5, CYP17A1, EPHA7, NTRK2,…	6178	534	19662	1.46017	2.15111e-09	1.34445e-10	2.95854e-09
GOTERM_CC_DIRECT	GO:0048471~perinuclear region of cytoplasm	304	4.50571	2.43936e-12	SYT4, VPS54, NELL1, SNCA, NAA15, VPS53, RANGAP1, TPD52, CD2AP, CTGF, COL4A3BP, RARA, TLK2, FAS, RAPGEF1, CYHR1, CCAR1, PLD1, MAGI2, TNIK, KIF5B, KIF5A, SPIRE1, SYNJ2BP, PCLO, VTI1A, DEPDC5, SPAG9, UBR5, SERBP1, RYR3, RAB14, TMEM184A, RAB15, DBN1, EIF2AK3, SLC2A10, CDK5R1, MOB4, MOB2, RHPN2, ALDOB, IGF2BP1, AKAP13, OAS2, CALR, ARFGEF2, PEX5L, ANGEL1, ARFGEF1, RAB40B, CTIF, SLC11A2, STX16, AANAT, S…	6178	692	19662	1.39813	2.85896e-09	1.68174e-10	3.93209e-09
GOTERM_CC_DIRECT	GO:0005768~endosome	246	3.64606	1.04611e-11	SLC9A9, SLC9A6, CHMP3, PLEKHM1, CHMP5, RUSC1, ADCY5, TGOLN1, VPS53, L1CAM, LPAR1, VPS51, AMOTL2, KIF13A, WDR72, S1PR1, TRAK1, VPS4B, STAM, RAB21, MVB12B, DBNL, PLD1, TNIK, MAGI2, HTR4, VTI1A, UNC13D, CCR3, ACAP2, RAB14, TMEM184A, ARL8A, TGFBRAP1, ARL8B, GRAP2, CLCN3, E430025E21RIK, MMD, ARF6, BDKRB2, OCRL, ARFGEF2, EPHB1, TJAP1, SLC11A2, ACE, SLC29A3, STX12, LAMTOR1, OSBPL9, TGFBR1, NDFIP1, ATP11…	6178	544	19662	1.43918	1.22604e-08	6.81132e-10	1.68624e-08
GOTERM_CC_DIRECT	GO:0030425~dendrite	223	3.30517	4.96405e-11	ALS2, SLC9A6, SYT4, CRHBP, L1CAM, RANGAP1, ADORA1, ATCAY, ATP2B2, HTR1A, BRINP2, CHRNA4, RARA, GNG3, D230025D16RIK, LSM1, DBNL, PTPRK, DAB2IP, MAGI2, STRN3, TANC1, MYLK2, BSN, PCLO, FARP1, RPTOR, THY1, PIAS3, ZWINT, ATXN1L, CDK5R1, CLCN2, GNAI2, CRIPT, IGF2BP1, MME, KCNJ2, PEX5L, EPHB1, EPHB2, SLC32A1, ALCAM, CRMP1, HAP1, TAOK2, MAP2K1, TRPC5, DENND1A, FXR2, KCNK1, HOMER1, KIF3C, HOMER2, CAMK2N1,…	6178	490	19662	1.4484	5.81787e-08	3.06204e-09	8.00164e-08
GOTERM_CC_DIRECT	GO:0030424~axon	174	2.57892	3.52419e-10	KCNC2, ALS2, SYT1, KCNC4, SRCIN1, SLC6A1, SCN3A, SYT4, GRIK2, CADM2, GRIK3, SLC6A3, SYT2, SNCA, L1CAM, IQGAP1, NRCAM, ATCAY, ATAT1, ROBO1, ANK3, ILK, LSM1, SLC12A6, PTPRK, DAB2IP, RET, MYO6, KIF5A, STMN2, STMN4, FMR1, SCN2A, BSN, NTSR1, PCLO, CTNNA2, NCAM1, NCAM2, MAPK1, IGSF8, HEPACAM, PDGFRA, RELN, MAPK8, PALM, SCN1A, CDK5R1, SLC38A2, NEK3, KCNA2, ALDOC, KCNA1, KCNA4, IGF2BP1, MME, KCNA6, EPHB1…	6178	370	19662	1.49667	4.13035e-07	2.06517e-08	5.6807e-07
GOTERM_CC_DIRECT	GO:0043197~dendritic spine	84	1.245	4.27867e-10	ALS2, LZTS3, HIP1R, GABBR1, STRN, LPAR1, ADORA1, PTEN, CANX, PRKAR2B, CTTNBP2, CTTN, SLC1A2, SLC1A3, TIAM1, PDE4B, DLG4, LRRC7, LRRC4, ANKS1B, BAIAP2, FMR1, MYLK2, NTSR1, PTPRO, GRM1, FARP1, ARHGAP32, GRM3, ADRB2, ARRB1, SIPA1L1, DBN1, SEZ6, PALM, CDK5R1, MOB4, CNN3, CRIPT, CALD1, STX4A, IGF2BP1, ASAP1, CTNND1, GIPC1, PALMD, NR3C1, ARFGEF2, KCNJ2, CAPZB, ITGB1, MTMR2, RGS10, NR1D1, GPM6A, ARPC2, …	6178	148	19662	1.80633	5.01459e-07	2.3879e-08	6.89686e-07
GOTERM_CC_DIRECT	GO:0005667~transcription factor complex	133	1.97125	5.20186e-10	MEF2A, ARNT2, NAA15, PDLIM1, GATA2, SIN3A, GATA5, GATA6, GATA3, TRP63, OLIG2, TWIST2, PITX1, PITX2, RCOR3, TAF4B, YY1, RELA, RCOR1, HNF4G, EP300, HIF1A, ASCC3, JUN, MED17, SIX1, MGA, TFAP2A, TRP73, ONECUT3, TFCP2L1, HOXA11, TRRAP, SOX6, DAZAP2, MEIS1, ARNT, TAL1, JUND, LHX3, TFDP2, HOXA10, HOXA9, NKX2-1, TCF4, RUNX2, TRP53, DMBX1, TCF7, NRBF2, SMAD9, EPAS1, IKZF1, SMAD7, SUB1, SMAD6, CREBBP, SMAD…	6178	267	19662	1.58533	6.09658e-07	2.77117e-08	8.38498e-07
GOTERM_CC_DIRECT	GO:0031410~cytoplasmic vesicle	277	4.10553	5.2635e-10	SYT1, SLC9A6, CHMP3, AU040320, SYT4, RUSC1, SYT2, SYT6, AMOTL1, AMOTL2, CLK3, VMA21, SAYSD1, RAB21, SYK, DBNL, C5AR1, SPIRE1, ERMAP, RND2, UHRF1, RHCG, TRAPPC8, RAB14, TMEM184A, PDGFRB, ADAMTS1, ADD2, CLCN3, BCL2L1, OCRL, ARFGEF2, SLC32A1, SLC11A2, CAMKV, STX17, TMED10, SPERT, SEC23IP, HAP1, HIP1, DVL2, NRBF2, NTF3, TAOK2, DENND1A, KCNK1, ATM, SYNGR3, DENND1B, NOTCH1, RABEP1, SLC27A1, AP1B1, HIP1…	6178	646	19662	1.36467	6.16883e-07	2.6821e-08	8.48434e-07
GOTERM_CC_DIRECT	GO:0045211~postsynaptic membrane	114	1.68964	1.03812e-09	KCNC2, SRCIN1, GRIK2, GABRB2, RUSC1, PDLIM5, GRIK3, GABRB1, STRN, LRRC4C, ADORA1, ANK1, ANK2, ANK3, HOMER3, GRIN2D, NSG1, CHRNA4, CHRNA6, CHRNA1, LRRC7, GRID1, LRRC4, BCR, PICK1, FMR1, PSD3, TANC1, SSPN, GABRR1, ARRB1, SIPA1L1, DBN1, DAG1, SCRIB, PRR7, DMD, P2RY1, GRID2IP, LRFN3, GPR156, GABRA1, GABRA4, KCNB1, LIN7C, HOMER1, HOMER2, CAMK2N1, ATAD1, SHANK3, LIN7A, KCTD8, EPHA4, SYNE1, EPHA7, ARF1,…	6178	222	19662	1.6343	1.21667e-06	5.06948e-08	1.67336e-06
GOTERM_CC_DIRECT	GO:0005783~endoplasmic reticulum	511	7.57374	7.40715e-09	SC5D, PTGS2, VKORC1L1, SYNCRIP, SGMS1, ANKLE2, SSR1, MAP3K5, ERO1LB, CYP7A1, PHTF2, VMA21, CYP3A13, CRTAP, UBE2J1, CYP2E1, ERGIC1, ERGIC2, THY1, PITPNM1, PTRF, TRAPPC9, RYR3, SURF4, TRAPPC1, EIF2AK3, TRAPPC3, CYP1B1, FAM19A1, RIC3, TMEM50A, UPK1A, ZDHHC9, SEC23IP, SPPL3, ACER3, MAP2K1, SPTSSB, ATP11B, ATP11A, SPTSSA, TMEM110, ATP11C, GUCY2C, KCNK2, DCSTAMP, BFAR, CYP17A1, TGFBR3, HSPA13, SLC9A1, …	6178	1323	19662	1.22925	8.68114e-06	3.47247e-07	1.19397e-05
GOTERM_CC_DIRECT	GO:0005911~cell-cell junction	102	1.51178	1.85975e-08	CADM3, OCLN, CAPZA1, CD2AP, IQGAP1, AQP3, PNN, VCL, TIAM1, SLC2A2, SLC2A1, ILK, FRS2, PTPRJ, PCDHGA12, PTPRK, TWF1, MAGI3, CD3E, MYH2, VANGL2, PTPRU, CTNNA1, GRHL2, NCAM1, JUP, HEPACAM, DBN1, ITGAL, GRB2, DAG1, BMPR2, ITGB1, SCRIB, CDC42EP4, TEC, TRPC4, MYO1E, RPGRIP1L, LIN7C, ITGA4, VAV1, LIN7A, P2RX7, PLCG1, PKP2, ITGA5, PKP4, TMOD3, RAP1B, PDZD2, MYLK, RHO, CDC42BPB, SLC5A1, WASF2, GJA1, CXADR…	6178	201	19662	1.61504	2.1796e-05	8.38317e-07	2.99776e-05
GOTERM_CC_DIRECT	GO:0030426~growth cone	83	1.23018	9.28192e-08	ALS2, NRP1, SNCB, PREX1, DICER1, CRP, UTRN, SNCA, CPEB1, CXADR, IQGAP1, PCDHGB1, CTTN, CXCR4, MAPT, TRPV4, DLG3, PTBP2, PAK1, BOC, STX3, ARHGEF7, CRTAC1, STMN2, STMN4, OTX2, FMR1, PCDH9, STIM1, BASP1, SIGMAR1, HNRNPR, PCLO, THY1, NCAM1, NRSN1, ERC2, DBN1, MAP3K12, ORAI2, TSHZ3, SNX18, CDK5R1, USP9X, IGF2BP1, CTNND1, LRIG2, ABI1, ARPC5, TPM3, ARPC2, CRMP1, PTK2B, CNR1, LRRTM1, TOR1A, PAFAH1B1, NEF…	6178	159	19662	1.66135	0.000108778	4.02903e-06	0.000149617
GOTERM_CC_DIRECT	GO:0030027~lamellipodium	84	1.245	2.24316e-07	ALS2, SH3RF1, ENAH, SRCIN1, WASF2, IQGAP2, MTSS1L, AMOTL1, ITSN1, RAB3IP, KLHL2, MCF2L, ACTR3, CTTN, ILK, TRPV4, PIK3CA, PAK1, DPP4, DBNL, CLRN1, PLD1, CCDC88A, STX3, ROCK1, ARHGEF7, INPPL1, STMN2, ACTA2, FLOT2, FLOT1, PKN2, STXBP2, CTNNA1, CTNNA2, ARHGAP31, WASL, DBN1, SPATA13, PARVB, SRGAP2, ABLIM1, FGD1, KCNA2, ABLIM3, STX4A, DAG1, IGF2BP1, CTNND1, ABI1, RDX, ARPC5, CAPZB, ITGB1, SCRIB, PXN, P…	6178	164	19662	1.6301	0.000262864	9.38917e-06	0.000361578
GOTERM_CC_DIRECT	GO:0031965~nuclear membrane	108	1.60071	3.59068e-07	TMEM18, INTS2, RANGAP1, PRKG2, WTAP, EPC1, IL15RA, PUM2, AKIRIN1, INA, MCM3AP, MYO6, TMEM201, PCM1, NUPL2, NUPL1, AKAP6, C87436, TNRC18, LMNB1, CERS6, AHCTF1, CERS4, BCL2L1, CERS3, RCC1, CEPT1, SLC30A1, CERS2, CEP170, NUP50, NUP54, RAP1GAP2, AI464131, OSBPL3, OSBPL8, OSBPL6, RNF6, SYNE1, PRICKLE2, ADRA1A, NSMF, TMPO, GRK5, PHF8, PDCD6, SEPHS1, CDC14B, ELF4, PHF20, YBX1, EDNRB, TMEM109, AEN, PAK1,…	6178	226	19662	1.52088	0.000420739	1.45112e-05	0.000578786
GOTERM_CC_DIRECT	GO:0045121~membrane raft	121	1.79339	6.5474e-07	ADCY3, ADCY1, ADCY5, SLC6A3, SLC6A4, L1CAM, IQGAP1, ATP2B1, ATP2B2, PRKAR2B, UNC5A, SLC2A1, FAS, PAG1, RET, MDGA1, NTSR1, THY1, PTRF, PI4K2A, SDCBP, EMP2, CAV2, GNAI3, GNAI2, GNAI1, DAG1, ABCA1, ITGB1, EPHB1, STX12, KRAS, CNR1, DMD, SPAM1, CFLAR, TRPC4, LAMTOR1, MYO1C, TRPC5, TGFBR1, PODXL, TGFBR2, ITGA1, ARID3A, FURIN, ARID3C, VDAC1, ATP7A, CD55, CBLB, P2RX1, NEDD4, P2RX3, SMURF2, GHSR, PDZK1, S…	6178	262	19662	1.46982	0.000767062	2.55782e-05	0.00105538
GOTERM_CC_DIRECT	GO:0042995~cell projection	285	4.2241	6.93215e-07	ADCY3, CADM2, ADCY5, STRC, STRN, L1CAM, ITSN1, CD2AP, MEGF10, ATCAY, CTTNBP2, ATP2B4, RAB28, ILK, AIF1L, PTPRJ, DBNL, DAB2IP, ROCK1, MAGI1, PCM1, FARP1, CTNNA2, CD40LG, ATXN1L, DBN1, PALM, NEK3, CRIPT, IGF2BP1, ARF6, AFAP1L1, OCRL, ARFGEF2, SCRIB, EPHB1, EPHB2, FAM65B, ALCAM, TCTN2, OLFM1, HAP1, TUBB4A, KIF3B, OSBPL3, KIF3A, TAOK2, PTPN13, KCNK1, HOMER2, EPHA2, EPHA5, EPHA4, RNF6, CYP17A1, CCT4, …	6178	712	19662	1.27393	0.000812118	2.62077e-05	0.0011174
GOTERM_CC_DIRECT	GO:0005769~early endosome	107	1.58589	7.17047e-07	ALS2, SLC9A6, CHMP3, RUSC1, TLR3, TBC1D16, ATF6B, TRAK1, RAPGEF1, RAB21, MVB12B, DBNL, RET, RND2, MAPK1, TRAPPC9, RAB14, TGFBRAP1, VPS26B, ANKFY1, VPS26A, HMGB1, DERL2, CLCN3, DERL1, E430025E21RIK, RABGAP1L, ARF6, ASTN2, SNX3, ST8SIA2, OCRL, SLC11A2, TMEM127, ECE1, P2RY2, NUMB, RNF11, PLEKHJ1, MAP2K1, MYO1B, ATP11A, TPD52L1, FURIN, EPHA3, EPS15, RABEP1, HGS, RAP1A, PTPN1, UTS2R, NRP1, RAB5B, SORL…	6178	226	19662	1.5068	0.000840027	2.62615e-05	0.00115582
GOTERM_CC_DIRECT	GO:0043234~protein complex	255	3.77946	7.4281e-07	MEF2C, ALS2, RAB3GAP2, CDX2, PTGS2, UTRN, STRN, REST, CD2AP, SIN3A, ATP2B4, MYD88, GAB2, CD44, INCENP, ILK, AIF1L, PELI2, CAB39, RAPGEF1, SYK, BCR, MAGI2, SUCLG2, STRN3, MYH2, MECP2, PCM1, MYH9, ST13, MAPK1, DCAF7, MAPK6, RFC1, PTRF, UBR5, SIPA1L1, MLLT10, PDGFRA, GNAI1, NHP2L1, HOXA11, AKAP11, RIMS2, CALR, VPS72, TAL1, LHX1, DMD, NUP54, SASH1, TRPC4, BMP2, IKZF1, SMAD7, TGFBR1, SMAD6, CREBBP, SM…	6178	628	19662	1.29229	0.000870195	2.63807e-05	0.00119734
GOTERM_CC_DIRECT	GO:0015629~actin cytoskeleton	97	1.43768	8.57399e-07	CTTNBP2NL, MTSS1, ENAH, MAEA, SRCIN1, CROCC, PDLIM5, SNCA, KNTC1, IQGAP1, KLHL2, VCL, CTTNBP2, INTS6, ORC4, AIF1L, RARA, LRRC7, STAG2, H1F0, TWF1, BAIAP2, RAI14, TOPBP1, MYH9, CTNNA1, RPH3A, CTNNA2, ARPC1A, JUP, DBN1, CGNL1, ELL, PEAK1, ONECUT2, STK17B, AKAP13, DENND2A, ARPC5, CORO2B, CORO2A, CDC42EP1, ARPC2, CDC42EP4, BMF, FGD4, TAF5, SPPL2B, CSRP1, MYOZ3, MPRIP, DDX58, NMT1, ABL1, ABL2, MYH10, …	6178	201	19662	1.53587	0.00100437	2.95546e-05	0.00138205
GOTERM_CC_DIRECT	GO:0030175~filopodium	46	0.681784	8.6083e-07	PALM, ENAH, SRCIN1, UTRN, CRP, DAG1, IQGAP2, IGF2BP1, RDX, ABI1, CXADR, ITGB1, MTM1, CDC42, EZR, GPM6A, DMD, TRPV4, MSN, SNAP25, LRRC7, FGD4, B4GALT1, TWF1, PTPRZ1, MYO1B, INPPL1, ACTA2, BAIAP2, PODXL, ERMN, SLC9A3R1, KITL, UBE2Q1, ACPP, FARP1, RUFY3, EPHA4, MYO10, PPP1R9A, ITGA6, DEF6, KCNN3, DBN1, ARL4C, SPATA13	6178	77	19662	1.90128	0.00100838	2.88251e-05	0.00138758
GOTERM_CC_DIRECT	GO:0030659~cytoplasmic vesicle membrane	64	0.94857	1.24205e-06	NSG2, SNCA, WHAMM, LNPEP, ARHGAP21, AP1S3, PACSIN1, AP1S2, RALA, SAYSD1, RAB21, ZDHHC8, SPIRE1, CFTR, GPER1, TRPM2, ANKRD27, FMN2, ZDHHC17, SGSM1, KIF1B, SH3KBP1, TMEM184A, CLIP1, VAMP2, VOPP1, SNX18, YWHAZ, SNX15, PTCHD2, SNX7, RHBG, SFN, LRIG3, SLC32A1, CAMKV, N4BP3, PDE6D, AP3M1, ENTPD7, TOR1A, PIKFYVE, TBC1D4, SNX24, MYOF, RNF144A, FLRT1, TAOK2, HTT, YWHAB, YWHAE, AGTRAP, CADPS, YWHAG, YWHAH,…	6178	120	19662	1.69738	0.00145463	4.04349e-05	0.00200207
GOTERM_CC_DIRECT	GO:0016323~basolateral plasma membrane	95	1.40803	5.80935e-06	KCNC2, KCNJ16, ATP1B1, SLC13A5, PDGFB, SLC16A10, LEPR, SLC7A8, DSTYK, MEGF11, CXADR, ADORA1, MEGF10, SLC7A6, AQP3, SLC7A7, ATP2B1, NOD2, ATP2B4, SLC1A3, CD44, ANK3, SLC23A2, SLC2A2, SLC2A1, DLG4, DLG3, STK39, MSN, SLC4A1, SLC4A4, ADAM9, DLG1, SLC12A6, C5AR1, FLOT2, VANGL2, FLOT1, CFTR, CTNNA2, RHCG, ARRB1, SLC26A7, OTOF, SLC41A1, SLC40A1, PIANP, PALM, SLC38A3, CLDN19, ENPP1, STX4A, CLCNKA, DAG1, …	6178	203	19662	1.48939	0.00678546	0.000183999	0.00936379
GOTERM_CC_DIRECT	GO:0032993~protein-DNA complex	23	0.340892	6.97211e-06	IKZF1, HOXA11, SOX12, NFYC, NFYB, ESR2, NFYA, HMGA2, PAX2, TCF7L2, KCNIP3, JUP, SUZ12, EYA1, EP300, SP1, JUND, ATF6B, NFE2L2, KDM5A, RBPJ, CHD4, MED1	6178	31	19662	2.36127	0.00813805	0.000215012	0.0112379
GOTERM_CC_DIRECT	GO:0055037~recycling endosome	60	0.889284	9.80501e-06	SLC9A9, SLC9A6, AP1G1, GRIP1, SORL1, VPS53, VPS51, AMOTL2, TMEM230, FAM109A, TBC1D14, STX6, DENND6B, RAP2B, DYNC1I1, DENND6A, RAP2A, TNIK, RAP2C, SGK3, AVL9, ACKR2, CFTR, ACKR3, ACKR4, GPER1, LDLRAP1, RAB11FIP5, RAB11FIP3, UNC13D, PANK1, RAB14, FCHSD2, VAMP3, FCHSD1, RAB11FIP1, MYO5A, ARF6, EEA1, ST8SIA2, ARFGEF2, ITGB1, SLC11A2, BLOC1S2, ARHGAP44, RAB11B, RNF11, RAB11A, SLC31A2, AATK, RAB8A, PLE…	6178	116	19662	1.64616	0.0114257	0.000294611	0.0158037
GOTERM_CC_DIRECT	GO:0016324~apical plasma membrane	141	2.08982	9.81186e-06	KCNC2, ATP1B1, OCLN, SLC6A20B, SLC22A13, ATP1B2, OSMR, LMO7, DSTYK, ENPEP, JAG1, PRKG2, AMOTL1, AMOTL2, ATP2B1, ATP2B2, DAB2, ANK2, CD44, SLC2A2, SLC2A1, RAPGEF6, STK39, FAS, RAB27B, SLC12A6, PLD1, TNIK, VANGL2, SIPA1L3, PDE4D, PTPRO, SLC34A2, THY1, RHCG, RAB18, RAB14, PDGFRB, VAMP3, AKAP7, STC1, EMP2, CLCN3, KCNA1, BMPR2, CNTFR, SCRIB, SLC11A2, FAM65B, PTK2, UPK1A, P2RY2, NUMB, UPK1B, P2RY1, SLC…	6178	328	19662	1.36812	0.0114337	0.000287448	0.0158147
GOTERM_CC_DIRECT	GO:0012505~endomembrane system	59	0.874463	1.14845e-05	DMTN, SLC6A4, NBEA, ADORA1, RPS3, LNPEP, TBC1D15, RUNDC1, ADTRP, EVI5, MAP1LC3B, PGRMC2, TBC1D13, ATF6B, PARD3B, NSMAF, PPP1R14C, RNF34, TBC1D9B, MPP5, SLC9A3R1, TBC1D22B, TBCK, TBC1D22A, PITPNM2, SGSM1, PITPNM3, MON1B, TBC1D8B, SLC2A12, PARD3, SLC2A10, RABGAP1, TBC1D8, TBC1D9, RABGAP1L, ATP6V1B2, SLC11A2, CDC42EP2, STX12, LECT1, STX17, TBC1D4, TBC1D30, CDC42EP4, NBEAL1, RHEBL1, TBC1D10B, TMEM167…	6178	114	19662	1.64713	0.0133698	0.000328238	0.0185105
GOTERM_CC_DIRECT	GO:0014704~intercalated disc	32	0.474285	1.43167e-05	ATP1B1, SCN1A, SCN1B, GJA1, CXADR, KCNJ2, CAPZB, ITGB1, VCL, PTK2, ANK2, ANK3, PAK1, SLC4A1, SLC8A1, MYH1, SCN2A, ATP1A2, CTNNA1, JUP, TJP1, TMEM65, YWHAH, PGM5, XIRP1, DSG2, PKP2, AKAP6, SCN4B, DSC2, FHOD1, SLC9A1	6178	51	19662	1.99692	0.0166393	0.000399428	0.0230749
GOTERM_CC_DIRECT	GO:0005789~endoplasmic reticulum membrane	276	4.09071	1.53547e-05	SC5D, SLC9A6, PTGS2, VAPB, VKORC1L1, DNAJB14, SSR1, ERO1LB, PSKH1, CYP7A1, VMA21, CREB3L2, GM4847, LRRC7, RAB21, PLD3, PLD1, CYP3A13, PLD4, UBE2J1, ERGIC1, ERGIC2, VTI1A, PARP16, PITPNM1, MLEC, SURF4, EIF2AK3, TMX1, ERMP1, CYP1B1, POMK, TMX3, RIC3, TMCC1, CALU, STX18, STX17, ZDHHC9, TMED10, ZMPSTE24, TRAM1, SCD1, OSBPL5, SCD3, OSBPL3, OSBPL8, OSBPL6, TMEM110, ATP11C, GUCY2C, DCSTAMP, BFAR, NOTCH1…	6178	710	19662	1.23717	0.0178349	0.000418421	0.0247477
GOTERM_CC_DIRECT	GO:0009986~cell surface	247	3.66089	1.98043e-05	CD209A, STRC, L1CAM, LPAR1, CD44, FAS, CHRNA1, ISLR2, ADAM9, PTPRJ, PTPRK, C5AR1, BSN, PTPRT, SYNJ2BP, THY1, CCR9, ADAMTS9, CCR7, EGFLAM, TMPRSS11D, CD40LG, VEGFA, PDGFRA, TFPI, PDGFRB, CLEC5A, DCBLD2, ENPP1, RTP1, TMX3, RER1, CALR, KCNJ3, SLC11A2, DMD, PLAT, TRPC4, BMP2, IL1RL1, TGFBR1, TGFBR2, HILPDA, KCNK2, DCSTAMP, EPHA2, NOTCH2, EPHA4, CD55, NOTCH1, KCNJ6, NTRK2, TGFBR3, TREML2, GHSR, ENG, P…	6178	629	19662	1.24976	0.0229436	0.000527382	0.0319182
GOTERM_CC_DIRECT	GO:0005802~trans-Golgi network	78	1.15607	2.1365e-05	CLTB, AP1B1, AP4E1, AP1G1, VPS54, SORL1, TGOLN1, VPS53, NBEA, VPS51, DPY30, AP2B1, AP1S1, TMEM230, PACSIN1, 5330417C22RIK, FAM109A, TRAPPC6B, TGFBI, GOLGA1, RAB6A, D230025D16RIK, RAB21, AP3B1, STX6, SCAMP1, RBFOX1, NMNAT2, ADAM10, CHAC1, CHST2, BSN, CHST4, GPER1, M6PR, PCLO, PRKD1, NUCB1, NCK2, FNBP1L, RAB14, VAMP4, VAMP2, CPD, IFT88, PAM, AP1M1, ARFRP1, STX4A, ARFGEF2, OCRL, ARFGEF1, TJAP1, GOLP…	6178	164	19662	1.51367	0.0247291	0.00055629	0.034433
GOTERM_CC_DIRECT	GO:0043231~intracellular membrane-bounded organelle	288	4.26856	3.27754e-05	MEF2C, ALS2, SC5D, SLC9A6, SYT4, PTGS2, AQP8, SYT2, SNCA, RORC, SYNCRIP, RANGAP1, ACBD5, ATP2B1, ATP2B4, AGPS, CTGF, CYP7A1, PDHA1, SAYSD1, PLD1, CYP3A13, BRAF, CYP2D22, LIG1, ZFP326, CYP2E1, MECOM, CTNNA1, BCL2L11, ERGIC2, RPTOR, PITPNM2, PTRF, RYR3, ZWINT, RAB14, NEK6, GLG1, PALM, CDK5R1, CYP1B1, RHPN2, ALDOB, OAS2, CALR, TIPRL, CALU, PPP1R3D, PPP1R3C, PPP1R3B, STX16, CASZ1, TMED10, VEZF1, DNMT…	6178	751	19662	1.22048	0.037685	0.000834725	0.0528182
GOTERM_CC_DIRECT	GO:0001726~ruffle	50	0.74107	3.36092e-05	ALS2, TLN1, TLN2, WASF2, MTSS1L, CD2AP, KLHL2, IQGAP1, CTTN, ARHGAP1, PAK1, DBNL, MYO6, ROCK1, TRPM7, ARHGEF7, BAIAP2, CDK6, MYH9, SLC9A3R1, MYADM, MTMR14, PSD, FRMD4B, ACAP2, CLIP1, GNAS, MYO5A, FGD1, ARF6, RDX, ATP6V1B2, CYTH3, MTM1, EZR, SH2B1, WIPF1, RASA1, PODXL, ARFIP2, GAS7, MYO10, NOTCH1, S100B, PLCG1, PECAM1, RAB34, AMOT, TMOD3, ABL1	6178	95	19662	1.67504	0.0386249	0.000837748	0.0541615
GOTERM_CC_DIRECT	GO:0000790~nuclear chromatin	101	1.49696	4.8483e-05	MEF2A, THRB, CBX7, CITED2, H2AFV, SMARCD2, GATA3, H2AFZ, TRP63, H2AFY, H2AFX, RARA, CCAR2, H1F0, PHOX2A, DFFA, YY1, RELA, GABPA, ENC1, MECP2, ARID1A, H2AFJ, UHRF1, SMARCE1, JUN, MCMBP, AKAP8, RAD17, SMARCA4, HMGB2, TIPIN, RCC1, SRF, SLX4, TAL1, JUND, HNRNPC, TCF4, RUNX2, ASF1A, RUNX3, ASXL2, SETDB1, TRP53, TAF5, EME1, CREBBP, ASXL1, SMAD4, SMAD2, TRPS1, SMARCC1, RFX3, TCF12, NCOR1, KLF4, E2F1, EZ…	6178	228	19662	1.40983	0.0552391	0.00118312	0.0781219
GOTERM_CC_DIRECT	GO:0031201~SNARE complex	30	0.444642	5.44727e-05	SNAP29, SYT1, CPLX2, CPLX1, STX4A, BET1, SNX4, STXBP5L, BLOC1S6, STX12, STX18, STX17, STX16, SYN2, SEC22C, SNAP25, SCAMP5, STX6, STX3, STXBP2, STX1B, VTI1A, VAMP4, VAMP3, GOSR2, GOSR1, VAMP2, DOC2B, YKT6, STX5A	6178	49	19662	1.94852	0.0618485	0.00130209	0.0877694
GOTERM_CC_DIRECT	GO:0008021~synaptic vesicle	61	0.904106	0.000100704	SYT1, KCNC4, SYT4, SYT2, SNCA, COPS4, GABBR1, MFF, CTTNBP2, TMEM230, TRIM9, PDE4B, DLG4, SV2B, DNAJC5, SV2A, CDK16, SCAMP5, SCAMP1, DDC, STX3, MYLK2, RPH3A, STX1B, VTI1A, SYPL, VAMP2, SLC40A1, MYO5A, STON2, RAB3A, RAB3B, CLCN3, RAB3C, STX4A, MME, GIPC1, ATP6V1G1, SYPL2, MTMR2, SLC32A1, SYN2, TOR1A, RAB11B, ENTPD1, SNAP25, APBA1, HAP1, RAB8A, SNAPIN, SLC6A17, PARK2, DGKI, KIF3C, SYNGR3, VDAC1, LAM…	6178	126	19662	1.54077	0.111332	0.00235784	0.162203
GOTERM_CC_DIRECT	GO:0008076~voltage-gated potassium channel complex	42	0.622499	0.000119682	KCNH1, KCNC2, KCNC1, KCNC4, SCN3A, KCNAB1, KCNA2, DPP10, KCNA1, KCNA4, KCNA6, KCNJ2, KCNA7, KCNIP1, KCNMB1, KCNIP3, KCNMB2, KCNS3, KCNQ5, CTTN, KCNQ4, KCNQ3, KCNE1, DLG4, CNTNAP2, CNTNAP1, KCNQ2, KCNG3, SNAP25, KCNG1, DLG2, KCNB1, SCN2A, KCNK2, KCNV2, LRRC26, KCNV1, KCNT2, CNTN2, KCNF1, VAMP2, CALM1	6178	79	19662	1.69201	0.130882	0.00274673	0.192744
GOTERM_CC_DIRECT	GO:0000151~ubiquitin ligase complex	46	0.681784	0.000178306	BMI1, UBE2D2A, SYVN1, UBE2V1, MED24, ASB15, ARIH1, ARIH2, DNAJA1, ANKIB1, RNF11, FBXL12, 4933402N03RIK, RCHY1, ITCH, DYRK2, UBE2D1, FBXO21, FBXO8, RNF144A, RNF144B, BRCC3, UBE4A, RNF19A, UBE4B, MED12, CDK8, UBR3, CCNC, UBR1, PARK2, DCUN1D1, NEDD4, RNF2, MED17, IKBKG, ASB3, CAND1, SMURF2, RNF19B, DCUN1D3, RNF20, DCUN1D4, DCUN1D5, MED1, FBXO11	6178	90	19662	1.62665	0.188599	0.00401103	0.287027
GOTERM_CC_DIRECT	GO:0043198~dendritic shaft	34	0.503928	0.000195009	JPH4, CRIPT, PREX1, GABBR1, GIPC1, LPAR1, PRKAR2B, SLC1A2, ARPC2, KIRREL, ILK, DLG3, KIRREL3, HCN1, ARHGEF2, SLC8A1, FMR1, SLC12A5, NLGN1, NLGN2, GRIA3, GPER1, ASIC1, NTSR1, HOMER1, GRIA2, GSK3B, MAP2, GRIP2, SYNGAP1, CACNA1C, DBN1, SEZ6, CACNA1B	6178	61	19662	1.7739	0.204332	0.00430341	0.313875
GOTERM_CC_DIRECT	GO:0030315~T-tubule	32	0.474285	0.000266128	CACNA2D1, SLC8A1, SCN1A, SCN1B, NOS1AP, SCN2A, CACNB1, RDX, ATP1A2, CLTC, KCNJ2, KCNJ12, KCNJ3, KCNJ5, VDR, IGF1R, PRKAR2A, ATP2B4, EZR, ANK2, SLC30A1, ANK3, PPP3CB, ADRA1A, AKAP6, AKAP7, MSN, CACNA1C, CASQ1, AHNAK, DLG1, SLC9A1	6178	57	19662	1.78671	0.267978	0.00576009	0.428115
GOTERM_CC_DIRECT	GO:0005912~adherens junction	31	0.459463	0.000310809	MTSS1, PARD3, SHROOM3, CTNND2, 9430020K01RIK, JAG1, CXADR, ITGB1, CDH5, VCL, TRPV4, LIMD1, APC, TMEM204, MAGI1, MYO1E, SPTBN4, WNK3, VEZT, CTNNA1, CTNNA2, EPHA5, NOTCH1, TJP1, TMEM47, RND1, PKP2, EFNA5, SYNM, PIANP, ADAM15	6178	55	19662	1.79382	0.305334	0.00660219	0.499823
GOTERM_CC_DIRECT	GO:0044295~axonal growth cone	19	0.281607	0.000345984	FLRT3, PARD3, NIN, KIF5B, LIMK1, L1CAM, NRXN1, EPHA4, SMO, GPM6A, TIAM1, MAPT, PTCH1, BOC, DBN1, SNAP25, OLFM1, AATK, APC	6178	28	19662	2.15961	0.333399	0.00721605	0.556242
GOTERM_CC_DIRECT	GO:0043195~terminal bouton	54	0.800356	0.000397188	KCNC2, SYT1, SNCB, GRIK2, GRIK3, SYT2, SYNJ1, SNCA, L1CAM, ITSN1, CLTC, ADORA1, CALB2, AP1S1, PACSIN1, AAK1, ILK, DNAJC5, SV2B, SV2A, USH2A, STX6, SCAMP1, PTPRN2, STXBP1, MYLK2, NTSR1, PCLO, VTI1A, VAMP2, ERC2, UNC13C, EPN1, SNAP29, RAB3A, CPLX2, CPLX1, CCK, NAPA, PFN2, PPP2CA, SYN2, SNAP25, AP2M1, SGIP1, GRIA3, DPYSL2, PARK2, TBC1D24, GRIA2, P2RX3, NTRK2, SLC18A2, ATP6V0A1	6178	113	19662	1.52088	0.37224	0.0081351	0.638316
GOTERM_CC_DIRECT	GO:0005815~microtubule organizing center	70	1.0375	0.000401033	TLN1, MLPH, FAM110C, TAF1D, G6PDX, FAM110B, PAX2, LATS1, LATS2, HOOK3, SLC1A4, KIF2B, CDC42, NDE1, PSKH1, DAB1, EVI5, SLMAP, ATF6B, SPECC1L, KIF5B, SUCLG2, RELB, FLOT1, RBBP6, TACC1, FRY, TACC2, RAB11FIP5, MAPK1, SPAG9, FOPNL, RAB11FIP3, FGFR1OP, CLIC5, PLA2G6, PDCD6IP, NEK6, NEK7, CEP97, TRIOBP, PPP4R2, RABGAP1, ALDOB, ABCA2, NR3C1, ARFGEF2, DDHD2, TUBGCP3, EIF3A, PTK2, FIGN, CRMP1, RAB11B, PAFA…	6178	155	19662	1.4373	0.375063	0.0080725	0.644476
GOTERM_CC_DIRECT	GO:0033268~node of Ranvier	13	0.192678	0.000427849	SCN1A, KCNQ3, SCN1B, ANK3, SCN2A, SPTBN4, NFASC, CNTN2, DAG1, SPOCK1, SCN8A, KCNQ2, DLG1	6178	16	19662	2.58585	0.394407	0.00846476	0.687432
GOTERM_CC_DIRECT	GO:0043204~perikaryon	68	1.00786	0.000430228	KCNC2, KCNAB1, GRIK2, EFNA2, CRHBP, GRIK3, TTLL7, TOP1, PDPK1, KLHL24, TMEM100, HNRNPA2B1, FMR1, PDE10A, ESR2, CNGA3, NTSR1, DDN, CNGA4, CNGA2, MAPK1, CTSL, PI4K2A, NUCB2, MAPK9, RELN, MAPK8, NGFR, PAM, CCK, CLCN2, KCNA2, KCNA1, CTNND2, ASTN1, ASTN2, PCSK2, NAIP6, ARPC2, ENO2, PCMT1, CAMK2B, OLFM1, NEFM, SYNPO, BRD1, MAP2K1, CPNE5, KCNB1, SLC12A5, MAP1B, MAP2K4, ITGA1, NEUROG1, GRIA3, MAPK10, KCN…	6178	150	19662	1.44277	0.396093	0.00837036	0.691241
GOTERM_CC_DIRECT	GO:0044306~neuron projection terminus	15	0.222321	0.00044325	SYT1, FLRT1, MOB2, SYT4, PTGER4, PTBP1, BSN, MME, VTI1A, SLC32A1, DMD, DLG4, VAMP2, GAD1, APC	6178	20	19662	2.38694	0.405244	0.00848193	0.712094
GOTERM_CC_DIRECT	GO:0000159~protein phosphatase type 2A complex	14	0.2075	0.000444872	PPP2R1A, NKD1, PPP2R3A, PPP2R5A, STRN3, PPP2CA, PPP2R5D, PPP2CB, PPP2R5C, STRN, PPP2R5E, PPP2R2C, PPP2R2D, PPP2R2A	6178	18	19662	2.47534	0.406374	0.00837611	0.714691
GOTERM_CC_DIRECT	GO:0005730~nucleolus	310	4.59463	0.000493454	S100A3, PPP1R26, RORC, SELENBP1, SELENBP2, MXI1, CD2AP, CIAPIN1, DDX17, G2E3, SIN3A, AGPS, DHX37, DHX33, H2AFY, SAP30L, ZRSR2, SDR9C7, STAG2, PITX1, OXR1, H1F0, NUDT16, IKBKAP, PIK3CB, RREB1, TAF4B, SKP2, MED12, OLA1, CCDC137, ERGIC2, RFC1, PRKRIP1, ZZZ3, CDCA7L, SRP72, ATXN1L, TMX1, SDAD1, MOB2, CRIPT, NHP2L1, HUS1, NIFK, BOP1, ARFGEF1, COIL, NAT10, VEZF1, ZFP346, S100A16, TAOK2, SUB1, SMAD7, EM…	6178	842	19662	1.17173	0.439245	0.00914004	0.792447
GOTERM_CC_DIRECT	GO:0005643~nuclear pore	34	0.503928	0.000621632	ENY2, NUP98, NUP160, XPO4, AHCTF1, EIF5A, NUP93, RANGAP1, NUP214, POM121, TMEM33, DDX19A, SEH1L, NUP50, NUP54, RANBP2, LBR, KPNB1, MCM3AP, RANBP17, NUP153, MYO1C, NXF1, POM121L2, NUPL2, NUPL1, SENP2, KPNA6, KPNA4, XPO7, KPNA3, EIF5A2, KPNA2, KPNA1	6178	64	19662	1.69075	0.517502	0.0113226	0.997325
GOTERM_CC_DIRECT	GO:0031901~early endosome membrane	43	0.63732	0.000736609	KCNH1, CLCN3, SLC9A6, MMGT1, RAB5B, SNX6, HPS6, STAM2, SNX8, SNX16, PML, SNX4, EEA1, SNX3, OCRL, LLGL1, EPHB1, MTMR2, DNAJC13, ZFYVE16, PIKFYVE, STAM, CLVS1, EHD1, EHD4, SNX27, RUFY1, CFTR, APPL1, LDLRAD4, EPS15, RAB11FIP5, EPHA4, PLEKHF2, EPHA8, TMEM163, PI4K2A, ZFYVE28, RAB14, HGS, TMEM184A, SNX13, PMEPA1	6178	87	19662	1.573	0.578369	0.0131987	1.18077
GOTERM_CC_DIRECT	GO:0016023~cytoplasmic, membrane-bounded vesicle	67	0.993034	0.000960524	DMTN, CHMP3, GRIP1, FAM3C, RUSC1, ZFYVE21, CHIC1, PDPK1, CD93, CXCR4, MAPKAP1, ARL14, RAB6B, USP14, ALS2CL, ARHGEF2, MYO6, CCDC88A, C5AR1, SGK3, SOCS1, ANP32E, ARRDC4, SIGMAR1, SENP2, ARRB1, FNBP1L, SORT1, PDGFRB, WASL, NRSN1, ANKFY1, ADD2, NGF, FGFR1, SNX18, SNX6, AGFG1, KCNA1, CXXC4, GIPC1, ABCA2, ARFGEF2, NUMB, SLC30A4, RAB11B, SLC30A2, FASL, SPERT, WIPF1, SLC30A8, HAP1, SLC30A7, NTF3, MYO1C, …	6178	151	19662	1.41214	0.675761	0.01692	1.53709
GOTERM_CC_DIRECT	GO:0030665~clathrin-coated vesicle membrane	11	0.163035	0.000976861	DBNL, DAB2, AP1M1, AP1B1, AP1G1, HIP1R, CEMIP, DENND1A, VAMP3, HIP1, AP3B1	6178	13	19662	2.69296	0.681916	0.0169508	1.56305
GOTERM_CC_DIRECT	GO:0043194~axon initial segment	11	0.163035	0.000976861	NRCAM, SCN1A, KCNQ3, CCK, ANK3, SCN2A, SPTBN4, NFASC, SCN8A, KCNQ2, LRRC7	6178	13	19662	2.69296	0.681916	0.0169508	1.56305
GOTERM_CC_DIRECT	GO:0017053~transcriptional repressor complex	31	0.459463	0.00101153	CDX2, ARID4A, LIN9, HDGF, REST, ZBTB16, PRDM16, CBX5, CORO2A, SIN3A, MIER1, GFI1, AKIRIN2, INSM1, TBL1XR1, CTBP2, RCOR3, RCOR1, YWHAB, RUNX1T1, SKI, SPEN, PHF12, HDAC4, CCND1, SMARCE1, JUN, SP3, JAZF1, NCOR1, C1D	6178	58	19662	1.70104	0.694594	0.0172916	1.61809
GOTERM_CC_DIRECT	GO:0031234~extrinsic component of cytoplasmic side of plasma membrane	35	0.518749	0.00105471	SNX18, CAV2, KCNAB1, FERMT2, CYTH3, ESYT2, KCNIP1, IQGAP1, SRC, ESYT3, CYLD, PTK2, KRAS, PTK2B, TIAM1, DLG4, TGM3, CSK, CDK16, DTNA, TEC, SYK, LYN, FARP1, TYK2, STYK1, ATP2A2, JAK1, TXK, JAK2, RGS8, JAK3, ABL1, ABL2, SRMS	6178	68	19662	1.63809	0.709679	0.0177645	1.68661
GOTERM_CC_DIRECT	GO:0005813~centrosome	168	2.49	0.00106957	ALS2, RAD51D, DYNC1LI2, CROCC, ITSN2, HOOK3, KIF13A, CCDC141, HOOK2, PRKAR2B, PRKAR2A, KIFAP3, PDE4B, VPS4B, H2AFY, PRKACB, RPRD1B, CEP85, C2CD3, ROCK2, SGOL1, MED12, OLA1, ESPL1, TOPBP1, PDE4D, TXNDC9, PCM1, RIC8B, DCTN4, ELL2, MIB1, FOPNL, DCLRE1B, CEP350, FGFR1OP, NEK9, TFAP2A, CLIP1, FBXL7, NFE2L2, MDH1, CEP97, IQCB1, GNAI3, MPLKIP, NEK3, GNAI2, BBS7, GNAI1, LRRCC1, CEP164, MAPKAPK2, BCL2L1, …	6178	435	19662	1.22914	0.714696	0.0177576	1.71018
GOTERM_CC_DIRECT	GO:0000785~chromatin	57	0.84482	0.0014037	1700013H16RIK, HMGN2, MAU2, HR, HLCS, CBX1, REST, MEN1, ANKRD17, SIN3A, RAD21, TRP63, PARG, H2AFY, BAHCC1, H2AFX, STAG2, FANCC, SATB1, ESCO1, UBE2A, HNRNPA2B1, MBD4, TOX4, HMGA2, HMGA1, EP300, ARRB1, CCND2, NFE2L2, JMJD1C, TRP73, MED1, TNRC18, AHCTF1, HIC1, RPA2, NIPBL, KDM3A, KDM3B, BAHD1, HMGA1-RS1, TRP53, PDS5B, NUCKS1, CREB1, PPP1R10, SIRT1, SMC3, SUV39H2, FAM178A, PLK3, NEDD4, PLK1, PARPBP, …	6178	126	19662	1.43974	0.807236	0.0229204	2.23879
GOTERM_CC_DIRECT	GO:0000932~cytoplasmic mRNA processing body	37	0.548392	0.00143654	CARHSP1, CNOT2, CPEB1, CNOT7, POLR2D, LIN28A, TRIM71, LSM14A, PATL1, ZFP36L1, TOP1, EDC3, PUM1, AGO1, ZC3H12A, RC3H2, AGO3, LIMD1, AGO4, LSM2, LSM1, TNRC6B, TNRC6A, RC3H1, SAMD4B, PAN2, PAN3, YTHDF2, CAPRIN1, TRIM21, AJUBA, PSMA2, EIF4E, DCP2, DCP1A, PNRC2, XRN1	6178	74	19662	1.59129	0.814526	0.0231289	2.29061
GOTERM_CC_DIRECT	GO:0031519~PcG protein complex	17	0.251964	0.00147122	BMI1, YY1, SCML2, CBX4, CBX2, CBX7, CBX6, CSNK2A2, PHC3, PCGF5, PCGF3, KDM2B, CSNK2A1, PCGF6, RNF2, UBAP2L, BCOR	6178	26	19662	2.08092	0.821924	0.0233604	2.3453
GOTERM_CC_DIRECT	GO:0005891~voltage-gated calcium channel complex	16	0.237142	0.00165623	CACNA2D1, CACNB1, PPM1A, CACNB2, PDE4D, CACNG2, CACNB4, CACNG1, CACNA2D2, PDE4B, CACNA1G, CACNA1H, CACNA1E, CACNA1C, CACNA1D, CACNA1B	6178	24	19662	2.12172	0.856685	0.0259112	2.63654
GOTERM_CC_DIRECT	GO:0030496~midbody	58	0.859641	0.00187887	LZTS2, CHMP3, PRC1, CHMP4C, FAM175B, VPS37B, AURKB, IQGAP1, ARL2BP, KIF13A, CDC42, KLHL9, INCENP, SLC2A1, RALB, RALA, KIF14, RAP2A, PKN2, TXNDC9, ECT2, TACC1, RAB11FIP4, PITPNM1, RAB11FIP3, ZFYVE26, KLHL13, ARL8A, ARL8B, CTDP1, SPAST, TRIOBP, MPLKIP, GNAI3, GNAI2, GNAI1, CTNND1, ARF6, RDX, CEP55, CYLD, MAP10, SH3GLB1, HSPA5, GDI1, KIF3B, PSRC1, BIRC6, PTPN13, SYNE1, PLK1, IST1, SVIL, ANXA11, PKP4…	6178	130	19662	1.41992	0.889651	0.0289605	2.98595
GOTERM_CC_DIRECT	GO:0042734~presynaptic membrane	37	0.548392	0.00193651	KCNH1, KCNC2, SYT1, GRIK2, KCNA2, KCNA1, GABBR1, L1CAM, ADORA1, SCRIB, SLC1A2, SNPH, SNAP25, CAMK2A, LRFN3, DLG1, STX3, NRXN2, NRXN3, FMR1, PICK1, DENND1A, NLGN2, PCDH8, GPER1, NRXN1, GRM1, STX1B, KCTD8, ZDHHC17, GRM3, GRIA2, PI4K2A, GRM6, ERC2, UNC13C, KCTD12	6178	75	19662	1.57007	0.896873	0.0294496	3.07621
GOTERM_CC_DIRECT	GO:0030173~integral component of Golgi membrane	27	0.400178	0.00194456	IER3IP1, SGMS2, ST8SIA1, RER1, ST8SIA3, SGMS1, ST8SIA2, ST3GAL1, ST3GAL2, SLC35B3, ST3GAL5, SLC35B4, B4GALNT2, PCSK7, QSOX1, TEX261, B4GALNT1, SYS1, ACER3, ST6GAL1, ACER2, NDFIP1, RFNG, SAMD8, ST8SIA6, CUX1, STEAP2	6178	50	19662	1.7186	0.897843	0.029192	3.08881
GOTERM_CC_DIRECT	GO:0005938~cell cortex	63	0.933748	0.0020927	HIP1R, FAM110C, SNCA, FERMT2, CD2AP, CTTNBP2, ACTR2, CTTN, CTGF, ITCH, FGF1, COL10A1, DBNL, ARHGEF7, ERMN, FBLIM1, RAI14, SPIRE1, ARHGEF9, MYH9, RIC8B, FRY, PRKD1, FMN2, ARHGAP32, CAPN10, FNBP1L, DBN1, WDR43, MELK, PARD3, SHROOM2, FRYL, AKAP13, CDC42SE1, ARF6, GIPC1, ASTN2, PXN, EZR, FGA, PTK2B, CLASP1, PAFAH1B1, CLASP2, TRAF6, GAD1, APC, DVL2, PARD6B, MAP2K1, ARFIP2, NDFIP1, AGTRAP, ITPR2, MYO10…	6178	144	19662	1.39238	0.914155	0.0309868	3.32041
GOTERM_CC_DIRECT	GO:0016605~PML body	45	0.666963	0.00210101	ELF4, MKNK2, PML, TRIM16, ZBTB16, TCF7L2, PTEN, CBX5, NR2C1, PATL1, RPA2, SUMO2, MAX, N4BP1, TRIM8, MORC3, TRP53INP2, NSMCE2, AGAP3, TRP53, SATB1, ZMYM2, CREBBP, SPTBN4, TOPBP1, SKI, RB1, PPARGC1A, SIRT1, UBN1, RGS14, SENP2, ATRX, IKBKE, RNF6, HIPK1, RNF4, HIPK3, SP3, HIPK2, TDG, PIAS1, LRCH4, CHFR, KAT6A	6178	96	19662	1.49184	0.914989	0.0307204	3.33339
GOTERM_CC_DIRECT	GO:0045177~apical part of cell	52	0.770713	0.00236349	AQP8, LGMN, JAG1, ENPEP, ATP2B1, CDC42, DAB1, SLC25A27, MSN, DPEP1, C5AR1, MYO6, ARHGEF18, SIPA1L3, EDAR, SLC9A3R1, PCM1, ATP6V1C1, CTSL, OTOF, EDA, EMP2, IFT88, CHL1, ACVR1, PARD3, SHROOM3, USP9X, RDX, SLC11A2, EZR, FAT4, NUMB, CAR2, REEP6, DVL2, PLAT, PARD6B, NIN, MYO1B, FZD3, HOMER1, HOMER2, ACPP, TJP1, ITGA8, PDZD2, ATP6V0A4, PDZD3, MGST1, VLDLR, CLCN5	6178	115	19662	1.43908	0.937544	0.0340721	3.74244
GOTERM_CC_DIRECT	GO:0035098~ESC/E(Z) complex	12	0.177857	0.00237101	SUZ12, TRIM37, AEBP2, RBBP4, PHF19, MTF2, JARID2, EZH1, EZH2, EED, H2AFY, SIRT1	6178	16	19662	2.38694	0.938093	0.033764	3.75412
GOTERM_CC_DIRECT	GO:0098793~presynapse	32	0.474285	0.00238257	STON2, SNAP29, CPLX3, SYT4, SLC6A3, SLC6A4, SYNJ1, AP1S2, PAK1, HIP1, STX3, NRXN3, FMR1, NLGN1, LIN7C, BSN, PARK2, NRXN1, RPH3A, STX1B, LIN7A, CADPS, P2RX7, SLC6A9, SYDE1, OTOF, C1QL1, SYT13, SYT15, UNC13C, DOC2B, CACNA1B	6178	63	19662	1.61655	0.938928	0.0335193	3.7721
GOTERM_CC_DIRECT	GO:0031985~Golgi cisterna	11	0.163035	0.00245376	PLD1, GOLPH3, STX16, GOLPH3L, SORL1, RAB34, BET1, GCNT1, FURIN, ACPP, GGTA1	6178	14	19662	2.5006	0.943828	0.034096	3.88273
GOTERM_CC_DIRECT	GO:0043209~myelin sheath	80	1.18571	0.00267259	UQCRC2, GFAP, ATP1B1, PDIA3, TSPAN2, PITPNA, PGAM1, CNP, COX5A, UQCRFS1, CLTC, CANX, CKB, CDC42, PACSIN1, ACTR1A, SLC25A3, RALA, SRD5A1, CNTNAP1, MSN, PDHA1, PLCB1, SUCLA2, INA, ACO2, SLC25A5, ERMN, CYCS, STXBP1, THY1, NCAM1, ATP6V1A, IGSF8, GNB1, TPPP, DLD, CNTN2, CNTN1, PDCD6IP, MDH1, ARF6, NAPA, RDX, STIP1, CLDN11, ATP6V1B2, NAPB, GPI1, SERINC5, EZR, HRH3, BCL2, SYN2, ENO2, HSPA5, EHD1, NEFL, …	6178	192	19662	1.32608	0.956564	0.0366504	4.22205
GOTERM_CC_DIRECT	GO:0016363~nuclear matrix	45	0.666963	0.00269071	RNASEL, MAEA, LMNB1, PML, AHCTF1, HLCS, ARFGEF1, GHRHR, MEN1, HNRNPM, VDR, GFI1B, SORBS1, MAT1A, MORC3, FIGN, ATF6B, ANP32A, SRRM1, GFI1, TRP53, SATB1, DNMT3A, ZFP326, YY1, SPTBN4, ENC1, LMNA, RUNX1T1, SPARC, PRKCD, SMC3, ATXN1, UHRF1, DCAF7, ATXN7, CFL2, PSPC1, NSMF, JAK2, AKAP8, PHF5A, TGFB1I1, MATR3, THOC1	6178	97	19662	1.47646	0.957479	0.0364686	4.25009
GOTERM_CC_DIRECT	GO:0031252~cell leading edge	29	0.429821	0.00282459	YWHAZ, ABI1, CD2AP, IQGAP1, SCRIB, PXN, ACTR3, SLK, ARPC2, CXCR4, AAK1, ARHGAP1, PAFAH1B1, CLASP2, SSX2IP, BCAS3, CCDC88A, LDB1, LDB2, MYH9, RAPH1, JMY, ATP7A, BSPRY, ARF1, WASL, ABL1, PHLDB2, CDC42BPB	6178	56	19662	1.64812	0.96367	0.0378143	4.45707
GOTERM_CC_DIRECT	GO:0000123~histone acetyltransferase complex	16	0.237142	0.00294391	ELP3, IKBKAP, KAT7, KAT2B, KANSL2, WDR5, CREBBP, KANSL1L, HCFC1, PHF20, TRRAP, JADE1, JADE2, JADE3, EP300, OGT	6178	25	19662	2.03685	0.968424	0.0389383	4.64118
GOTERM_CC_DIRECT	GO:0031594~neuromuscular junction	32	0.474285	0.00324697	KCNC4, CDK5R1, EFNA2, UTRN, SPOCK1, ITGB1, ANK3, SV2A, CHRNA1, NEFM, DLG1, PDZRN3, MYH9, PCLO, SYNGR3, COL4A5, TBC1D24, HDAC4, PRKCQ, EPHA4, P2RX7, PPP1R9A, EPHA7, COLQ, KCNN3, PRKAR1A, DOK7, FCHSD2, FCHSD1, LRP4, MYH10, F2R	6178	64	19662	1.59129	0.977888	0.0423895	5.10733
GOTERM_CC_DIRECT	GO:0030136~clathrin-coated vesicle	30	0.444642	0.00331199	STON2, SNX18, HIP1R, AP1G1, ASTN1, ASTN2, SNX3, OCRL, CLTC, DAB2, FAM109A, AAK1, NUMB, CLVS1, CLINT1, FCHO2, HIP1, SGIP1, DVL2, SCAMP1, PIK3C2A, HTT, DENND1A, VTI1A, DENND1B, EPS15, SH3BP4, SORT1, VAMP3, VAMP2	6178	59	19662	1.61826	0.979516	0.0427459	5.20705
GOTERM_CC_DIRECT	GO:0010008~endosome membrane	54	0.800356	0.00336617	STEAP3, CHMP5, PLEKHM1, GNPNAT1, SLC6A4, VPS37B, TLR3, VPS53, KIF13A, TMEM175, DNAJC13, VPS4B, SHC1, LEPROT, RET, ARHGAP32, CHMP1B, ACAP2, SORT1, RAB15, STEAP2, WDR44, VPS26A, ANKFY1, PMEPA1, SNX18, ABCA2, SNX3, ITM2B, TPCN1, TPCN2, UBE2D3, STX12, SLC48A1, PIKFYVE, TBC1D5, EHD1, MRC1, PRAF2, MYO1B, SNX25, SPPL2B, NDFIP1, FIG4, APPL1, DCSTAMP, MICALL1, LAMP1, UBA1, NTRK2, GGA1, GGA3, VPS25, CLCN5	6178	122	19662	1.40868	0.98078	0.0429589	5.29008
GOTERM_CC_DIRECT	GO:0010494~cytoplasmic stress granule	21	0.311249	0.00351152	FMR1, G3BP1, IGF2BP1, MBNL1, LIN28A, LARP4B, CAPRIN1, YBX1, NUFIP2, LSM14A, ATXN2, EIF4E, ATXN2L, DDX3X, EIF2S1, TIAL1, TIA1, PUM1, PUM2, GRB7, RC3H1	6178	37	19662	1.80633	0.9838	0.0442939	5.51247
GOTERM_CC_DIRECT	GO:0019898~extrinsic component of membrane	40	0.592856	0.00356564	SNX18, SNX6, SNX8, SNX7, EPB41L4A, RDX, SNX4, SYT6, SNX3, MYLIP, MCF2L, WDR45B, ATG2B, BLOC1S6, FRMD3, MTMR3, FRMD5, EZR, OSR1, STK39, MSN, NSMAF, EHD2, NBEAL1, PTPN3, PTPN4, BSN, RPH3A, WIPI2, BCL2L11, FARP1, MICALL1, NMT2, NMT1, SNX33, SYT15, SNX30, ALOX8, SNX10, SNX11	6178	85	19662	1.49769	0.984799	0.0444846	5.59517
GOTERM_CC_DIRECT	GO:0009898~cytoplasmic side of plasma membrane	25	0.370535	0.00389521	PTPN7, LOR, GM2A, PTPN3, G6PDX, PTPN4, KIT, NTSR1, LDLRAP1, PTEN, BIRC2, ATP2B1, JUP, DSG1A, PGM5, RGS2, PTP4A1, PKP4, MSN, TRAF6, TRAF5, CHUK, RAB21, TRAF3, DLG1	6178	47	19662	1.69286	0.989684	0.0479939	6.09721
GOTERM_CC_DIRECT	GO:0032580~Golgi cisterna membrane	34	0.503928	0.00418621	GALNT3, GAL3ST3, GALNT1, MOB4, FUT9, FUT8, NSG2, ASAP2, UXS1, ST3GAL1, NAGPA, ST3GAL2, TMED2, GOLPH3L, GOLGA1, FUT4, FUT1, B4GALT4, GGTA1, RAB21, A3GALT2, B4GALT5, B4GALT1, ST6GAL1, B4GALT3, FUT11, COG3, CSGALNACT1, NUCB1, PITPNM1, CHSY3, GOLPH3, SORT1, CHSY1	6178	70	19662	1.54583	0.992676	0.0509593	6.53844
GOTERM_CC_DIRECT	GO:0030673~axolemma	13	0.192678	0.00431548	KCNH1, KCNC2, KCNC1, MYO1D, GABBR1, ADORA1, SLC1A2, ANK1, ROBO1, SPTBN1, MAPK8IP3, CNTNAP2, ROBO2	6178	19	19662	2.17756	0.993709	0.0519562	6.73381
GOTERM_CC_DIRECT	GO:0070062~extracellular exosome	900	13.3393	0.00437614	GDA, PGAM1, ITSN2, CUL3, SERPINE1, VPS4B, DHX36, CAB39, RAB27B, GATM, RREB1, PTBP1, MYLK4, LIFR, PIK3IP1, MARK3, MYH9, THY1, JUP, MAPK1, TMPRSS11D, PRKRIP1, ABAT, ARL8A, ARL8B, CRTC2, AHCTF1, GSTCD, ARF6, BCL2L2, SCRIB, ALCAM, PFN2, KLKB1, UPK1A, UPK1B, EFR3A, FGL2, KIF3B, KIF3A, TAOK1, UPB1, ASXL1, SERPINI1, VDAC1, COL14A1, ARF1, LASP1, ARF3, ARF4, SMURF1, CDC42BPB, SRSF1, GM94, FGF9, SLC20A2, U…	6178	2674	19662	1.07118	0.994143	0.0521344	6.82535
GOTERM_CC_DIRECT	GO:0005901~caveola	40	0.592856	0.0045743	CAV2, SLC27A1, ATP1B1, PTGS2, ATP1B3, BMPR2, SRC, IGF1R, VDR, S1PR1, HMOX1, SLC2A1, FASL, SCARB1, SPRED1, EHD2, MYOF, TRPC4, NOS1AP, FLOT2, TGFBR1, FLOT1, TGFBR2, ATP1A2, SMO, MAPK1, ADRB2, GNAQ, PTRF, LRP6, CACNA1H, AKAP6, EFNA5, LRP8, JAK2, PTCH1, CTSB, EMP2, F2R, BMPR1A	6178	86	19662	1.48027	0.995362	0.0538892	7.12383
GOTERM_CC_DIRECT	GO:0035097~histone methyltransferase complex	16	0.237142	0.00495211	KMT2D, KDM6A, RBBP5, KMT2A, JARID2, ZFP335, WDR5, KMT2C, SETD1A, CBX5, MEN1, PRDM8, DPY30, PRDM4, NCOA6, NSD1	6178	26	19662	1.95851	0.997027	0.0576423	7.69042
GOTERM_CC_DIRECT	GO:0016442~RISC complex	9	0.133393	0.00588288	TARBP2, EIF4E, DCP2, SND1, DICER1, AGO1, LIMD1, AGO3, AGO4	6178	11	19662	2.60393	0.999007	0.0674658	9.07246
GOTERM_CC_DIRECT	GO:0036513~Derlin-1 retrotranslocation complex	9	0.133393	0.00588288	SYVN1, DERL1, VIMP, H13, VCP, RNF5, RNF185, SVIP, SEL1L	6178	11	19662	2.60393	0.999007	0.0674658	9.07246
GOTERM_CC_DIRECT	GO:0042470~melanosome	45	0.666963	0.00668741	GNA13, MYO5A, YWHAZ, AHCY, GANAB, RAB5B, ATP1B3, PDIA3, MLPH, NAP1L1, PDIA6, CNP, ATP6V1B2, CLTC, CANX, ITGB1, CALU, SLC1A4, TMEM33, TPP1, SND1, SLC2A1, FASN, TMED10, DNAJC5, HSPA5, RAB27B, GCHFR, STX3, FLOT1, YWHAB, MMP14, YWHAE, ANKRD27, LAMP1, RAB32, MYRIP, CCT4, ANXA11, ATP6V0A1, SDCBP, SYPL, CTSB, PDCD6IP, CTNS	6178	101	19662	1.41798	0.999616	0.0756271	10.2514
GOTERM_CC_DIRECT	GO:0005788~endoplasmic reticulum lumen	46	0.681784	0.00712228	WNT5A, PACS2, PDIA3, DNAJC10, PDIA6, EDEM3, CALR, CALU, PCSK2, TOR3A, WNT1, KDELC2, COLGALT2, BCHE, P4HA1, EOGT, TOR1A, CD4, CES1D, PCSK7, HSPA5, DNAJC3, PCSK5, MINPP1, LYZ1, NTF3, FLT3, PTPRN2, CERCAM, FURIN, POGLUT1, TOR2A, TXNDC12, DNAJB9, TXNDC16, H6PD, TXNDC5, SUMF1, FKBP14, SUMF2, RDH16, FKBP10, UGGT1, RCN1, RCN2, NGF	6178	104	19662	1.40768	0.99977	0.0795959	10.8827
GOTERM_CC_DIRECT	GO:0042383~sarcolemma	51	0.755892	0.00770944	ATP1B1, ADCY5, UTRN, CLTC, GHRHR, VCL, ANK1, ATP2B4, ANK2, ANK3, SLMAP, SNTB1, FAS, AHNAK, FLOT1, SSPN, FLNC, PRKCQ, ADRB2, PGM5, SGCG, RYR3, SGCD, AKAP6, GNAS, CTSB, CASQ1, SGCB, SNTG2, SGCZ, SLC38A2, STX4A, DAG1, PPP3R1, ITGB1, PTK2, DMD, COL6A1, PPP3CA, PLEC, DTNA, SLC8A1, KCNB1, ATP1A2, LAMP1, CACNA1H, SYNM, CACNA1C, CACNA1D, CCDC78, SLC9A1	6178	118	19662	1.37552	0.999885	0.085087	11.7284
GOTERM_CC_DIRECT	GO:0005720~nuclear heterochromatin	16	0.237142	0.00793779	SATB1, DNMT3A, BEND3, EME1, SIRT1, CBX5, SUV39H2, VDR, UHRF1, UHRF2, A1CF, PSIP1, H2AFZ, FOXC1, IGFBP3, DNMT3B	6178	27	19662	1.88598	0.999912	0.0866916	12.0552
GOTERM_CC_DIRECT	GO:0030018~Z disc	53	0.785534	0.00848946	SCN3B, PPP2R5A, PDLIM5, TTN, SYNPO2L, VCL, ATP2B4, ANK1, ANK2, ANK3, SLMAP, PDE4B, SLC4A1, PAK1, JPH1, FBXO22, NOS1AP, FLNC, NEXN, JUP, IGFN1, PGM5, XIRP2, CFL2, RYR3, PARVB, SCN1A, FHL2, CAPZB, SPHKAP, SORBS2, DMD, KCNE1, PPP3CB, PPP1R12A, PPP3CA, SYNPO, SLC8A1, SYNPO2, KY, MYL12A, HOMER1, TRIM63, MYOZ3, HDAC4, PYGM, MYPN, ADRA1A, SYNM, FBXO32, SCN8A, CACNA1C, CACNA1D	6178	124	19662	1.3603	0.999954	0.091607	12.8402
GOTERM_CC_DIRECT	GO:0005604~basement membrane	43	0.63732	0.00898044	FRAS1, MEGF9, FGF9, NPNT, TNC, DAG1, COL2A1, ITGB1, TIMP3, SMOC2, SMOC1, TGFBI, ACAN, VWC2, LOXL2, RUNX1, THBS2, COL8A2, USH2A, FN1, COL4A4, COL4A2, COL4A1, FBN1, HSPG2, NID1, PAPLN, SPARC, NID2, SMC3, COL5A1, COL4A5, EGFLAM, LAMA3, ITGA6, FREM2, LAMC3, FREM1, VEGFA, EFNA5, CFDP1, ADAMTS1, LAMC1	6178	97	19662	1.41084	0.999974	0.0957882	13.5333
GOTERM_CC_DIRECT	GO:0005905~clathrin-coated pit	29	0.429821	0.00942804	CLTB, AP4E1, HIP1R, EPS15L1, OCRL, CLTC, ITSN1, AP1S3, AP1S1, AP2B1, DAB2, CTTN, AP1S2, ATAT1, AAK1, NECAP1, FCHO2, SGIP1, AP2M1, MYO6, ACKR3, EPS15, SH3BP4, AP2A1, ARRB1, CEMIP, SORT1, EPN1, VLDLR	6178	60	19662	1.53825	0.999985	0.0994383	14.1607
GOTERM_CC_DIRECT	GO:0048786~presynaptic active zone	17	0.251964	0.0102861	PPFIA3, PPFIA4, BSN, FZD3, GPER1, DGKI, RIMS2, ADORA1, PCLO, SLC32A1, GRM3, NTRK2, ERC2, SV2A, ERC1, UNC13C, GAD1	6178	30	19662	1.80346	0.999995	0.107072	15.3514
GOTERM_CC_DIRECT	GO:0016604~nuclear body	25	0.370535	0.0103439	CREBRF, BMI1, MTDH, TOLLIP, CBX4, HR, ZBTB16, ARIH1, PTK2, BCL11A, GFI1, TRP53, NACC1, MSANTD1, CREBBP, YTHDC1, SKI, UBOX5, RGS14, SENP2, RNF2, HIPK2, CELF3, MDM2, ZFHX3	6178	50	19662	1.59129	0.999995	0.106702	15.4311
GOTERM_CC_DIRECT	GO:0000792~heterochromatin	19	0.281607	0.0107296	BMI1, SMARCAD1, DNMT3A, MECP2, CBX2, CBX7, CBX6, CBX5, ATRX, VDR, UHRF1, SALL4, RRP1B, UBA1, RNF2, SALL1, TOP2B, DNMT3B, SMARCA4	6178	35	19662	1.72769	0.999997	0.109517	15.9608
GOTERM_CC_DIRECT	GO:0055038~recycling endosome membrane	22	0.326071	0.0126358	RAP2B, SCAMP1, RAP2A, RAB8A, RAP2C, SLC9A6, SCAMP2, ARF6, MICALL1, RAB11FIP4, PLEKHB2, RAB11FIP5, RAB11FIP2, RAB11FIP3, ZFYVE27, SLC26A7, RAB11B, RAB11A, EHD1, EHD2, EHD4, SCAMP5	6178	43	19662	1.6283	1	0.12671	18.5334
GOTERM_CC_DIRECT	GO:0005765~lysosomal membrane	91	1.34875	0.0127299	SLC36A1, SLC44A2, HPS6, PLEKHM1, TLR3, ENPEP, SIDT2, LNPEP, TMEM175, MIOS, DIRC2, 5330417C22RIK, DNAJC13, H13, DNAJC5, AP5M1, AHNAK, DPP4, AP3B1, TMEM150C, PLD1, FLOT1, ABCC10, OSTM1, LMBRD1, M6PR, SLC7A14, RPTOR, TRPM2, DEPDC5, ATP6V1C1, TMEM106B, ATP6V1A, GNAQ, ZFYVE26, GNB1, PI4K2A, RAB14, SORT1, ARL8A, ARL8B, ANKFY1, GNAI3, LITAF, ENPP1, GNAI1, MMD, RRAGA, ABCA2, ATP6V1G1, ATP6V1B2, ITM2C, TP…	6178	234	19662	1.23767	1	0.126522	18.6584
GOTERM_CC_DIRECT	GO:0032588~trans-Golgi network membrane	13	0.192678	0.0129229	STX6, SCAMP2, MYO1B, PLD4, ARFIP2, ARFIP1, LGR5, LLGL1, KIF13A, RAB31, GNAS, CALN1, SCAMP5	6178	21	19662	1.97017	1	0.127254	18.9143
GOTERM_CC_DIRECT	GO:0051286~cell tip	6	0.0889284	0.0135419	SLC32A1, RAB8B, EZR, RDX, MSN, PEX5L	6178	6	19662	3.18258	1	0.131868	19.7301
GOTERM_CC_DIRECT	GO:0005578~proteinaceous extracellular matrix	119	1.76375	0.0138645	ASPN, CTHRC1, MMP9, MMP2, WNT1, CTGF, TGFBI, CCBE1, PHOSPHO1, LOX, COL10A1, SPON1, WNT10B, ADAMTS20, CRTAC1, OLFML2B, MATN1, CRTAP, COL22A1, OLFML2A, PRELP, ADAMTS6, ADAMTS9, ADAMTS8, EGFLAM, LAMC3, NAV2, COL1A2, ADAMTS1, RELN, LAMC1, COL24A1, ADAMTS3, ADAMTS2, MFAP5, ADAMTS5, ADAMTS4, WNT5A, GLG1, ADAMTSL1, MAMDC2, ADAMTSL3, ADAMTSL5, ELN, TIMP3, COL26A1, IMPG2, FN1, IL1RL1, EMILIN2, LAMA3, COL1…	6178	316	19662	1.1985	1	0.133709	20.1522
GOTERM_CC_DIRECT	GO:0030867~rough endoplasmic reticulum membrane	8	0.118571	0.0138935	PLOD1, PLOD2, UBA1, ALDOB, ZC3H12A, NAT8L, SUCO, RHO	6178	10	19662	2.54607	1	0.132887	20.1901
GOTERM_CC_DIRECT	GO:0005581~collagen trimer	37	0.548392	0.0143489	CTHRC1, COL3A1, FAM122B, COL2A1, COL9A1, COL26A1, C1QTNF6, C1QTNF1, COL27A1, C1QTNF2, CCBE1, COL6A1, LOX, COL11A1, COL8A2, WDR33, COL10A1, COL4A4, COL4A2, COL4A1, SAAL1, COLEC10, COL25A1, EMILIN2, COL5A2, COL5A1, COL4A5, COL14A1, COL19A1, COLQ, C1QL1, COL1A2, C1QL2, C1QL3, SCARA3, COL24A1, EDA	6178	83	19662	1.41874	1	0.135862	20.7821
GOTERM_CC_DIRECT	GO:0031463~Cul3-RING ubiquitin ligase complex	31	0.459463	0.0146763	BACH1, BACH2, KBTBD13, KLHL4, KLHDC7A, KLHL2, CUL3, KLHL29, ARIH1, KBTBD2, KLHL26, KLHL9, KLHL28, KBTBD8, KLHL42, KLHL24, KLHL23, IPP, ENC1, GAN, KCTD2, KCTD5, KCTD10, KLHL18, RNF7, KLHL15, KLHL14, KLHL13, KCTD17, KLHL31, SPOPL	6178	67	19662	1.47254	1	0.137658	21.2052
GOTERM_CC_DIRECT	GO:0001725~stress fiber	31	0.459463	0.0146763	ABLIM1, LIMA1, ENAH, MLPH, ABLIM3, FERMT2, DAAM1, TPM1, PXN, KLHL2, TPM3, VCL, PTK2, SORBS1, ILK, CNN2, ZYX, SYNPO, ACTB, NOX4, TMSB15L, VANGL2, FBLIM1, SIPA1L3, MYL12A, MYH9, MPRIP, PGM5, MYLK, FHOD1, MYH10	6178	67	19662	1.47254	1	0.137658	21.2052
GOTERM_CC_DIRECT	GO:0030176~integral component of endoplasmic reticulum membrane	41	0.607677	0.0147232	ARL6IP1, DERL2, DERL1, SGMS2, SGMS1, ANKLE2, EDEM1, ESYT1, G6PC2, ELOVL1, ELOVL5, SLC35B3, TMEM33, ELOVL4, ELOVL3, SLC35B4, ATF6B, ELOVL2, CREB3L1, ZMPSTE24, ELOVL6, HSPA5, UPK2, TEX261, SCD1, ACER3, ABCB9, VIMP, STIM1, RHBDD1, DCSTAMP, SACM1L, PREB, SAMD8, FAM134B, ATF6, G6PC, ZFYVE27, XXYLT1, UBXN8, DOLPP1	6178	94	19662	1.38815	1	0.136983	21.2657
GOTERM_CC_DIRECT	GO:0045335~phagocytic vesicle	21	0.311249	0.0149862	STX6, CLCN3, RAB8A, RAB8B, RAB9B, ATG14, PLD4, ABCA1, AMBRA1, CALR, RAB32, LAMP1, RAB31, STX12, RAB34, ANXA11, RAB11B, RAB14, RAB11A, RAP1A, SRGAP2	6178	41	19662	1.6301	1	0.138183	21.6037
GOTERM_CC_DIRECT	GO:0005874~microtubule	122	1.80821	0.0173406	DYNC1LI2, PRC1, RUSC1, CRHBP, FAM110C, INO80, IQGAP1, HOOK3, HOOK1, KIF13A, HOOK2, ATAT1, TIAM1, INCENP, CLRN1, KIF5B, KIF5A, KIF5C, FMR1, STIM1, NAV1, CLIP1, CLIP2, KIF26A, TPGS2, EIF3A, CEP170, CLASP1, CLASP2, NUDC, TUBB4A, KIF3B, KIF3A, NIN, MAP2K1, REEP3, KIF3C, REEP4, CCT7, CSPP1, CCT4, SARM1, CCT8, MAP2, MAP4, MAP7, GAS2L3, LZTS2, KIF24, FAM175B, KIF27, CEP57L1, SYNJ1, TTLL4, TTLL7, TTLL1, …	6178	327	19662	1.18739	1	0.157048	24.5703
GOTERM_CC_DIRECT	GO:0090544~BAF-type complex	11	0.163035	0.0177901	DPF2, SMARCE1, SMARCD2, SMARCC1, SMARCD1, PBRM1, ARID1A, ACTL6A, ARID1B, ARID2, SMARCA4	6178	17	19662	2.05932	1	0.15959	25.1245
GOTERM_CC_DIRECT	GO:0030140~trans-Golgi network transport vesicle	11	0.163035	0.0177901	ATP7A, RAB8A, CLRN1, LYZ1, TGOLN1, RAB14, TMED10, SORT1, RAB27B, STEAP2, FURIN	6178	17	19662	2.05932	1	0.15959	25.1245
GOTERM_CC_DIRECT	GO:0045178~basal part of cell	11	0.163035	0.0177901	SLC11A2, CLRN1, EPPK1, ITGA6, HOMER3, OTOF, EDN1, ITGA1, PRCP, ITGA2, CLDN11	6178	17	19662	2.05932	1	0.15959	25.1245
GOTERM_CC_DIRECT	GO:0032809~neuronal cell body membrane	16	0.237142	0.0180319	KCNC2, KCNC1, FLRT1, DAB2IP, CADM2, KCNB1, KCNA2, IL6RA, ATP2B1, ATP2B2, ADRB2, KCNJ6, UNC5A, SLC4A8, RGS8, NGFR	6178	29	19662	1.75591	1	0.16038	25.4211
GOTERM_CC_DIRECT	GO:0001772~immunological synapse	18	0.266785	0.0181468	PTPRJ, ITGAL, SNX27, CD3E, SOCS6, MYH9, ALCAM, PRKCQ, DUSP3, EZR, PRKAR1A, CD81, PDCD6IP, CD6, ARHGDIA, RHOH, DLG1, CD28	6178	34	19662	1.6849	1	0.160123	25.5616
GOTERM_CC_DIRECT	GO:0005887~integral component of plasma membrane	387	5.73588	0.0184455	PVR, ADCY1, CADM3, ADORA3, CADM4, SGMS2, OSMR, AQP8, CADM2, FGFRL1, SGMS1, LPAR1, SLC26A10, ZNRF3, AQP3, ATP2B1, CD47, ATP2B2, ATP2B4, HTR1A, KCNK5, NPSR1, FAS, SLC12A6, TMEM150C, SLC12A7, CRTAM, C5AR1, CDHR1, TRABD2B, HTR4, SSPN, SIRPA, RHCG, HAS1, TMPRSS11D, LPAR6, TMPRSS11F, PDGFRA, TMPRSS11A, HAS2, HAS3, SLC2A12, DCBLD2, SLC2A13, SLC2A10, CLCN2, ENPP1, KCNJ2, KCNJ3, EPHB4, EPHB1, EPHB2, KCNMB…	6178	1126	19662	1.09384	1	0.161355	25.9258
GOTERM_CC_DIRECT	GO:0032587~ruffle membrane	35	0.518749	0.0193352	TLN1, HIP1R, TIRAP, TPM1, ITGB1, SRC, RPS3, SPRY2, PACSIN1, SH3YL1, EZR, TIAM1, ITGAV, AIF1L, TRPV4, PAK1, CLASP2, APC, PTPRJ, ARHGEF2, TWF1, MYO6, PLEK, MYO1C, PTPRZ1, EPHA2, DDX58, ITGA5, ARF4, SNTG1, ADAM17, KSR1, THEM4, SPATA13, PLEKHA1	6178	79	19662	1.41001	1	0.167284	27.0007
GOTERM_CC_DIRECT	GO:0032839~dendrite cytoplasm	13	0.192678	0.0204127	MAP2K1, HIP1R, KCNAB1, GRIK2, GRIK3, MAP2K4, CANX, UHMK1, MAPK1, GRIA2, DLG4, MAPK8, CAMK2A	6178	22	19662	1.88062	1	0.174557	28.2828
GOTERM_CC_DIRECT	GO:0032433~filopodium tip	10	0.148214	0.0207934	MYO5A, MYO10, OSBPL3, AP2A1, UBE2K, FMR1, TTYH1, NLGN1, FZD3, EPHB1	6178	15	19662	2.12172	1	0.17627	28.7309
GOTERM_CC_DIRECT	GO:0060076~excitatory synapse	19	0.281607	0.0211412	LRRC4, SYT1, NLGN1, BSN, NLGN2, NLGN3, NRXN1, DGKI, HOMER1, SHANK3, NETO1, ELFN1, ACTR3, LRRTM2, NTRK2, LRRTM1, PDE4B, DLG4, DBN1	6178	37	19662	1.6343	1	0.1777	29.1378
GOTERM_CC_DIRECT	GO:0030672~synaptic vesicle membrane	28	0.414999	0.0235289	SYT1, SYT4, SYT2, SYT6, BCL2L1, SYN2, RAB11B, SV2B, SLC30A3, SV2A, D230025D16RIK, SCAMP5, SCAMP1, TRPM7, PTPRN2, SNAPIN, PARK2, SLC6A17, RPH3A, SYNGR3, SLC17A5, GRIA2, OTOF, PI4K2A, SLC18A2, SEMA4C, VAMP2, UNC13C	6178	61	19662	1.46086	1	0.194523	31.8732
GOTERM_CC_DIRECT	GO:0030117~membrane coat	16	0.237142	0.0257778	COPA, AP4E1, AP1B1, AP1G1, SYNJ1, COPZ1, CLTC, AP1S3, COPB2, AP2B1, AP1S1, COPG2, AP1S2, CHMP1B, AP2A1, AP3B1	6178	30	19662	1.69738	1	0.209781	34.3588
GOTERM_CC_DIRECT	GO:0030864~cortical actin cytoskeleton	21	0.311249	0.0269939	SHROOM2, MOBP, MLPH, FLOT2, FLOT1, UTRN, AKAP13, MYO1F, RDX, MTSS1L, MYADM, LLGL1, DSTN, PPP1R9A, MYRIP, MED28, LASP1, SLC2A1, TRPV4, CAP1, SCNN1A	6178	43	19662	1.55428	1	0.217156	35.6672
GOTERM_CC_DIRECT	GO:0005923~bicellular tight junction	53	0.785534	0.0270332	OCLN, CLDN6, STRN, ARHGAP17, CXADR, AMOTL1, AMOTL2, ANK3, DLG3, PARD3B, DLG1, RAP2B, ARHGEF2, MAGI3, MAGI2, RAP2C, MAGI1, MPP5, WNK3, UBN1, ECT2, CCND1, CGN, FRMD4A, ASH1L, CLDN1, CLDN2, PMP22, CGNL1, SHROOM2, PARD3, MTDH, CLDN19, CTNND1, CLDN11, CLDN12, TJAP1, CDH5, CLDN15, SYNPO, APC, PARD6B, TGFBR1, RPGRIP1L, LIN7C, FZD5, CLDN23, LIN7A, DDX58, TJP1, AMOT, POF1B, PARD6G	6178	131	19662	1.28761	1	0.215984	35.709
GOTERM_CC_DIRECT	GO:0034705~potassium channel complex	8	0.118571	0.0279122	KCNH1, KCNAB1, KCNA2, KCNA1, KCNA6, KCNK1, KCNIP1, KCNK4	6178	11	19662	2.31461	1	0.220779	36.6389
GOTERM_CC_DIRECT	GO:0016600~flotillin complex	8	0.118571	0.0279122	SORBS1, FLOT2, SLC6A3, FLOT1, CBL, CTNND1, CTNNA1, LRP4	6178	11	19662	2.31461	1	0.220779	36.6389
GOTERM_CC_DIRECT	GO:0005793~endoplasmic reticulum-Golgi intermediate compartment	30	0.444642	0.0331869	HMGB1, GNPNAT1, DICER1, STK17B, RER1, PDIA6, LMAN2, DDHD2, TMED7, TMED5, TMED2, STX17, TMED1, MAN1A, TMED10, GM21596, RAB6B, HSPA5, FN1, CHP1, TMED9, ERGIC1, ERGIC2, NUCB1, TRAPPC12, IST1, MCFD2, NUCB2, SURF4, UGGT1	6178	68	19662	1.40408	1	0.255608	41.9592
GOTERM_CC_DIRECT	GO:0030014~CCR4-NOT complex	10	0.148214	0.0344677	TNKS1BP1, PATL1, CNOT8, CPEB3, CNOT6L, CNOT2, CNOT7, CNOT6, CNOT4, TOB1	6178	16	19662	1.98911	1	0.262515	43.1862
GOTERM_CC_DIRECT	GO:0044309~neuron spine	6	0.0889284	0.0351201	LRRC4, PALM, DLG4, NTSR1, DBN1, SHANK3	6178	7	19662	2.72793	1	0.265154	43.8019
GOTERM_CC_DIRECT	GO:0030863~cortical cytoskeleton	16	0.237142	0.0357428	ACTB, DMTN, TRPC4, MPP1, CAPZA1, MYH9, CAPZB, TPM3, CTTN, ANK1, DLG4, SPTBN1, NSMF, NOS2, SLC4A1, TMOD1	6178	31	19662	1.64262	1	0.267556	44.3836
GOTERM_CC_DIRECT	GO:0012506~vesicle membrane	16	0.237142	0.0357428	CLCN3, MYO6, GRB2, SYNJ1, GIPC1, ENPEP, APPL1, ANXA4, ACPP, NCK2, ATP2A2, PIKFYVE, SLC5A6, NOS2, FNDC3A, RAB21	6178	31	19662	1.64262	1	0.267556	44.3836
GOTERM_CC_DIRECT	GO:0030139~endocytic vesicle	25	0.370535	0.0377136	OCLN, RAB5B, TIRAP, ARF6, GIPC1, LPAR1, ABCA1, ITSN1, CD2AP, RAPGEF6, RALA, EHD1, DPP4, DAB2IP, PLD1, MYO6, KIF5B, PIK3C2B, FLOT2, NLGN3, NRXN1, RAB11FIP4, RABEP1, SH3KBP1, AMOT	6178	55	19662	1.44663	1	0.278547	46.1879
GOTERM_CC_DIRECT	GO:0016529~sarcoplasmic reticulum	26	0.385356	0.0401497	CACNA2D1, MRVI1, SRL, CACNB1, STIM1, CALR, ITPR1, ITPR2, CALU, TMEM109, ANK1, ATP2A2, PYGM, ATP2A3, ANK3, PLN, RYR3, AKAP6, AKAP7, CAMK2B, THBS1, RASD1, JPH1, CASQ1, CCDC78, AGL	6178	58	19662	1.42668	1	0.292142	48.3423
GOTERM_CC_DIRECT	GO:0001518~voltage-gated sodium channel complex	9	0.133393	0.0411166	SCN1A, SCN1B, SCN3A, SCN3B, SCN2A, SCN9A, SCN4B, SCN7A, SCN8A	6178	14	19662	2.04595	1	0.296355	49.1747
GOTERM_CC_DIRECT	GO:0043034~costamere	11	0.163035	0.0441851	PGM5, ANK2, SVIL, DMD, ILK, DAG1, SYNM, HOMER1, AHNAK, FXR1, VCL	6178	19	19662	1.84255	1	0.313144	51.7339
GOTERM_CC_DIRECT	GO:0030131~clathrin adaptor complex	11	0.163035	0.0441851	AP2B1, AP1M1, AP1B1, AP2A1, AP3M1, AP1G1, LRRN3, GGA1, GGA3, AP2M1, AP3B1	6178	19	19662	1.84255	1	0.313144	51.7339
GOTERM_CC_DIRECT	GO:0030133~transport vesicle	28	0.414999	0.0447229	CAV2, AP1AR, FGFRL1, IL33, BLOC1S6, PCSK2, NPTX1, BLOC1S3, CPA3, RAB11A, CDK16, OVGP1, CNST, SCAMP2, CHP1, SNAPIN, TMEM168, SSPN, PCLO, ANKRD27, MYRIP, PLEKHF2, NTS, YIPF3, RAB14, SYT13, GNAS, NRSN1	6178	64	19662	1.39238	1	0.314516	52.1698
GOTERM_CC_DIRECT	GO:0005635~nuclear envelope	61	0.904106	0.0464713	E2F5, NELL1, GABRB1, LEMD3, RANGAP1, AGPAT5, PGRMC2, LRRC59, TMEM170, RANBP2, CYHR1, AGPAT3, LBR, KPNB1, TOR1AIP2, TOR1AIP1, IPO8, NAV3, GPER1, SIGMAR1, NUPL2, NUPL1, TNKS2, PARP16, RNF180, IPO7, BNIP2, RRM2, CLIP1, AKAP6, NGFR, CAV2, NUP98, LMNB1, LMNB2, NUP93, RAB40B, NUP214, TMEM33, TOR1A, SHISA5, TFDP2, PAFAH1B1, NUP54, MTMR6, IPO11, LMNA, SUN1, ELAVL4, SIRT1, ITPR1, SYNE1, IST1, ANXA11, BNIP…	6178	158	19662	1.22872	1	0.322945	53.5616
GOTERM_CC_DIRECT	GO:0016607~nuclear speck	77	1.14125	0.0480778	MEF2C, SRSF1, U2AF2, YLPM1, CBX4, CBX2, PNISR, WTAP, PNN, AKAP17B, PSKH1, MYOCD, TARDBP, CDK12, SRRM1, LUC7L2, POU4F2, ZFP830, ATOH8, PLCB1, RNF34, LUC7L3, CDK13, TFIP11, ATPAF2, RREB1, SRP54B, FAM76B, BASP1, MECOM, PRPF4, CCNL2, RFWD2, HIF1A, HIPK1, PIAS3, ZMIZ1, PIAS1, THOC2, NEK6, EP400, THOC1, KMT2E, BCLAF1, ELL, ZBTB16, CBLL1, WT1, PATL1, ATXN2L, DDX3X, GATAD2A, WAC, RCHY1, RBM27, RBM25, ZC3…	6178	205	19662	1.19541	1	0.330363	54.8068
GOTERM_CC_DIRECT	GO:1904115~axon cytoplasm	16	0.237142	0.0482103	KIF3A, SNAPIN, RANGAP1, BLOC1S6, BLOC1S4, KIF1B, HIF1A, BLOC1S2, BLOC1S3, AP3M1, PAFAH1B1, NEFL, RAB21, SPAST, HAP1, AP3B1	6178	32	19662	1.59129	1	0.329263	54.9081
GOTERM_CC_DIRECT	GO:0044291~cell-cell contact zone	10	0.148214	0.0532299	RAP2B, RAP2C, TIAM1, FLOT2, FLOT1, PKP4, FGFRL1, PCDH9, AHNAK, SCRIB	6178	17	19662	1.87211	1	0.355378	58.5923
GOTERM_CC_DIRECT	GO:0016328~lateral plasma membrane	24	0.355714	0.0546347	DVL2, OCLN, VANGL1, MYO1C, KCNB1, VANGL2, GJA1, FZD3, CLDN12, PTPRO, IQGAP1, MARK2, CLDN15, JUP, DSG1A, DSG2, ANK3, PRICKLE2, CLDN1, NSG1, PKD1, AKAP7, APC, DLG1	6178	54	19662	1.41448	1	0.361058	59.5716
GOTERM_CC_DIRECT	GO:0005884~actin filament	29	0.429821	0.0564364	MYO5A, DMTN, APC2, CALD1, AKAP13, RHOQ, PAWR, CAPZB, SRC, VCL, ACTR3, CTTN, EZR, AIF1L, WIPF2, WIPF3, WIPF1, LMOD1, AFAP1, MYO1B, ACKR2, GAS7, MARK2, FMN2, ANKRD26, TSC1, AMOT, DBN1, TMOD1	6178	68	19662	1.35728	1	0.36873	60.7959
GOTERM_CC_DIRECT	GO:0032281~AMPA glutamate receptor complex	15	0.222321	0.0575208	SHISA6, SHISA7, SHISA9, GRIA2, ABHD6, DLG4, CACNG5, DLG3, VWC2, GRIA3, CACNG3, CACNG2, OLFM3, OLFM1, SACM1L	6178	30	19662	1.59129	1	0.37248	61.5158
GOTERM_CC_DIRECT	GO:0005834~heterotrimeric G-protein complex	18	0.266785	0.058161	GNAT1, GNA13, GNA14, GNAO1, GNAI3, GNAI2, GNAI1, GNAL, RGS11, GNAQ, GNB1, GNG10, GNAS, RGS9, GNG3, GM15776, GNG5, GNG7	6178	38	19662	1.50754	1	0.373861	61.9351
GOTERM_CC_DIRECT	GO:0097470~ribbon synapse	7	0.10375	0.058537	KIF3A, CTBP2, STX3, ATP2A2, BSN, NLGN2, PCLO	6178	10	19662	2.22781	1	0.37386	62.1793
GOTERM_CC_DIRECT	GO:0061700~GATOR2 complex	7	0.10375	0.058537	MIOS, GATSL2, SEH1L, SESN2, GATSL3, SESN3, WDR59	6178	10	19662	2.22781	1	0.37386	62.1793
GOTERM_CC_DIRECT	GO:1990124~messenger ribonucleoprotein complex	7	0.10375	0.058537	HNRNPA3, CPEB2, CPEB3, CPEB4, CPEB1, LSM1, YBX1	6178	10	19662	2.22781	1	0.37386	62.1793
GOTERM_CC_DIRECT	GO:0044224~juxtaparanode region of axon	7	0.10375	0.058537	KCNAB1, KCNA2, KCNA1, DLG4, CNTN2, CNTNAP2, DLG2	6178	10	19662	2.22781	1	0.37386	62.1793
GOTERM_CC_DIRECT	GO:0000791~euchromatin	7	0.10375	0.058537	VDR, DNMT3A, UHRF1, RRP1B, RNF2, CBX2, OGT	6178	10	19662	2.22781	1	0.37386	62.1793
GOTERM_CC_DIRECT	GO:0071944~cell periphery	30	0.444642	0.0585455	RDX, CLDN12, CDH5, CDC42, EZR, SLC1A3, PDE4B, DLG4, FUT4, MSN, BCAS3, AGAP3, NOX4, PTPRC, MYO1B, VANGL2, NID1, SLC9A3R1, PRKCE, INHBB, EPHA5, LYVE1, NOTCH1, PANK1, KRT14, PECAM1, EFNA5, SCARA3, SLITRK6, GAP43	6178	71	19662	1.34475	1	0.371972	62.1848
GOTERM_CC_DIRECT	GO:0005770~late endosome	51	0.755892	0.0592337	SLC9A6, CHMP3, LGMN, GNPNAT1, TTPA, GJA1, TMEM230, 5330417C22RIK, CXCR4, TICAM2, AP5M1, MVB12B, NMNAT2, MAGI2, KIDINS220, M6PR, ANKRD13A, ANKRD27, MAPK1, UNC13D, TRAPPC9, RAB14, VPS26B, MYO5A, DERL2, CLCN3, DERL1, SNX16, ASTN2, SRC, ABCA5, CHMP2B, MTM1, RNF128, SLC30A4, SLC30A2, SLC30A3, SLC31A2, FYCO1, MAP2K1, HTT, RUFY1, MICALL1, ATP7A, LAMP1, RAB31, ARF1, RAB34, RAP1A, CTNS, F2R	6178	131	19662	1.23902	1	0.373578	62.6279
GOTERM_CC_DIRECT	GO:0097060~synaptic membrane	16	0.237142	0.0634172	FLRT3, HIP1R, HTT, SYNJ1, DGKI, ITGB1, ITPR1, MTMR2, GRIA2, SYDE1, DLG4, ENO2, ENTPD1, NT5E, OLFM1, LRP4	6178	33	19662	1.54307	1	0.392627	65.2185
GOTERM_CC_DIRECT	GO:0008180~COP9 signalosome	16	0.237142	0.0634172	GPS1, COPS2, GRB2, THEMIS, FLOT1, WDR6, COPS4, COPS7B, BASP1, AMOTL1, MYH9, NOD2, PLCG1, AMOT, HSPA5, TMOD1	6178	33	19662	1.54307	1	0.392627	65.2185
GOTERM_CC_DIRECT	GO:0034399~nuclear periphery	11	0.163035	0.0640865	NUP98, NUP153, MAPT, IPO4, MAP2, IPO5, PSIP1, NUP93, TNPO2, KPNB1, TNPO1	6178	20	19662	1.75042	1	0.393955	65.617
GOTERM_CC_DIRECT	GO:0005721~pericentric heterochromatin	9	0.133393	0.0643431	ATRX, BAZ1B, IKZF1, INCENP, H2AFY, CBX1, KDM4A, HELLS, CBX5	6178	15	19662	1.90955	1	0.393257	65.7687
GOTERM_CC_DIRECT	GO:0031083~BLOC-1 complex	9	0.133393	0.0643431	BLOC1S6, BLOC1S4, STX12, BLOC1S2, BLOC1S3, PI4K2A, SNAPIN, A230046K03RIK, SNAP25	6178	15	19662	1.90955	1	0.393257	65.7687
GOTERM_CC_DIRECT	GO:0010369~chromocenter	9	0.133393	0.0643431	TRIM66, SALL1, INCENP, FMR1, MBD6, MBD5, CBX1, AURKB, CBX5	6178	15	19662	1.90955	1	0.393257	65.7687
GOTERM_CC_DIRECT	GO:0043679~axon terminus	35	0.518749	0.0676011	KCNC4, CLCN3, SLC9A6, SNCB, CRHBP, KCNA2, SNCA, KCNA1, ELK1, KCNA6, KCNIP3, CDH8, RGS10, PACSIN1, GOT1, ARPC2, GAD1, HAP1, HCN1, FLRT3, DIXDC1, FMR1, TANC1, ITGA2, GPER1, DGKI, NTSR1, KCNK2, HNRNPR, EPHA4, NTS, CHRM2, NTRK2, SLC18A2, CACNA1B	6178	86	19662	1.29524	1	0.406968	67.6402
GOTERM_CC_DIRECT	GO:0034706~sodium channel complex	6	0.0889284	0.0696588	SCN1A, SCN1B, SCN2A, SCNN1G, SCN8A, SCNN1A	6178	8	19662	2.38694	1	0.414675	68.7724
GOTERM_CC_DIRECT	GO:0005677~chromatin silencing complex	6	0.0889284	0.0696588	TNRC18, SMARCA5, BAHCC1, BAZ2A, SIRT1, BAHD1	6178	8	19662	2.38694	1	0.414675	68.7724
GOTERM_CC_DIRECT	GO:0030132~clathrin coat of coated pit	6	0.0889284	0.0696588	EPS15, DAB2, CLTB, SYNJ1, EPS15L1, CLTC	6178	8	19662	2.38694	1	0.414675	68.7724
GOTERM_CC_DIRECT	GO:0036477~somatodendritic compartment	6	0.0889284	0.0696588	HCN1, KCNQ3, SYT4, TIAM1, STX4A, SNAP25	6178	8	19662	2.38694	1	0.414675	68.7724
GOTERM_CC_DIRECT	GO:0005778~peroxisomal membrane	23	0.340892	0.0775945	MAVS, ACOX1, RAB8B, PEX5L, ACBD5, ATAD1, FAR1, FAR2, FNDC5, ACSL1, ARF1, PEX19, AGPS, PXMP4, PEX16, ABCD2, GNPAT, ABCD3, PEX12, CAT, ACSL4, ACSL3, MGST1	6178	53	19662	1.38112	1	0.448638	72.8
GOTERM_CC_DIRECT	GO:0030137~COPI-coated vesicle	8	0.118571	0.0780983	PACS1, 1190002N15RIK, PACSIN1, TMED2, ARF1, ACTR1A, ARCN1, TMED10	6178	13	19662	1.95851	1	0.448793	73.0384
GOTERM_CC_DIRECT	GO:0016514~SWI/SNF complex	8	0.118571	0.0780983	SMARCE1, SMARCD2, SMARCC1, SMARCD1, ARID1A, ACTL6A, ARID1B, SMARCA4	6178	13	19662	1.95851	1	0.448793	73.0384
GOTERM_CC_DIRECT	GO:0005845~mRNA cap binding complex	8	0.118571	0.0780983	NCBP2, EIF4E3, EIF4E, RNMT, FMR1, PIWIL1, EIF4E2, EIF4E1B	6178	13	19662	1.95851	1	0.448793	73.0384
GOTERM_CC_DIRECT	GO:0005623~cell	84	1.245	0.0795706	PDIA3, AP1G1, DNAJC10, PDIA6, 1600014C10RIK, PRKG2, CALB2, TMEM178, ARL2BP, ARHGAP21, KIF13A, DNAJC16, ANK1, DYNLL2, SLC24A2, RAB6B, ZFP236, XCR1, CHRNA1, IBTK, KNG1, TRPM7, SPIRE1, TXNDC9, LDLRAP1, TIMM22, CAPN10, KIF1B, RYR3, TXNDC5, ZWINT, DLD, SLC41A1, CARTPT, TXNRD1, TOMM22, DOC2B, VPS26B, FHOD1, STON2, PACS1, TMX1, C3AR1, PACS2, PALM, HMGB2, AFTPH, GLRX5, SDAD1, TMX4, SNX16, CXCL2, HK2, XK,…	6178	231	19662	1.1573	1	0.45315	73.7242
GOTERM_CC_DIRECT	GO:0005819~spindle	45	0.666963	0.0799744	PARD3, SPIN1, MAEA, PRC1, AURKB, NR3C1, CBX1, CLTC, KIF2B, CYLD, NDE1, EVI5, CRMP1, INCENP, PLEKHG6, CEP170, KBTBD8, PAFAH1B1, KLHL42, SPECC1L, ARHGEF2, KIF3B, KIF11, PSRC1, NUSAP1, RB1, MYH9, CHAMP1, RGS14, ATM, CSPP1, FMN2, SYNE1, CSNK1D, RPS6KA1, RIF1, PLK1, RPS6KA2, PTP4A1, ANXA11, MAPRE1, MAP7D1, CTDP1, SPAST, MYH10	6178	116	19662	1.23462	1	0.452848	73.9094
GOTERM_CC_DIRECT	GO:1990454~L-type voltage-gated calcium channel complex	5	0.074107	0.082251	CACNA2D1, NOS1AP, CACNB2, CACNA1C, CACNA1D	6178	6	19662	2.65215	1	0.460517	74.9308
GOTERM_CC_DIRECT	GO:0071598~neuronal ribonucleoprotein granule	5	0.074107	0.082251	HTT, FMR1, HNRNPA2B1, KIF3C, UHMK1	6178	6	19662	2.65215	1	0.460517	74.9308
GOTERM_CC_DIRECT	GO:0036449~microtubule minus-end	5	0.074107	0.082251	NIN, FAM175B, CAMSAP2, SVIL, CAMSAP3	6178	6	19662	2.65215	1	0.460517	74.9308
GOTERM_CC_DIRECT	GO:0030868~smooth endoplasmic reticulum membrane	5	0.074107	0.082251	SEC23A, STX17, ALDOB, TTYH1, SVIP	6178	6	19662	2.65215	1	0.460517	74.9308
GOTERM_CC_DIRECT	GO:0070937~CRD-mediated mRNA stability complex	5	0.074107	0.082251	CSDE1, IGF2BP1, SYNCRIP, HNRNPU, YBX1	6178	6	19662	2.65215	1	0.460517	74.9308
GOTERM_CC_DIRECT	GO:0031227~intrinsic component of endoplasmic reticulum membrane	5	0.074107	0.082251	RNF180, CYP2E1, ESYT2, ESYT1, ESYT3	6178	6	19662	2.65215	1	0.460517	74.9308
GOTERM_CC_DIRECT	GO:0005790~smooth endoplasmic reticulum	14	0.2075	0.0898896	JPH4, SYVN1, PDIA3, MYO1D, PDIA6, CALR, KCNJ2, CANX, RTN1, RYR3, MAP2, MAPK8IP3, HSPA5, DNAJC3	6178	29	19662	1.53642	1	0.48988	78.0906
GOTERM_CC_DIRECT	GO:0031982~vesicle	61	0.904106	0.0900732	KCNC2, ALS2, LZTS2, SYT4, TSPAN4, NOD2, SLC2A1, DNAJC6, ANO5, MSN, AHNAK, GGTA1, A3GALT2, MVB12B, DYNC1I1, PLD1, ARHGEF2, KIF5B, RAB39B, PIK3C2A, STMN2, FLOT2, NRXN1, BASP1, SLC9A3R1, SLC34A2, VEGFA, CD81, MAPK8, GNAS, VAMP2, VPS26A, STX5A, MYO5A, IBSP, RAB3B, RAB3C, GPRC5A, ACE, STX12, ECE1, EZR, PACRG, TBC1D4, RAB11A, PAFAH1B1, SNAP25, SLC30A7, BMP3, GDI2, BMP2, SPNS2, IL1RN, SLC6A14, SPARC, LA…	6178	164	19662	1.18377	1	0.488528	78.1618
GOTERM_CC_DIRECT	GO:0005637~nuclear inner membrane	18	0.266785	0.0920522	KCNH1, CAV2, LMNB1, TMEM201, LMNB2, TRA2B, TOR1AIP1, LEMD3, DPY19L3, SMAD1, SIGMAR1, SIRT1, DPY19L1, GHRHR, ITPR1, ZMPSTE24, TMPO, LBR	6178	40	19662	1.43216	1	0.494292	78.9149
GOTERM_CC_DIRECT	GO:0005671~Ada2/Gcn5/Ada3 transcription activator complex	9	0.133393	0.0942185	MAP3K7, POLE4, KAT2B, DR1, WDR5, YEATS2, HCFC1, ZZZ3, UBAP2L	6178	16	19662	1.7902	1	0.500665	79.7113
GOTERM_CC_DIRECT	GO:0000322~storage vacuole	4	0.0592856	0.0947806	CDC42, ARHGEF7, STX4A, VAMP2	6178	4	19662	3.18258	1	0.500763	79.9133
GOTERM_CC_DIRECT	GO:0005955~calcineurin complex	4	0.0592856	0.0947806	PPP3CB, PPP3R1, PPP3CA, ITPR1	6178	4	19662	3.18258	1	0.500763	79.9133
GOTERM_CC_DIRECT	GO:0005942~phosphatidylinositol 3-kinase complex	7	0.10375	0.0952867	PIK3CB, PIK3C2A, PIK3C2B, PIK3CD, PIK3CA, PIK3R3, PIK3R1	6178	11	19662	2.02528	1	0.500647	80.0936
GOTERM_CC_DIRECT	GO:0002102~podosome	15	0.222321	0.0966464	ACTB, ACTR3, ACTR2, DBNL, ARHGEF2, CTTN, SH3PXD2A, SVIL, ASAP1, MAPK8, AFAP1L1, RHOU, SRC, TPM3, VCL	6178	32	19662	1.49184	1	0.503775	80.5704
