# Supplementary material for: Hippocampal MicroRNAs Respond to Administration of Antidepressant Fluoxetine in Adult Mice
Source: Int J Mol Sci. 2018 Feb 27;19(3):671. doi: 10.3390/ijms19030671 (PMC5877532; doi:10.3390/ijms19030671)
Supplement: Supplementary file 1 [file ijms-19-00671-s001.zip › ijms-271078-supplementary materials/Table S9 The GO analysis of up-regulated miRNAs in molecular function(MF).xlsx]

## Sheet: GO-MF-chart
Category	Term	Count	%	PValue	Genes	List Total	Pop Hits	Pop Total	Fold Enrichment	Bonferroni	Benjamini	FDR
GOTERM_MF_DIRECT	GO:0005515~protein binding	1840	27.2714	4.16947e-85	MEF2C, MEF2A, RORC, RORA, WTAP, AMOTL1, AMOTL2, MAP3K7, MAP3K5, VPS4B, DHX36, OGT, PTBP2, RAB27B, TBPL1, CCAR2, CCAR1, LRRC4, BRAF, NDNL2, PTBP1, BSN, JUP, JUN, FOXG1, DOC2B, EIF2AK3, SCN1B, CACNB1, GSTCD, CACNB2, CACNB4, PFN2, UPK1A, DUSP16, PXT1, SPPL3, PAIP1, ESRRG, DUSP22, UBE2L6, NXF1, ATM, AIDA, RGS2, PKP2, LASP1, RGS9, PARP1, CDC42BPB, GFAP, GRIP1, EZH1, UBE2G2, EZH2, YBX3, H2-D1, YBX1, KR…	5628	4092	17446	1.39388	1.06947e-81	1.06947e-81	7.37685e-82
GOTERM_MF_DIRECT	GO:0046872~metal ion binding	1379	20.4387	1.10763e-33	PDP1, GDA, PDP2, RORC, MYLIP, RORA, REST, ITSN2, ITSN1, OGDH, MAP3K7, MAP3K5, CYP7A1, MAP3K8, PATZ1, CDH26, L3MBTL4, BRAF, CYP3A13, RREB1, LIG1, BSN, MECOM, MARK1, MARK2, TIMM8A1, ZFP280C, ZFP280D, ABAT, UNC13C, MOB4, CYP1B1, MOB2, ARIH1, ARIH2, CASZ1, ASXL2, ASXL3, ZC3H13, ESRRB, UPB1, ASXL1, ESRRG, ATP11A, ATP11C, CYP17A1, DMRTC2, LASP1, PARP1, PPP2R3D, CDC42BPB, ZFP385C, CYP2J5, ZFP385B, NUAK2…	5628	3355	17446	1.27413	2.84107e-30	1.42053e-30	1.95968e-30
GOTERM_MF_DIRECT	GO:0003677~DNA binding	777	11.5162	3.03989e-21	MEF2C, MEF2A, RORC, REST, RORA, 4932411N23RIK, MYRFL, DHX36, PATZ1, TBPL1, RREB1, TAF4B, BARHL1, LIG1, EOMES, MECP2, TOX4, MECOM, TOX3, ZFP280C, ZFP280D, JUN, FOXG1, AHCTF1, MYBL1, RCC1, VPS72, CASZ1, ASXL2, ASXL3, ESRRB, ASXL1, ESRRG, ATM, USF2, DMRTC2, D1PAS1, RAD54L2, PARP1, BACH1, SPIN1, ELF1, ELF2, BACH2, TAF1A, ELF4, TAF1D, ELF5, YBX3, YBX1, YBX2, BRD4, SPIC, AR, AIFM2, PAPD7, PAPD5, MYCL, …	5628	1847	17446	1.30405	7.79732e-18	2.59911e-18	5.37834e-18
GOTERM_MF_DIRECT	GO:0001077~transcriptional activator activity, RNA polymerase II core promoter proximal region sequence-specific binding	159	2.3566	2.44551e-19	MEF2C, MEF2A, ARNT2, STAT5B, ZIC1, ZIC3, GATA2, FLI1, MYOCD, GATA3, TRP63, CREB3L2, CREB3L1, PATZ1, PITX1, PITX2, TWIST1, PHOX2A, RELA, BARHL1, GABPA, RELB, ZFP467, SIX4, GRHL1, TBR1, HIF1A, MTF1, JUN, SIX1, TFAP2B, TFAP2A, TRP73, TFAP2E, CAMTA1, CAMTA2, SOX1, ONECUT3, ONECUT2, ELK1, SOX4, MYBL1, SRF, MEIS1, WT1, ATF2, NR1H2, TCF21, MEIS3, TCF20, MEIS2, HOXA5, LHX2, JUND, LHX3, HOXA7, HOXA10, TEF…	5628	270	17446	1.82547	6.27273e-16	1.56818e-16	4.32672e-16
GOTERM_MF_DIRECT	GO:0003700~transcription factor activity, sequence-specific DNA binding	407	6.03231	8.78471e-19	MEF2C, MEF2A, RORC, RORA, REST, HOXD10, CITED2, FLI1, MYRFL, L3MBTL4, RCOR3, RREB1, RCOR1, TAF4B, ZHX1, TADA2B, MECP2, RXRG, EOMES, HNF4G, MECOM, JUN, FOXG1, ST18, AHCTF1, TCF4, DMBX1, TCF7, KLF12, ESRRB, KLF11, ESRRG, KLF17, USF2, DMRTC2, TRPS1, CREBRF, BACH1, HLF, GM14124, HNF1B, ELF1, ELF2, BACH2, ELF4, ELF5, ZFP354A, SPIC, GATAD1, MYB, ZFP354C, E430018J23RIK, AR, BATF2, GMEB1, RSLCAN18, FOSB,…	5628	883	17446	1.42881	2.25328e-15	4.50656e-16	1.55424e-15
GOTERM_MF_DIRECT	GO:0016301~kinase activity	324	4.80213	2.45093e-18	SGMS2, FAM20B, FAM20C, PRKG2, AURKB, SGMS1, PRKG1, NMRK2, PRKX, TPK1, MAP3K7, MAP3K5, PSKH1, CLK3, MAP3K9, COL4A3BP, MAP3K8, ILK, GIT2, PIK3CA, TLK1, TLK2, MAP2K7, SYK, MAGI3, BCR, TNIK, ROCK1, BRAF, ROCK2, PIK3CB, MYLK4, PIK3CD, SKP2, WNK1, MYLK2, WNK3, WNK2, PIM2, MARK3, MARK1, MARK2, NME6, NME4, MAPK1, MAPK6, BAZ1B, MAPK4, PDGFRA, NEK9, MAPK9, PDGFRB, CAMK1, MAPK8, EIF2AK3, NEK6, NEK7, CHKA, C…	5628	674	17446	1.49014	6.28665e-15	1.04777e-15	4.33632e-15
GOTERM_MF_DIRECT	GO:0000978~RNA polymerase II core promoter proximal region sequence-specific DNA binding	192	2.84571	6.00511e-17	MEF2C, MEF2A, JDP2, ARNT2, ZIC1, ZIC3, FLI1, SMARCD2, CREB3L2, EED, H2AFZ, PATZ1, PITX1, PITX2, RELA, YY1, GABPA, RELB, ZFP467, SIX4, GRHL1, ASCL1, EP300, SMARCE1, MTF1, JUN, SIX1, TGIF1, TFAP2A, TRP73, PRDM1, NFE2L3, TFAP2E, SMARCA4, SOX1, ONECUT2, HDGF, ELK1, MYEF2, MYBL1, SRF, MEIS1, NR2C1, NR1H2, HOXA2, TCF20, MEIS2, HOXA5, LHX2, JUND, HOXA7, OVOL1, LHX3, HOXA10, TEF, HNRNPC, TCF4, RUNX2, PLA…	5628	359	17446	1.65786	2.84772e-13	4.06342e-14	1.9984e-13
GOTERM_MF_DIRECT	GO:0019901~protein kinase binding	223	3.30517	7.01165e-17	GDF3, MEF2A, UTRN, CNPPD1, PGAM1, MAP3K5, CRY2, CD44, ILK, H2AFY, LSM2, CCNA2, MAP2K7, SYK, IBTK, PTPRJ, PTPRK, SLC12A7, DAB2IP, WNK1, PTPRR, RAD9A, RPTOR, THY1, JUP, MAPK1, MAPK6, SIPA1L1, MAPK4, PRKRIP1, PDGFRB, NEK9, NEK6, CDK5R1, PFKFB2, CACNB2, CACNB4, BCL2L1, PXN, STX17, GYS1, DVL2, SASH1, MAP2K1, TAOK1, MAML1, MAP2K3, SKI, SMAD1, CAMK2N2, CAMK2N1, VDAC1, CBLB, RHEB, RAD54L2, PARP1, KCNH1, …	5628	434	17446	1.59278	2.84772e-13	3.56382e-14	1.9984e-13
GOTERM_MF_DIRECT	GO:0016740~transferase activity	619	9.17445	1.75091e-16	SGMS2, CMTR2, SGMS1, NMRK2, MAP3K7, MAP3K5, CLK3, MAT1A, NAA11, MAP3K9, ILK, MAP3K8, PIK3CA, TLK1, TLK2, OGT, MAP2K7, SYK, TNIK, BRAF, GATM, ROCK1, PIK3CB, ROCK2, UGCG, MYLK4, PIK3CD, UBE2J1, MYLK2, MARK3, MRM1, MARK1, NME6, MARK2, NME4, MAPK1, MAPK6, NAA20, MAPK4, ABAT, MAPK9, MAPK8, EIF2AK3, MGAT5B, HMGCS1, NAA30, ZDHHC9, NAT10, DNMT3B, MEPCE, MGAT4B, DNMT3A, MGAT4A, TAOK2, MAP2K1, TAOK1, TGFBR…	5628	1472	17446	1.30354	5.69544e-13	6.32827e-14	3.88578e-13
GOTERM_MF_DIRECT	GO:0008270~zinc ion binding	469	6.95124	9.23615e-16	GDA, RORC, MYLIP, RORA, BRPF3, DDAH1, L3MBTL4, ADAMTS20, TADA2B, RXRG, HNF4G, ADAMTS6, ADAMTS9, TIMM8A1, ADAMTS8, ZZZ3, ADAMTS1, ST18, ADAMTS3, ADAMTS2, ADAMTS5, ADAMTS4, TRIML2, ARIH1, ARIH2, ZDHHC9, RCHY1, SGIP1, ESRRB, UPB1, ESRRG, BFAR, LASP1, TRPS1, PAPPA2, PARP1, TLL1, ZFP385C, SH3RF1, ZFP385B, LIMA1, RNF185, PHF20, RLIM, RNF182, RNF183, FBXL19, LNPEP, MGRN1, GATAD1, MMP1A, DPEP1, USP13, AR…	5628	1075	17446	1.3524	2.27818e-12	2.27818e-13	1.57652e-12
GOTERM_MF_DIRECT	GO:0003682~chromatin binding	233	3.45339	1.42373e-15	MEF2C, MEF2A, STAT5B, REST, HOXD10, CITED2, FLI1, SIN3A, H2AFY, CREB3L1, BAHCC1, PATZ1, STAG2, TWIST2, PITX2, TADA2B, MECP2, EOMES, MED12, PPARGC1A, TOX3, PRDM8, BAZ1B, JUN, MNT, TGIF1, CRTC2, TDRD3, TNRC18, CRAMP1L, RCC1, TAL1, LHX2, PBRM1, TCF4, DNMT3B, NKX2-2, DNMT3A, SMAD6, CREBBP, SMAD4, SMAD2, SKI, KLF14, DLX3, NOTCH1, RNF2, TRPS1, RBPJ, PARP1, NCOR1, ATAD2B, KAT6A, PPP2R3D, CCNT2, ENY2, NK…	5628	466	17446	1.54993	3.70204e-12	3.36509e-13	2.55351e-12
GOTERM_MF_DIRECT	GO:0000166~nucleotide binding	776	11.5014	1.27651e-14	RBPMS2, SYNCRIP, MAP3K7, DIRAS1, MAP3K5, DIRAS2, MAP3K9, MAP3K8, ILK, VPS4B, PIK3CA, DHX33, DHX36, PTBP3, PTBP2, RAB27B, MYH1, KIF5B, BRAF, PIK3CB, LIG1, PIK3CD, MYLK4, PTBP1, UBE2J1, MYLK2, MYH9, MARK3, MARK1, MARK2, MAPK1, MAPK6, ASCC3, MAPK4, MAPK9, MAPK8, ARL8A, ARL8B, EIF2AK3, GATC, WARS2, ARF6, NAT10, KIF3B, KIF3A, TAOK2, TAOK1, TAOK3, ATP11A, UBE2L6, ATP11C, NXF1, GUCY2C, KIF3C, ATM, NUGGC…	5628	1936	17446	1.24251	3.27488e-11	2.72904e-12	2.2593e-11
GOTERM_MF_DIRECT	GO:0043565~sequence-specific DNA binding	294	4.35749	4.85219e-14	MEF2C, MEF2A, CDX1, CDX2, STAT5B, RORC, RORA, HOXD10, HOXD11, FLI1, 4932411N23RIK, NKX6-3, CREB3L2, CREB3L1, RARA, PITX1, PITX2, PHOX2A, RREB1, BARHL1, YY1, PTBP1, RXRG, EOMES, OBOX6, HNF4G, PPARGC1A, PRDM9, RFC1, JUN, FOXG1, PRDM1, HOXA11, TFCP2L1, MYBL1, NR1H2, LHX1, LHX2, LHX3, HOXA10, LHX4, LHX5, NKX2-1, LHX9, NKX2-2, NKX2-3, PLAGL2, DMBX1, IKZF4, IKZF3, TCF7, IKZF1, ESRRB, ESRRG, ZFP449, SMA…	5628	633	17446	1.43974	1.24445e-10	9.57268e-12	8.58424e-11
GOTERM_MF_DIRECT	GO:0004672~protein kinase activity	251	3.72017	3.77824e-13	FASTKD1, FASTKD2, PRKG2, AURKB, PRKG1, PRKX, MAP3K7, MAP3K5, PSKH1, CLK3, MAP3K9, MAP3K8, ILK, TLK1, TLK2, MAP2K7, SYK, IKBKAP, TNIK, PAN3, ROCK1, BRAF, ROCK2, MYLK4, WNK1, MYLK2, TBRG4, WNK3, PIM2, WNK2, MARK3, MARK1, MARK2, MAPK1, MAPK6, MAPK4, PDGFRA, NEK9, MAPK9, PDGFRB, CAMK1, MAPK8, EIF2AK3, NEK6, NEK7, POMK, NEK3, MMD, STK17B, EPHB4, UHMK1, EPHB1, EPHB2, CAMKV, VRK3, MAP2K1, TAOK2, TAOK1, …	5628	531	17446	1.46528	9.6908e-10	6.922e-11	6.68443e-10
GOTERM_MF_DIRECT	GO:0005096~GTPase activator activity	128	1.89714	3.30568e-12	ALS2, RAB3GAP2, RANGAP1, TBC1D16, TBC1D15, RUNDC1, PGAM5, TBC1D14, TBC1D13, GIT2, DEPDC1B, TBC1D9B, DAB2IP, BCR, SIPA1L3, RIC8B, TBC1D22B, TBC1D22A, THY1, DEPDC5, RALGAPA2, RALGAPA1, SGSM1, ARRB1, SIPA1L1, JUN, ACAP2, TBC1D8B, ARFGAP2, ARFGAP3, AGFG1, ASAP2, RABGAP1L, ASAP1, GIPC1, OCRL, NPRL3, LLGL1, RASAL2, RASAL1, CDC42EP2, DOCK1, CDC42EP1, RAP1GAP2, CDC42EP4, TBC1D30, ARHGEF10L, ARHGDIA, ARHG…	5628	235	17446	1.68843	8.47909e-09	5.65273e-10	5.8486e-09
GOTERM_MF_DIRECT	GO:0004674~protein serine/threonine kinase activity	204	3.02357	2.77499e-11	FAM20C, PRKG2, AURKB, PRKG1, PRKX, MAP3K7, MAP3K5, PSKH1, CLK3, MAP3K9, ILK, MAP3K8, PIK3CA, TLK1, TLK2, CAB39, MAP2K7, SYK, TNIK, BCR, ROCK1, BRAF, ROCK2, MYLK4, WNK1, MYLK2, WNK3, PIM2, WNK2, MARK3, MARK1, MARK2, MAPK1, MAPK6, MAPK4, CAMK1, MAPK9, NEK9, MAPK8, EIF2AK3, NEK6, NEK7, NEK3, STK17B, UHMK1, VRK3, TAOK2, MAP2K1, TAOK1, TGFBR1, MAP2K3, TGFBR2, TAOK3, MAP2K4, TRIO, ATM, GRK5, GRK1, CDC4…	5628	428	17446	1.4775	7.11785e-08	4.44866e-09	4.90966e-08
GOTERM_MF_DIRECT	GO:0004842~ubiquitin-protein transferase activity	161	2.38625	1.47779e-10	MAEA, DZIP3, BTRC, MYLIP, KLHL4, KLHDC7A, ZNRF3, KLHL2, CNOT4, CUL3, ZFP91, G2E3, WWP2, KLHL9, WWP1, RNF38, RC3H2, ITCH, RNF34, CYHR1, RNF146, DTX3L, SKP2, UBR3, UBR1, TRIM37, MIB1, UHRF1, UHRF2, TRIM36, UBR5, ASB3, RNF135, TNFAIP3, RNF20, FBXL3, FBXO11, FBXL2, KBTBD13, CDC34, ASB15, TRIM71, ARIH1, KBTBD2, FBXW7, UBE2D3, ARIH2, FBXW8, HECTD2, KBTBD8, ANKIB1, RNF11, FBXO3, RCHY1, TRAF6, BCOR, UBE2…	5628	326	17446	1.53091	3.79054e-07	2.22973e-08	2.61459e-07
GOTERM_MF_DIRECT	GO:0098641~cadherin binding involved in cell-cell adhesion	140	2.075	6.57974e-10	STK38, VAPB, CHMP5, PDLIM5, EIF5, CAPZA1, PDLIM1, RANGAP1, CD2AP, IQGAP1, VCL, SND1, LRRC59, DBNL, TWF1, DAB2IP, MYO6, KIF5B, STK24, BAIAP2, OLA1, LYPLA2, TXNDC9, MYH9, CTNNA1, CTNNA2, MARK2, JUP, CGN, UBFD1, RARS, SERBP1, USO1, SDCBP, ERC1, GIGYF2, STX5A, DBN1, HDLBP, PPME1, ASAP1, GIPC1, CAPZB, ITGB1, SCRIB, SRC, CHMP2B, CDC42EP1, DDX3X, RPL6, NUMB, IDH1, NUDC, MYO1B, PPFIBP1, ARFIP2, ARFIP1, E…	5628	279	17446	1.55548	1.6877e-06	9.37612e-08	1.16412e-06
GOTERM_MF_DIRECT	GO:0061630~ubiquitin protein ligase activity	106	1.57107	1.4705e-09	DZIP3, BTRC, MED24, MYLIP, CUL3, G2E3, WWP2, WWP1, RNF38, RNF149, ITCH, RNF34, RNF146, RNF145, SKP2, MED12, UBE2J1, UBR3, UBR1, RNF222, TRIM37, UHRF1, UHRF2, MED17, RNF24, SYVN1, CACUL1, UBE2V1, UBE2V2, CDC34, TRIM71, ARIH1, ARIH2, RNF166, RNF165, ANKIB1, TRAF6, HECTD1, PELI1, UBOX5, TRIM63, MSL2, BFAR, CBLB, RNF6, RNF7, RNF4, RNF152, NEDD4, RNF2, FBXO30, SMURF2, SMURF1, LTN1, UBE2G1, UBE2G2, RLI…	5628	199	17446	1.65118	3.77184e-06	1.98518e-07	2.6017e-06
GOTERM_MF_DIRECT	GO:0005524~ATP binding	592	8.77427	1.47574e-09	DQX1, NMRK2, MAP3K7, MAP3K5, CLK3, MAT1A, DHX37, MAP3K9, ILK, MAP3K8, VPS4B, PIK3CA, DHX33, TLK1, DHX36, TLK2, MAP2K7, SYK, NWD1, IKBKAP, MAGI3, TNIK, MYH1, BRAF, KIF5B, MAGI1, ROCK1, KIF5A, PIK3CB, ROCK2, LIG1, PIK3CD, MYH2, KIF5C, MYLK4, UBE2J1, MYLK2, MARK3, MYH9, MARK1, NME6, MARK2, NME4, MAPK1, MAPK6, ASCC3, MAPK4, MAPK9, MAPK8, EIF2AK3, GATC, UBA6, WARS2, HSPA1B, NAT10, KIF3B, KIF3A, TAOK2,…	5628	1507	17446	1.21773	3.78527e-06	1.89264e-07	2.61096e-06
GOTERM_MF_DIRECT	GO:0003779~actin binding	162	2.40107	2.1112e-09	MTSS1, ENAH, MAEA, CROCC, RUSC1, PDLIM5, UTRN, CAPZA1, INO80, KLHL2, VCL, HOOK1, MED28, AIF1L, SLC4A1, DBNL, TWF1, MYO6, MYH1, NCALD, ENC1, PICK1, SPIRE1, MYH9, TNS4, ARPC1A, TNS1, CGN, SNTG1, DBN1, ADD2, SNTG2, ACTR3B, SSH3, SSH2, DAG1, GIPC1, ARPC5, DAAM1, FXYD5, ITGB1, CAPZB, CORO2B, CORO2A, PFN2, PTK2, ARPC2, PACRG, DMD, PPP1R42, FGD4, HIP1, PHACTR1, DIXDC1, TRPC6, MOBP, MYO1C, TRPC5, MYO1B, …	5628	338	17446	1.48573	5.41522e-06	2.57868e-07	3.73525e-06
GOTERM_MF_DIRECT	GO:0044212~transcription regulatory region DNA binding	119	1.76375	3.71551e-09	MEF2C, CDX1, ZFP335, CBX4, REST, GABPB1, WNT1, GATA5, 4932411N23RIK, GATA6, GATA3, ATF6B, TRP63, CREB3L2, H2AFY, CREB3L1, RARA, DHX36, GABPB2, RCOR3, RREB1, YY1, RELA, RCOR1, GABPA, BASP1, GRHL1, ARRB1, JUN, SIX1, TFAP2A, TRP73, WNT5A, HMGB2, TAF9B, SOX5, SOX7, MYBL1, SOX6, WT1, TAL1, TCF20, JUND, NKX2-1, BCOR, RUNX2, TRP53, SREBF1, IKZF4, TCF7, IKZF2, IKZF1, SMAD7, TAF5, SMAD6, RFX6, KLF11, FOXA…	5628	233	17446	1.58319	9.53023e-06	4.33194e-07	6.57368e-06
GOTERM_MF_DIRECT	GO:0008134~transcription factor binding	162	2.40107	6.0004e-09	FOXO1, RORA, REST, FOXO4, GATA2, SIN3A, MYOCD, MDFIC, WWP2, GATA6, GATA3, RARA, ATOH8, OGT, TWIST1, PITX2, RBFOX2, RCOR3, TAF4B, RCOR1, RELA, MECP2, MED12, PPARGC1A, RNF222, STK4, PPARGC1B, MED19, MAPK1, EP300, HIF1A, ARRB1, JUN, 0610009B22RIK, HES2, TFAP2A, MAPK9, PIAS1, TRP73, SMARCA4, HMGB2, CAMTA2, TAF9B, BCL2L1, SRF, SOX8, ARNT, ATF2, MED12L, MEIS2, DDX3X, HNRNPF, JUND, HOXA7, TFDP2, NKX2-1,…	5628	342	17446	1.46835	1.53909e-05	6.69174e-07	1.06162e-05
GOTERM_MF_DIRECT	GO:0016874~ligase activity	166	2.46035	6.29546e-08	DZIP3, CTPS, CBX4, PPCS, MYLIP, MKRN3, ZNRF3, CNOT4, ZFP91, ACSS1, G2E3, WWP2, WWP1, RNF38, RC3H2, PELI2, RNF149, ITCH, RNF34, RNF146, SUCLG2, LIG1, DTX3L, AARS, TRIM41, UBR3, UBR1, EARS2, TRIM37, MIB1, UHRF1, UHRF2, TRIM36, TRIM33, UBR7, PIAS3, UBR5, RARS, PIAS1, RNF135, TNFAIP3, RNF20, PCCB, TRIM39, GATC, SYVN1, GCLC, UBA6, WARS2, TRIM71, ARIH1, ARIH2, HARS2, HECTD2, RNF169, RCHY1, TRAF6, LIPT2…	5628	362	17446	1.42148	0.000161466	6.72825e-06	0.000111383
GOTERM_MF_DIRECT	GO:0008234~cysteine-type peptidase activity	77	1.14125	8.14614e-08	LGMN, SENP5, OTUB2, FAM63B, SENP7, SENP6, USP19, PIGK, CASP6, USP18, PGPEP1, CASP3, USP27X, CASP9, CASP7, USP12, YOD1, USP15, CASP2, USP14, VCPIP1, USP13, ESPL1, CTSR, USP29, SENP2, USP28, CTSL, SENP3, CTSK, CAPN10, SENP1, OTUD1, ATG4C, CAPN11, ATG4B, CTSO, ATG4A, CAPN13, CTSC, CTSB, USP22, TNFAIP3, USP25, USP24, OTUD4, USP30, CTS8, USP3, USP9X, OTUD6B, CTLA2B, CYLD, OTUD7B, USP38, OTUD7A, USP37,…	5628	141	17446	1.69283	0.000208927	8.35791e-06	0.000144126
GOTERM_MF_DIRECT	GO:0019904~protein domain specific binding	137	2.03053	9.11976e-08	SCAF1, OCLN, SRCIN1, SNCA, STRN, IQGAP1, WNT1, PRKAR2B, PRKAR2A, GAB2, HOMER3, TRP63, RARA, OGT, RAB27B, TWIST2, TWIST1, SYK, SCAMP1, CASKIN1, IRS4, DBNL, PICK1, MECP2, MED12, BASP1, MYH9, TACC1, TACC2, SLC34A2, ST13, GABRR1, RFC1, AKAP7, PIAS1, NFE2L2, WNT5A, HMGB2, GNAI3, GRB2, CACNB2, CCNG1, RIMS2, ANGEL1, ITGB1, SRC, CHMP2B, HNRNPM, STX18, TFDP2, BHLHE40, SSX2IP, HNRNPC, PLXND1, RUNX2, HAP1, …	5628	289	17446	1.46948	0.000233894	8.99695e-06	0.000161351
GOTERM_MF_DIRECT	GO:0046332~SMAD binding	37	0.548392	1.06625e-07	ZC3H3, MEF2A, COL3A1, PML, PRDM16, CITED2, ACVR1C, ACVR1B, DAB2, CREB3L1, USP15, RUNX3, BMP2, MAGI2, TGFBR1, YY1, CREBBP, TGFBR2, SMAD4, SKI, SMAD2, COL5A2, PURB, EP300, IPO7, HIPK2, COL1A2, TGFBR3, SMURF2, TGFBRAP1, PARP1, BMPR1B, TCF12, RNF111, BMPR1A, ACVR1, TOB1	5628	53	17446	2.16405	0.000273456	1.01293e-05	0.000188647
GOTERM_MF_DIRECT	GO:0030165~PDZ domain binding	65	0.963391	2.74418e-07	LZTS3, ACOX1, GRIK2, LNX2, GJA1, RPS6KB1, L1CAM, LPAR1, KCNJ12, CXADR, PTEN, SDC2, ATP2B1, ATP2B2, ATP2B4, SNTB1, DLG4, DLG3, D230025D16RIK, GNG5, DLG2, KIRREL3, DLG1, KIF14, MAGI2, NOS1AP, MPP2, BAIAP2, MPP3, CFTR, ARHGAP29, SLC9A3R1, KIDINS220, ACVR2A, ADAM17, ERC2, ERC1, GRASP, SNTG2, NKD1, CLCN3, CRIPT, CXXC4, GIPC1, SHISA9, GM15776, CRIM1, APBA1, DTNA, FZD8, NLGN1, FZD1, LIN7C, FZD3, GRIA3, …	5628	116	17446	1.73699	0.000703635	2.51383e-05	0.000485514
GOTERM_MF_DIRECT	GO:0035091~phosphatidylinositol binding	53	0.785534	3.17298e-07	HIP1R, PITPNA, PASK, PXDC1, MCF2L, SH3YL1, DAB2, TUB, PLD1, ZCCHC2, SGK1, SH3PXD2A, CCDC88A, SGK3, PIK3C2A, PIK3C2B, ZCCHC14, PITPNM1, ARHGAP32, DOK7, SNX13, SNX10, SNX11, TNFAIP8L3, SNX18, SNX6, SNX15, SNX8, SNX16, SNX7, SNX4, SNX3, ESYT2, MTM1, SNX24, FCHO2, HIP1, SNX29, SNX27, MYO1E, SNX25, PHF12, HS1BP3, ITPR1, ITPR2, TULP4, TULP3, AIDA, SNX33, SNX30, GRB7, SNX31, PLEKHA1	5628	89	17446	1.84598	0.000813538	2.80641e-05	0.000561379
GOTERM_MF_DIRECT	GO:0046983~protein dimerization activity	95	1.40803	5.50228e-07	MEF2C, E2F1, E2F2, MEF2A, E2F3, E2F5, E2F6, BTRC, ARNT2, ANO1, STAT5B, MITF, MXI1, GLDC, MAX, HEY1, MAT1A, BHLHA15, GATA3, SLC24A2, ANO3, ANO5, ANO4, ATOH8, OLIG2, ANO6, TWIST2, TWIST1, MXD1, STK4, MYCL, STK3, MXD4, ASCL1, NCOA1, HIF1A, NCOA3, HES2, MNT, TFAP2B, MGA, TFAP2A, PDCD6IP, CLOCK, MYO5A, MCL1, NR3C1, SRF, POLR2C, ARNT, TAL1, PEF1, NPAS1, TCF21, AHRR, NPAS2, NPAS3, HAND1, HAND2, PPP2CA, …	5628	190	17446	1.54993	0.00141034	4.70434e-05	0.000973488
GOTERM_MF_DIRECT	GO:0031625~ubiquitin protein ligase binding	132	1.95643	6.26541e-07	SNCAIP, GRIK2, FOXO1, RANGAP1, VCL, CUL3, PRKAR2B, PRKAR2A, H13, BTBD3, RALB, RALA, PRKACB, RNF34, RELA, UBE2J1, PPARGC1A, GM10696, BTBD9, TRIM37, PA2G4, HIF1A, ARRB1, SIPA1L1, ASB3, PIAS1, RNF20, TRAF1, DERL1, CACUL1, RRAGA, UBE2V1, UBE2V2, CDC34, CALR, ASB15, ATP6V0C, ARIH1, FBXW7, PACRG, DNAJA1, TRAF6, TRAF5, TRAF3, TRP53, SMAD7, SMG5, TGFBR1, SMAD6, SMAD2, SKI, UBOX5, BRCA1, FAM178A, ATF6, IK…	5628	284	17446	1.44078	0.00160579	5.18399e-05	0.0011085
GOTERM_MF_DIRECT	GO:0004721~phosphoprotein phosphatase activity	73	1.08196	1.32267e-06	PDP1, CDC14A, CTDSPL, CDC14B, STYX, PTPN21, PTEN, PGAM5, CTDSP1, DNAJC6, PTPRJ, PTPRK, PTPRG, PTPRN2, PTPRR, PTPRT, PTPRU, PTPRO, PPP1CB, CTDSPL2, EYA3, PPM1F, EYA4, EYA1, PPM1D, PPM1E, PPM1K, PPM1L, CTDP1, PHLPP1, PPP6C, PHLPP2, SSH3, SSH2, DUSP10, PPP3R1, PPM1A, PTPMT1, MTM1, PPP1R3D, MTMR3, DUSP18, PPP1R3C, PPP1R3B, UBASH3B, PPP2CA, PPP2CB, PPP1R12A, PPP3CB, PPP3CA, MTMR4, PPTC7, PTPN7, PTPRB,…	5628	139	17446	1.62798	0.00338689	0.000106014	0.0023401
GOTERM_MF_DIRECT	GO:0004702~receptor signaling protein serine/threonine kinase activity	37	0.548392	1.5915e-06	BMPR2, ACVR1C, PAK6, ACVR1B, PAK2, SLK, MAP3K3, PAK3, MAP3K2, PAK4, MAP3K8, STK39, PAK1, MAP2K7, CHUK, TNIK, TAOK2, MAP2K1, STK24, TAOK1, MAP2K3, TGFBR1, MAP2K4, TGFBR2, TAOK3, MINK1, STRADB, STK4, STK3, MAP4K3, MAP4K4, ACVR2A, ACVR2B, MAP4K5, BMPR1B, ACVR1, BMPR1A	5628	57	17446	2.01219	0.00407389	0.000123696	0.00281573
GOTERM_MF_DIRECT	GO:0003730~mRNA 3'-UTR binding	35	0.518749	1.83777e-06	CARHSP1, CPEB3, CPEB4, YBX3, IGF2BP1, IGF2BP2, CPEB1, IGF2BP3, LARP1, YBX2, AUH, ZFP36L1, ZFP36L2, PCBP4, TARDBP, PCBP1, PUM1, RBMS3, ZC3H12A, DAZL, PUM2, HNRNPC, RC3H1, RBM24, HNRNPA2B1, FMR1, ELAVL1, ELAVL4, HNRNPR, BOLL, FXR1, SERBP1, MEX3D, RBM14, RNF20	5628	53	17446	2.04708	0.00470279	0.000138634	0.00325143
GOTERM_MF_DIRECT	GO:0046982~protein heterodimerization activity	216	3.20142	2.38228e-06	MEF2C, RAB3GAP2, SYT1, MEF2A, SYT4, VAPB, PGF, ADCY5, SYT6, TPD52, ADORA1, CUL3, BAK1, H2AFV, LSM5, H2AFZ, CHRNA4, H2AFY, RARA, H2AFX, TWIST1, CLNS1A, INA, BRAF, SUCLG2, CD3E, TAF4B, ZHX1, LIFR, HMG20A, H2AFJ, CTNNA1, MAPK6, MAPK4, JUN, VEGFA, ADD2, CLCN3, TAF9B, BCL2L2, BDKRB2, BCL2L1, RIMS2, TAL1, TCF4, GAD1, HIP1, DMBX1, IKZF4, BMP2, IKZF3, IKZF2, IKZF1, TGFBR1, SMAD4, TPD52L1, SMAD2, SMAD1, H…	5628	514	17446	1.30266	0.00609193	0.000174572	0.00421478
GOTERM_MF_DIRECT	GO:0005085~guanyl-nucleotide exchange factor activity	79	1.17089	2.93383e-06	ALS2, PREX1, PREX2, RGP1, ITSN1, RAB3IP, MCF2L, TIAM1, RAPGEF6, RAPGEF5, ARHGEF40, DENND5B, RAPGEF1, DOCK11, NET1, ARHGEF4, DENND6B, DENND6A, ARHGEF3, ARHGEF2, RPGR, BCR, ARHGEF7, ARHGEF18, PSD3, PSD4, ARHGEF9, ARHGEF15, RIC8B, ARHGEF12, ECT2, FARP1, ARHGEF10, ELMO1, ANKRD27, SH2D3C, PLCE1, PSD, DENND3, SPATA13, RAPGEFL1, KALRN, FGD1, RALGPS2, RALGPS1, CYTH4, AKAP13, CYTH3, DENND2A, ARFGEF2, DENN…	5628	156	17446	1.5698	0.00749705	0.000209014	0.00519057
GOTERM_MF_DIRECT	GO:0042803~protein homodimerization activity	318	4.71321	3.2371e-06	ALS2, RBPMS2, PVR, CADM3, CADM4, CHMP3, MASP1, SYT4, PTGS2, PGF, VAPB, CADM2, GDF6, SYT6, PRKG2, TPD52, PRKG1, UXS1, GLDC, CUL3, BAK1, MAP3K5, MAT1A, VPS4B, ABCB10, TWIST1, NUDT16, CRTAM, DAB2IP, OLFML2B, OLFML2A, MECOM, MYH9, TOX3, PTPRO, MAPK4, JUN, PRDM6, VEGFA, PDGFRA, ABAT, SUDS3, ADD2, CHKA, ENPP1, HMGCS1, BCL2L2, BCL2L1, FAM132B, ACAT1, GPD1L, ADRB3, UPK1A, CACYBP, EFR3A, IDH1, RCHY1, TCF4…	5628	798	17446	1.23528	0.0082688	0.000224385	0.0057271
GOTERM_MF_DIRECT	GO:0000981~RNA polymerase II transcription factor activity, sequence-specific DNA binding	86	1.27464	3.6024e-06	MEF2C, MEF2A, ELF2, FOXK1, ELF4, ELF5, ARNT2, FOXK2, PAX6, NFKB1, REST, FOXO4, ZKSCAN2, ZFP641, MAZ, GATA6, 4932411N23RIK, PCBP1, ZFP131, POU4F2, SOX18, POU4F1, SPIC, ZFP174, TWIST1, PITX2, ZFP518B, FOXJ2, SIX3, GRHL3, SIX6, HIF1A, JUN, FOXG1, TFAP2B, TFAP2A, TRP73, MED1, FOXM1, SOX5, SOX4, ELK1, EHF, MYBL1, SOX8, EPM2AIP1, TAL1, NPAS1, NPAS3, ELK4, JUND, OVOL1, TFDP2, ETV1, BHLHE40, RUNX1, NFATC…	5628	174	17446	1.53211	0.00919761	0.000243133	0.00637336
GOTERM_MF_DIRECT	GO:0017124~SH3 domain binding	63	0.933748	3.81565e-06	ENAH, HIP1R, SYNJ1, GJA1, ARHGAP17, CD2AP, CTTNBP2, ARHGAP6, CASP9, PAK3, MAPT, ARHGAP1, ILK, DNAJC6, CNTNAP1, ADAM9, KHDRBS1, DAB2IP, KHDRBS2, ADAM10, LYN, CD3E, INPPL1, ARHGAP27, RAD9A, PRKCE, SIRPA, ELMO2, ELMO1, QK, ARHGAP31, CCDC6, SH3KBP1, ADAM17, ADAM19, PDCD6IP, ADAM12, ADAM15, FUT8, GRB2, LANCL1, ASAP1, AFAP1L2, ENKUR, DOCK1, SOS1, WIPF3, AFAP1, SGIP1, ZFP384, HCLS1, CBL, DENND1A, DPYSL3…	5628	118	17446	1.65501	0.00973942	0.000250921	0.00675063
GOTERM_MF_DIRECT	GO:0005089~Rho guanyl-nucleotide exchange factor activity	44	0.652142	3.99168e-06	ALS2, FGD1, PREX1, PREX2, AKAP13, ITSN2, ITSN1, MCF2L, PLEKHG3, PLEKHG1, TIAM1, PLEKHG6, SOS1, SOS2, ARHGEF40, FGD6, DOCK11, ARHGEF10L, ALS2CL, FGD4, NET1, ARHGEF4, ARHGEF3, NGEF, ARHGEF2, ABR, BCR, VAV3, ARHGEF7, MCF2, ARHGEF18, ARHGEF37, TRIO, ARHGEF15, ARHGEF9, ARHGEF12, VAV2, VAV1, ECT2, FARP1, ARHGEF10, ARHGEF11, SPATA13, KALRN	5628	74	17446	1.84316	0.0101864	0.000255934	0.00706205
GOTERM_MF_DIRECT	GO:0017137~Rab GTPase binding	68	1.00786	5.36221e-06	ALS2, RAB3GAP2, MLPH, AP1G1, HPS6, SLC6A4, POT1B, RGP1, STXBP5L, TBC1D16, TBC1D15, RUNDC1, EVI5, TBC1D14, TBC1D13, ALS2CL, TBC1D9B, MICAL3, RPH3A, TBC1D22B, BICD2, TBCK, TBC1D22A, RAB11FIP4, ANKRD27, RAB11FIP5, RAB11FIP2, MYRIP, SGSM1, RAB11FIP3, UNC13D, ACAP2, NGFR, WDR44, ERC1, ANKFY1, RAB11FIP1, TBC1D8B, MYO5A, RABGAP1, TBC1D8, TBC1D9, STX4A, RABGAP1L, RIMS2, PEX5L, LLGL1, TMEM127, PDE6D, AP3M…	5628	131	17446	1.60909	0.0136599	0.00033541	0.00948668
GOTERM_MF_DIRECT	GO:0008013~beta-catenin binding	48	0.711427	6.09433e-06	SHROOM2, APC2, BTRC, SETD1A, CTNND2, FOXO1, RORA, FOXO3, FOXO4, CXADR, TCF7L2, CD2AP, TCF7L1, CALCOCO1, PXN, SUFU, CDH5, MED12L, AMER3, AMER1, CSNK2A1, AMER2, NUMB, NOS2, DLG5, BCL9, APC, PTPRJ, PTPRK, TBL1XR1, TCF7, TRPC4, AR, SMAD7, MED12, PTPRT, PTPRU, PARK2, SLC9A3R1, CTNNA1, CTNNBIP1, DACT1, EP300, DACT3, SALL1, GSK3B, KLF4, KDM6B	5628	84	17446	1.77135	0.0155104	0.000372121	0.0107819
GOTERM_MF_DIRECT	GO:0005244~voltage-gated ion channel activity	69	1.02268	6.4811e-06	KCNH1, KCNJ16, KCNC2, KCNC1, KCNJ15, KCNC4, SCN3B, KCNAB1, HVCN1, KCNJ12, KCNK13, KCNIP1, KCNJ14, KCNIP3, KCNQ5, TMEM109, KCNQ4, KCNQ3, NALCN, KCNG3, KCNQ2, ANO6, KCNG1, CACNG5, CACNG3, CACNG2, CACNG1, CLIC5, CLIC6, KCNH8, KCNH5, SCN1A, CLCN3, SCN1B, CLCN2, KCNA2, KCNA1, KCNA4, CLCNKA, CACNB1, CACNB2, KCNA6, CACNB4, KCNJ2, KCNA7, KCNJ3, TPCN1, TPCN2, KCNS3, TMEM37, KCNE1, SCN9A, HCN1, CACNA2D1, K…	5628	134	17446	1.5962	0.0164866	0.000386531	0.0114661
GOTERM_MF_DIRECT	GO:0008022~protein C-terminus binding	99	1.46732	6.57802e-06	SYT1, ATP1B1, AP1G1, LMO7, CD2AP, ATP2B2, DAB2, HOMER3, CTGF, VPS4B, SLC4A1, MAP2K7, LRRC7, RBFOX1, DBNL, PICK1, MED12, SYNJ2BP, CNGA3, EP300, PIAS3, SNTG1, SDCBP, VGLL3, AKAP7, PIAS1, VAMP2, STIP1, COIL, SRC, NIPBL, BLOC1S2, TCF4, HCN1, TRP53, SASH1, YEATS4, MYO1C, MAP2K1, HPCAL4, KCNK3, SHANK3, SREBF2, ATP2A2, NEDD4, ABL1, PDZD3, CACNA1B, GRIP1, SYNJ1, CLTC, KCNIP3, DLG4, ANP32A, DLG3, YAP1, BR…	5628	209	17446	1.46835	0.0167311	0.000383396	0.0116375
GOTERM_MF_DIRECT	GO:0000979~RNA polymerase II core promoter sequence-specific DNA binding	40	0.592856	1.04918e-05	ZFP335, EZH2, MITF, STAT5B, PAX6, TCF7L2, SOX8, WBP2, STAT6, TAL1, GATA2, FOS, MAZ, GATA6, GATA3, PAX8, H2AFZ, H2AFY, YAP1, RUNX2, NFATC1, EGR1, TRP53, IKZF1, RREB1, SOX11, NR4A2, SMAD1, TBR1, SUZ12, KDM2B, EP300, MTF1, SP1, SP3, TFAP2B, TFAP2A, H3F3B, RBPJ, NSD1	5628	67	17446	1.85066	0.0265527	0.000597856	0.018561
GOTERM_MF_DIRECT	GO:0003676~nucleic acid binding	467	6.92159	1.71997e-05	RBPMS2, SYNCRIP, REST, DHX37, DHX33, PTBP3, DHX36, PTBP2, RREB1, PTBP1, EXD2, MECOM, ASCC3, EIF2S1, NIFK, MYEF2, VEZF1, SGIP1, KLF12, KLF13, KLF10, KLF11, KLF17, KLF14, FXR2, FXR1, SRSF3, SRSF4, SRSF6, D1PAS1, PPRC1, ZFP385C, SRSF1, ZFP385B, ENOX2, U2SURP, SYNJ1, YBX3, YBX1, YBX2, ZFP354A, ZFP354C, CSDC2, E430018J23RIK, AW146154, RSLCAN18, DARS2, EIF4A2, AU041133, ZSCAN12, ERI2, CBLL1, ERI3, SF3B…	5628	1237	17446	1.17028	0.0431585	0.000958616	0.0304262
GOTERM_MF_DIRECT	GO:0032403~protein complex binding	154	2.2825	1.72101e-05	PDP1, MMP9, SLC6A3, STRN, REST, CD2AP, LZTFL1, IQGAP1, TOP1, SIN3A, PGAM5, GIT2, FAS, TUB, TWF1, DAB2IP, MAGI2, KIF5A, STRN3, RELA, CRTAP, RPH3A, RPTOR, DEPDC5, ST13, NME4, EP300, HIF1A, SIPA1L1, PI4K2A, PDGFRA, VAMP2, ERC2, CPD, SMARCA4, FGFR1, ITGAL, CRIPT, ITGB1, EPHB1, PXN, SRC, PTK2, KRAS, ARPC2, TMED10, HCN1, GIT1, SREBF1, CFLAR, KIF3A, MYO1E, TGFBR1, ITGA2, PCDH15, KCTD2, KCTD5, ATM, VDAC1…	5628	358	17446	1.33346	0.0431842	0.000938801	0.0304447
GOTERM_MF_DIRECT	GO:0005516~calmodulin binding	86	1.27464	3.13245e-05	KCNH1, ADCY3, SYT1, ADCY1, SCN3A, MARCKSL1, STRN, IQGAP2, ITPKC, TTN, IQGAP1, CAMKK1, CAMKK2, ATP2B1, ATP2B2, KCNQ3, ATP2B4, CAMSAP2, CAMSAP1, EEF2K, SNTB1, TRPV4, SNTB2, NOS2, PLCB1, KCNQ2, MYO6, MYH1, STRN3, MYLK2, CAMSAP3, MYH9, CNGA2, DAPK1, CTH, RYR3, CAMK1, PLA2G6, VAMP2, NRGN, UNC13C, ADD2, GAP43, KCNH5, FBXL2, CAMK1D, IQCB1, MYO5A, ARPP21, CNN3, PHKA1, MKNK2, MAPKAPK3, MKNK1, MAPKAPK2, CA…	5628	182	17446	1.46477	0.0772053	0.00167253	0.0554064
GOTERM_MF_DIRECT	GO:0000977~RNA polymerase II regulatory region sequence-specific DNA binding	101	1.49696	3.36059e-05	MEF2C, CDX1, MEF2A, CDX2, ZFP583, RORA, ZIC1, NFXL1, ZIC3, GATA5, BHLHA15, CGGBP1, GATA3, H2AFY, RARA, PHOX2A, SATB1, BARHL1, RELA, RXRG, EOMES, ZFP128, ASCL1, MNT, TFAP2A, ASCL4, SMARCA4, ONECUT3, MYT1, ATF2, TEF, NKX2-1, BCOR, RUNX1, RUNX3, DMBX1, TRP53, IKZF3, KLF12, KLF9, IKZF1, RFX6, CREBBP, ARID3A, SMAD4, ESRRG, NR4A2, SUV39H2, ATF6, EBF4, TRPS1, ZIC4, BCL6B, POU6F1, HLF, HNF1B, FOSL2, FOXK…	5628	221	17446	1.41668	0.0825899	0.00175765	0.0594407
GOTERM_MF_DIRECT	GO:0005201~extracellular matrix structural constituent	27	0.400178	4.05529e-05	PXDN, COL3A1, ELN, BCAN, COL2A1, COL27A1, IMPG2, ACAN, FBN2, COL11A1, COL4A4, HAPLN1, COL4A2, HAPLN4, COL4A1, FBN1, MATN1, COL5A3, COL5A2, COL5A1, COL4A5, PRELP, COL1A2, VCAN, LAMC1, NCAN, COL24A1	5628	41	17446	2.04137	0.0987931	0.00207825	0.0717241
GOTERM_MF_DIRECT	GO:0000980~RNA polymerase II distal enhancer sequence-specific DNA binding	41	0.607677	5.61068e-05	MEF2C, BACH1, CDX1, CDX2, BACH2, NFKB1, ZBTB16, ATF2, TAL1, GATA2, FLI1, SMARCD2, H2AFZ, NR2F6, ACTL6A, POU4F1, HNRNPC, NKX2-2, CHD4, NFATC1, ACTB, RBBP4, IKZF1, ESRRB, CREB1, RELA, MED12, SIX3, ARID3B, SMARCE1, HOXB5, SMARCC1, JUN, TFAP2A, H3F3B, NFE2L1, HIVEP1, NFE2L2, PBX3, NR5A2, SMARCA4	5628	73	17446	1.74102	0.134041	0.00281794	0.0992206
GOTERM_MF_DIRECT	GO:0016757~transferase activity, transferring glycosyl groups	95	1.40803	6.03054e-05	NAMPT, B3GALT6, B3GALT5, ALG6, DPY19L3, PNP, DPY19L1, ST3GAL1, POMT2, ST6GALNAC3, ST3GAL2, ST3GAL5, XYLT1, B3GALNT1, GALNTL6, B3GALNT2, GXYLT2, PIGC, GXYLT1, RPN2, OGT, GGTA1, A3GALT2, PIGA, PIGZ, UGT8A, WBSCR17, FUT11, UGCG, POGLUT1, TNKS2, PARP16, MGAT1, MGAT3, HAS1, XXYLT1, PARP14, MTAP, CHSY1, HAS2, HAS3, UGGT1, GALNT3, GCNT4, GCNT3, GALNT1, EXTL3, FUT9, GCNT2, MGAT5B, FUT8, GALNT7, GALNT6, T…	5628	208	17446	1.4158	0.143318	0.00297035	0.106642
GOTERM_MF_DIRECT	GO:0003713~transcription coactivator activity	84	1.245	6.75404e-05	ENY2, MED24, PDLIM1, CBFB, ARL2BP, CITED2, DDX17, GTF2A1, MYOCD, GATA3, RARA, YAP1, KDM5A, CCAR1, SERTAD2, CTBP2, RAP2C, ARID5B, TAF4B, GMEB2, GMEB1, TADA2B, SIX3, MED12, MED13, LPIN2, PPARGC1A, LPIN1, LPIN3, JMY, JUP, NCOA1, EP300, NCOA3, JUN, MCIDAS, MED17, NCOA6, TFAP2B, TFAP2A, TGFB1I1, USP22, RNF20, MED1, SMARCA4, DCC, KMT2E, TDRD3, MTDH, UBE3A, PML, HCFC1, TADA1, TRRAP, NR3C1, PRDM16, CALCO…	5628	180	17446	1.4466	0.15907	0.00326347	0.119429
GOTERM_MF_DIRECT	GO:0015293~symporter activity	57	0.84482	6.96163e-05	SLC5A3, SLC16A13, SLC36A1, SLC16A14, SLC5A5, SLC13A5, SLC6A20B, SLC6A1, SLC20A1, SLC20A2, SLC15A2, SLC5A1, SLC6A3, SLC6A4, SLC1A4, SLC1A2, SLC1A3, SLC24A4, SLC23A2, SLC24A3, SLC25A22, SLC25A3, SLC4A4, SLC1A1, SLC12A7, SLC34A2, SLC38A4, SLC38A3, SLC38A2, SLC4A7, SLC12A1, SLC12A2, SLC12A5, SLC6A14, SLC10A6, SLC10A7, SLC6A17, SLC6A18, SLC6A19, SLC10A3, SLC16A2, SLC6A9, SLC17A5, SLC4A11, SLC16A7, SLC…	5628	112	17446	1.57761	0.163536	0.00330143	0.123097
GOTERM_MF_DIRECT	GO:0042826~histone deacetylase binding	57	0.84482	6.96163e-05	MEF2C, MEF2A, HR, UHRF1BP1, CBX5, MYOCD, DHX36, RARA, TOP2B, RBBP4, ANKRA2, RELA, YY1, PKN2, SIX3, MECP2, RAD9A, LPIN1, CCND1, DACT1, HIF1A, MAPK8, AKAP8, PRDM1, KPNA2, SUDS3, CAMTA2, SRF, NR2C1, HIC1, TAL1, TCF21, NIPBL, HOXA10, PER2, BCOR, TRAF6, RUNX2, DNMT3B, BRMS1L, RUNX3, INSM1, WDTC1, NACC2, KAT2B, SMG5, YWHAB, PARK2, YWHAE, HDAC4, MEF2D, GCM1, SP1, PARP1, NCOR1, KLF4, PHF6	5628	112	17446	1.57761	0.163536	0.00330143	0.123097
GOTERM_MF_DIRECT	GO:0047485~protein N-terminus binding	59	0.874463	7.11362e-05	ACOX1, MAU2, SLC6A3, PDLIM5, SNCA, EIF5A, KCNIP1, CSNK2A2, MEN1, CSNK2A1, KCNQ2, TBL1XR1, DAB2IP, RELA, STXBP1, MECP2, NTSR1, DCTN4, RND2, TARBP2, NCOA1, SMARCE1, NCOA3, PIAS3, ZWINT, SDCBP, AKAP6, STX5A, SMARCA4, TDRD7, ARF6, TPM1, RPA2, ERCC6, NIPBL, PEX19, NPAT, EXOC5, TRAF6, SNAP25, GAD1, PLEC, GLRX, TRP53, PDCD10, MAP2K1, KCNB1, PCDH15, BIRC2, ATM, SYNGR3, TSC1, SMARCC1, YWHAQ, CACNA1E, RBPJ…	5628	117	17446	1.56318	0.166791	0.00331216	0.125783
GOTERM_MF_DIRECT	GO:0004722~protein serine/threonine phosphatase activity	32	0.474285	7.33149e-05	PHLPP1, PDP1, PPP6C, PDP2, PHLPP2, CDC14A, CDC14B, PPM1A, PTEN, MTMR3, PPP2CA, PPP2CB, PPP3CB, PPP3CA, PP2D1, PPP2R2C, MTMR4, PPP2R2D, PPTC7, PPP2R1A, PPP1R3A, TAB1, PPP1CB, PPM1F, PPM1D, RPAP2, PPM1E, PPM1K, PPM1L, PPP1R15B, UBLCP1, PPP2R2A	5628	53	17446	1.87161	0.171435	0.00335257	0.129633
GOTERM_MF_DIRECT	GO:0005509~calcium ion binding	273	4.04624	8.88943e-05	PDP1, S100A3, SYT1, HRNR, MASP1, SYT4, SNCB, SYT2, NELL1, FAM20C, SNCA, SYT6, FSTL1, ITSN2, EDIL3, TPD52, ITSN1, ATP2B2, FSTL5, CCBE1, AIF1L, CAB39, CDH26, TBC1D9B, BRAF, CRTAC1, CDHR1, MATN1, PCLO, EGFLAM, RYR3, DOC2B, TBC1D8B, CDK5R1, PPP2R3A, ENPP1, PCDH20, DAG1, CALR, CALU, CD69, GPD2, HPCAL1, S100A16, HPCAL4, PCDH10, CELSR3, PCDH15, CELSR1, PCDH17, PCDH19, PCDH18, NOTCH2, CBLB, NOTCH1, ATP2A…	5628	699	17446	1.21067	0.203895	0.00399243	0.15716
GOTERM_MF_DIRECT	GO:0001205~transcriptional activator activity, RNA polymerase II distal enhancer sequence-specific binding	23	0.340892	0.000102483	HMGA1-RS1, BACH1, MEF2C, CDX1, SUB1, RELA, SIX3, HCFC1, ARID3B, NFKB1, ZEB2, HMGA1, SIX6, FUBP1, HOXB5, TARDBP, POU4F1, NFE2L1, NFE2L2, CUX1, PBX3, NKX2-2, NFATC1	5628	34	17446	2.09696	0.231168	0.00452221	0.181164
GOTERM_MF_DIRECT	GO:0031624~ubiquitin conjugating enzyme binding	23	0.340892	0.000102483	RNF144A, RNF144B, PPARA, ZMYM2, GRIK2, RNF19A, TOLLIP, UBE2V1, PARK2, RNF180, ARIH1, DCUN1D1, RNF114, ARIH2, RNF166, RNF4, ANKIB1, RNF19B, TRAF6, DCUN1D3, DCUN1D4, DCUN1D5, RASD2	5628	34	17446	2.09696	0.231168	0.00452221	0.181164
GOTERM_MF_DIRECT	GO:0036459~thiol-dependent ubiquitinyl hydrolase activity	42	0.622499	0.000108242	OTUD4, USP30, USP3, OTUD6B, USP9X, FAM63B, OTUB2, USP19, CYLD, USP18, USP27X, USP54, USP12, USP38, OTUD7B, OTUD7A, USP37, USP36, YOD1, USP34, USP15, USP33, USP14, USP32, VCPIP1, USP13, USP40, FAM188A, USP29, USP28, ATXN3, OTUD1, OTUB1, USP46, USP22, USP48, USP25, USP43, TNFAIP3, USP24, USP45, USP44	5628	77	17446	1.69083	0.242442	0.00469497	0.191334
GOTERM_MF_DIRECT	GO:0008139~nuclear localization sequence binding	18	0.266785	0.000120725	NUP98, NUP153, POM121L2, NUPL1, NUP214, POM121, IPO4, IPO5, KPNA6, KPNA4, KPNA3, TNPO2, KPNB1, LBR, KPNA2, TNPO1, KPNA1, TNPO3	5628	24	17446	2.32489	0.266318	0.00514802	0.213379
GOTERM_MF_DIRECT	GO:0004725~protein tyrosine phosphatase activity	50	0.74107	0.000139505	CDC14A, CDC14B, PTPN21, PTEN, RNGTT, DNAJC6, PTPRJ, PTPRK, PALD1, PTPRG, PTPRN2, PTPRR, PTPRT, PTPRU, PTPRO, EYA3, EYA4, MTMR14, EYA1, SSH3, SSH2, DUSP10, PTPMT1, MTMR2, MTM1, MTMR3, DUSP18, UBASH3B, DUSP16, MTMR6, MTMR4, PTPN7, PTPRB, PTPRC, PTPN9, PTPRD, PTPRE, PTPN3, PTPRZ1, PTPN4, PTPRA, PTPN14, DUSP22, PTPN13, CDC25C, DUSP3, PTP4A1, PTP4A2, PTPN1, DUSP8	5628	97	17446	1.59786	0.300827	0.00584933	0.246533
GOTERM_MF_DIRECT	GO:0051015~actin filament binding	64	0.94857	0.00014648	MTSS1, TLN1, LIMA1, TLN2, HIP1R, SLC6A4, UTRN, CAPZA1, IQGAP2, TTN, VCL, DSTN, ACTR3, ACTR2, AIF1L, TRPV4, DBNL, MYO6, TMEM201, ERMN, PICK1, FLNC, RPH3A, CTNNA1, MYH9, NEXN, CTNNA2, ARPC1A, SIPA1L1, CFL2, DBN1, ADD2, TRIOBP, SHROOM2, SHROOM3, SSFA2, CACNB2, ARPC5, TPM1, CAPZB, BLOC1S6, CORO2B, CORO2A, EZR, ARPC2, WIPF2, WIPF3, WIPF1, HIP1, FGD4, MYO1C, MYO1B, MYO1E, MYO1D, GAS7, AJUBA, MYO10, PPP…	5628	132	17446	1.50296	0.313225	0.00604214	0.258844
GOTERM_MF_DIRECT	GO:0001085~RNA polymerase II transcription factor binding	32	0.474285	0.000189187	MEF2A, MTDH, TBX20, ELK1, GATA2, TAL1, GFI1B, GATA5, WWP2, GATA3, LHX3, HSPA4, KDM5C, PITX1, NFATC1, TRP53, AR, GSC, HCLS1, CREBBP, SMAD4, SPEN, TEAD3, LPIN1, DACT1, EP300, TRPS1, GSK3B, SALL1, ID4, TBX18, KLF4	5628	55	17446	1.80355	0.384494	0.00767374	0.334191
GOTERM_MF_DIRECT	GO:0046875~ephrin receptor binding	20	0.296428	0.000240563	ANKS1B, NGEF, CDK5R1, EFNB3, ANKS1, GRB2, EFNA2, EFNA3, CBL, SRC, EPHA4, EPHA7, TIAM1, SIPA1L1, SDCBP, SHC1, EFNA5, EFNA4, PTPN1, CRK	5628	29	17446	2.13783	0.460504	0.00959615	0.424764
GOTERM_MF_DIRECT	GO:0001078~transcriptional repressor activity, RNA polymerase II core promoter proximal region sequence-specific binding	62	0.918927	0.000254555	BACH1, PPARA, JDP2, E2F8, YLPM1, FOXO1, CTCF, REST, NFXL1, KCNIP3, HEY1, GATA3, POU4F2, YY1, RCOR1, RELA, MXD1, HMGA2, ASCL1, BTG2, TFAP2A, TGIF1, CUX2, PRDM1, NFE2L3, TBX18, GLIS3, TSHZ3, TSHZ2, TSHZ1, HDGF, MYEF2, NR2C1, STAT6, TCF21, HOXA2, NR1D1, HAND1, OVOL1, BCL11A, CC2D1B, CC2D1A, BHLHE40, ZFP217, GFI1, NFATC2, INSM1, AEBP2, NACC2, CREBBP, KLF17, SKI, EN1, DACH1, ZFP148, FOXP4, FOXP1, FOXP…	5628	129	17446	1.48985	0.479527	0.00999612	0.449417
GOTERM_MF_DIRECT	GO:0051721~protein phosphatase 2A binding	23	0.340892	0.000343762	TRP53, CTTNBP2NL, DAB2IP, PPME1, SMG5, STRN3, SLC6A3, ARPP19, FOXO1, STRN, RPS6KB1, ANKLE2, EIF4EBP1, PPP2CA, MAPT, BCL2, AKAP6, SHC1, CPD, PTPN1, CACNA1C, CACNA1B, PPP2R2A	5628	36	17446	1.98046	0.586005	0.0132733	0.60646
GOTERM_MF_DIRECT	GO:0042802~identical protein binding	242	3.58678	0.000408359	ALS2, ALAD, NELL1, GDF5, SNCA, L1CAM, AMOTL1, UHRF1BP1, AMOTL2, HOOK3, HOOK1, HOOK2, BAK1, GOT1, MYD88, VPS4B, FAS, NUDT16, DAB2IP, CRYAA, BRAF, PTPRG, SKP2, ST13, MAPK1, UHRF1, JUN, MCIDAS, VEGFA, ABAT, EIF2AK3, GATSL2, AHCY, ALDOB, CCDC91, BCL2L1, PPCDC, KCNJ2, DAAM1, COIL, TCF4, MDFI, DVL2, DNMT3A, SMAD6, SMAD4, CIDEB, MSTN, TPD52L1, SMAD1, ARFIP1, FXR2, ACPP, CCT7, RNF4, ETS1, DCP1A, PON2, SM…	5628	625	17446	1.20026	0.649241	0.015515	0.720034
GOTERM_MF_DIRECT	GO:0019899~enzyme binding	156	2.31214	0.000437756	THRB, PTGS2, VAPB, EHHADH, U2AF2, SNCA, TSPAN5, CBX4, CBX1, FOXO4, TTN, GLDC, ANK1, TRAK2, LUC7L2, H2AFY, RARA, H2AFX, SLC4A1, MAP2K7, AKIRIN2, CCAR2, BCR, RCOR3, RCOR1, RELA, PICK1, MECP2, RAD9A, CYP2E1, POR, THY1, TNKS2, PLCE1, HIF1A, PIAS3, RFC2, JUN, MLEC, PDGFRB, AKAP6, MAPK8, PIAS1, EIF2AK3, SUDS3, KALRN, IQCB1, GRB2, GLUD1, ACAT1, UHMK1, SRC, CALU, TAL1, PPP1R3D, PPP1R3C, PPP1R3B, JUND, HO…	5628	384	17446	1.25932	0.674727	0.0163804	0.771678
GOTERM_MF_DIRECT	GO:0070412~R-SMAD binding	17	0.251964	0.000564861	ZC3H3, SMAD6, PAX6, SMAD4, PPM1A, SMAD2, ZEB2, LDLRAD4, MEN1, FOS, TRIM33, MYOCD, JUN, SMURF1, PARP1, RANBP3L, PMEPA1	5628	24	17446	2.19573	0.76526	0.020785	0.994684
GOTERM_MF_DIRECT	GO:0003723~RNA binding	295	4.37231	0.000584217	RBPMS2, SCAF1, FASTKD2, DZIP3, U2AF2, SYNCRIP, SFSWAP, DDX17, SIN3A, RAVER2, RAVER1, OASL2, LSM5, PTBP3, DHX36, PTBP2, LSM2, ZRSR2, LSM1, NUDT16, RPUSD3, YY1, AARS, PTBP1, MRM1, PPARGC1A, PPARGC1B, BOLL, AQR, PTRF, TRMT11, UBR5, SERBP1, EIF2S1, NOP9, ATXN1L, MCTS1, TDRD3, TDRD7, NHP2L1, NIFK, IGF2BP1, IGF2BP2, OAS2, IGF2BP3, UHMK1, CTIF, HNRNPA3, ZFP346, PAIP1, YTHDC1, YTHDC2, NXF1, FXR2, DDX5, H…	5628	780	17446	1.17238	0.776637	0.021186	1.0286
GOTERM_MF_DIRECT	GO:0005385~zinc ion transmembrane transporter activity	16	0.237142	0.000588507	SLC39A14, SLC39A10, SLC39A13, SLC30A1, SLC30A4, SLC39A7, SLC30A5, SLC39A6, SLC30A2, SLC39A5, SLC30A3, SLC30A10, SLC30A8, SLC30A6, SLC30A7, SLC39A1	5628	22	17446	2.25444	0.779082	0.0210426	1.03612
GOTERM_MF_DIRECT	GO:0000976~transcription regulatory region sequence-specific DNA binding	30	0.444642	0.000591325	TNRC18, HR, SOX4, NFKB1, TAL1, SIN3A, CRY2, NR1D1, GATA3, POU2F1, PER2, PER1, KDM3A, BAHCC1, KDM3B, NFATC2, BAHD1, PITX2, EGR1, SOX11, SOX12, ZFP148, PARK2, SUV39H2, ATF6, PSPC1, TFAP2A, NFE2L2, JMJD1C, TBX18	5628	53	17446	1.75464	0.780674	0.0208517	1.04106
GOTERM_MF_DIRECT	GO:0031490~chromatin DNA binding	35	0.518749	0.000626492	NKAP, KDM6A, THRB, EZH2, HR, LEMD3, FOXO3, ANKLE1, SRF, WBP2, TOP1, H2AFZ, PER1, H2AFY, KDM3A, RARA, KDM3B, KDM5A, PITX2, H1F0, INSM1, RELA, MECP2, GRHL3, VAX2, GRHL1, PPARGC1A, GRHL2, STAT3, SUZ12, NOTCH1, EP300, JMJD1C, CLOCK, MED1	5628	65	17446	1.66915	0.799603	0.0217793	1.10265
GOTERM_MF_DIRECT	GO:0005158~insulin receptor binding	22	0.326071	0.000663329	IRS4, ENPP1, IGF1, IGF2, SNX4, LMBRD1, SRC, PHIP, IGF1R, DOK1, GRB10, PDPK1, DOK3, SORBS1, PLCG1, DOK4, SLC2A2, DOK7, SHC1, PTPN1, FRS2, PIK3R1	5628	35	17446	1.94848	0.817682	0.0227376	1.16712
GOTERM_MF_DIRECT	GO:0005216~ion channel activity	76	1.12643	0.000758704	KCNH1, KCNC2, KCNC1, KCNC4, SCN3A, GABRB2, GRIK2, GABRB1, GRIK3, HVCN1, KCNQ5, KCNQ4, KCNQ3, GRIN2D, TRPV4, CHRNA4, CHRNA6, NALCN, KCNG3, KCNQ2, CHRNA1, KCNG1, GRID1, TRPM7, CNGA3, CNGA4, TRPM2, TRPM1, CNGA2, RYR3, KCNH8, KCNH5, SCN1A, CLCN3, CLCN2, KCNA2, KCNA1, KCNA4, CLCNKA, KCNA6, FXYD5, KCNA7, TPCN1, TPCN2, KCNS3, SCN9A, SCNN1G, HCN1, TRPC4, TRPC3, GABRA1, TRPC6, GABRA4, TRPC5, KCNB1, GRIA3,…	5628	170	17446	1.38582	0.857272	0.0256235	1.33387
GOTERM_MF_DIRECT	GO:0051117~ATPase binding	44	0.652142	0.000853566	RAB3A, ATP1B1, SYVN1, DERL1, ATP1B3, NHP2L1, ATP1B2, ALDOB, BRSK2, DNAJC10, NKAIN1, RDX, ABCA1, ATP6V1G1, NR1H2, ACTR3, EZR, ANK1, PEX19, ANK2, ARPC2, RALB, RALA, RAB6A, PIK3R1, TOR1AIP2, AR, TRPC6, VIMP, PTPN3, TRPC5, UBE4B, TOR1AIP1, NSFL1C, PDE4D, ATXN3, BBC3, ATP6V1E1, ATP6V0A1, SVIP, DNAJB1, ATP6V0A4, USP25, SNX10	5628	88	17446	1.54993	0.88812	0.0284088	1.49946
GOTERM_MF_DIRECT	GO:0019903~protein phosphatase binding	44	0.652142	0.000853566	PARD3, PPME1, GRB2, STAT5B, SHOC2, CTNND1, PPP6R3, SNX3, CDH5, IQGAP1, STAT6, RPA2, PPP1R3C, MAP3K5, VRK3, BCL2, PPP2CA, STX17, PPP1R3F, DLG4, DLG3, CSK, MAP2K7, DLG2, PIK3R1, AP3B1, TRAF3, TRP53, FLT4, ITGA1, CDC27, YWHAE, ITPR1, STAT3, JUP, NPTXR, CDKN1B, VCP, PECAM1, JAK1, VCAN, JAK3, EIF2AK3, FBXL2	5628	88	17446	1.54993	0.88812	0.0284088	1.49946
GOTERM_MF_DIRECT	GO:0051219~phosphoprotein binding	29	0.429821	0.00102412	CAV2, GRB2, SNCA, CBX4, PDE3B, RRAGA, CACNB2, SFN, PRKCSH, SRC, CD44, CRMP1, PAFAH1B1, SHC1, PIK3R1, PLAT, CSNK1G1, LYN, YWHAB, DPYSL3, RB1, TOX3, YWHAE, MID2, BBS1, PLCG1, ARRB1, CSNK1G3, PHF6	5628	52	17446	1.72877	0.927792	0.0335566	1.79651
GOTERM_MF_DIRECT	GO:0004860~protein kinase inhibitor activity	31	0.459463	0.00112488	ASPN, RTN4RL1, LRRC19, LRRC4C, LRRC15, TRIB2, TRIB1, LRRTM3, LRRTM1, DNAJC3, FLRT3, LRRC4, FLRT2, FLRT1, SOCS2, SOCS3, SOCS1, SOCS6, WNK1, CHP1, SOCS7, PKIB, SOCS5, PKIA, CAMK2N2, CAMK2N1, CISH, CDKN1C, CDKN1B, PRKRIP1, LRRC66	5628	57	17446	1.68589	0.944253	0.0363353	1.97161
GOTERM_MF_DIRECT	GO:0004675~transmembrane receptor protein serine/threonine kinase activity	11	0.163035	0.00123083	LY6G6E, ACVR2A, ACVR1B, ACVR2B, TGFBR1, TGFBR2, BMPR2, BMPR1B, ACVR1C, BMPR1A, ACVR1	5628	13	17446	2.62296	0.957533	0.0391988	2.15543
GOTERM_MF_DIRECT	GO:0042975~peroxisome proliferator activated receptor binding	14	0.2075	0.00132274	HMGA1-RS1, ASXL2, ASXL1, CREBBP, ESR2, PPARGC1A, LPIN1, HMGA1, EP300, NCOA3, IKBKG, MDM2, NCOR1, MED1	5628	19	17446	2.28411	0.966462	0.0415506	2.31461
GOTERM_MF_DIRECT	GO:0000989~transcription factor activity, transcription factor binding	13	0.192678	0.001348	LDB1, LDB2, NEUROG1, FOXO1, ARNT, ASCL1, HIF1A, CRY2, NAB1, TRP63, PER2, PER1, MLXIP	5628	17	17446	2.37048	0.968569	0.041816	2.35831
GOTERM_MF_DIRECT	GO:0003690~double-stranded DNA binding	62	0.918927	0.00137802	RAD51D, RAD51B, JDP2, FOSL2, CDX2, THRB, STAT5B, PAX6, NFKB1, ZEB1, MEN1, LSM14A, FOS, PCBP3, GATA6, CGGBP1, TARDBP, TRP63, EGR1, FOSB, PURB, RAD50, SLTM, ASCL1, RFC1, JUN, HES2, TRP73, AKAP8, DMC1, HMGB1, HMGB2, NR3C2, ELK1, ZBTB16, NR3C1, WT1, JUND, TEF, GM21596, TCF4, MAF, KLF6, MSH6, NUP153, NUCKS1, CEBPG, CREB1, FOXA1, SMAD2, ZFP148, USF2, SAFB2, DDX58, SP1, SP3, TDG, KDM4A, NFIC, NR5A2, KLF…	5628	136	17446	1.41317	0.970901	0.0422178	2.41023
GOTERM_MF_DIRECT	GO:0019003~GDP binding	32	0.474285	0.00139489	RAB3B, GNAI3, RAB5B, RAB9B, GNAI1, RRAGC, KRAS, RAB28, RAB11B, RALB, RALA, RAB27B, RAB21, RAP2B, RAB8A, RAP2C, RAB8B, MIEF1, SUCLG2, SRP54B, SRP54C, TRIM23, PCK1, RAB31, ARF1, RAB18, RAB14, RHEB, RAP1B, ARL8B, PRPS2, PRPS1	5628	60	17446	1.65326	0.972135	0.04222	2.43939
GOTERM_MF_DIRECT	GO:0005251~delayed rectifier potassium channel activity	20	0.296428	0.00142263	KCNH1, KCNC2, KCNC1, KCNC4, KCNB1, KCNA2, KCNA1, KCNA6, KCNV2, KCNA7, KCNV1, KCNS3, KCNQ5, KCNQ4, KCNQ3, KCNE1, KCNF1, KCNG3, KCNQ2, KCNG1	5628	32	17446	1.93741	0.974051	0.0425406	2.48733
GOTERM_MF_DIRECT	GO:0016791~phosphatase activity	55	0.815177	0.00145025	CDC14A, CTDSPL, CDC14B, STYX, PTPN21, PSPH, PTEN, RNGTT, PGAM5, CTDSP1, PHOSPHO1, PTPRJ, PTPRK, MINPP1, PTPRG, PTPRN2, PTPRR, PTPRT, PTPRU, PPP1CB, PTPRO, CTDSPL2, SACM1L, PPM1F, MTMR14, SSH3, SSH2, DUSP10, PTPMT1, MTMR2, MTM1, MTMR3, DUSP18, DUSP16, MTMR6, MTMR4, PTPN7, PTPRB, PTPRC, PTPN9, PTPRD, PTPRE, PTPN3, PTPRZ1, PTPRA, PTPN4, PTPN14, DUSP22, PTPN13, ACPP, DUSP3, PTP4A1, PTP4A2, PTPN1, DUS…	5628	118	17446	1.44485	0.975829	0.0428501	2.53504
GOTERM_MF_DIRECT	GO:0004713~protein tyrosine kinase activity	56	0.829999	0.00159518	DSTYK, TTN, DDR2, CLK3, CSK, MAP2K7, SYK, TWF1, RET, LYN, PKDCC, TYK2, STYK1, BAZ1B, PDGFRA, TESK2, PDGFRB, TXK, FGFR1, PEAK1, EPHA10, KIT, EPHB4, EPHB1, SRC, EPHB2, IGF1R, PTK2, PTK2B, DYRK3, DYRK2, AATK, TEC, MAP2K1, PTPN3, FLT3, RYK, FLT4, MAP2K3, MAP2K4, EPHA2, EPHA3, EPHA5, NTRK3, EPHA4, EPHA7, EPHA8, DYRK1B, DYRK1A, NTRK2, JAK1, JAK2, JAK3, ABL1, ABL2, SRMS	5628	121	17446	1.43464	0.983343	0.0464994	2.78502
GOTERM_MF_DIRECT	GO:0001227~transcriptional repressor activity, RNA polymerase II transcription regulatory region sequence-specific binding	31	0.459463	0.00161797	ISX, CDX2, E2F7, YBX3, PAX6, FOXO1, ZEB2, NFKB1, ZEB1, FOXO3, PCBP3, CGGBP1, PCGF6, NR2F6, NFATC3, NFATC1, DMBX1, SATB1, TCF7, IKZF1, KLF12, JARID2, ARID5B, VAX2, PURB, SNAI3, ZFP280C, ZFP280D, MNT, ZBTB4, BCL6B	5628	58	17446	1.65682	0.98429	0.0466193	2.82427
GOTERM_MF_DIRECT	GO:0001158~enhancer sequence-specific DNA binding	17	0.251964	0.00200733	NANOG, ZFP395, HMGB2, YY1, LDB1, SOX11, OTX2, MYT1, ISL1, ATF2, GATA2, GATA5, LHX1, GATA6, GATA3, SALL1, TFAP2B	5628	26	17446	2.02683	0.994224	0.0568859	3.4926
GOTERM_MF_DIRECT	GO:0017022~myosin binding	17	0.251964	0.00200733	MOBP, MLPH, TRPM7, SLC6A4, STX4A, VEZT, GIPC1, ARFGEF2, ARFGEF1, TRIM2, MYRIP, KIRREL, DMD, RALA, VAMP2, SNAP25, USH2A	5628	26	17446	2.02683	0.994224	0.0568859	3.4926
GOTERM_MF_DIRECT	GO:0004843~thiol-dependent ubiquitin-specific protease activity	40	0.592856	0.00205231	OTUD4, USP30, USP3, FAM63B, OTUB2, USP19, CYLD, USP27X, USP12, USP38, OTUD7B, ZC3H12A, USP37, OTUD7A, USP36, YOD1, USP35, ANKZF1, USP34, USP15, USP33, USP14, USP32, MYSM1, VCPIP1, USP13, BRCC3, USP29, SENP3, USP28, ATXN3, OTUD1, OTUB1, USP46, USP22, USP48, USP25, TNFAIP3, USP45, USP44	5628	81	17446	1.53079	0.994854	0.0574902	3.56953
GOTERM_MF_DIRECT	GO:0019894~kinesin binding	24	0.355714	0.00210271	ACTB, KCNC1, KIF3A, PRC1, CROCC, AP1G1, KIF5A, AP1AR, KCNA2, SNCA, CLSTN1, KLC2, KIF3C, ARHGEF10, ATCAY, SPAG9, KIFAP3, TOR1A, MAPK8IP3, MAPK8, LRP8, KPNB1, IFT88, NEK6	5628	42	17446	1.77135	0.99548	0.0582264	3.65565
GOTERM_MF_DIRECT	GO:0044822~poly(A) RNA binding	404	5.98785	0.00213709	NAA15, DQX1, SYNCRIP, PNISR, CLK3, DHX37, DHX33, LUC7L2, PTBP3, DHX36, LSM2, PTBP2, LSM1, LUC7L3, CCAR2, CCAR1, H1F0, ROCK2, SRP54B, SRP54C, PTBP1, MECP2, CCDC137, MYH9, CTNNA1, MRM1, MARK2, AQR, PTRF, ASCC3, JUN, EIF2S1, NHP2L1, PCDH20, NIFK, MYEF2, PRRC2B, NAT10, CDC42EP4, SEC23IP, MEPCE, ZC3H13, NXF1, FXR2, FXR1, SRSF3, SYNE1, COL14A1, UPF3B, SRSF4, ARF1, NOLC1, SRSF6, UBA1, PPRC1, MAP4, PARP1…	5628	1113	17446	1.1252	0.995862	0.0585201	3.71436
GOTERM_MF_DIRECT	GO:0035064~methylated histone binding	26	0.385356	0.00234719	ING5, TDRD3, SPIN1, ING3, CBX4, CBX2, CBX7, CBX5, NCAPG2, CDYL2, CHD1, LOXL2, KDM7A, MSH6, RBBP5, WDR5, FMR1, ATRX, SUZ12, UHRF1, PHF19, PHF2, MTF2, KDM4A, GLYR1, PHF8	5628	47	17446	1.71481	0.997589	0.0634174	4.07241
GOTERM_MF_DIRECT	GO:0001046~core promoter sequence-specific DNA binding	25	0.370535	0.00272069	TRP53, MEF2C, KMT2A, SOX1, USP3, CREM, KLF10, RELA, SOX4, RORA, REST, NFYA, ESR2, SIRT1, TOP1, NRF1, SP1, MYOCD, NR1D1, NR1D2, GATA3, CHD2, H2AFY, ZFHX3, CLOCK	5628	45	17446	1.72214	0.999077	0.072387	4.70582
GOTERM_MF_DIRECT	GO:0031402~sodium ion binding	12	0.177857	0.00300214	ATP1B1, SCN1A, PDXK, SLC24A4, SCN3A, SLC24A3, SLC24A2, SCN2A, SCN9A, ATP1A2, SCN8A, SLC34A2	5628	16	17446	2.32489	0.999553	0.0787678	5.18052
GOTERM_MF_DIRECT	GO:0035198~miRNA binding	12	0.177857	0.00300214	MEF2C, TARBP2, FMR1, HNRNPA2B1, PNPT1, DICER1, AGO1, ZC3H12A, AGO3, AGO4, LIN28A, TRIM71	5628	16	17446	2.32489	0.999553	0.0787678	5.18052
GOTERM_MF_DIRECT	GO:0005267~potassium channel activity	39	0.578035	0.00313833	KCNH1, KCNC2, KCNC1, KCNJ15, KCNK15, KCNC4, KCNA2, KCNK18, KCNA1, KCNA4, KCNA6, KCNK13, KCNA7, KCNIP1, KCNIP3, KCNK10, KCNMB2, TMEM175, KCNS3, KCNQ5, KCNQ4, KCNQ3, KCNE1, KCNQ2, KCNG3, KCNG1, HCN1, KCNB1, KCNK1, KCNK2, KCNV2, KCNV1, KCNK3, TMEM38B, KCNK4, KCNT2, KCNF1, KCNH8, KCNH5	5628	80	17446	1.51118	0.999685	0.0813667	5.40943
GOTERM_MF_DIRECT	GO:0005249~voltage-gated potassium channel activity	35	0.518749	0.00322325	KCNH1, KCNC2, KCNC1, KCNC4, SCN3A, KCNAB1, KCNA2, KCNA1, KCNA4, KCNA6, KCNA7, KCNS3, KCNQ5, KCNQ4, KCNQ3, KCNK5, KCNE1, KCNQ2, KCNG3, SNAP25, KCNG1, HCN1, KCNB1, SCN2A, CNGA3, KCNK2, KCNV2, CNGA4, KCNV1, CNGA2, KCNT2, KCNF1, KCNH8, KCNH4, KCNH5	5628	70	17446	1.54993	0.999747	0.0826446	5.55189
GOTERM_MF_DIRECT	GO:0045499~chemorepellent activity	17	0.251964	0.00346093	FLRT3, FLRT2, SLIT2, SEMA5A, SEMA6A, EPHA7, SEMA6B, SEMA6D, SEMA4G, SEMA4F, SEMA3F, SEMA4C, SEMA4B, EFNA5, SEMA3A, SEMA4D, SEMA4A	5628	27	17446	1.95176	0.999863	0.0876003	5.94955
GOTERM_MF_DIRECT	GO:0030742~GTP-dependent protein binding	17	0.251964	0.00346093	RAB3A, RAB3B, RAB3C, RAB5B, HPS6, AP1G1, MRAS, ARFIP2, EEA1, GCH1, CDC42, RAB32, RAB34, RAPGEF6, RAPGEF5, GCHFR, AP3B1	5628	27	17446	1.95176	0.999863	0.0876003	5.94955
GOTERM_MF_DIRECT	GO:0001105~RNA polymerase II transcription coactivator activity	23	0.340892	0.00365747	MEF2A, SOX11, TBX20, CREBBP, SOX12, PRRX1, MED12, SOX4, ISL1, WBP2, CITED2, MED12L, JADE1, MYOCD, SALL1, HIPK2, PSIP1, TFAP2B, PYGO2, TFAP2A, POU3F1, SMARCA4, PITX2	5628	41	17446	1.73894	0.999917	0.0914488	6.27718
GOTERM_MF_DIRECT	GO:0033613~activating transcription factor binding	16	0.237142	0.00391628	MEF2C, MEF2A, RELA, CREBBP, SMAD2, PRDM16, MEF2D, HDAC4, EP300, HAND2, JUN, PSIP1, DHX33, HSPA4, ZFP516, ATOH8	5628	25	17446	1.98391	0.999957	0.0966692	6.70699
GOTERM_MF_DIRECT	GO:0005547~phosphatidylinositol-3,4,5-trisphosphate binding	22	0.326071	0.00424175	HCN1, PARD3, PIRT, HIP1R, INPPL1, MYO1B, FERMT2, ASAP1, IQGAP2, CYTH3, IQGAP1, MYO10, GAB2, MAPKAP1, ZFYVE16, NRGN, OGT, PHLDA3, ARAP2, ZFYVE1, RS1, ARHGAP9	5628	39	17446	1.74864	0.999982	0.103299	7.24484
GOTERM_MF_DIRECT	GO:0061631~ubiquitin conjugating enzyme activity	19	0.281607	0.00428983	UBE2D2A, UBE2A, UBE2Z, UBE2G1, UBE2G2, UBE2J1, BIRC6, UBE2V1, UBE2V2, CDC34, UBE2H, UBE2Q2, UBE2Q1, UBE2E3, UBE2O, UBE2D3, UBE2K, UBE2W, UBE2D1	5628	32	17446	1.84054	0.999984	0.10343	7.32405
GOTERM_MF_DIRECT	GO:0008565~protein transporter activity	35	0.518749	0.00429364	CALCR, AP1B1, AP1G1, SEC62, AP1S3, AP1S1, AP2B1, AP1S2, TOMM5, ZFYVE16, TIMM9, CALCRL, COX18, TNPO2, TNPO1, KPNB1, TNPO3, RAMP2, IPO11, RUFY1, IPO8, COG3, AP2A1, IPO7, IPO4, IPO5, USO1, RAP1A, KPNA6, KPNA4, VPS26B, KPNA3, KPNA2, VPS26A, KPNA1	5628	71	17446	1.5281	0.999984	0.102556	7.33032
GOTERM_MF_DIRECT	GO:0005546~phosphatidylinositol-4,5-bisphosphate binding	31	0.459463	0.004349	SNX18, SYT1, PARD3, CHMP3, HIP1R, TIRAP, TTPA, ASAP1, MTSS1L, KCNJ2, AMER3, PFN2, AMER1, DAB2, AMER2, MAPKAP1, PLCB1, FCHO2, PHLDA3, APBA1, RS1, HCN1, TWF1, MYO1B, FRMPD4, RPH3A, LDLRAP1, MARK1, CADPS, STXBP6, KRIT1	5628	61	17446	1.57534	0.999986	0.102856	7.42145
GOTERM_MF_DIRECT	GO:0003729~mRNA binding	62	0.918927	0.00467619	RBPMS2, SRSF1, NCBP2, RBM5, CPEB1, YBX1, RPS3, YBX2, SRRM4, PCBP1, EDC3, PIWIL1, RC3H2, LUC7L2, PTBP2, LSM1, LUC7L3, RC3H1, SAMD4B, RBFOX1, NUDT16, RBFOX2, G3BP1, PTBP1, FMR1, G3BP2, MECP2, PURB, QK, PCF11, CELF4, CPSF6, CELF1, SNRPC, THOC2, TDRD7, TRA2B, IGF2BP1, IGF2BP2, CALR, LIN28A, UHMK1, ZFP36L1, HNRNPA3, TYMS, EIF3A, A1CF, RPL6, ZC3H12A, HNRNPC, RBM25, NOVA1, CSTF3, PAIP2, ELAVL1, NXF1, FX…	5628	142	17446	1.35346	0.999994	0.10917	7.95823
GOTERM_MF_DIRECT	GO:0030506~ankyrin binding	14	0.2075	0.00494103	NRCAM, SLC8A1, RHCG, SPTBN4, RHBG, SPTBN1, SLC4A1, FLNC, CLTC, TTN, KCNQ2, CACNA1D, PLEC, KCTD6	5628	21	17446	2.06657	0.999997	0.113967	8.39058
GOTERM_MF_DIRECT	GO:0004709~MAP kinase kinase kinase activity	14	0.2075	0.00494103	MAP3K7, BC021891, MAP3K5, MAP3K15, MAP3K3, BRAF, ZAK, MAP3K2, MAP3K9, MAP3K1, MAP3K8, RAF1, MAP3K13, MAP3K12	5628	21	17446	2.06657	0.999997	0.113967	8.39058
GOTERM_MF_DIRECT	GO:0000149~SNARE binding	32	0.474285	0.00504503	MYO5A, CPLX3, SYT1, CAV2, CPLX2, CPLX1, SYT4, STX4A, NAPA, EXOC3L4, STX12, TRIM9, STX17, STX16, SEC22C, SNAP25, STX6, STX3, KCNB1, STXBP1, SNAPIN, STX1B, VTI1A, ANKRD27, CAPN10, VAMP4, VAMP3, GOSR2, GOSR1, VAMP2, YKT6, STX5A	5628	64	17446	1.54993	0.999998	0.115196	8.55982
GOTERM_MF_DIRECT	GO:0031434~mitogen-activated protein kinase kinase binding	13	0.192678	0.00549031	DAB2IP, TAOK2, BRAF, RAF1, TRIB2, TRIB1, ACE, KSR2, ARRB1, MAP3K1, MAPK8IP3, KSR1, DLG1	5628	19	17446	2.12096	0.999999	0.123638	9.28116
GOTERM_MF_DIRECT	GO:1990247~N6-methyladenosine-containing RNA binding	7	0.10375	0.00569353	HNRNPA2B1, YTHDC1, YTHDC2, YTHDF2, HNRNPC, YTHDF1, YTHDF3	5628	7	17446	3.09986	1	0.126815	9.60857
GOTERM_MF_DIRECT	GO:0005161~platelet-derived growth factor receptor binding	11	0.163035	0.00653102	PTPRJ, LYN, PDGFB, VEGFA, PDGFRA, PDGFRB, PDGFC, PDGFD, PTEN, PIK3R1, RASA1	5628	15	17446	2.27323	1	0.142893	10.9462
GOTERM_MF_DIRECT	GO:0034236~protein kinase A catalytic subunit binding	11	0.163035	0.00653102	PJA2, PRKAR2B, PRKAR2A, EZR, GSK3A, GSK3B, PRKAR1B, PRKAR1A, AKAP11, CSK, PKIA	5628	15	17446	2.27323	1	0.142893	10.9462
GOTERM_MF_DIRECT	GO:0004438~phosphatidylinositol-3-phosphatase activity	8	0.118571	0.00673899	MTMR2, MTMR3, MTM1, MTMR14, SYNJ1, FIG4, PTEN, SACM1L	5628	9	17446	2.75543	1	0.145871	11.2754
GOTERM_MF_DIRECT	GO:0000900~translation repressor activity, nucleic acid binding	8	0.118571	0.00673899	CPEB2, PAIP2, CPEB3, CPEB4, RARA, CPEB1, PURB, PAIP2B	5628	9	17446	2.75543	1	0.145871	11.2754
GOTERM_MF_DIRECT	GO:0001076~transcription factor activity, RNA polymerase II transcription factor binding	10	0.148214	0.0069065	HIF1A, NACC2, MYOCD, LHX2, LHX3, RTF1, SMAD4, YAP1, SRF, TWIST2	5628	13	17446	2.38451	1	0.147984	11.5398
GOTERM_MF_DIRECT	GO:0005246~calcium channel regulator activity	15	0.222321	0.00747115	SGK1, SGK3, NRXN2, NRXN3, HPCAL4, STIM2, STIM1, TSPAN13, CACNB2, TMEM110, NRXN1, PRKG1, PRKCB, GRM3, PLN	5628	24	17446	1.93741	1	0.157806	12.4255
GOTERM_MF_DIRECT	GO:0017112~Rab guanyl-nucleotide exchange factor activity	18	0.266785	0.00768361	DENND6B, ALS2, DENND6A, RAB3GAP2, DENND1A, DENND2A, RGP1, DENND2D, DENND2C, RAB3IP, DENND1B, PREB, DENND4C, DENND4A, TRAPPC1, DENND3, DENND5B, ALS2CL	5628	31	17446	1.79992	1	0.160614	12.7565
GOTERM_MF_DIRECT	GO:0019902~phosphatase binding	25	0.370535	0.00790429	PPARA, PPP1R26, DZIP3, ELL, SH2D4A, SH3YL1, CRY2, DLG3, SPRED1, DLG1, SYK, PPP1R37, CNST, MAGI2, SPTBN4, WNK1, SMAD2, SLC9A3R1, NCAM1, ELFN1, ELFN2, MAPK1, TRPC4AP, SH3RF2, CTSC	5628	48	17446	1.61451	1	0.16352	13.0992
GOTERM_MF_DIRECT	GO:0008017~microtubule binding	82	1.21535	0.00827341	GAS2L3, KIF24, PRC1, FAM175B, KIF27, CEP57L1, VAPB, SNCA, WHAMM, RPS3, HOOK3, HOOK1, KIF13A, KIF2B, NDE1, MAP1LC3B, TIAM1, MAPT, CAMSAP2, CAMSAP1, TRPV4, JAKMIP3, DYNC1I1, KIF14, ARHGEF2, CCDC88A, KIF11, KIF5B, KIF5A, FMR1, NUSAP1, CHP1, CAMSAP3, BCL2L11, EML2, FMN2, EML3, KIF1B, CGN, TPPP, KRIT1, CLIP1, CLIP2, MAPRE1, KIF26A, WDR43, SPAST, CNN3, CRIPT, CETN2, MAP10, EZR, CEP57, CCSER2, RAB11A, C…	5628	200	17446	1.27094	1	0.169145	13.6694
GOTERM_MF_DIRECT	GO:0019888~protein phosphatase regulator activity	17	0.251964	0.00891495	PPP4R4, PPP2R1B, PHACTR1, PPP2R1A, PPP4R2, PPME1, PPP2R5A, PPP4R1, PPP2R5C, PPP1R3C, PPP1R3B, CSNK2A1, PPP2R5E, PPP2R2C, PPP2R2D, PPP2R2A, PPP2R3D	5628	29	17446	1.81716	1	0.17964	14.6522
GOTERM_MF_DIRECT	GO:0003707~steroid hormone receptor activity	28	0.414999	0.0092182	PPARA, THRB, NR6A1, NR3C2, RORC, PAQR8, ABHD2, PAQR9, RORA, NR3C1, NR2C2, NR2C1, NR1H2, VDR, NR1D1, NR1D2, NR2F6, RARA, NR2F2, ESRRB, RXRG, NR4A2, ESRRG, GPER1, ESR2, HNF4G, OLFR78, NR5A2	5628	56	17446	1.54993	1	0.183745	15.113
GOTERM_MF_DIRECT	GO:0031489~myosin V binding	13	0.192678	0.00972747	RAB3A, RAB8A, RAB3B, RAB3C, RAB39B, TAOK1, MLPH, RAB14, RAB11B, RAB11A, RAB6B, RAB6A, RAB27B	5628	20	17446	2.01491	1	0.191427	15.8817
GOTERM_MF_DIRECT	GO:0008601~protein phosphatase type 2A regulator activity	12	0.177857	0.0110264	PPP2R1B, PPP2R1A, PPME1, PPP2R5A, PPP2R5D, PPP2R5C, ARPP19, PPP2R5E, PPP2R2C, PPP2R2D, PPP2R2A, PPP2R3D	5628	18	17446	2.06657	1	0.212578	17.8127
GOTERM_MF_DIRECT	GO:0044325~ion channel binding	52	0.770713	0.0115683	KCNH1, KCNC2, KCNC1, KCNAB1, SCN3B, FGF12, PRKCSH, KCNIP1, KCNIP3, BAK1, KCNQ3, ANK2, ANK3, PDE4B, DLG1, LYN, FMR1, PDE4D, ARRB1, 0610009B22RIK, AKAP6, VAMP2, EPN1, KCNH5, PACS1, PACS2, RIMS2, SRC, CDH5, GPD1L, PPP2CA, KCNE1, PKD1, NEDD4L, SNAP25, HAP1, RASA1, AP2M1, HERPUD1, SLC8A1, PIRT, HTT, KCNB1, HOMER1, YWHAE, VDAC1, PPP1R9A, YWHAH, YWHAQ, SCN4B, CACNA1C, CALM1	5628	120	17446	1.34327	1	0.220198	18.6058
GOTERM_MF_DIRECT	GO:0005123~death receptor binding	11	0.163035	0.0124125	CFLAR, CASP3, DAB2IP, PRDM4, RIPK1, TNFSF15, FASL, EDA, NSMAF, FEM1B, EDARADD	5628	16	17446	2.13115	1	0.232618	19.8269
GOTERM_MF_DIRECT	GO:0004402~histone acetyltransferase activity	22	0.326071	0.0125668	ELP3, METTL8, KAT7, ING3, KAT2B, TAF5, TADA2B, TAF9B, CREBBP, MED24, TADA1, ATF2, EPC1, EPC2, NCOA1, EP300, NCOA3, NAA60, KAT6B, GTF3C4, CLOCK, KAT6A	5628	42	17446	1.62374	1	0.233473	20.0482
GOTERM_MF_DIRECT	GO:0003727~single-stranded RNA binding	22	0.326071	0.0125668	HMGB1, CNBP, CBX4, RBM7, NXF1, POLR2D, TLR7, CBX7, CBX6, LSM14A, DDX58, A1CF, HNRNPF, AGO1, PIWIL1, MSI1, MSI2, GM21596, AGO3, STRBP, SNRPC, AGO4	5628	42	17446	1.62374	1	0.233473	20.0482
GOTERM_MF_DIRECT	GO:0030676~Rac guanyl-nucleotide exchange factor activity	10	0.148214	0.0138304	ARHGEF4, ALS2, ARHGEF2, VAV3, TIAM1, PREX2, VAV1, SPATA13, FARP1, KALRN	5628	14	17446	2.21418	1	0.252056	21.8393
GOTERM_MF_DIRECT	GO:0005003~ephrin receptor activity	10	0.148214	0.0138304	EPHA5, EPHA4, EPHA7, EPHA8, EPHA10, EPHB4, EPHB1, EPHA2, EPHB2, EPHA3	5628	14	17446	2.21418	1	0.252056	21.8393
GOTERM_MF_DIRECT	GO:0001671~ATPase activator activity	10	0.148214	0.0138304	TOR1AIP2, RAB3A, ATP1B1, ATP1B3, ATP1B2, TOR1AIP1, DNAJC10, DNAJB1, RAB6A, AHSA2	5628	14	17446	2.21418	1	0.252056	21.8393
GOTERM_MF_DIRECT	GO:0017075~syntaxin-1 binding	14	0.2075	0.0139064	MYO5A, SYT1, CPLX2, CPLX1, SYT4, SLC6A4, SNPH, STXBP1, STXBP2, VAMP3, VAMP2, UNC13C, SNAP25, DAPK1	5628	23	17446	1.88687	1	0.251497	21.9458
GOTERM_MF_DIRECT	GO:0031435~mitogen-activated protein kinase kinase kinase binding	14	0.2075	0.0139064	SASH1, DIXDC1, CAV2, DAB2IP, MAP2K1, STK38, MAP2K4, TGFBR2, CDC42, MAPK1, MAPK9, MAPK8IP3, TRAF6, MAP2K7	5628	23	17446	1.88687	1	0.251497	21.9458
GOTERM_MF_DIRECT	GO:0008092~cytoskeletal protein binding	32	0.474285	0.0146021	CDK5R1, ALDOC, ALDOB, EPB41L4A, RDX, MYLIP, FRMD3, ACTR2, FRMD5, PACSIN1, EZR, ANK3, DYNLL2, MAP3K1, TOR1A, MSN, DLG5, PLEC, B4GALT1, SLC8A1, PTPN3, TOR1AIP1, PTPN4, PICK1, LIN7C, FLNC, FARP1, CAPN10, GRIA2, MYPN, WASL, DBN1	5628	68	17446	1.45876	1	0.260547	22.9143
GOTERM_MF_DIRECT	GO:0033130~acetylcholine receptor binding	9	0.133393	0.0151686	LY6G6E, ATP2B2, LY6E, LY6H, DLG4, RER1, JAK2, NRXN1, RIC3	5628	12	17446	2.32489	1	0.2674	23.6946
GOTERM_MF_DIRECT	GO:0048407~platelet-derived growth factor binding	9	0.133393	0.0151686	COL4A1, PDGFB, COL3A1, COL1A2, PDGFRA, PDGFRB, COL6A1, COL2A1, COL5A1	5628	12	17446	2.32489	1	0.2674	23.6946
GOTERM_MF_DIRECT	GO:0004535~poly(A)-specific ribonuclease activity	9	0.133393	0.0151686	PAN2, PARN, CNOT8, PDE12, PAN3, CNOT6L, CNOT2, CNOT7, CNOT6	5628	12	17446	2.32489	1	0.2674	23.6946
GOTERM_MF_DIRECT	GO:0005168~neurotrophin TRKA receptor binding	6	0.0889284	0.0152995	PLCG1, GRB2, SHC1, NGFR, FRS2, PIK3R1	5628	6	17446	3.09986	1	0.267571	23.8739
GOTERM_MF_DIRECT	GO:0004683~calmodulin-dependent protein kinase activity	13	0.192678	0.0161094	PTK2B, MKNK2, MAPKAPK3, MKNK1, CAMK1, CAMK2B, MAPKAPK2, DCX, CAMK2A, CAMKK1, CAMK1D, DAPK1, CAMKK2	5628	21	17446	1.91896	1	0.277795	24.9741
GOTERM_MF_DIRECT	GO:0016922~ligand-dependent nuclear receptor binding	13	0.192678	0.0161094	NRBF2, ARID1A, TRIM24, ISL1, PPARGC1A, NCOA1, SMARCE1, NCOA3, JUND, UBA3, NCOR1, C1D, MED1	5628	21	17446	1.91896	1	0.277795	24.9741
GOTERM_MF_DIRECT	GO:1990380~Lys48-specific deubiquitinase activity	8	0.118571	0.0162099	USP19, CYLD, USP27X, ATXN3, OTUD7B, FAM188A, YOD1, FAM63B	5628	10	17446	2.47989	1	0.277439	25.1095
GOTERM_MF_DIRECT	GO:0001222~transcription corepressor binding	8	0.118571	0.0162099	NR1D1, SIX3, PER2, HDGF, BSN, RORA, PHF12, PCLO	5628	10	17446	2.47989	1	0.277439	25.1095
GOTERM_MF_DIRECT	GO:0008536~Ran GTPase binding	18	0.266785	0.0167443	RANBP17, NUP153, XPO4, IPO11, RANGAP1, IPO8, RANBP9, IPO7, IPO4, NUP50, IPO5, RANBP2, XPO7, TNPO2, KPNB1, TNPO1, RANBP3L, RANBP10	5628	33	17446	1.69083	1	0.283355	25.826
GOTERM_MF_DIRECT	GO:0001228~transcriptional activator activity, RNA polymerase II transcription regulatory region sequence-specific binding	45	0.666963	0.0196589	ELF5, ONECUT3, PAX6, NFIX, CTCF, REST, FOXO3, MYT1, SRF, RAD21, GATA5, PAX9, MYOCD, GATA6, BHLHA15, RUNX1, NFATC3, STAG2, ALX1, TRP53, MAF, MAFG, IKZF3, KLF9, RFX6, FOXA1, CREBBP, MYF5, GABPA, ESRRG, NR4A2, SMAD4, ARID3A, GRHL3, GRHL2, STAT3, PKNOX1, EP300, HIF1A, CSRNP3, EBF4, TRPS1, NEUROD2, TFAP2A, RBPJ	5628	104	17446	1.34128	1	0.322102	29.6214
GOTERM_MF_DIRECT	GO:0051213~dioxygenase activity	36	0.53357	0.0202964	KDM6A, PTGS2, EGLN3, EGLN2, TYW5, BBOX1, MINA, TDO2, PLOD1, HIF1AN, PLOD2, P4HA1, KDM3A, KDM3B, KDM5A, KDM5B, KDM5C, ALKBH6, KDM7A, FTO, IDO2, TET2, PHYH, TET1, ADI1, ADO, TET3, PHF2, KDM2B, ASPHD2, KDM4B, KDM4A, JMJD1C, KDM6B, ALOX8, ALKBH4	5628	80	17446	1.39494	1	0.328642	30.4267
GOTERM_MF_DIRECT	GO:0004197~cysteine-type endopeptidase activity	28	0.414999	0.0205621	USP30, CTS8, LGMN, CASP6, CASP3, CASP9, CASP7, USP12, USP37, USP34, CASP2, USP33, USP15, USP13, CFLAR, CTSR, ESPL1, CTSL, CTSK, ATG4C, CTSQ, CASP14, ATG4B, CTSO, ATG4A, CASP12, CTSC, CTSB	5628	59	17446	1.47112	1	0.330142	30.7598
GOTERM_MF_DIRECT	GO:0000982~transcription factor activity, RNA polymerase II core promoter proximal region sequence-specific binding	14	0.2075	0.0215117	EGR1, SREBF1, SNAI3, FOSL2, BATF2, SP1, ETS1, JUN, TEAD1, TFAP2A, PAX2, DDN, RBPJ, CLOCK	5628	24	17446	1.80825	1	0.340495	31.9379
GOTERM_MF_DIRECT	GO:0008324~cation transmembrane transporter activity	11	0.163035	0.0215236	SLC30A1, SLC41A2, SLC30A4, SLC30A5, SLC41A1, SLC30A2, SLC30A3, SLC30A10, SLC30A8, SLC30A6, SLC30A7	5628	17	17446	2.00579	1	0.338611	31.9525
GOTERM_MF_DIRECT	GO:0001047~core promoter binding	34	0.503928	0.0216856	E2F1, E2F2, E2F3, E2F7, E2F8, EZH2, KANSL1L, ELK1, REST, FOXO3, CALCOCO1, NPAS2, AGO1, PER2, NKX2-1, KDM3A, DHX36, RUNX1, CCAR1, INSM1, TCF7, RELB, RB1, HMGA2, HNRNPU, IRF9, HDAC4, NOTCH1, EP300, MTF1, PSPC1, CLOCK, KLF4, MED1	5628	75	17446	1.40527	1	0.338666	32.1516
GOTERM_MF_DIRECT	GO:0000287~magnesium ion binding	80	1.18571	0.0228915	PDP1, IMPAD1, STK38, NUAK2, ZAK, ATP10B, ATP10A, SNCA, FOXK2, NCS1, PSPH, PTEN, LATS1, CLYBL, MAP3K7, MTHFD2, MAP3K5, MAT1A, MAP3K8, ATP8B1, ATP8B2, ENOPH1, PRKACB, MAP2K7, SIK2, HMGCL, ATP8B4, NUDT16, SRPK2, PDXK, CSNK1G1, WNK1, STK4, MARK1, STK3, MARK2, MAST4, PGM3, PGM5, XXYLT1, PKLR, PGM1, CSNK1G3, NEK6, PRPS2, PRPS1, GCLC, GNAI1, BRSK2, PPM1A, THTPA, SNRK, ENO2, IDH1, DYRK3, ENO4, DYRK2, CER…	5628	202	17446	1.22767	1	0.351809	33.6161
GOTERM_MF_DIRECT	GO:0000987~core promoter proximal region sequence-specific DNA binding	16	0.237142	0.0230205	MEF2C, CREBBP, SMAD4, DMRTA2, PAX2, DMRTA1, UHRF1, SP1, DMRTC2, SP3, GATA3, TFAP2A, DMRTC1A, ZFP516, NFATC3, KLF4	5628	29	17446	1.71027	1	0.351364	33.7711
GOTERM_MF_DIRECT	GO:0003705~transcription factor activity, RNA polymerase II distal enhancer sequence-specific binding	30	0.444642	0.0246209	MEF2C, HNF1B, MEF2A, MITF, SOX7, SRF, MEIS1, ARNT, GATA5, GATA6, PTH, NKX2-1, POU4F1, OLIG2, POU3F1, BHLHE40, NFATC1, SOX11, RELA, CREB1, MYF5, SIX3, TLE4, USF2, FOXP1, PKNOX1, HIF1A, JUN, KCNH8, FOXC1	5628	65	17446	1.4307	1	0.36873	35.6645
GOTERM_MF_DIRECT	GO:0022841~potassium ion leak channel activity	10	0.148214	0.0247795	TMEM175, KCNK15, KCNK5, KCNK18, KCNK13, KCNK1, KCNK2, KCNK3, KCNK4, KCNK10	5628	15	17446	2.06657	1	0.368536	35.8493
GOTERM_MF_DIRECT	GO:0005484~SNAP receptor activity	19	0.281607	0.0276154	SNAP29, STX6, STX3, STX4A, STX1B, VTI1A, STX12, STX18, STX17, STX16, VAMP4, VAMP3, SEC22C, GOSR2, GOSR1, VAMP2, SNAP25, YKT6, STX5A	5628	37	17446	1.59182	1	0.399164	39.0709
GOTERM_MF_DIRECT	GO:0005159~insulin-like growth factor receptor binding	9	0.133393	0.028388	YWHAG, SOCS2, ARRB1, SOCS1, IGF1, GNAS, SHC1, IGF2, PIK3R1	5628	13	17446	2.14606	1	0.405599	39.9217
GOTERM_MF_DIRECT	GO:0004115~3',5'-cyclic-AMP phosphodiesterase activity	9	0.133393	0.028388	PDE1B, PDE7A, PDE1C, PDE4A, PDE4B, PDE3B, PDE4D, PDE8B, PDE3A	5628	13	17446	2.14606	1	0.405599	39.9217
GOTERM_MF_DIRECT	GO:0035497~cAMP response element binding	9	0.133393	0.028388	ATF6, JUN, CREB1, ATF6B, CREB3L2, CREB3L1, HMGA2, TCF12, ATF2	5628	13	17446	2.14606	1	0.405599	39.9217
GOTERM_MF_DIRECT	GO:0004222~metalloendopeptidase activity	51	0.755892	0.0302177	UQCRC2, MMP9, IDE, MMP2, PAPPA, MMP1A, ADAM9, ADAM11, ADAM10, ADAMTS20, TRABD2B, MMP16, MMP15, GM5347, MMP14, ADAMTS6, ADAMTS9, ADAMTS8, ADAM17, ADAMTS1, ADAM19, ADAMTS3, ADAM12, ADAMTS2, ADAMTS5, PMPCB, ADAMTS4, ADAM15, ADAMTS17, ADAMTSL1, KEL, ADAMTS15, ADAMTSL5, ADAM34, MME, ECE1, ADAMTS10, ZMPSTE24, ADAMTS12, LMLN, ADAM28, MBTPS2, ADAM23, PAPLN, YBEY, PAPPA2, NLN, ADAM22, PHEX, ADAMDEC1, TLL1	5628	123	17446	1.28531	1	0.423266	41.8923
GOTERM_MF_DIRECT	GO:0004715~non-membrane spanning protein tyrosine kinase activity	22	0.326071	0.0304654	LYN, PEAK1, PKDCC, PRKCD, SRC, TYK2, PTK2, STYK1, BAZ1B, PTK2B, DYRK1A, JAK1, TXK, JAK2, JAK3, CSK, ABL1, ABL2, SRMS, MELK, SYK, TEC	5628	45	17446	1.51549	1	0.423686	42.1543
GOTERM_MF_DIRECT	GO:0005086~ARF guanyl-nucleotide exchange factor activity	14	0.2075	0.0318209	CYTH4, PSD3, PSD4, CYTH3, PSD2, ARFGEF2, ARFGEF1, PREB, NCK2, SEC61B, PSD, FNBP1L, FBXO8, IQSEC1	5628	25	17446	1.73592	1	0.435634	43.5686
GOTERM_MF_DIRECT	GO:0043014~alpha-tubulin binding	14	0.2075	0.0318209	HSPH1, SNCB, NCALD, FAM110C, PACRG, SNCA, INO80, TRPV4, GNAS, TTLL7, ARL8B, PPARGC1A, ARL4C, SPAST	5628	25	17446	1.73592	1	0.435634	43.5686
GOTERM_MF_DIRECT	GO:0070411~I-SMAD binding	8	0.118571	0.0322554	SMAD7, TGFBR1, SMAD6, SMAD4, SMAD2, SMURF1, SMAD1, TGFB1I1	5628	11	17446	2.25444	1	0.437868	44.015
GOTERM_MF_DIRECT	GO:0001012~RNA polymerase II regulatory region DNA binding	8	0.118571	0.0322554	ATXN3, NCOA1, NCOA3, NKX2-1, RARA, TXK, NR3C1, NCOR1	5628	11	17446	2.25444	1	0.437868	44.015
GOTERM_MF_DIRECT	GO:0005092~GDP-dissociation inhibitor activity	8	0.118571	0.0322554	SH3BP4, GDI1, GDI2, CHML, GPSM1, CHM, SESN2, RGS14	5628	11	17446	2.25444	1	0.437868	44.015
GOTERM_MF_DIRECT	GO:0043560~insulin receptor substrate binding	8	0.118571	0.0322554	IGF1R, GRB2, PIK3CB, WDR6, PIK3CA, JAK2, PRKCD, PIK3R1	5628	11	17446	2.25444	1	0.437868	44.015
GOTERM_MF_DIRECT	GO:0004712~protein serine/threonine/tyrosine kinase activity	16	0.237142	0.0325811	SGK1, MAP2K1, PDK4, DSTYK, RPS6KB1, AURKB, ACVR2B, RPS6KA1, CLK3, RPS6KA2, DYRK1B, DYRK1A, TESK2, DYRK3, PRKAA2, DYRK2	5628	30	17446	1.65326	1	0.438966	44.3474
GOTERM_MF_DIRECT	GO:0003714~transcription corepressor activity	63	0.933748	0.0327601	COPS2, CDX2, E2F7, E2F8, HR, CBFA2T3, CBFA2T2, CITED2, SIN3A, RARA, YAP1, LOXL2, KDM5B, CCAR1, TBL1XR1, RBFOX2, NANOG, CTBP2, RCOR3, RCOR1, ZHX1, SCAI, RUNX1T1, TLE4, IRF2BP2, SPEN, BASP1, PRDM8, CCND1, HIPK1, HIPK3, HIPK2, TFAP2B, PIAS1, NSD1, C1D, SMARCA4, SUFU, LHX1, BCL11A, NPAT, LIMD1, BHLHE40, BCOR, TCF4, LHX9, DNMT3B, AEBP2, ERF, ASXL1, KCTD1, YWHAB, SKI, WWTR1, SIRT1, AJUBA, HDAC4, NEUROD…	5628	157	17446	1.24389	1	0.438574	44.5293
GOTERM_MF_DIRECT	GO:0016409~palmitoyltransferase activity	11	0.163035	0.034645	ZDHHC15, ZDHHC17, ZDHHC3, ZDHHC21, ZDHHC6, ZDHHC5, ZDHHC8, ZDHHC7, ZDHHC9, HHAT, ZDHHC20	5628	18	17446	1.89436	1	0.455006	46.411
GOTERM_MF_DIRECT	GO:0019001~guanyl nucleotide binding	11	0.163035	0.034645	GNAT1, GNA13, GNAL, GNA14, GNAO1, GNAI3, GNAQ, GNAI2, GNAI1, RAB34, GNAS	5628	18	17446	1.89436	1	0.455006	46.411
GOTERM_MF_DIRECT	GO:0032183~SUMO binding	7	0.10375	0.0361187	TOLLIP, PML, CBX4, TDG, HERC2, USP25, RPS3	5628	9	17446	2.411	1	0.466908	47.8402
GOTERM_MF_DIRECT	GO:0004596~peptide alpha-N-acetyltransferase activity	7	0.10375	0.0361187	NAA30, NAA50, NAA11, NAA20, NAA60, NAA15, NAA16	5628	9	17446	2.411	1	0.466908	47.8402
GOTERM_MF_DIRECT	GO:0035612~AP-2 adaptor complex binding	7	0.10375	0.0361187	DAB2, ARRB1, AAK1, OTOF, TBC1D5, LDLRAP1, HIP1	5628	9	17446	2.411	1	0.466908	47.8402
GOTERM_MF_DIRECT	GO:0051018~protein kinase A binding	13	0.192678	0.0375052	SPHKAP, MYRIP, DACT1, DACT3, AKAP12, AKAP6, AKAP13, NBEA, AKAP10, RARA, AKAP7, AKAP11, RPS3	5628	23	17446	1.75209	1	0.477613	49.1518
GOTERM_MF_DIRECT	GO:0102337~3-oxo-cerotoyl-CoA synthase activity	6	0.0889284	0.0393143	ELOVL1, ELOVL5, ELOVL4, ELOVL3, ELOVL2, ELOVL6	5628	7	17446	2.65702	1	0.491771	50.8165
GOTERM_MF_DIRECT	GO:0005004~GPI-linked ephrin receptor activity	6	0.0889284	0.0393143	NTRK3, EPHA5, EPHA4, EPHA7, EPHA8, EPHA3	5628	7	17446	2.65702	1	0.491771	50.8165
GOTERM_MF_DIRECT	GO:0102338~3-oxo-lignoceronyl-CoA synthase activity	6	0.0889284	0.0393143	ELOVL1, ELOVL5, ELOVL4, ELOVL3, ELOVL2, ELOVL6	5628	7	17446	2.65702	1	0.491771	50.8165
GOTERM_MF_DIRECT	GO:0009922~fatty acid elongase activity	6	0.0889284	0.0393143	ELOVL1, ELOVL5, ELOVL4, ELOVL3, ELOVL2, ELOVL6	5628	7	17446	2.65702	1	0.491771	50.8165
GOTERM_MF_DIRECT	GO:0102336~3-oxo-arachidoyl-CoA synthase activity	6	0.0889284	0.0393143	ELOVL1, ELOVL5, ELOVL4, ELOVL3, ELOVL2, ELOVL6	5628	7	17446	2.65702	1	0.491771	50.8165
GOTERM_MF_DIRECT	GO:0030276~clathrin binding	22	0.326071	0.0394169	SYT1, AFTPH, TRPC6, SYT4, TRPC5, HIP1R, NCALD, SYT2, SYT6, RPH3A, LDLRAP1, AP2B1, DAB2, SMAP1, TOM1L2, SYT13, TOM1, SYT16, SYT15, DOC2B, CLINT1, HIP1	5628	46	17446	1.48254	1	0.49043	50.9093
GOTERM_MF_DIRECT	GO:0097100~supercoiled DNA binding	5	0.074107	0.0401272	HMGB1, HMGB2, PSIP1, GM21596, RPS3	5628	5	17446	3.09986	1	0.494462	51.5476
GOTERM_MF_DIRECT	GO:0008499~UDP-galactose:beta-N-acetylglucosamine beta-1,3-galactosyltransferase activity	5	0.074107	0.0401272	B3GAT1, B3GALT6, B3GALT2, B3GALT1, B3GALNT1	5628	5	17446	3.09986	1	0.494462	51.5476
GOTERM_MF_DIRECT	GO:0008526~phosphatidylinositol transporter activity	5	0.074107	0.0401272	TNFAIP8L3, PITPNM1, PITPNA, PITPNB, PITPNC1	5628	5	17446	3.09986	1	0.494462	51.5476
GOTERM_MF_DIRECT	GO:0002039~p53 binding	31	0.459463	0.0402627	ZFP385C, ZMAT1, ZFP385B, ZMAT4, NUAK1, ZMAT3, YBX1, TRIAP1, TRP63, BRD4, RCHY1, RNF34, TRP53, ZFP346, HTT, TRIM29, CREBBP, TRIM24, SIRT1, NTRK3, EP300, PLK3, GSK3B, CDKN2AIP, SETD7, MDM2, PPP1R13B, PSME3, TRP73, RNF20, SMARCA4	5628	70	17446	1.37279	1	0.493417	51.6685
GOTERM_MF_DIRECT	GO:0000975~regulatory region DNA binding	10	0.148214	0.0406799	IRF9, CREB1, EZH2, IRF1, NFKB1, RARA, IRF4, RUNX1, HMGA2, KLF4	5628	16	17446	1.93741	1	0.494828	52.0388
GOTERM_MF_DIRECT	GO:0070577~lysine-acetylated histone binding	10	0.148214	0.0406799	PHIP, BRD2, BAZ1B, KMT2A, BRDT, BRD4, TRIM24, BAZ2A, SMARCA4, ATAD2B	5628	16	17446	1.93741	1	0.494828	52.0388
GOTERM_MF_DIRECT	GO:0000400~four-way junction DNA binding	10	0.148214	0.0406799	RAD51D, MEN1, MSH6, HMGB1, RAD51B, HMGB3, YY1, MECP2, GM21596, DMC1	5628	16	17446	1.93741	1	0.494828	52.0388
GOTERM_MF_DIRECT	GO:0003712~transcription cofactor activity	26	0.385356	0.0437062	ZFP710, ZFP212, MED24, TRRAP, CBFB, CALCOCO1, CITED2, MEIS2, ZFP667, TFDP2, SAP30L, KAT2B, ANKRA2, CREBBP, MED12, PTPN14, MED13, PHF12, DDX5, EP300, MED17, PHF21B, PHF21A, RAD54L2, NSD1, MED1	5628	57	17446	1.41397	1	0.518153	54.6464
GOTERM_MF_DIRECT	GO:0030215~semaphorin receptor binding	12	0.177857	0.0442928	SEMA5A, SEMA6A, SEMA6B, SEMA6D, SEMA4G, SEMA4F, SEMA3F, SEMA4C, SEMA4B, SEMA3A, SEMA4D, SEMA4A	5628	21	17446	1.77135	1	0.520719	55.1361
GOTERM_MF_DIRECT	GO:0008375~acetylglucosaminyltransferase activity	12	0.177857	0.0442928	MGAT4B, MGAT1, MGAT4A, GCNT4, EXTL3, GCNT3, GCNT2, XYLT1, B3GNT7, B3GALNT2, A4GNT, GCNT1	5628	21	17446	1.77135	1	0.520719	55.1361
GOTERM_MF_DIRECT	GO:0043425~bHLH transcription factor binding	14	0.2075	0.0452575	IKZF4, ISL1, SIRT1, USF2, TCF21, ASCL1, EP300, HAND1, SP1, BHLHE40, TCF4, TCF12, RUNX2, TWIST1	5628	26	17446	1.66915	1	0.526278	55.9306
GOTERM_MF_DIRECT	GO:0030552~cAMP binding	14	0.2075	0.0452575	HCN1, PDE3B, PDE3A, PDE10A, PDE4D, CNGA4, CNGA2, PRKAR2B, PRKAR2A, PDE1C, PDE4A, PRKAR1B, PDE4B, PRKAR1A	5628	26	17446	1.66915	1	0.526278	55.9306
GOTERM_MF_DIRECT	GO:0034185~apolipoprotein binding	9	0.133393	0.047798	LPL, MAPT, LRP6, SCARB1, LRP8, ABCA1, CANX, LRP4, VLDLR	5628	14	17446	1.99277	1	0.543963	57.9599
GOTERM_MF_DIRECT	GO:0035254~glutamate receptor binding	9	0.133393	0.047798	ATP2B2, PLCG1, ARPC2, DLG4, GRIP2, MYL12A, D230025D16RIK, HOMER2, CAMK2A	5628	14	17446	1.99277	1	0.543963	57.9599
GOTERM_MF_DIRECT	GO:0001786~phosphatidylserine binding	19	0.281607	0.0485096	SYT1, OSBPL5, HMGB1, OSBPL8, SYT4, SYT2, TIMD4, ASAP1, SYT6, MARK1, RASGRP1, CPNE1, GM21596, OSBPL10, SCARB1, THBS1, FCHO2, GAP43, RS1	5628	39	17446	1.51019	1	0.547159	58.5123
GOTERM_MF_DIRECT	GO:0050839~cell adhesion molecule binding	31	0.459463	0.0487603	PVR, FGFR1, ITGAL, CADM3, CADM4, CADM2, CTNND1, CXADR, ITGB1, SRC, EZR, FGA, TGFBI, ANP32A, MSN, CRTAM, PTPRD, NRXN2, NLGN1, NLGN2, NLGN3, NRXN1, ITGA4, TENM4, JUP, DSG2, ITGA5, TENM3, SDCBP, CD200, SLC14A2	5628	71	17446	1.35346	1	0.546833	58.7052
GOTERM_MF_DIRECT	GO:0042277~peptide binding	39	0.578035	0.0495006	QRFPR, PREP, AVPR2, NUP98, CLTB, CRHBP, IDE, H2-D1, OXTR, MME, RPS6KB1, ENPEP, CALR, CLTC, ITGB1, LNPEP, HCRTR2, GPR22, PLOD1, TPP1, ITGAV, MAS1, OGT, PCSK5, 2010111I01RIK, DPP4, H2-Q10, TRHDE, CSNK1G1, NPEPPS, FURIN, MEMO1, PPIF, CTSL, CSNK1D, PPIC, NLN, CTSB, CSNK1G3	5628	93	17446	1.29994	1	0.550173	59.2702
GOTERM_MF_DIRECT	GO:0015459~potassium channel regulator activity	17	0.251964	0.0508641	SGK1, SGK3, KCNAB1, DPP10, ARPP19, KCNIP1, YWHAE, KCNMB1, LRRC26, KCNIP3, KCNMB2, ADRB2, ANK2, PIAS3, KCNE1, NEDD4L, DLG1	5628	34	17446	1.54993	1	0.558012	60.2916
GOTERM_MF_DIRECT	GO:0070888~E-box binding	17	0.251964	0.0508641	NEUROG1, ZEB1, SREBF2, TCF21, ASCL1, TAL1, HIF1A, HAND2, GATA3, NEUROD2, PER1, ATOH8, BHLHE40, TCF4, TCF12, CLOCK, TWIST1	5628	34	17446	1.54993	1	0.558012	60.2916
GOTERM_MF_DIRECT	GO:0071889~14-3-3 protein binding	13	0.192678	0.0534987	KCNH1, SRPK2, DAB2IP, SYNPO2, PRKCE, TBC1D22B, TBC1D22A, RPTOR, DDIT4, ZFP36L1, PPP1R12A, YWHAQ, AANAT	5628	24	17446	1.67909	1	0.574604	62.1972
GOTERM_MF_DIRECT	GO:0016746~transferase activity, transferring acyl groups	65	0.963391	0.0559599	SAT1, F13A1, GNPNAT1, AGPAT5, ATAT1, NAA11, GNPAT, AGPAT4, AGPAT3, AGPAT1, ESCO1, ELP3, ZDHHC3, ZDHHC6, SPTLC2, LPGAT1, SPTLC3, CHAC1, ZDHHC5, ZDHHC8, ZDHHC7, ZDHHC15, TMEM68, ZDHHC17, NCOA1, EP300, NCOA3, NAA20, HHAT, LCLAT1, CLOCK, KMT2C, ABHD5, ACAT1, KEG1, ZDHHC22, ZDHHC21, NAA30, NAA50, ZDHHC9, TGM2, AANAT, TGM3, NAT10, ZDHHC20, LIPT2, PDHX, GTF3C4, SOAT2, KAT7, KAT2B, PLA2G15, CREBBP, CPT1A…	5628	167	17446	1.20653	1	0.589269	63.8991
GOTERM_MF_DIRECT	GO:0008135~translation factor activity, RNA binding	8	0.118571	0.0561769	EIF4G2, EIF2S3X, CPEB2, CPEB3, CPEB4, SOX11, EEF2K, CPEB1	5628	12	17446	2.06657	1	0.58853	64.0456
GOTERM_MF_DIRECT	GO:0032454~histone demethylase activity (H3-K9 specific)	8	0.118571	0.0561769	KDM7A, PHF2, HR, KDM4B, KDM3A, JMJD1C, KDM3B, PHF8	5628	12	17446	2.06657	1	0.58853	64.0456
GOTERM_MF_DIRECT	GO:0016929~SUMO-specific protease activity	8	0.118571	0.0561769	AF366264, SENP2, SENP3, SENP1, FAM76B, FAM76A, SENP5, SENP6	5628	12	17446	2.06657	1	0.58853	64.0456
GOTERM_MF_DIRECT	GO:0070679~inositol 1,4,5 trisphosphate binding	8	0.118571	0.0561769	PLCL1, TRPC4, TRPC3, TRPC6, TRPC5, RPH3A, ITPR1, ITPR2	5628	12	17446	2.06657	1	0.58853	64.0456
GOTERM_MF_DIRECT	GO:0036002~pre-mRNA binding	8	0.118571	0.0561769	SRSF6, TRA2B, PTBP1, PER2, PTBP2, DDX5, RBM14, LSM1	5628	12	17446	2.06657	1	0.58853	64.0456
GOTERM_MF_DIRECT	GO:0017166~vinculin binding	8	0.118571	0.0561769	SORBS3, TLN1, DMD, UTRN, DAG1, SYNM, CTNNA1, PXN	5628	12	17446	2.06657	1	0.58853	64.0456
GOTERM_MF_DIRECT	GO:0030159~receptor signaling complex scaffold activity	8	0.118571	0.0561769	SPAG9, MAGI2, GRIP1, AKAP12, MAPK8IP3, LDLRAP1, RGS14, PXN	5628	12	17446	2.06657	1	0.58853	64.0456
GOTERM_MF_DIRECT	GO:0051010~microtubule plus-end binding	8	0.118571	0.0561769	MLPH, CLIP1, STIM1, CLASP1, CLIP2, MAPRE1, CLASP2, APC	5628	12	17446	2.06657	1	0.58853	64.0456
GOTERM_MF_DIRECT	GO:0030371~translation repressor activity	8	0.118571	0.0561769	PATL1, EIF4EBP1, EIF4EBP2, PAIP2, FMR1, NANOS1, TRIM71, SAMD4B	5628	12	17446	2.06657	1	0.58853	64.0456
GOTERM_MF_DIRECT	GO:0044548~S100 protein binding	8	0.118571	0.0561769	EZR, S100B, ATP2A2, ANXA11, FGF1, AHNAK, IQGAP1, KCNK3	5628	12	17446	2.06657	1	0.58853	64.0456
GOTERM_MF_DIRECT	GO:0008080~N-acetyltransferase activity	16	0.237142	0.0597466	SAT1, ELP3, KAT2B, GNPNAT1, NAA15, NAA30, SMARCE1, NAA50, NAA11, NAA20, NAA60, NAA40, AANAT, NAT10, OGT, NAT8L	5628	32	17446	1.54993	1	0.609602	66.3771
GOTERM_MF_DIRECT	GO:0005262~calcium channel activity	36	0.53357	0.0608862	CACNB1, CACNB2, CACNB4, TPCN1, TPCN2, TMEM37, SLC24A4, GPM6A, SLC24A3, SLC24A2, PKD1, TRPV4, DENND5B, TRPC4, CACNA2D1, TRPC3, TRPC6, TRPC5, TRPM7, CACNG5, MCU, CACNG3, CACNG2, CACNG1, CACNA2D2, ITPR1, TRPM2, ITPR2, PKD2L2, TRPM1, RYR3, CACNA1H, CACNA1E, CACNA1C, CACNA1D, CACNA1B	5628	86	17446	1.29761	1	0.614583	67.0909
GOTERM_MF_DIRECT	GO:0035255~ionotropic glutamate receptor binding	14	0.2075	0.0621692	FLOT2, FLOT1, CACNG2, CANX, SHANK3, NETO1, ADRB2, NEDD4, GSK3B, DLG4, DLG3, GNAS, DLG2, DLG1	5628	27	17446	1.60733	1	0.620329	67.8773
GOTERM_MF_DIRECT	GO:0048027~mRNA 5'-UTR binding	7	0.10375	0.0659821	DDX3X, FMR1, IGF2BP1, IGF2BP2, RARA, IGF2BP3, LARP1	5628	10	17446	2.1699	1	0.640807	70.1112
GOTERM_MF_DIRECT	GO:0031702~type 1 angiotensin receptor binding	7	0.10375	0.0659821	TYK2, GNA13, EDNRB, GNB1, JAK2, GNG3, BDKRB2	5628	10	17446	2.1699	1	0.640807	70.1112
GOTERM_MF_DIRECT	GO:0034713~type I transforming growth factor beta receptor binding	7	0.10375	0.0659821	SNX6, SMAD7, SMAD6, TGFBR2, SNX25, SMAD2, ENG	5628	10	17446	2.1699	1	0.640807	70.1112
GOTERM_MF_DIRECT	GO:0008237~metallopeptidase activity	62	0.918927	0.0668038	CNDP2, MMP9, IDE, ENPEP, MMP2, LNPEP, PAPPA, CPA3, MMP1A, 2010111I01RIK, DPEP1, ADAM9, ADAM11, ADAM10, BRCC3, ADAMTS20, TRABD2B, MMP16, NPEPPS, MMP15, MMP14, ADAMTS9, ADAMTS8, ADAM17, ADAMTS1, ADAM19, CPD, ADAM12, ADAMTS2, ADAMTS5, PMPCB, ADAM15, ADAMTS4, ERMP1, CPM, ADAMTSL1, ADAMTSL3, KEL, ADAMTS15, ADAMTSL5, AMZ2, MME, ACE, ECE1, ADAMTS10, ZMPSTE24, ADAMTS12, LMLN, MYSM1, ADAM28, CPA4, TRHDE, …	5628	160	17446	1.20119	1	0.643374	70.573
GOTERM_MF_DIRECT	GO:0030374~ligand-dependent nuclear receptor transcription coactivator activity	20	0.296428	0.0676677	HMGA1-RS1, ENY2, PPARGC1A, HMGA1, ATXN7L3, PPARGC1B, CALCOCO1, PRKCB, DCAF6, NCOA1, NCOA3, ZMIZ2, CCDC62, WDR77, NCOA6, PPRC1, USP22, RBM14, CCAR1, MED1	5628	43	17446	1.44179	1	0.646135	71.0513
GOTERM_MF_DIRECT	GO:0008289~lipid binding	100	1.48214	0.0682056	PTGS2, PITPNA, PASK, PITPNB, ACBD5, PACSIN1, TIAM1, COL4A3BP, PGRMC2, PITPNC1, OGT, MVB12B, BPIFA1, PSD4, RPH3A, MARK1, MARK2, NME4, PITPNM2, PITPNM3, FNBP1L, SNX6, BPIFB4, SNX8, SNX7, PAQR8, SNX4, SNX3, AMER3, AMER1, AMER2, GOLPH3L, IQSEC1, AP2M1, TEC, OSBPL5, UNC119, OSBPL2, OSBPL3, OSBPL8, OSBPL9, MYO1E, FABP12, OSBPL6, DENND1A, CD55, VCP, PLEKHA8, FAAH, GRK5, APOL6, GRB7, PLEKHA2, PLEKHA1, PP…	5628	270	17446	1.1481	1	0.647031	71.3453
GOTERM_MF_DIRECT	GO:0005272~sodium channel activity	15	0.222321	0.0702792	HCN1, SCN1A, SCN1B, SCN3B, ASIC1, KCNK1, TRPM2, SLC4A11, SCN9A, SCN4B, SCNN1G, SCN8A, SCN7A, NALCN, SCNN1A	5628	30	17446	1.54993	1	0.656332	72.4528
GOTERM_MF_DIRECT	GO:0001102~RNA polymerase II activating transcription factor binding	18	0.266785	0.072715	EGR2, LDB1, CREB1, TBX20, EOMES, RB1, ISL1, CITED2, ATF2, EP300, SIN3A, JUN, HIPK2, NHLH2, BHLHE40, NFE2L2, NCOR1, PITX2	5628	38	17446	1.46835	1	0.66721	73.7022
GOTERM_MF_DIRECT	GO:0016706~oxidoreductase activity, acting on paired donors, with incorporation or reduction of molecular oxygen, 2-oxoglutarate as one donor, and incorporation of one atom each of oxygen into both donors	13	0.192678	0.0735089	ALKBH6, MINA, KDM7A, TET3, HIF1AN, EGLN3, EGLN2, TYW5, KDM5A, KDM5B, PHF8, KDM5C, ALKBH4	5628	25	17446	1.61193	1	0.669266	74.0977
GOTERM_MF_DIRECT	GO:0097602~cullin family protein binding	9	0.133393	0.074105	DCUN1D1, RNF7, KCTD17, KCTD2, PARK2, KCTD5, DCUN1D3, DCUN1D4, DCUN1D5	5628	15	17446	1.85991	1	0.670276	74.391
GOTERM_MF_DIRECT	GO:0043539~protein serine/threonine kinase activator activity	9	0.133393	0.074105	PARP16, ALS2, SPRY2, CDK5R1, MAP2K1, IGF1, IGF2, CAB39, IQGAP1	5628	15	17446	1.85991	1	0.670276	74.391
GOTERM_MF_DIRECT	GO:0030955~potassium ion binding	9	0.133393	0.074105	HDAC4, ATP1B1, PDXK, SLC24A4, SLC24A3, SLC24A2, PKLR, KCNA4, ATP1A2	5628	15	17446	1.85991	1	0.670276	74.391
GOTERM_MF_DIRECT	GO:0017016~Ras GTPase binding	11	0.163035	0.0753295	SH3BP4, RASSF5, PLCE1, MAP2K1, TIAM1, MAPKAP1, RAPGEF6, RAF1, RIN1, RAP1A, DGKI	5628	20	17446	1.70492	1	0.674458	74.9836
GOTERM_MF_DIRECT	GO:0008378~galactosyltransferase activity	11	0.163035	0.0753295	B4GALT1, B3GNT5, B3GALT6, B3GALT2, B3GALT1, B3GALT5, B3GNT7, B3GALNT1, B3GNT6, B3GALNT2, C1GALT1	5628	20	17446	1.70492	1	0.674458	74.9836
GOTERM_MF_DIRECT	GO:0005328~neurotransmitter:sodium symporter activity	11	0.163035	0.0753295	SLC6A9, SLC6A1, SLC6A20B, SLC6A8, SLC6A3, SLC6A4, SLC6A6, SLC6A14, SLC6A17, SLC6A18, SLC6A19	5628	20	17446	1.70492	1	0.674458	74.9836
GOTERM_MF_DIRECT	GO:0004950~chemokine receptor activity	11	0.163035	0.0753295	CCR9, CCR7, CCR4, CXCR4, CCR1, CCR3, ACKR2, ACKR4, CXCR3, XCR1, CCR1L1	5628	20	17446	1.70492	1	0.674458	74.9836
GOTERM_MF_DIRECT	GO:1990405~protein antigen binding	6	0.0889284	0.0772845	HNRNPM, EP300, PPP2CA, ITGA4, KLRD1, EP400	5628	8	17446	2.32489	1	0.682154	75.9031
GOTERM_MF_DIRECT	GO:0035613~RNA stem-loop binding	6	0.0889284	0.0772845	DDX3X, CPEB3, FMR1, ZC3H12A, RC3H1, DAZAP1	5628	8	17446	2.32489	1	0.682154	75.9031
GOTERM_MF_DIRECT	GO:0004862~cAMP-dependent protein kinase inhibitor activity	6	0.0889284	0.0772845	PRKAR2B, PRKAR2A, PRKAR1B, PRKAR1A, PKIB, PKIA	5628	8	17446	2.32489	1	0.682154	75.9031
GOTERM_MF_DIRECT	GO:0008046~axon guidance receptor activity	6	0.0889284	0.0772845	SEMA5A, EPHA7, ROBO1, ROBO2, EPHB1, EPHB2	5628	8	17446	2.32489	1	0.682154	75.9031
GOTERM_MF_DIRECT	GO:0002151~G-quadruplex RNA binding	6	0.0889284	0.0772845	PATL1, FMR1, DHX36, AFF2, LIN28A, FXR1	5628	8	17446	2.32489	1	0.682154	75.9031
GOTERM_MF_DIRECT	GO:0043394~proteoglycan binding	6	0.0889284	0.0772845	CTSK, NID1, CTSB, COL5A3, COL5A1, SLIT2	5628	8	17446	2.32489	1	0.682154	75.9031
GOTERM_MF_DIRECT	GO:0018024~histone-lysine N-methyltransferase activity	16	0.237142	0.0778384	SETDB1, KMT2E, KMT2D, KMT2A, EZH1, KMT2C, EZH2, WHSC1, SUV39H2, MEN1, PRDM9, PRDM6, ASH1L, WHSC1L1, SETD7, NSD1	5628	33	17446	1.50296	1	0.682845	76.1577
GOTERM_MF_DIRECT	GO:0035035~histone acetyltransferase binding	16	0.237142	0.0778384	TRP53, EGR1, MEF2A, KAT2B, EPAS1, CREB1, PAX6, KANSL1L, CITED2, HIF1A, SP1, MYOCD, MTF1, ETS1, APBB2, BCAS3	5628	33	17446	1.50296	1	0.682845	76.1577
GOTERM_MF_DIRECT	GO:0051879~Hsp90 protein binding	16	0.237142	0.0778384	FKBP6, NR3C1, RPS3, USP19, NPAS2, NOD2, HIF1A, ULK1, PACRG, MAPT, GUCY1B3, NOS2, EIF2AK3, KPNB1, UNC45B, ARHGDIA	5628	33	17446	1.50296	1	0.682845	76.1577
GOTERM_MF_DIRECT	GO:0042169~SH2 domain binding	16	0.237142	0.0778384	KHDRBS2, ADAM10, INPPL1, NLK, DAG1, AFAP1L2, SRC, SYNGR3, PTK2, DAB1, ARHGAP5, TRPV4, JAK2, AFAP1, CRK, PAG1	5628	33	17446	1.50296	1	0.682845	76.1577
GOTERM_MF_DIRECT	GO:0017048~Rho GTPase binding	17	0.251964	0.0848736	FMNL2, ARHGEF2, KIF3B, FMNL3, ROCK1, ROCK2, IQGAP2, AKAP13, DAAM1, ECT2, IQGAP1, VCL, PAK3, DOCK11, SRGAP1, ARHGDIA, CDC42BPB	5628	36	17446	1.46382	1	0.713492	79.1789
GOTERM_MF_DIRECT	GO:0071837~HMG box domain binding	12	0.177857	0.0871231	MEF2C, EGR2, SP1, JUN, GATA3, HOXC4, PRRX1, PAX6, HIVEP1, OLIG2, PRRX2, TCF12	5628	23	17446	1.61732	1	0.72131	80.0661
GOTERM_MF_DIRECT	GO:0070273~phosphatidylinositol-4-phosphate binding	12	0.177857	0.0871231	OSBPL5, DAB2IP, OSBPL8, PLEKHA8, COL4A3BP, GOLPH3, GOLPH3L, ARFIP2, ARFIP1, SNX3, SNX24, RS1	5628	23	17446	1.61732	1	0.72131	80.0661
GOTERM_MF_DIRECT	GO:0046873~metal ion transmembrane transporter activity	8	0.118571	0.0885972	SLC39A14, SLC39A10, SLC39A13, SLC39A9, SLC39A7, SLC39A6, SLC39A5, SLC39A1	5628	13	17446	1.9076	1	0.725619	80.628
GOTERM_MF_DIRECT	GO:0045295~gamma-catenin binding	8	0.118571	0.0885972	PTPRJ, PTPRK, DSG1A, APC2, PTPRT, CTNNA1, TCF7L2, APC	5628	13	17446	1.9076	1	0.725619	80.628
GOTERM_MF_DIRECT	GO:0001159~core promoter proximal region DNA binding	5	0.074107	0.0897827	HNF1B, EP300, TEAD1, NFIC, NKX2-2	5628	6	17446	2.58321	1	0.728636	81.069
GOTERM_MF_DIRECT	GO:0032051~clathrin light chain binding	5	0.074107	0.0897827	HIP1R, NSG2, NSG1, CLTC, HIP1	5628	6	17446	2.58321	1	0.728636	81.069
GOTERM_MF_DIRECT	GO:0035014~phosphatidylinositol 3-kinase regulator activity	5	0.074107	0.0897827	RARA, PIK3R3, AGAP2, PIK3R1, KLF4	5628	6	17446	2.58321	1	0.728636	81.069
GOTERM_MF_DIRECT	GO:0032182~ubiquitin-like protein binding	5	0.074107	0.0897827	DCUN1D1, KCNB1, DCUN1D3, DCUN1D4, DCUN1D5	5628	6	17446	2.58321	1	0.728636	81.069
GOTERM_MF_DIRECT	GO:0048273~mitogen-activated protein kinase p38 binding	5	0.074107	0.0897827	SPAG9, RPS6KA4, PRKG1, TAB1, NFATC1	5628	6	17446	2.58321	1	0.728636	81.069
GOTERM_MF_DIRECT	GO:0019534~toxin transporter activity	5	0.074107	0.0897827	SLC17A3, LRP6, SLC7A8, SLC22A3, ABCG1	5628	6	17446	2.58321	1	0.728636	81.069
GOTERM_MF_DIRECT	GO:0008603~cAMP-dependent protein kinase regulator activity	5	0.074107	0.0897827	PRKAR2B, PRKAR2A, PRKAR1B, PRKAR1A, NOS2	5628	6	17446	2.58321	1	0.728636	81.069
GOTERM_MF_DIRECT	GO:0001190~transcriptional activator activity, RNA polymerase II transcription factor binding	10	0.148214	0.0898165	PPARA, NOTCH1, WWP2, CREB1, MED12, KLF14, NFE2L1, CLOCK, PITX1, KLF4	5628	18	17446	1.72214	1	0.726866	81.0815
GOTERM_MF_DIRECT	GO:0005102~receptor binding	147	2.17875	0.0899667	PVR, FGF18, MTSS1, CADM3, CADM4, PDGFB, CADM2, VTCN1, EHHADH, SLC6A3, IDE, EDN1, GDF5, FGF10, FGF12, WNT1, MYD88, TRAK2, SMARCD1, SERPINE1, NSG1, RARA, LEPROT, HMGCL, SYK, CRTAM, WNT10B, PICK1, SIX3, ANKRD13C, UCN2, RND1, VEGFA, PDGFRB, NGF, WNT5A, STRAP, GIPC1, CNTFR, LRIG2, ABCA1, ITGB1, SRC, EPHB2, PTK2, FGA, ITGAV, IDH1, RCHY1, HAP1, PLAT, LPL, BMP2, RAB8B, NTF3, MYO1C, HTT, TGFBR1, ARPP19, I…	5628	412	17446	1.10602	1	0.725586	81.1366
GOTERM_MF_DIRECT	GO:0030507~spectrin binding	15	0.222321	0.091319	DYNC1I1, DMTN, KIF3A, STX4A, SPTBN4, CAMSAP3, MYO10, ANK1, ANK2, GNB1, ANK3, CAMSAP2, CAMSAP1, ADD2, RHO	5628	31	17446	1.49993	1	0.729242	81.6264
GOTERM_MF_DIRECT	GO:0001540~beta-amyloid binding	15	0.222321	0.091319	SORL1, IDE, CLSTN1, COL25A1, LDLRAD3, ITM2B, ITM2C, LDLRAP1, ITM2A, APBA3, NGFR, APBB3, APBB2, OLFM1, APBA1	5628	31	17446	1.49993	1	0.729242	81.6264
GOTERM_MF_DIRECT	GO:0015297~antiporter activity	22	0.326071	0.094386	SLC9A9, AU018091, SLC9A8, SLC38A3, SLC7A15, SLC8A1, CLCN3, SLC8A2, SLC7A8, SLC26A10, SLC7A14, SLC7A6, SLC7A7, SLC47A2, SLC24A4, SLC24A3, SLC7A2, SLC7A1, SLC25A10, SLC4A8, SLC9A1, CLCN5	5628	50	17446	1.36394	1	0.739591	82.6933
GOTERM_MF_DIRECT	GO:0005245~voltage-gated calcium channel activity	19	0.281607	0.0975117	CACNA2D1, CACNG5, CACNB1, NCS1, CACNB2, CACNG3, CACNG2, CACNB4, CACNG1, CACNA2D2, TPCN1, TPCN2, ITGAV, CACNA1G, CACNA1H, CACNA1E, CACNA1C, CACNA1D, CACNA1B	5628	42	17446	1.40232	1	0.7497	83.7202
GOTERM_MF_DIRECT	GO:0019838~growth factor binding	19	0.281607	0.0975117	NRP1, OSMR, IGFBP7, FLT4, TGFBR1, LIFR, BMPR2, RPL37, GHRHR, ACVR1C, ACVR1B, ACVR2A, ACVR2B, VEGFA, SDCBP, IGFBP3, IGFBP4, IGFBP5, ACVR1	5628	42	17446	1.40232	1	0.7497	83.7202
GOTERM_MF_DIRECT	GO:0019900~kinase binding	37	0.548392	0.0976184	MIDN, MOB1B, MOB4, GFAP, TOLLIP, PPP2R5A, PFKFB2, NAP1L1, ITGB1, SRC, RPS3, CRY2, TIAM1, SLC2A1, DLG4, PER2, DLG3, PER1, PRKAA1, FAS, CAB39, JAKMIP3, DLG2, RASA1, DLG1, DAB2IP, NIN, HTT, SGOL1, CHP1, RB1, PFKM, PARK2, PRKCD, PARP16, TNFAIP3, EMP2	5628	92	17446	1.24668	1	0.748278	83.7542
GOTERM_MF_DIRECT	GO:0050681~androgen receptor binding	13	0.192678	0.0977245	AR, CALR, DDX5, PRKCB, TCF21, RNF6, EP300, NCOA3, RNF4, KDM3A, TGFB1I1, NSD1, SMARCA4	5628	26	17446	1.54993	1	0.746861	83.788
GOTERM_MF_DIRECT	GO:0008146~sulfotransferase activity	23	0.340892	0.0990292	GAL3ST2, NDST3, HS3ST5, NDST1, HS3ST3A1, HS3ST4, NDST2, UST, CHST2, CHST4, SULT6B1, HS2ST1, CHST1, WSCD1, CHST7, CHST10, CHST11, CHST8, DSEL, CHST14, HS6ST3, HS6ST2, HS6ST1	5628	53	17446	1.34522	1	0.749909	84.1978
